# Supplementary material for: Data for comparative proteomics of ovaries from five non-model, crustacean amphipods
Source: Data Brief. 2015 Aug 12;5:1–6. doi: 10.1016/j.dib.2015.07.037 (PMC4556749; doi:10.1016/j.dib.2015.07.037)
Supplement: Supplementary file 1 — Supplementary data [file mmc1.zip]

Archive with 5 entries (5 files):
- Table S1_List of spectra assigned in the first query round_def.xlsx
- Table S2_List of proteins identified for the creation of the AMPHI_MERGE database.xlsx
- Table S3_Database assignment comparison.xlsx
- Table S4_List of spectra assigned with the AMPHI_MERGE database.xlsx
- Table S5_List of proteins identified with AMPHI_MERGE database.xlsx
