# Supplementary material for: Data for comparative proteomics of ovaries from five non-model, crustacean amphipods
Source: Data Brief. 2015 Aug 12;5:1–6. doi: 10.1016/j.dib.2015.07.037 (PMC4556749; doi:10.1016/j.dib.2015.07.037)
Supplement: Supplementary file 1 — Supplementary data [file mmc1.zip › Table S1_List of spectra assigned in the first query round_def.xlsx]

## Sheet: Table S1
Table S1. List of spectra assigned in the first query round.
Organism	Database	.dat file	MS/MS_Query	Observed m/z	z	Mr(exper.)	Mr(theor.)	Error(ppm)	Mascot Peptide Score	Start	Stop	-1	Peptide sequence	+1	Modifications	Miss-cleavage	R.T.	Query title	Protein accession
Gammarus fossarum	GFoss	F102282	Ovo_D1-n1-d20_10000	835.911	2	1669.81	1669.81	1.26182	47.87	284	297	K	ELMNYVMGLKEESK	Y		1	1674.56	Ovo_D1-n1-d20.4092.4092.2.dta	Contig_Gammarus_90_206469_fr3
Gammarus fossarum	GFoss	F102282	Ovo_D1-n1-d20_10005	835.948	2	1669.88	1669.88	-0.477878	41.98	335	349	R	RCDGDVALILNPSLK	Q	Carbamidomethyl (C) [2]	1	1664.71	Ovo_D1-n1-d20.4065.4065.2.dta	Contig_Gammarus_90_277_fr1
Gammarus fossarum	GFoss	F102282	Ovo_D1-n1-d20_10024	836.902	2	1671.79	1671.79	0.893055	52.43	103	118	K	NVEVGEGMAVLPDNGR	E	Oxidation (M) [8]	0	1178.08	Ovo_D1-n1-d20.2708.2708.2.dta	Contig_Gammarus_90_17046_fr6
Gammarus fossarum	GFoss	F102282	Ovo_D1-n1-d20_10025	836.903	2	1671.79	1671.79	1.12036	57.13	103	118	K	NVEVGEGMAVLPDNGR	E	Oxidation (M) [8]	0	1179.2	Ovo_D1-n1-d20.2711.2711.2.dta	Contig_Gammarus_90_17046_fr6
Gammarus fossarum	GFoss	F102282	Ovo_D1-n1-d20_10055	837.441	2	1672.87	1672.87	-0.257044	60.49	163	177	R	AVFVDLEPSVVDEVR	N		0	2163.11	Ovo_D1-n1-d20.5391.5391.2.dta	Contig_Gammarus_90_40709_fr6
Gammarus fossarum	GFoss	F102282	Ovo_D1-n1-d20_10060	837.459	2	1672.9	1672.9	0.205631	62.22	487	503	R	EIFIDALAAAASGPTVK	V		0	2485.88	Ovo_D1-n1-d20.6233.6233.2.dta	Contig_Gammarus_90_17046_fr6
Gammarus fossarum	GFoss	F102282	Ovo_D1-n1-d20_10068	837.46	2	1672.9	1672.9	0.63602	58.5	487	503	R	EIFIDALAAAASGPTVK	V		0	2483.56	Ovo_D1-n1-d20.6227.6227.2.dta	Contig_Gammarus_90_17046_fr6
Gammarus fossarum	GFoss	F102282	Ovo_D1-n1-d20_10072	837.46	2	1672.91	1672.9	0.86317	61.11	487	503	R	EIFIDALAAAASGPTVK	V		0	2422.71	Ovo_D1-n1-d20.6078.6078.2.dta	Contig_Gammarus_90_17046_fr6
Gammarus fossarum	GFoss	F102282	Ovo_D1-n1-d20_10074	837.46	2	1672.91	1672.9	0.86317	53.47	487	503	R	EIFIDALAAAASGPTVK	V		0	2421.52	Ovo_D1-n1-d20.6075.6075.2.dta	Contig_Gammarus_90_17046_fr6
Gammarus fossarum	GFoss	F102282	Ovo_D1-n1-d20_10148	839.883	2	1677.75	1677.75	0.311131	91.09	285	299	K	IEIEASENAADMETR	L		0	1228.85	Ovo_D1-n1-d20.2852.2852.2.dta	Contig_Gammarus_90_12654_fr6
Gammarus fossarum	GFoss	F102282	Ovo_D1-n1-d20_10153	839.884	2	1677.75	1677.75	1.55089	92.87	285	299	K	IEIEASENAADMETR	L		0	1231.5	Ovo_D1-n1-d20.2859.2859.2.dta	Contig_Gammarus_90_12654_fr6
Gammarus fossarum	GFoss	F102282	Ovo_D1-n1-d20_10156	560.611	3	1678.81	1678.81	0.391944	53.11	147	161	K	TFDALGHFVDTFGPR	I		0	2238.06	Ovo_D1-n1-d20.5591.5591.3.dta	Contig_Gammarus_90_12002_fr2
Gammarus fossarum	GFoss	F102282	Ovo_D1-n1-d20_10188	841.499	2	1680.98	1680.98	0.804887	55.06	379	393	K	SVVALELPKLDIAWK	V		1	2373.24	Ovo_D1-n1-d20.5949.5949.2.dta	Contig_Gammarus_90_277_fr1
Gammarus fossarum	GFoss	F102282	Ovo_D1-n1-d20_10195	841.499	2	1680.98	1680.98	1.45927	56.98	379	393	K	SVVALELPKLDIAWK	V		1	2374.37	Ovo_D1-n1-d20.5952.5952.2.dta	Contig_Gammarus_90_277_fr1
Gammarus fossarum	GFoss	F102282	Ovo_D1-n1-d20_10360	848.434	2	1694.85	1694.85	4.72433	50.51	158	173	K	AAGKPASPFHPEEMVK	F		0	874.112	Ovo_D1-n1-d20.1854.1854.2.dta	Contig_Gammarus_90_206753_fr4
Gammarus fossarum	GFoss	F102282	Ovo_D1-n1-d20_10368	566.337	3	1695.99	1695.99	0.356724	86.66	656	672	R	LQAVIGAASQGISLLQK	L		0	2058.91	Ovo_D1-n1-d20.5117.5117.3.dta	Contig_Gammarus_90_3913_fr1
Gammarus fossarum	GFoss	F102282	Ovo_D1-n1-d20_10369	566.338	3	1695.99	1695.99	1.77183	61.25	656	672	R	LQAVIGAASQGISLLQK	L		0	2059.88	Ovo_D1-n1-d20.5119.5119.3.dta	Contig_Gammarus_90_3913_fr1
Gammarus fossarum	GFoss	F102282	Ovo_D1-n1-d20_10446	850.993	2	1699.97	1699.97	-0.0388242	59.88	288	302	R	LSIKDSLEEQLVKAK	K		2	1529.13	Ovo_D1-n1-d20.3690.3690.2.dta	Contig_Gammarus_90_87598_fr2
Gammarus fossarum	GFoss	F102282	Ovo_D1-n1-d20_10448	567.665	3	1699.97	1699.97	0.0282358	40.41	288	302	R	LSIKDSLEEQLVKAK	K		2	1525.47	Ovo_D1-n1-d20.3680.3680.3.dta	Contig_Gammarus_90_87598_fr2
Gammarus fossarum	GFoss	F102282	Ovo_D1-n1-d20_10454	567.665	3	1699.97	1699.97	0.451772	42.4	288	302	R	LSIKDSLEEQLVKAK	K		2	1523.95	Ovo_D1-n1-d20.3676.3676.3.dta	Contig_Gammarus_90_87598_fr2
Gammarus fossarum	GFoss	F102282	Ovo_D1-n1-d20_10457	850.994	2	1699.97	1699.97	1.39649	60.59	288	302	R	LSIKDSLEEQLVKAK	K		2	1527.58	Ovo_D1-n1-d20.3686.3686.2.dta	Contig_Gammarus_90_87598_fr2
Gammarus fossarum	GFoss	F102282	Ovo_D1-n1-d20_10556	854.947	2	1707.88	1707.88	0.258801	69.34	91	107	K	TAVAGIDTEHSVNLPGK	L		0	1171.06	Ovo_D1-n1-d20.2688.2688.2.dta	Contig_Gammarus_90_87598_fr2
Gammarus fossarum	GFoss	F102282	Ovo_D1-n1-d20_10561	854.948	2	1707.88	1707.88	0.832612	60.92	91	107	K	TAVAGIDTEHSVNLPGK	L		0	1171.9	Ovo_D1-n1-d20.2690.2690.2.dta	Contig_Gammarus_90_87598_fr2
Gammarus fossarum	GFoss	F102282	Ovo_D1-n1-d20_10590	855.946	2	1709.88	1709.88	-0.390671	61.73	62	76	R	AFAFVTFLDPEVAQR	L		0	2729	Ovo_D1-n1-d20.6825.6825.2.dta	Contig_Gammarus_90_160398_fr1
Gammarus fossarum	GFoss	F102282	Ovo_D1-n1-d20_10591	855.946	2	1709.88	1709.88	-0.25031	58.91	62	76	R	AFAFVTFLDPEVAQR	L		0	2731.24	Ovo_D1-n1-d20.6830.6830.2.dta	Contig_Gammarus_90_160398_fr1
Gammarus fossarum	GFoss	F102282	Ovo_D1-n1-d20_10615	856.427	2	1710.84	1710.84	-0.275888	42.86	158	173	K	AAGKPASPFHPEEMVK	F	Oxidation (M) [14]	0	608.583	Ovo_D1-n1-d20.1128.1128.2.dta	Contig_Gammarus_90_206753_fr4
Gammarus fossarum	GFoss	F102282	Ovo_D1-n1-d20_1063	468.283	2	934.551	934.549	2.414	40.74	304	311	K	YIGTLQLK	-		0	1330.66	Ovo_D1-n1-d20.3136.3136.2.dta	Contig_Gammarus_90_99178_fr3
Gammarus fossarum	GFoss	F102282	Ovo_D1-n1-d20_10705	857.905	2	1713.8	1713.79	1.48676	46.92	33	46	R	FAFHTYRDPSSQMK	S		1	940.314	Ovo_D1-n1-d20.2044.2044.2.dta	Contig_Gammarus_90_206771_fr3
Gammarus fossarum	GFoss	F102282	Ovo_D1-n1-d20_10708	857.906	2	1713.8	1713.79	1.91855	43.24	33	46	R	FAFHTYRDPSSQMK	S		1	938.963	Ovo_D1-n1-d20.2040.2040.2.dta	Contig_Gammarus_90_206771_fr3
Gammarus fossarum	GFoss	F102282	Ovo_D1-n1-d20_10785	573.997	3	1718.97	1718.97	0.339157	51.09	108	122	K	LSMLIGDIFPYPLLK	T		0	3117.31	Ovo_D1-n1-d20.7735.7735.3.dta	Contig_Gammarus_90_87598_fr2
Gammarus fossarum	GFoss	F102282	Ovo_D1-n1-d20_10792	860.492	2	1718.97	1718.97	0.796408	70.3	108	122	K	LSMLIGDIFPYPLLK	T		0	3106.23	Ovo_D1-n1-d20.7708.7708.2.dta	Contig_Gammarus_90_87598_fr2
Gammarus fossarum	GFoss	F102282	Ovo_D1-n1-d20_10794	860.492	2	1718.97	1718.97	1.01747	88.13	108	122	K	LSMLIGDIFPYPLLK	T		0	3104.58	Ovo_D1-n1-d20.7704.7704.2.dta	Contig_Gammarus_90_87598_fr2
Gammarus fossarum	GFoss	F102282	Ovo_D1-n1-d20_10796	573.997	3	1718.97	1718.97	1.07215	53.74	108	122	K	LSMLIGDIFPYPLLK	T		0	3116.37	Ovo_D1-n1-d20.7733.7733.3.dta	Contig_Gammarus_90_87598_fr2
Gammarus fossarum	GFoss	F102282	Ovo_D1-n1-d20_10963	866.952	2	1731.89	1731.89	1.13287	51.95	102	116	R	AIFIDLEPSVVDCVR	N	Carbamidomethyl (C) [13]	0	2353.27	Ovo_D1-n1-d20.5896.5896.2.dta	Contig_Gammarus_90_4741_fr1
Gammarus fossarum	GFoss	F102282	Ovo_D1-n1-d20_10971	867.499	2	1732.98	1732.98	-0.698795	50.7	252	266	K	LSMLIGEIFPYPLLK	T		0	3092.38	Ovo_D1-n1-d20.7675.7675.2.dta	Contig_Gammarus_90_169586_fr1
Gammarus fossarum	GFoss	F102282	Ovo_D1-n1-d20_10979	867.5	2	1732.98	1732.98	0.570692	66.74	252	266	K	LSMLIGEIFPYPLLK	T		0	3097.83	Ovo_D1-n1-d20.7688.7688.2.dta	Contig_Gammarus_90_169586_fr1
Gammarus fossarum	GFoss	F102282	Ovo_D1-n1-d20_11018	868.49	2	1734.97	1734.96	1.26285	59.09	108	122	K	LSMLIGDIFPYPLLK	T	Oxidation (M) [3]	0	2852.96	Ovo_D1-n1-d20.7112.7112.2.dta	Contig_Gammarus_90_87598_fr2
Gammarus fossarum	GFoss	F102282	Ovo_D1-n1-d20_11019	868.49	2	1734.97	1734.96	1.60868	67.11	108	122	K	LSMLIGDIFPYPLLK	T	Oxidation (M) [3]	0	2853.85	Ovo_D1-n1-d20.7114.7114.2.dta	Contig_Gammarus_90_87598_fr2
Gammarus fossarum	GFoss	F102282	Ovo_D1-n1-d20_11059	580.3	3	1737.88	1737.88	-0.798099	59.21	178	193	R	TLPFTAIAGMMSTLER	H		0	2953.55	Ovo_D1-n1-d20.7355.7355.3.dta	Contig_Gammarus_90_39606_fr3
Gammarus fossarum	GFoss	F102282	Ovo_D1-n1-d20_11064	580.3	3	1737.88	1737.88	-0.694525	63.64	178	193	R	TLPFTAIAGMMSTLER	H		0	2954.86	Ovo_D1-n1-d20.7358.7358.3.dta	Contig_Gammarus_90_39606_fr3
Gammarus fossarum	GFoss	F102282	Ovo_D1-n1-d20_11077	580.3	3	1737.88	1737.88	-0.176652	58.5	178	193	R	TLPFTAIAGMMSTLER	H		0	3082.72	Ovo_D1-n1-d20.7652.7652.3.dta	Contig_Gammarus_90_39606_fr3
Gammarus fossarum	GFoss	F102282	Ovo_D1-n1-d20_11082	580.3	3	1737.88	1737.88	-0.0730776	56.86	178	193	R	TLPFTAIAGMMSTLER	H		0	3017.08	Ovo_D1-n1-d20.7504.7504.3.dta	Contig_Gammarus_90_39606_fr3
Gammarus fossarum	GFoss	F102282	Ovo_D1-n1-d20_11085	869.947	2	1737.88	1737.88	-0.0581168	51.19	178	193	R	TLPFTAIAGMMSTLER	H		0	2953.22	Ovo_D1-n1-d20.7354.7354.2.dta	Contig_Gammarus_90_39606_fr3
Gammarus fossarum	GFoss	F102282	Ovo_D1-n1-d20_11105	869.947	2	1737.88	1737.88	0.356181	63.48	178	193	R	TLPFTAIAGMMSTLER	H		0	3077.75	Ovo_D1-n1-d20.7640.7640.2.dta	Contig_Gammarus_90_39606_fr3
Gammarus fossarum	GFoss	F102282	Ovo_D1-n1-d20_11110	580.301	3	1737.88	1737.88	0.462057	49.48	178	193	R	TLPFTAIAGMMSTLER	H		0	3015.51	Ovo_D1-n1-d20.7500.7500.3.dta	Contig_Gammarus_90_39606_fr3
Gammarus fossarum	GFoss	F102282	Ovo_D1-n1-d20_11116	869.947	2	1737.88	1737.88	0.505789	73.23	178	193	R	TLPFTAIAGMMSTLER	H		0	3079.78	Ovo_D1-n1-d20.7645.7645.2.dta	Contig_Gammarus_90_39606_fr3
Gammarus fossarum	GFoss	F102282	Ovo_D1-n1-d20_11120	869.947	2	1737.88	1737.88	0.574839	70.08	178	193	R	TLPFTAIAGMMSTLER	H		0	3016.79	Ovo_D1-n1-d20.7503.7503.2.dta	Contig_Gammarus_90_39606_fr3
Gammarus fossarum	GFoss	F102282	Ovo_D1-n1-d20_11129	869.948	2	1737.88	1737.88	0.712938	68.95	178	193	R	TLPFTAIAGMMSTLER	H		0	2954.51	Ovo_D1-n1-d20.7357.7357.2.dta	Contig_Gammarus_90_39606_fr3
Gammarus fossarum	GFoss	F102282	Ovo_D1-n1-d20_1113	472.769	2	943.524	943.524	-0.390027	50.68	29	37	R	AGLQFPVGR	I		0	1366.15	Ovo_D1-n1-d20.3236.3236.2.dta	Contig_Gammarus_90_13250_fr6
Gammarus fossarum	GFoss	F102282	Ovo_D1-n1-d20_11142	869.948	2	1737.88	1737.88	1.06969	76.21	178	193	R	TLPFTAIAGMMSTLER	H		0	3015.22	Ovo_D1-n1-d20.7499.7499.2.dta	Contig_Gammarus_90_39606_fr3
Gammarus fossarum	GFoss	F102282	Ovo_D1-n1-d20_11147	869.948	2	1737.88	1737.88	0.875204	80.8	52	67	K	FEAIGVNQHEPALSAR	W		0	1191.05	Ovo_D1-n1-d20.2744.2744.2.dta	Contig_Gammarus_90_200426_fr2
Gammarus fossarum	GFoss	F102282	Ovo_D1-n1-d20_11154	869.948	2	1737.88	1737.88	1.35855	72.73	52	67	K	FEAIGVNQHEPALSAR	W		0	1186.77	Ovo_D1-n1-d20.2732.2732.2.dta	Contig_Gammarus_90_200426_fr2
Gammarus fossarum	GFoss	F102282	Ovo_D1-n1-d20_1118	472.769	2	943.524	943.524	0.139901	47.07	29	37	R	AGLQFPVGR	I		0	1367.34	Ovo_D1-n1-d20.3240.3240.2.dta	Contig_Gammarus_90_13250_fr6
Gammarus fossarum	GFoss	F102282	Ovo_D1-n1-d20_11199	580.616	3	1738.83	1738.83	0.604431	73.46	207	221	K	KLFEETDKDSTPSDK	I		2	554.873	Ovo_D1-n1-d20.993.993.3.dta	Contig_Gammarus_90_206469_fr3
Gammarus fossarum	GFoss	F102282	Ovo_D1-n1-d20_11204	870.421	2	1738.83	1738.83	0.791914	68.41	207	221	K	KLFEETDKDSTPSDK	I		2	537.611	Ovo_D1-n1-d20.946.946.2.dta	Contig_Gammarus_90_206469_fr3
Gammarus fossarum	GFoss	F102282	Ovo_D1-n1-d20_11214	870.422	2	1738.83	1738.83	1.42452	68.33	207	221	K	KLFEETDKDSTPSDK	I		2	536.055	Ovo_D1-n1-d20.942.942.2.dta	Contig_Gammarus_90_206469_fr3
Gammarus fossarum	GFoss	F102282	Ovo_D1-n1-d20_11233	870.426	2	1738.84	1738.84	0.303076	95.05	130	146	R	FLQQSGTGEAISAESSK	K		0	990.412	Ovo_D1-n1-d20.2186.2186.2.dta	Contig_Gammarus_90_38205_fr2
Gammarus fossarum	GFoss	F102282	Ovo_D1-n1-d20_11242	870.427	2	1738.84	1738.84	1.14272	62.81	130	146	R	FLQQSGTGEAISAESSK	K		0	1052.5	Ovo_D1-n1-d20.2358.2358.2.dta	Contig_Gammarus_90_38205_fr2
Gammarus fossarum	GFoss	F102282	Ovo_D1-n1-d20_11243	870.427	2	1738.84	1738.84	1.28074	58.22	130	146	R	FLQQSGTGEAISAESSK	K		0	1051.15	Ovo_D1-n1-d20.2354.2354.2.dta	Contig_Gammarus_90_38205_fr2
Gammarus fossarum	GFoss	F102282	Ovo_D1-n1-d20_11246	870.427	2	1738.84	1738.84	1.41876	89.97	130	146	R	FLQQSGTGEAISAESSK	K		0	989.028	Ovo_D1-n1-d20.2182.2182.2.dta	Contig_Gammarus_90_38205_fr2
Gammarus fossarum	GFoss	F102282	Ovo_D1-n1-d20_11261	871.963	2	1741.91	1741.91	-0.0654454	69.7	155	170	R	GQLISQTLNPAYAPNR	N		0	1479.51	Ovo_D1-n1-d20.3553.3553.2.dta	Contig_Gammarus_90_2745_fr2
Gammarus fossarum	GFoss	F102282	Ovo_D1-n1-d20_11264	871.963	2	1741.91	1741.91	0.703825	76.51	155	170	R	GQLISQTLNPAYAPNR	N		0	1483.94	Ovo_D1-n1-d20.3566.3566.2.dta	Contig_Gammarus_90_2745_fr2
Gammarus fossarum	GFoss	F102282	Ovo_D1-n1-d20_11328	872.936	2	1743.86	1743.86	0.43983	55.25	405	419	R	MNDEGVQNNLLDRVK	I		1	1279.52	Ovo_D1-n1-d20.2991.2991.2.dta	Contig_Gammarus_90_17046_fr6
Gammarus fossarum	GFoss	F102282	Ovo_D1-n1-d20_11335	872.937	2	1743.86	1743.86	0.864176	60.4	405	419	R	MNDEGVQNNLLDRVK	I		1	1280.69	Ovo_D1-n1-d20.2994.2994.2.dta	Contig_Gammarus_90_17046_fr6
Gammarus fossarum	GFoss	F102282	Ovo_D1-n1-d20_11385	582.975	3	1745.9	1745.9	-0.278366	44.67	605	619	K	LLEDVEKSSLDTELR	I		1	1530.12	Ovo_D1-n1-d20.3693.3693.3.dta	Contig_Gammarus_90_194758_fr3
Gammarus fossarum	GFoss	F102282	Ovo_D1-n1-d20_11391	582.976	3	1745.9	1745.9	0.134028	48.91	605	619	K	LLEDVEKSSLDTELR	I		1	1531.53	Ovo_D1-n1-d20.3697.3697.3.dta	Contig_Gammarus_90_194758_fr3
Gammarus fossarum	GFoss	F102282	Ovo_D1-n1-d20_11395	873.96	2	1745.91	1745.9	0.463943	106.28	605	619	K	LLEDVEKSSLDTELR	I		1	1534.09	Ovo_D1-n1-d20.3704.3704.2.dta	Contig_Gammarus_90_194758_fr3
Gammarus fossarum	GFoss	F102282	Ovo_D1-n1-d20_11399	873.96	2	1745.91	1745.9	0.81906	65.55	605	619	K	LLEDVEKSSLDTELR	I		1	1532.67	Ovo_D1-n1-d20.3700.3700.2.dta	Contig_Gammarus_90_194758_fr3
Gammarus fossarum	GFoss	F102282	Ovo_D1-n1-d20_11439	875.51	2	1749.01	1749	0.998854	55.24	78	93	K	ISPLINSPSDLPKLQK	I		1	1571.86	Ovo_D1-n1-d20.3808.3808.2.dta	Contig_Gammarus_90_39606_fr3
Gammarus fossarum	GFoss	F102282	Ovo_D1-n1-d20_11440	875.51	2	1749.01	1749	1.06746	50.7	78	93	K	ISPLINSPSDLPKLQK	I		1	1570.71	Ovo_D1-n1-d20.3805.3805.2.dta	Contig_Gammarus_90_39606_fr3
Gammarus fossarum	GFoss	F102282	Ovo_D1-n1-d20_11549	877.945	2	1753.88	1753.87	0.61578	63.39	178	193	R	TLPFTAIAGMMSTLER	H	Oxidation (M) [11]	0	2340.05	Ovo_D1-n1-d20.5861.5861.2.dta	Contig_Gammarus_90_39606_fr3
Gammarus fossarum	GFoss	F102282	Ovo_D1-n1-d20_11553	877.945	2	1753.88	1753.87	1.23156	57.43	178	193	R	TLPFTAIAGMMSTLER	H	Oxidation (M) [11]	0	2340.94	Ovo_D1-n1-d20.5863.5863.2.dta	Contig_Gammarus_90_39606_fr3
Gammarus fossarum	GFoss	F102282	Ovo_D1-n1-d20_11627	586.976	3	1757.9	1757.91	-0.630864	47.41	29	45	R	IRDAIAHGYITAADGSK	L		1	852.668	Ovo_D1-n1-d20.1794.1794.3.dta	Contig_Gammarus_90_30247_fr5
Gammarus fossarum	GFoss	F102282	Ovo_D1-n1-d20_11642	880.426	2	1758.84	1758.84	-0.58334	74.44	164	178	R	DSIQLQELSEDAQQR	Q		0	1581.39	Ovo_D1-n1-d20.3834.3834.2.dta	Contig_Gammarus_90_25127_fr4
Gammarus fossarum	GFoss	F102282	Ovo_D1-n1-d20_11645	587.287	3	1758.84	1758.84	-0.308158	89.21	164	178	R	DSIQLQELSEDAQQR	Q		0	1584.41	Ovo_D1-n1-d20.3842.3842.3.dta	Contig_Gammarus_90_25127_fr4
Gammarus fossarum	GFoss	F102282	Ovo_D1-n1-d20_11649	587.287	3	1758.84	1758.84	0.527621	82.25	164	178	R	DSIQLQELSEDAQQR	Q		0	1585.38	Ovo_D1-n1-d20.3845.3845.3.dta	Contig_Gammarus_90_25127_fr4
Gammarus fossarum	GFoss	F102282	Ovo_D1-n1-d20_11652	880.427	2	1758.84	1758.84	0.667486	73.67	164	178	R	DSIQLQELSEDAQQR	Q		0	1582.27	Ovo_D1-n1-d20.3836.3836.2.dta	Contig_Gammarus_90_25127_fr4
Gammarus fossarum	GFoss	F102282	Ovo_D1-n1-d20_11671	880.934	2	1759.85	1759.85	0.550046	55.33	405	419	R	MNDEGVQNNLLDRVK	I	Oxidation (M) [1]	1	1181	Ovo_D1-n1-d20.2716.2716.2.dta	Contig_Gammarus_90_17046_fr6
Gammarus fossarum	GFoss	F102282	Ovo_D1-n1-d20_11674	880.934	2	1759.85	1759.85	0.754609	59.66	405	419	R	MNDEGVQNNLLDRVK	I	Oxidation (M) [1]	1	1179.48	Ovo_D1-n1-d20.2712.2712.2.dta	Contig_Gammarus_90_17046_fr6
Gammarus fossarum	GFoss	F102282	Ovo_D1-n1-d20_11785	588.967	3	1763.88	1763.88	-0.32145	55.52	362	377	K	ALQFVASDQKESTQGR	K		1	794.207	Ovo_D1-n1-d20.1630.1630.3.dta	Contig_Gammarus_90_277_fr1
Gammarus fossarum	GFoss	F102282	Ovo_D1-n1-d20_11788	588.967	3	1763.88	1763.88	-0.117355	54.08	362	377	K	ALQFVASDQKESTQGR	K		1	795.613	Ovo_D1-n1-d20.1634.1634.3.dta	Contig_Gammarus_90_277_fr1
Gammarus fossarum	GFoss	F102282	Ovo_D1-n1-d20_11793	882.948	2	1763.88	1763.88	0.481325	81.8	362	377	K	ALQFVASDQKESTQGR	K		1	801.339	Ovo_D1-n1-d20.1651.1651.2.dta	Contig_Gammarus_90_277_fr1
Gammarus fossarum	GFoss	F102282	Ovo_D1-n1-d20_11799	882.948	2	1763.88	1763.88	0.900855	72.94	362	377	K	ALQFVASDQKESTQGR	K		1	799.944	Ovo_D1-n1-d20.1647.1647.2.dta	Contig_Gammarus_90_277_fr1
Gammarus fossarum	GFoss	F102282	Ovo_D1-n1-d20_11826	883.893	2	1765.77	1765.77	1.53531	51.48	119	134	K	SCSTDNTHVVTFDGAR	Y	Carbamidomethyl (C) [2]	0	832.116	Ovo_D1-n1-d20.1738.1738.2.dta	Contig_Gammarus_90_29145_fr6
Gammarus fossarum	GFoss	F102282	Ovo_D1-n1-d20_11829	883.929	2	1765.84	1765.84	-0.103633	57.19	387	402	K	SLSPDVMEEVVAEYAK	N		0	2535.28	Ovo_D1-n1-d20.6357.6357.2.dta	Contig_Gammarus_90_191505_fr1
Gammarus fossarum	GFoss	F102282	Ovo_D1-n1-d20_11895	885.943	2	1769.87	1769.87	0.792149	55.29	178	193	R	TLPFTAIAGMMSTLER	H	Oxidation (M) [10], Oxidation (M) [11]	0	1891.77	Ovo_D1-n1-d20.4676.4676.2.dta	Contig_Gammarus_90_39606_fr3
Gammarus fossarum	GFoss	F102282	Ovo_D1-n1-d20_11899	885.943	2	1769.87	1769.87	1.75267	53.97	178	193	R	TLPFTAIAGMMSTLER	H	Oxidation (M) [10], Oxidation (M) [11]	0	1883.15	Ovo_D1-n1-d20.4652.4652.2.dta	Contig_Gammarus_90_39606_fr3
Gammarus fossarum	GFoss	F102282	Ovo_D1-n1-d20_1192	478.294	2	954.574	954.575	-0.689312	47.96	379	387	K	SVVALELPK	L		0	1503.87	Ovo_D1-n1-d20.3621.3621.2.dta	Contig_Gammarus_90_277_fr1
Gammarus fossarum	GFoss	F102282	Ovo_D1-n1-d20_11932	886.912	2	1771.81	1771.81	0.111186	67.48	187	201	R	SVDFDSCLDVVNFQK	T	Carbamidomethyl (C) [7]	0	2070.76	Ovo_D1-n1-d20.5147.5147.2.dta	Contig_Gammarus_90_3624_fr5
Gammarus fossarum	GFoss	F102282	Ovo_D1-n1-d20_11935	886.912	2	1771.81	1771.81	0.325656	85.72	187	201	R	SVDFDSCLDVVNFQK	T	Carbamidomethyl (C) [7]	0	2135.53	Ovo_D1-n1-d20.5322.5322.2.dta	Contig_Gammarus_90_3624_fr5
Gammarus fossarum	GFoss	F102282	Ovo_D1-n1-d20_11938	886.912	2	1771.81	1771.81	0.528838	59.13	187	201	R	SVDFDSCLDVVNFQK	T	Carbamidomethyl (C) [7]	0	2073.7	Ovo_D1-n1-d20.5155.5155.2.dta	Contig_Gammarus_90_3624_fr5
Gammarus fossarum	GFoss	F102282	Ovo_D1-n1-d20_11949	886.912	2	1771.81	1771.81	0.935203	69.19	187	201	R	SVDFDSCLDVVNFQK	T	Carbamidomethyl (C) [7]	0	2134.52	Ovo_D1-n1-d20.5319.5319.2.dta	Contig_Gammarus_90_3624_fr5
Gammarus fossarum	GFoss	F102282	Ovo_D1-n1-d20_11981	887.419	2	1772.82	1772.82	0.300086	86.25	38	52	K	AMSIMNSFVNDIFER	I		0	2801.29	Ovo_D1-n1-d20.6987.6987.2.dta	Contig_Gammarus_90_128511_fr6
Gammarus fossarum	GFoss	F102282	Ovo_D1-n1-d20_11984	887.419	2	1772.82	1772.82	0.582123	70	38	52	K	AMSIMNSFVNDIFER	I		0	2802.23	Ovo_D1-n1-d20.6989.6989.2.dta	Contig_Gammarus_90_128511_fr6
Gammarus fossarum	GFoss	F102282	Ovo_D1-n1-d20_1206	479.29	2	956.565	956.565	-0.117086	42.57	29	37	R	LQAIQGLSK	N		0	1006.43	Ovo_D1-n1-d20.2229.2229.2.dta	Contig_Gammarus_90_50488_fr6
Gammarus fossarum	GFoss	F102282	Ovo_D1-n1-d20_12097	892.916	2	1783.82	1783.82	-0.0112119	57.43	384	397	K	NQNEPEYSPIFYQR	L		0	1543.13	Ovo_D1-n1-d20.3730.3730.2.dta	Contig_Gammarus_90_17046_fr6
Gammarus fossarum	GFoss	F102282	Ovo_D1-n1-d20_12099	892.916	2	1783.82	1783.82	0.52696	57.35	384	397	K	NQNEPEYSPIFYQR	L		0	1610.03	Ovo_D1-n1-d20.3912.3912.2.dta	Contig_Gammarus_90_17046_fr6
Gammarus fossarum	GFoss	F102282	Ovo_D1-n1-d20_12101	892.916	2	1783.82	1783.82	0.739986	58.08	384	397	K	NQNEPEYSPIFYQR	L		0	1545.48	Ovo_D1-n1-d20.3736.3736.2.dta	Contig_Gammarus_90_17046_fr6
Gammarus fossarum	GFoss	F102282	Ovo_D1-n1-d20_12106	892.916	2	1783.82	1783.82	0.807258	48.4	384	397	K	NQNEPEYSPIFYQR	L		0	1607.17	Ovo_D1-n1-d20.3904.3904.2.dta	Contig_Gammarus_90_17046_fr6
Gammarus fossarum	GFoss	F102282	Ovo_D1-n1-d20_1213	479.29	2	956.566	956.565	0.761056	44.23	29	37	R	LQAIQGLSK	N		0	944.702	Ovo_D1-n1-d20.2057.2057.2.dta	Contig_Gammarus_90_50488_fr6
Gammarus fossarum	GFoss	F102282	Ovo_D1-n1-d20_1214	479.29	2	956.566	956.565	0.823781	41.33	29	37	R	LQAIQGLSK	N		0	943.3	Ovo_D1-n1-d20.2053.2053.2.dta	Contig_Gammarus_90_50488_fr6
Gammarus fossarum	GFoss	F102282	Ovo_D1-n1-d20_12156	894.953	2	1787.89	1787.89	0.194084	82.55	400	416	K	GSLGDGELDLSLLTQDR	E		0	2318.91	Ovo_D1-n1-d20.5805.5805.2.dta	Contig_Gammarus_90_277_fr1
Gammarus fossarum	GFoss	F102282	Ovo_D1-n1-d20_12161	894.953	2	1787.89	1787.89	0.742216	80.21	400	416	K	GSLGDGELDLSLLTQDR	E		0	2316.49	Ovo_D1-n1-d20.5799.5799.2.dta	Contig_Gammarus_90_277_fr1
Gammarus fossarum	GFoss	F102282	Ovo_D1-n1-d20_12180	895.417	2	1788.82	1788.82	1.29359	53.54	38	52	K	AMSIMNSFVNDIFER	I	Oxidation (M) [2]	0	2642.9	Ovo_D1-n1-d20.6621.6621.2.dta	Contig_Gammarus_90_128511_fr6
Gammarus fossarum	GFoss	F102282	Ovo_D1-n1-d20_12199	895.488	2	1788.96	1788.96	-0.15931	114.01	47	62	R	QTFAGTVLDIDILIDR	Q		0	2872.29	Ovo_D1-n1-d20.7158.7158.2.dta	Contig_Gammarus_90_206576_fr4
Gammarus fossarum	GFoss	F102282	Ovo_D1-n1-d20_12204	895.488	2	1788.96	1788.96	-0.0251542	58.53	47	62	R	QTFAGTVLDIDILIDR	Q		0	3020.63	Ovo_D1-n1-d20.7512.7512.2.dta	Contig_Gammarus_90_206576_fr4
Gammarus fossarum	GFoss	F102282	Ovo_D1-n1-d20_12205	895.488	2	1788.96	1788.96	0.109002	103.96	47	62	R	QTFAGTVLDIDILIDR	Q		0	2936.3	Ovo_D1-n1-d20.7314.7314.2.dta	Contig_Gammarus_90_206576_fr4
Gammarus fossarum	GFoss	F102282	Ovo_D1-n1-d20_12213	597.328	3	1788.96	1788.96	0.418679	43.81	47	62	R	QTFAGTVLDIDILIDR	Q		0	2879.6	Ovo_D1-n1-d20.7176.7176.3.dta	Contig_Gammarus_90_206576_fr4
Gammarus fossarum	GFoss	F102282	Ovo_D1-n1-d20_12216	597.328	3	1788.96	1788.96	0.519295	46.54	47	62	R	QTFAGTVLDIDILIDR	Q		0	2881.54	Ovo_D1-n1-d20.7181.7181.3.dta	Contig_Gammarus_90_206576_fr4
Gammarus fossarum	GFoss	F102282	Ovo_D1-n1-d20_12229	895.489	2	1788.96	1788.96	0.723883	85.16	47	62	R	QTFAGTVLDIDILIDR	Q		0	2934.37	Ovo_D1-n1-d20.7309.7309.2.dta	Contig_Gammarus_90_206576_fr4
Gammarus fossarum	GFoss	F102282	Ovo_D1-n1-d20_12230	895.489	2	1788.96	1788.96	0.723883	111.34	47	62	R	QTFAGTVLDIDILIDR	Q		0	2873.18	Ovo_D1-n1-d20.7160.7160.2.dta	Contig_Gammarus_90_206576_fr4
Gammarus fossarum	GFoss	F102282	Ovo_D1-n1-d20_12241	895.489	2	1788.96	1788.96	0.936297	58.37	47	62	R	QTFAGTVLDIDILIDR	Q		0	3008.63	Ovo_D1-n1-d20.7485.7485.2.dta	Contig_Gammarus_90_206576_fr4
Gammarus fossarum	GFoss	F102282	Ovo_D1-n1-d20_12262	895.49	2	1788.97	1788.96	1.75241	86.38	47	62	R	QTFAGTVLDIDILIDR	Q		0	3129.68	Ovo_D1-n1-d20.7765.7765.2.dta	Contig_Gammarus_90_206576_fr4
Gammarus fossarum	GFoss	F102282	Ovo_D1-n1-d20_12295	895.95	2	1789.89	1789.88	0.949782	65.74	144	159	K	SYELPDGQVITIGNER	F		0	1963.8	Ovo_D1-n1-d20.4869.4869.2.dta	Contig_Gammarus_90_47294_fr1
Gammarus fossarum	GFoss	F102282	Ovo_D1-n1-d20_12296	895.951	2	1789.89	1789.88	1.285	59.62	144	159	K	SYELPDGQVITIGNER	F		0	1962.93	Ovo_D1-n1-d20.4867.4867.2.dta	Contig_Gammarus_90_47294_fr1
Gammarus fossarum	GFoss	F102282	Ovo_D1-n1-d20_12315	896.005	2	1789.99	1789.99	0.398884	73.45	593	609	K	AIYVQTLANIGDKSAVK	I		1	1512.9	Ovo_D1-n1-d20.3645.3645.2.dta	Contig_Gammarus_90_199971_fr3
Gammarus fossarum	GFoss	F102282	Ovo_D1-n1-d20_12316	896.005	2	1789.99	1789.99	0.600002	72.46	593	609	K	AIYVQTLANIGDKSAVK	I		1	1511.44	Ovo_D1-n1-d20.3641.3641.2.dta	Contig_Gammarus_90_199971_fr3
Gammarus fossarum	GFoss	F102282	Ovo_D1-n1-d20_12320	597.984	3	1790.93	1790.93	-0.324412	43.79	45	59	K	LEVPEGELLWHSNLR	K		0	1907.64	Ovo_D1-n1-d20.4718.4718.3.dta	Contig_Gammarus_90_199971_fr3
Gammarus fossarum	GFoss	F102282	Ovo_D1-n1-d20_12331	896.474	2	1790.93	1790.93	0.672834	57.06	45	59	K	LEVPEGELLWHSNLR	K		0	1920.04	Ovo_D1-n1-d20.4752.4752.2.dta	Contig_Gammarus_90_199971_fr3
Gammarus fossarum	GFoss	F102282	Ovo_D1-n1-d20_12332	896.474	2	1790.93	1790.93	0.885014	59.34	45	59	K	LEVPEGELLWHSNLR	K		0	1916.75	Ovo_D1-n1-d20.4743.4743.2.dta	Contig_Gammarus_90_199971_fr3
Gammarus fossarum	GFoss	F102282	Ovo_D1-n1-d20_12574	904.467	2	1806.92	1806.92	0.599916	84.96	67	84	R	IATGMQSALPEYAGTGIK	A		0	1623.75	Ovo_D1-n1-d20.3951.3951.2.dta	Contig_Gammarus_90_17046_fr6
Gammarus fossarum	GFoss	F102282	Ovo_D1-n1-d20_12578	904.467	2	1806.92	1806.92	0.876631	63.23	67	84	R	IATGMQSALPEYAGTGIK	A		0	1622.35	Ovo_D1-n1-d20.3947.3947.2.dta	Contig_Gammarus_90_17046_fr6
Gammarus fossarum	GFoss	F102282	Ovo_D1-n1-d20_12583	904.467	2	1806.92	1806.92	0.943042	73.61	67	84	R	IATGMQSALPEYAGTGIK	A		0	1685.76	Ovo_D1-n1-d20.4123.4123.2.dta	Contig_Gammarus_90_17046_fr6
Gammarus fossarum	GFoss	F102282	Ovo_D1-n1-d20_12587	904.468	2	1806.92	1806.92	1.07586	90.2	67	84	R	IATGMQSALPEYAGTGIK	A		0	1684.87	Ovo_D1-n1-d20.4121.4121.2.dta	Contig_Gammarus_90_17046_fr6
Gammarus fossarum	GFoss	F102282	Ovo_D1-n1-d20_12640	904.927	2	1807.84	1807.84	0.429242	72.68	186	201	K	LQGEDHFSTQGELGYK	S		0	1070.17	Ovo_D1-n1-d20.2408.2408.2.dta	Contig_Gammarus_90_19261_fr6
Gammarus fossarum	GFoss	F102282	Ovo_D1-n1-d20_12647	904.927	2	1807.84	1807.84	1.10408	63.45	186	201	K	LQGEDHFSTQGELGYK	S		0	1071.41	Ovo_D1-n1-d20.2411.2411.2.dta	Contig_Gammarus_90_19261_fr6
Gammarus fossarum	GFoss	F102282	Ovo_D1-n1-d20_12672	453.276	4	1809.08	1809.08	0.268645	43.09	378	393	R	KSVVALELPKLDIAWK	V		2	2090.44	Ovo_D1-n1-d20.5200.5200.4.dta	Contig_Gammarus_90_277_fr1
Gammarus fossarum	GFoss	F102282	Ovo_D1-n1-d20_12675	604.033	3	1809.08	1809.08	0.376988	34.39	378	393	R	KSVVALELPKLDIAWK	V		2	2072.54	Ovo_D1-n1-d20.5152.5152.3.dta	Contig_Gammarus_90_277_fr1
Gammarus fossarum	GFoss	F102282	Ovo_D1-n1-d20_12685	905.547	2	1809.08	1809.08	1.63509	67.7	378	393	R	KSVVALELPKLDIAWK	V		2	2078.6	Ovo_D1-n1-d20.5168.5168.2.dta	Contig_Gammarus_90_277_fr1
Gammarus fossarum	GFoss	F102282	Ovo_D1-n1-d20_12686	905.547	2	1809.08	1809.08	1.83409	86.29	378	393	R	KSVVALELPKLDIAWK	V		2	2077.09	Ovo_D1-n1-d20.5164.5164.2.dta	Contig_Gammarus_90_277_fr1
Gammarus fossarum	GFoss	F102282	Ovo_D1-n1-d20_12704	905.98	2	1809.95	1809.94	0.765217	43.24	165	180	R	LGFLTFCPTNLGTTIR	A	Carbamidomethyl (C) [7]	0	2491.61	Ovo_D1-n1-d20.6249.6249.2.dta	Contig_Gammarus_90_14404_fr1
Gammarus fossarum	GFoss	F102282	Ovo_D1-n1-d20_12722	905.989	2	1809.96	1809.96	1.00499	70.97	242	258	K	AIVEGVVTLNPFGHETK	K		0	1854.31	Ovo_D1-n1-d20.4574.4574.2.dta	Contig_Gammarus_90_199971_fr3
Gammarus fossarum	GFoss	F102282	Ovo_D1-n1-d20_12725	905.99	2	1809.96	1809.96	1.07129	64.72	242	258	K	AIVEGVVTLNPFGHETK	K		0	1853.45	Ovo_D1-n1-d20.4572.4572.2.dta	Contig_Gammarus_90_199971_fr3
Gammarus fossarum	GFoss	F102282	Ovo_D1-n1-d20_12830	909.919	2	1817.82	1817.82	1.39123	84.83	40	54	K	TYEYEVESESQVEVK	T		0	1292.69	Ovo_D1-n1-d20.3028.3028.2.dta	Contig_Gammarus_90_201865_fr3
Gammarus fossarum	GFoss	F102282	Ovo_D1-n1-d20_12836	607.297	3	1818.87	1818.87	0.172085	41.23	565	579	R	QYFEEVFESAKESVK	E		1	1845.61	Ovo_D1-n1-d20.4550.4550.3.dta	Contig_Gammarus_90_200426_fr2
Gammarus fossarum	GFoss	F102282	Ovo_D1-n1-d20_12849	910.442	2	1818.87	1818.87	1.05505	53.26	565	579	R	QYFEEVFESAKESVK	E		1	1846.2	Ovo_D1-n1-d20.4552.4552.2.dta	Contig_Gammarus_90_200426_fr2
Gammarus fossarum	GFoss	F102282	Ovo_D1-n1-d20_12884	912.465	2	1822.91	1822.91	0.573258	70.01	67	84	R	IATGMQSALPEYAGTGIK	A	Oxidation (M) [5]	0	1352.75	Ovo_D1-n1-d20.3198.3198.2.dta	Contig_Gammarus_90_17046_fr6
Gammarus fossarum	GFoss	F102282	Ovo_D1-n1-d20_12886	912.465	2	1822.92	1822.91	0.902402	71.03	67	84	R	IATGMQSALPEYAGTGIK	A	Oxidation (M) [5]	0	1351.63	Ovo_D1-n1-d20.3195.3195.2.dta	Contig_Gammarus_90_17046_fr6
Gammarus fossarum	GFoss	F102282	Ovo_D1-n1-d20_1302	487.758	2	973.502	973.501	0.198253	62.46	50	58	K	IMTGVSNPR	Q		0	623.98	Ovo_D1-n1-d20.1166.1166.2.dta	Contig_Gammarus_90_9788_fr4
Gammarus fossarum	GFoss	F102282	Ovo_D1-n1-d20_13022	915.503	2	1828.99	1828.99	0.815751	61.29	232	249	K	VDGQVITGSKPLKDTSGK	V		1	628.649	Ovo_D1-n1-d20.1179.1179.2.dta	Contig_Gammarus_90_37795_fr5
Gammarus fossarum	GFoss	F102282	Ovo_D1-n1-d20_13023	915.503	2	1828.99	1828.99	0.815751	66.56	232	249	K	VDGQVITGSKPLKDTSGK	V		1	690.726	Ovo_D1-n1-d20.1343.1343.2.dta	Contig_Gammarus_90_37795_fr5
Gammarus fossarum	GFoss	F102282	Ovo_D1-n1-d20_13024	915.503	2	1828.99	1828.99	0.881361	73.33	232	249	K	VDGQVITGSKPLKDTSGK	V		1	629.836	Ovo_D1-n1-d20.1182.1182.2.dta	Contig_Gammarus_90_37795_fr5
Gammarus fossarum	GFoss	F102282	Ovo_D1-n1-d20_13031	915.503	2	1828.99	1828.99	1.27502	67.14	232	249	K	VDGQVITGSKPLKDTSGK	V		1	692.092	Ovo_D1-n1-d20.1347.1347.2.dta	Contig_Gammarus_90_37795_fr5
Gammarus fossarum	GFoss	F102282	Ovo_D1-n1-d20_1304	487.758	2	973.502	973.501	0.259887	55.4	50	58	K	IMTGVSNPR	Q		0	625.426	Ovo_D1-n1-d20.1170.1170.2.dta	Contig_Gammarus_90_9788_fr4
Gammarus fossarum	GFoss	F102282	Ovo_D1-n1-d20_13087	611.336	3	1830.98	1830.98	0.428731	47.33	258	273	R	QSLQLEKFEVELAAAR	W		1	1943.05	Ovo_D1-n1-d20.4813.4813.3.dta	Contig_Gammarus_90_277_fr1
Gammarus fossarum	GFoss	F102282	Ovo_D1-n1-d20_13093	916.5	2	1830.99	1830.98	0.770624	70.85	258	273	R	QSLQLEKFEVELAAAR	W		1	1950.5	Ovo_D1-n1-d20.4833.4833.2.dta	Contig_Gammarus_90_277_fr1
Gammarus fossarum	GFoss	F102282	Ovo_D1-n1-d20_13094	916.5	2	1830.99	1830.98	0.836162	79.88	258	273	R	QSLQLEKFEVELAAAR	W		1	1948.99	Ovo_D1-n1-d20.4829.4829.2.dta	Contig_Gammarus_90_277_fr1
Gammarus fossarum	GFoss	F102282	Ovo_D1-n1-d20_13190	920.005	2	1838	1837.99	0.698044	51.45	209	226	K	VGINYQPPTVVPGADLAK	V		0	1844.35	Ovo_D1-n1-d20.4547.4547.2.dta	Contig_Gammarus_90_40544_fr1
Gammarus fossarum	GFoss	F102282	Ovo_D1-n1-d20_13227	613.977	3	1838.91	1838.91	-0.292565	46.64	625	639	R	FQDLAYGYLFPHVNR	N		0	2119.59	Ovo_D1-n1-d20.5279.5279.3.dta	Contig_Gammarus_90_24570_fr4
Gammarus fossarum	GFoss	F102282	Ovo_D1-n1-d20_13228	613.977	3	1838.91	1838.91	-0.194681	50.49	625	639	R	FQDLAYGYLFPHVNR	N		0	2058.28	Ovo_D1-n1-d20.5115.5115.3.dta	Contig_Gammarus_90_24570_fr4
Gammarus fossarum	GFoss	F102282	Ovo_D1-n1-d20_13235	920.463	2	1838.91	1838.91	0.11311	73.05	625	639	R	FQDLAYGYLFPHVNR	N		0	2063.81	Ovo_D1-n1-d20.5129.5129.2.dta	Contig_Gammarus_90_24570_fr4
Gammarus fossarum	GFoss	F102282	Ovo_D1-n1-d20_13246	613.978	3	1838.91	1838.91	0.604706	50.04	625	639	R	FQDLAYGYLFPHVNR	N		0	2122.3	Ovo_D1-n1-d20.5286.5286.3.dta	Contig_Gammarus_90_24570_fr4
Gammarus fossarum	GFoss	F102282	Ovo_D1-n1-d20_13249	920.464	2	1838.91	1838.91	1.24422	50.5	625	639	R	FQDLAYGYLFPHVNR	N		0	2062.38	Ovo_D1-n1-d20.5125.5125.2.dta	Contig_Gammarus_90_24570_fr4
Gammarus fossarum	GFoss	F102282	Ovo_D1-n1-d20_13256	920.465	2	1838.92	1838.92	-0.15607	77.37	307	323	K	HAEFSVNPPLDSTQAVK	S		0	1254.84	Ovo_D1-n1-d20.2923.2923.2.dta	Contig_Gammarus_90_276_fr4
Gammarus fossarum	GFoss	F102282	Ovo_D1-n1-d20_13267	920.466	2	1838.92	1838.92	0.57262	57.04	307	323	K	HAEFSVNPPLDSTQAVK	S		0	1250.86	Ovo_D1-n1-d20.2912.2912.2.dta	Contig_Gammarus_90_276_fr4
Gammarus fossarum	GFoss	F102282	Ovo_D1-n1-d20_13371	617.011	3	1848.01	1848.01	0.137445	43.45	307	324	K	QAAHAGVLSVLLQTPESK	I		0	1793.51	Ovo_D1-n1-d20.4410.4410.3.dta	Contig_Gammarus_90_200426_fr2
Gammarus fossarum	GFoss	F102282	Ovo_D1-n1-d20_13378	925.013	2	1848.01	1848.01	0.643936	69.39	307	324	K	QAAHAGVLSVLLQTPESK	I		0	1799.01	Ovo_D1-n1-d20.4425.4425.2.dta	Contig_Gammarus_90_200426_fr2
Gammarus fossarum	GFoss	F102282	Ovo_D1-n1-d20_13383	925.014	2	1848.01	1848.01	1.57467	52.6	307	324	K	QAAHAGVLSVLLQTPESK	I		0	1802.21	Ovo_D1-n1-d20.4434.4434.2.dta	Contig_Gammarus_90_200426_fr2
Gammarus fossarum	GFoss	F102282	Ovo_D1-n1-d20_13387	925.059	2	1848.1	1848.1	-0.0335479	47.15	122	138	R	VTLFGWPLLAAPLPVVR	A		0	3252.61	Ovo_D1-n1-d20.8040.8040.2.dta	Contig_Gammarus_90_28464_fr5
Gammarus fossarum	GFoss	F102282	Ovo_D1-n1-d20_13398	925.06	2	1848.11	1848.1	1.49234	44.79	122	138	R	VTLFGWPLLAAPLPVVR	A		0	3253.58	Ovo_D1-n1-d20.8042.8042.2.dta	Contig_Gammarus_90_28464_fr5
Gammarus fossarum	GFoss	F102282	Ovo_D1-n1-d20_13437	617.653	3	1849.94	1849.94	0.46434	50.29	211	226	R	CRVEYTITPAAISDVR	S	Carbamidomethyl (C) [1]	1	1459.89	Ovo_D1-n1-d20.3497.3497.3.dta	Contig_Gammarus_90_20034_fr2
Gammarus fossarum	GFoss	F102282	Ovo_D1-n1-d20_13442	925.976	2	1849.94	1849.94	0.543262	65.07	211	226	R	CRVEYTITPAAISDVR	S	Carbamidomethyl (C) [1]	1	1461.77	Ovo_D1-n1-d20.3503.3503.2.dta	Contig_Gammarus_90_20034_fr2
Gammarus fossarum	GFoss	F102282	Ovo_D1-n1-d20_13448	925.976	2	1849.94	1849.94	0.737864	76.64	211	226	R	CRVEYTITPAAISDVR	S	Carbamidomethyl (C) [1]	1	1460.17	Ovo_D1-n1-d20.3498.3498.2.dta	Contig_Gammarus_90_20034_fr2
Gammarus fossarum	GFoss	F102282	Ovo_D1-n1-d20_13488	926.963	2	1851.91	1851.91	0.764616	76.78	208	223	K	LFEETDKDSTPSDKIK	R		2	756.038	Ovo_D1-n1-d20.1523.1523.2.dta	Contig_Gammarus_90_206469_fr3
Gammarus fossarum	GFoss	F102282	Ovo_D1-n1-d20_13494	926.963	2	1851.91	1851.91	0.894212	54.22	208	223	K	LFEETDKDSTPSDKIK	R		2	757.167	Ovo_D1-n1-d20.1526.1526.2.dta	Contig_Gammarus_90_206469_fr3
Gammarus fossarum	GFoss	F102282	Ovo_D1-n1-d20_13546	930.453	2	1858.89	1858.89	1.78655	51.97	185	199	R	SVDFYDCKDRVVTQK	S	Carbamidomethyl (C) [7]	2	916.373	Ovo_D1-n1-d20.1977.1977.2.dta	Contig_Gammarus_90_199971_fr3
Gammarus fossarum	GFoss	F102282	Ovo_D1-n1-d20_13554	930.454	2	1858.89	1858.89	3.17448	49.83	185	199	R	SVDFYDCKDRVVTQK	S	Carbamidomethyl (C) [7]	2	914.904	Ovo_D1-n1-d20.1973.1973.2.dta	Contig_Gammarus_90_199971_fr3
Gammarus fossarum	GFoss	F102282	Ovo_D1-n1-d20_13642	621.999	3	1862.97	1862.97	0.591527	46.24	310	326	K	KYTPEQVAEATVTALSR	T		1	1997.93	Ovo_D1-n1-d20.4958.4958.3.dta	Contig_Gammarus_90_13767_fr6
Gammarus fossarum	GFoss	F102282	Ovo_D1-n1-d20_13661	932.956	2	1863.9	1863.9	0.567628	69.07	230	246	R	AVCMLSNTTAIAEAWAR	L	Carbamidomethyl (C) [3]	0	2265.44	Ovo_D1-n1-d20.5664.5664.2.dta	Contig_Gammarus_90_40544_fr1
Gammarus fossarum	GFoss	F102282	Ovo_D1-n1-d20_13681	622.353	3	1864.04	1864.04	-0.991932	47.02	404	419	K	KLTMHALPWEAVLTVR	G		1	2016.32	Ovo_D1-n1-d20.5006.5006.3.dta	Contig_Gammarus_90_40044_fr3
Gammarus fossarum	GFoss	F102282	Ovo_D1-n1-d20_13707	623.323	3	1866.95	1866.95	0.590268	55.95	435	450	R	QLLPIAESHAEDFEIR	E		0	1831.56	Ovo_D1-n1-d20.4513.4513.3.dta	Contig_Gammarus_90_206469_fr3
Gammarus fossarum	GFoss	F102282	Ovo_D1-n1-d20_13718	934.482	2	1866.95	1866.95	1.21482	93.25	435	450	R	QLLPIAESHAEDFEIR	E		0	1834.13	Ovo_D1-n1-d20.4520.4520.2.dta	Contig_Gammarus_90_206469_fr3
Gammarus fossarum	GFoss	F102282	Ovo_D1-n1-d20_13723	934.483	2	1866.95	1866.95	1.73974	92.91	435	450	R	QLLPIAESHAEDFEIR	E		0	1832.93	Ovo_D1-n1-d20.4517.4517.2.dta	Contig_Gammarus_90_206469_fr3
Gammarus fossarum	GFoss	F102282	Ovo_D1-n1-d20_13761	936.981	2	1871.95	1871.95	0.75109	62.67	35	50	R	MGAIYSLIHHFNRGEK	R		1	1425.45	Ovo_D1-n1-d20.3402.3402.2.dta	Contig_Gammarus_90_206816_fr3
Gammarus fossarum	GFoss	F102282	Ovo_D1-n1-d20_13765	936.981	2	1871.95	1871.95	1.00751	49.64	35	50	R	MGAIYSLIHHFNRGEK	R		1	1426.63	Ovo_D1-n1-d20.3405.3405.2.dta	Contig_Gammarus_90_206816_fr3
Gammarus fossarum	GFoss	F102282	Ovo_D1-n1-d20_13820	938.522	2	1875.03	1875.03	0.244796	62.91	861	877	K	NDLVIPTIQGMPLHVTK	E		0	2020.22	Ovo_D1-n1-d20.5016.5016.2.dta	Contig_Gammarus_90_194758_fr3
Gammarus fossarum	GFoss	F102282	Ovo_D1-n1-d20_13821	938.522	2	1875.03	1875.03	0.244796	63.69	861	877	K	NDLVIPTIQGMPLHVTK	E		0	2019.34	Ovo_D1-n1-d20.5014.5014.2.dta	Contig_Gammarus_90_194758_fr3
Gammarus fossarum	GFoss	F102282	Ovo_D1-n1-d20_13854	627.688	3	1880.04	1880.04	0.5702	44.92	133	149	K	INKISALEAANIFTTFK	A		1	2202.19	Ovo_D1-n1-d20.5495.5495.3.dta	Contig_Gammarus_90_200559_fr3
Gammarus fossarum	GFoss	F102282	Ovo_D1-n1-d20_13855	627.688	3	1880.04	1880.04	0.857428	40.69	133	149	K	INKISALEAANIFTTFK	A		1	2200.01	Ovo_D1-n1-d20.5489.5489.3.dta	Contig_Gammarus_90_200559_fr3
Gammarus fossarum	GFoss	F102282	Ovo_D1-n1-d20_13890	628.031	3	1881.07	1881.07	1.29554	39.7	227	244	K	GQQVKVDGQVITGSKPLK	D		1	835.768	Ovo_D1-n1-d20.1748.1748.3.dta	Contig_Gammarus_90_37795_fr5
Gammarus fossarum	GFoss	F102282	Ovo_D1-n1-d20_13893	941.966	2	1881.92	1881.92	0.0345392	70.79	576	592	R	SAAPCVLFFDELDSIAK	A	Carbamidomethyl (C) [5]	0	2943.2	Ovo_D1-n1-d20.7331.7331.2.dta	Contig_Gammarus_90_1134_fr1
Gammarus fossarum	GFoss	F102282	Ovo_D1-n1-d20_13894	941.967	2	1881.92	1881.92	0.937873	56.88	576	592	R	SAAPCVLFFDELDSIAK	A	Carbamidomethyl (C) [5]	0	2946.5	Ovo_D1-n1-d20.7339.7339.2.dta	Contig_Gammarus_90_1134_fr1
Gammarus fossarum	GFoss	F102282	Ovo_D1-n1-d20_13930	629.307	3	1884.9	1884.9	0.264736	44.57	113	128	R	NCEVSLLLDNHQSQTK	E	Carbamidomethyl (C) [2]	0	1217.25	Ovo_D1-n1-d20.2819.2819.3.dta	Contig_Gammarus_90_276_fr4
Gammarus fossarum	GFoss	F102282	Ovo_D1-n1-d20_13934	629.308	3	1884.9	1884.9	0.853626	42.4	113	128	R	NCEVSLLLDNHQSQTK	E	Carbamidomethyl (C) [2]	0	1218.39	Ovo_D1-n1-d20.2822.2822.3.dta	Contig_Gammarus_90_276_fr4
Gammarus fossarum	GFoss	F102282	Ovo_D1-n1-d20_13937	943.458	2	1884.9	1884.9	1.2441	72.42	113	128	R	NCEVSLLLDNHQSQTK	E	Carbamidomethyl (C) [2]	0	1219.82	Ovo_D1-n1-d20.2826.2826.2.dta	Contig_Gammarus_90_276_fr4
Gammarus fossarum	GFoss	F102282	Ovo_D1-n1-d20_13938	943.458	2	1884.9	1884.9	1.31837	71.91	113	128	R	NCEVSLLLDNHQSQTK	E	Carbamidomethyl (C) [2]	0	1218.97	Ovo_D1-n1-d20.2824.2824.2.dta	Contig_Gammarus_90_276_fr4
Gammarus fossarum	GFoss	F102282	Ovo_D1-n1-d20_13968	945.466	2	1888.92	1888.91	1.31663	52.68	121	136	R	FGQFAPDFYGPLFDLR	W		0	2914.89	Ovo_D1-n1-d20.7262.7262.2.dta	Contig_Gammarus_90_158419_fr1
Gammarus fossarum	GFoss	F102282	Ovo_D1-n1-d20_13973	945.467	2	1888.92	1888.91	2.48132	63.18	121	136	R	FGQFAPDFYGPLFDLR	W		0	2908.4	Ovo_D1-n1-d20.7245.7245.2.dta	Contig_Gammarus_90_158419_fr1
Gammarus fossarum	GFoss	F102282	Ovo_D1-n1-d20_13983	946.429	2	1890.84	1890.85	-0.793296	61.42	136	151	K	NSCEDPAMKELIEEAR	R	Carbamidomethyl (C) [3]	1	1475.57	Ovo_D1-n1-d20.3542.3542.2.dta	Contig_Gammarus_90_30490_fr1
Gammarus fossarum	GFoss	F102282	Ovo_D1-n1-d20_13995	946.431	2	1890.85	1890.85	0.814451	71.31	136	151	K	NSCEDPAMKELIEEAR	R	Carbamidomethyl (C) [3]	1	1476.71	Ovo_D1-n1-d20.3545.3545.2.dta	Contig_Gammarus_90_30490_fr1
Gammarus fossarum	GFoss	F102282	Ovo_D1-n1-d20_14016	631.658	3	1891.95	1891.95	-0.159095	54.84	635	650	K	TDSDEEDRFVILTKPK	S		1	1206.36	Ovo_D1-n1-d20.2788.2788.3.dta	Contig_Gammarus_90_25141_fr3
Gammarus fossarum	GFoss	F102282	Ovo_D1-n1-d20_14057	946.992	2	1891.97	1891.97	0.917563	79.34	310	327	R	GEVESAVILQPFGFNSAK	V		0	2214.9	Ovo_D1-n1-d20.5529.5529.2.dta	Contig_Gammarus_90_17046_fr6
Gammarus fossarum	GFoss	F102282	Ovo_D1-n1-d20_14061	946.992	2	1891.97	1891.97	1.23469	78.77	310	327	R	GEVESAVILQPFGFNSAK	V		0	2216.62	Ovo_D1-n1-d20.5534.5534.2.dta	Contig_Gammarus_90_17046_fr6
Gammarus fossarum	GFoss	F102282	Ovo_D1-n1-d20_14116	632.307	3	1893.9	1893.9	-0.709647	65.09	51	67	R	SVETLMEMIEAGMNIAR	M		0	3315.74	Ovo_D1-n1-d20.8163.8163.3.dta	Contig_Gammarus_90_171207_fr1
Gammarus fossarum	GFoss	F102282	Ovo_D1-n1-d20_14122	632.308	3	1893.9	1893.9	1.41296	55.79	51	67	R	SVETLMEMIEAGMNIAR	M		0	3311.17	Ovo_D1-n1-d20.8152.8152.3.dta	Contig_Gammarus_90_171207_fr1
Gammarus fossarum	GFoss	F102282	Ovo_D1-n1-d20_14124	947.96	2	1893.9	1893.9	2.68863	45.29	51	67	R	SVETLMEMIEAGMNIAR	M		0	3318.34	Ovo_D1-n1-d20.8169.8169.2.dta	Contig_Gammarus_90_171207_fr1
Gammarus fossarum	GFoss	F102282	Ovo_D1-n1-d20_14125	947.96	2	1893.9	1893.9	2.68863	64.11	51	67	R	SVETLMEMIEAGMNIAR	M		0	3315.37	Ovo_D1-n1-d20.8162.8162.2.dta	Contig_Gammarus_90_171207_fr1
Gammarus fossarum	GFoss	F102282	Ovo_D1-n1-d20_1416	495.756	2	989.497	989.496	0.701367	42.33	50	58	K	IMTGVSNPR	Q	Oxidation (M) [2]	0	475.641	Ovo_D1-n1-d20.791.791.2.dta	Contig_Gammarus_90_9788_fr4
Gammarus fossarum	GFoss	F102282	Ovo_D1-n1-d20_14174	949.986	2	1897.96	1897.96	0.393581	77.46	673	691	K	LSQQPGGQLAESALSPGMK	S		0	1454.66	Ovo_D1-n1-d20.3483.3483.2.dta	Contig_Gammarus_90_3913_fr1
Gammarus fossarum	GFoss	F102282	Ovo_D1-n1-d20_14179	633.993	3	1898.96	1898.96	0.0753045	48.62	772	789	K	AVAEDTSFGKTFVGAMIR	K		1	1909.1	Ovo_D1-n1-d20.4722.4722.3.dta	Contig_Gammarus_90_194758_fr3
Gammarus fossarum	GFoss	F102282	Ovo_D1-n1-d20_14183	633.993	3	1898.96	1898.96	0.375469	42.17	772	789	K	AVAEDTSFGKTFVGAMIR	K		1	1907.93	Ovo_D1-n1-d20.4719.4719.3.dta	Contig_Gammarus_90_194758_fr3
Gammarus fossarum	GFoss	F102282	Ovo_D1-n1-d20_14189	950.486	2	1898.96	1898.96	0.573473	83.72	772	789	K	AVAEDTSFGKTFVGAMIR	K		1	1912.62	Ovo_D1-n1-d20.4732.4732.2.dta	Contig_Gammarus_90_194758_fr3
Gammarus fossarum	GFoss	F102282	Ovo_D1-n1-d20_14193	950.487	2	1898.96	1898.96	1.27912	117.05	772	789	K	AVAEDTSFGKTFVGAMIR	K		1	1910.86	Ovo_D1-n1-d20.4727.4727.2.dta	Contig_Gammarus_90_194758_fr3
Gammarus fossarum	GFoss	F102282	Ovo_D1-n1-d20_14200	951.439	2	1900.86	1900.86	0.06839	78.12	263	279	R	FKNIAEGLCGDFNSDSK	N	Carbamidomethyl (C) [9]	1	1464.29	Ovo_D1-n1-d20.3510.3510.2.dta	Contig_Gammarus_90_30649_fr2
Gammarus fossarum	GFoss	F102282	Ovo_D1-n1-d20_14206	634.628	3	1900.86	1900.86	0.575528	48.46	263	279	R	FKNIAEGLCGDFNSDSK	N	Carbamidomethyl (C) [9]	1	1457.3	Ovo_D1-n1-d20.3490.3490.3.dta	Contig_Gammarus_90_30649_fr2
Gammarus fossarum	GFoss	F102282	Ovo_D1-n1-d20_14209	951.439	2	1900.86	1900.86	0.710204	78.49	263	279	R	FKNIAEGLCGDFNSDSK	N	Carbamidomethyl (C) [9]	1	1462.87	Ovo_D1-n1-d20.3506.3506.2.dta	Contig_Gammarus_90_30649_fr2
Gammarus fossarum	GFoss	F102282	Ovo_D1-n1-d20_14216	634.629	3	1900.86	1900.86	1.049	39.59	263	279	R	FKNIAEGLCGDFNSDSK	N	Carbamidomethyl (C) [9]	1	1456.14	Ovo_D1-n1-d20.3487.3487.3.dta	Contig_Gammarus_90_30649_fr2
Gammarus fossarum	GFoss	F102282	Ovo_D1-n1-d20_14223	952.523	2	1903.03	1903.03	0.912229	76.12	60	77	R	VAPEESPVLLTEAPLNPK	A		0	1879.52	Ovo_D1-n1-d20.4642.4642.2.dta	Contig_Gammarus_90_48828_fr2
Gammarus fossarum	GFoss	F102282	Ovo_D1-n1-d20_14224	952.523	2	1903.03	1903.03	1.11191	65.23	60	77	R	VAPEESPVLLTEAPLNPK	A		0	1878.05	Ovo_D1-n1-d20.4638.4638.2.dta	Contig_Gammarus_90_48828_fr2
Gammarus fossarum	GFoss	F102282	Ovo_D1-n1-d20_14239	636.622	3	1906.84	1906.84	1.70177	51.08	136	151	K	NSCEDPAMKELIEEAR	R	Oxidation (M) [8], Carbamidomethyl (C) [3]	1	980.342	Ovo_D1-n1-d20.2157.2157.3.dta	Contig_Gammarus_90_30490_fr1
Gammarus fossarum	GFoss	F102282	Ovo_D1-n1-d20_14306	638.332	3	1911.98	1911.98	-0.480654	66	720	736	R	CLITAQQVVTFDGVSFK	K	Carbamidomethyl (C) [1]	0	2306.91	Ovo_D1-n1-d20.5774.5774.3.dta	Contig_Gammarus_90_24570_fr5
Gammarus fossarum	GFoss	F102282	Ovo_D1-n1-d20_14313	956.996	2	1911.98	1911.98	0.542371	89.95	720	736	R	CLITAQQVVTFDGVSFK	K	Carbamidomethyl (C) [1]	0	2262.39	Ovo_D1-n1-d20.5656.5656.2.dta	Contig_Gammarus_90_24570_fr5
Gammarus fossarum	GFoss	F102282	Ovo_D1-n1-d20_14314	638.333	3	1911.98	1911.98	0.664757	57.65	720	736	R	CLITAQQVVTFDGVSFK	K	Carbamidomethyl (C) [1]	0	2308.8	Ovo_D1-n1-d20.5779.5779.3.dta	Contig_Gammarus_90_24570_fr5
Gammarus fossarum	GFoss	F102282	Ovo_D1-n1-d20_14322	956.996	2	1911.98	1911.98	0.929405	95.59	720	736	R	CLITAQQVVTFDGVSFK	K	Carbamidomethyl (C) [1]	0	2324.67	Ovo_D1-n1-d20.5820.5820.2.dta	Contig_Gammarus_90_24570_fr5
Gammarus fossarum	GFoss	F102282	Ovo_D1-n1-d20_14325	956.997	2	1911.98	1911.98	1.05493	94.77	720	736	R	CLITAQQVVTFDGVSFK	K	Carbamidomethyl (C) [1]	0	2323.2	Ovo_D1-n1-d20.5816.5816.2.dta	Contig_Gammarus_90_24570_fr5
Gammarus fossarum	GFoss	F102282	Ovo_D1-n1-d20_14337	956.997	2	1911.98	1911.98	1.75577	100.78	720	736	R	CLITAQQVVTFDGVSFK	K	Carbamidomethyl (C) [1]	0	2259.41	Ovo_D1-n1-d20.5648.5648.2.dta	Contig_Gammarus_90_24570_fr5
Gammarus fossarum	GFoss	F102282	Ovo_D1-n1-d20_14435	642.955	3	1925.84	1925.84	0.0846383	38.03	260	276	R	CWSSSTAPESVKESESR	G	Carbamidomethyl (C) [1]	1	730.181	Ovo_D1-n1-d20.1451.1451.3.dta	Contig_Gammarus_90_39262_fr4
Gammarus fossarum	GFoss	F102282	Ovo_D1-n1-d20_14441	963.929	2	1925.84	1925.84	0.638162	96.72	260	276	R	CWSSSTAPESVKESESR	G	Carbamidomethyl (C) [1]	1	732.823	Ovo_D1-n1-d20.1458.1458.2.dta	Contig_Gammarus_90_39262_fr4
Gammarus fossarum	GFoss	F102282	Ovo_D1-n1-d20_14444	963.929	2	1925.84	1925.84	1.01202	71.05	260	276	R	CWSSSTAPESVKESESR	G	Carbamidomethyl (C) [1]	1	731.948	Ovo_D1-n1-d20.1456.1456.2.dta	Contig_Gammarus_90_39262_fr4
Gammarus fossarum	GFoss	F102282	Ovo_D1-n1-d20_14451	963.976	2	1925.94	1925.94	-0.152653	70.36	301	316	K	NYDLTIYQLNEPSQTK	S		0	1857.6	Ovo_D1-n1-d20.4583.4583.2.dta	Contig_Gammarus_90_39606_fr3
Gammarus fossarum	GFoss	F102282	Ovo_D1-n1-d20_14459	963.977	2	1925.94	1925.94	1.05196	95.35	301	316	K	NYDLTIYQLNEPSQTK	S		0	1791.52	Ovo_D1-n1-d20.4404.4404.2.dta	Contig_Gammarus_90_39606_fr3
Gammarus fossarum	GFoss	F102282	Ovo_D1-n1-d20_14461	963.977	2	1925.94	1925.94	1.11426	77.93	301	316	K	NYDLTIYQLNEPSQTK	S		0	1790.1	Ovo_D1-n1-d20.4400.4400.2.dta	Contig_Gammarus_90_39606_fr3
Gammarus fossarum	GFoss	F102282	Ovo_D1-n1-d20_14467	963.977	2	1925.94	1925.94	1.48811	53.04	301	316	K	NYDLTIYQLNEPSQTK	S		0	1859.09	Ovo_D1-n1-d20.4587.4587.2.dta	Contig_Gammarus_90_39606_fr3
Gammarus fossarum	GFoss	F102282	Ovo_D1-n1-d20_14493	643.335	3	1926.98	1926.98	1.75041	46.92	157	172	R	CNENPALLVMHTLFLR	E	Carbamidomethyl (C) [1]	0	2724.29	Ovo_D1-n1-d20.6814.6814.3.dta	Contig_Gammarus_90_32837_fr1
Gammarus fossarum	GFoss	F102282	Ovo_D1-n1-d20_14496	964.962	2	1927.91	1927.91	-0.543594	58.66	186	201	R	RSVDFDSCLDVVNFQK	T	Carbamidomethyl (C) [8]	1	1785.67	Ovo_D1-n1-d20.4388.4388.2.dta	Contig_Gammarus_90_3624_fr5
Gammarus fossarum	GFoss	F102282	Ovo_D1-n1-d20_14504	964.962	2	1927.91	1927.91	0.213703	66.52	186	201	R	RSVDFDSCLDVVNFQK	T	Carbamidomethyl (C) [8]	1	1784.44	Ovo_D1-n1-d20.4385.4385.2.dta	Contig_Gammarus_90_3624_fr5
Gammarus fossarum	GFoss	F102282	Ovo_D1-n1-d20_14552	967.115	2	1932.21	1932.21	0.590514	22.21	214	231	R	ILIPGVGKIEILKGQQVK	V		2	1788.62	Ovo_D1-n1-d20.4396.4396.2.dta	Contig_Gammarus_90_37795_fr5
Gammarus fossarum	GFoss	F102282	Ovo_D1-n1-d20_14601	969.462	2	1936.91	1936.91	1.31911	43.15	429	444	R	CRLQNKDSDAEPTTFR	G	Carbamidomethyl (C) [1]	2	554.085	Ovo_D1-n1-d20.991.991.2.dta	Contig_Gammarus_90_17046_fr6
Gammarus fossarum	GFoss	F102282	Ovo_D1-n1-d20_14602	969.462	2	1936.91	1936.91	1.38107	48.44	429	444	R	CRLQNKDSDAEPTTFR	G	Carbamidomethyl (C) [1]	2	555.463	Ovo_D1-n1-d20.995.995.2.dta	Contig_Gammarus_90_17046_fr6
Gammarus fossarum	GFoss	F102282	Ovo_D1-n1-d20_14605	969.935	2	1937.85	1937.85	0.34884	43.94	258	273	K	SDAFLLTPYMNEYSCK	K	Carbamidomethyl (C) [15]	0	2222.75	Ovo_D1-n1-d20.5551.5551.2.dta	Contig_Gammarus_90_19261_fr6
Gammarus fossarum	GFoss	F102282	Ovo_D1-n1-d20_14608	969.936	2	1937.86	1937.85	1.42219	38.35	258	273	K	SDAFLLTPYMNEYSCK	K	Carbamidomethyl (C) [15]	0	2224.28	Ovo_D1-n1-d20.5555.5555.2.dta	Contig_Gammarus_90_19261_fr6
Gammarus fossarum	GFoss	F102282	Ovo_D1-n1-d20_14637	970.037	2	1938.06	1938.06	1.19862	69.14	242	259	K	AIVEGVVTLNPFGHETKK	L		1	1588.28	Ovo_D1-n1-d20.3853.3853.2.dta	Contig_Gammarus_90_199971_fr3
Gammarus fossarum	GFoss	F102282	Ovo_D1-n1-d20_14640	970.038	2	1938.06	1938.06	1.58045	56.11	242	259	K	AIVEGVVTLNPFGHETKK	L		1	1587.1	Ovo_D1-n1-d20.3850.3850.2.dta	Contig_Gammarus_90_199971_fr3
Gammarus fossarum	GFoss	F102282	Ovo_D1-n1-d20_14652	971.509	2	1941	1941	0.0891292	80.16	46	62	R	SPKHDLEIVTCSPAFIK	I	Carbamidomethyl (C) [11]	1	1428.43	Ovo_D1-n1-d20.3410.3410.2.dta	Contig_Gammarus_90_12849_fr2
Gammarus fossarum	GFoss	F102282	Ovo_D1-n1-d20_14660	971.51	2	1941.01	1941	1.16074	70.23	46	62	R	SPKHDLEIVTCSPAFIK	I	Carbamidomethyl (C) [11]	1	1427.23	Ovo_D1-n1-d20.3407.3407.2.dta	Contig_Gammarus_90_12849_fr2
Gammarus fossarum	GFoss	F102282	Ovo_D1-n1-d20_14666	648.034	3	1941.08	1941.08	0.234406	39.39	514	532	R	SEIDSTLTSLPGLIIGIGR	E		0	3007.28	Ovo_D1-n1-d20.7482.7482.3.dta	Contig_Gammarus_90_626_fr4
Gammarus fossarum	GFoss	F102282	Ovo_D1-n1-d20_14669	971.547	2	1941.08	1941.08	0.68055	51.67	514	532	R	SEIDSTLTSLPGLIIGIGR	E		0	2997.16	Ovo_D1-n1-d20.7460.7460.2.dta	Contig_Gammarus_90_626_fr4
Gammarus fossarum	GFoss	F102282	Ovo_D1-n1-d20_14676	971.548	2	1941.08	1941.08	1.24724	41.24	514	532	R	SEIDSTLTSLPGLIIGIGR	E		0	2995.15	Ovo_D1-n1-d20.7455.7455.2.dta	Contig_Gammarus_90_626_fr4
Gammarus fossarum	GFoss	F102282	Ovo_D1-n1-d20_14683	972.046	2	1942.08	1942.08	0.233255	82.38	109	127	K	LLTTNTPSSPYGLPVLAAK	S		0	2054.91	Ovo_D1-n1-d20.5107.5107.2.dta	Contig_Gammarus_90_32837_fr1
Gammarus fossarum	GFoss	F102282	Ovo_D1-n1-d20_14685	972.047	2	1942.08	1942.08	0.933536	76.81	109	127	K	LLTTNTPSSPYGLPVLAAK	S		0	2052.53	Ovo_D1-n1-d20.5101.5101.2.dta	Contig_Gammarus_90_32837_fr1
Gammarus fossarum	GFoss	F102282	Ovo_D1-n1-d20_14863	652.007	3	1953	1953	0.238095	47.97	708	725	K	TAATVSQSALSMKVEFQR	K		1	1452.54	Ovo_D1-n1-d20.3477.3477.3.dta	Contig_Gammarus_90_25141_fr3
Gammarus fossarum	GFoss	F102282	Ovo_D1-n1-d20_14864	977.507	2	1953	1953	0.27701	79.75	708	725	K	TAATVSQSALSMKVEFQR	K		1	1454.03	Ovo_D1-n1-d20.3481.3481.2.dta	Contig_Gammarus_90_25141_fr3
Gammarus fossarum	GFoss	F102282	Ovo_D1-n1-d20_14870	977.507	2	1953	1953	0.58423	118.28	708	725	K	TAATVSQSALSMKVEFQR	K		1	1455.54	Ovo_D1-n1-d20.3485.3485.2.dta	Contig_Gammarus_90_25141_fr3
Gammarus fossarum	GFoss	F102282	Ovo_D1-n1-d20_1492	505.264	2	1008.51	1008.51	-0.0436286	44.39	233	241	K	GSEEVFTIK	N		0	1193.91	Ovo_D1-n1-d20.2752.2752.2.dta	Contig_Gammarus_90_19261_fr6
Gammarus fossarum	GFoss	F102282	Ovo_D1-n1-d20_14922	652.35	3	1954.03	1954.03	0.156088	84.99	266	283	K	HLPSHVPLDGTLEQVGQK	I		0	1217.54	Ovo_D1-n1-d20.2820.2820.3.dta	Contig_Gammarus_90_87598_fr2
Gammarus fossarum	GFoss	F102282	Ovo_D1-n1-d20_14924	652.35	3	1954.03	1954.03	0.43244	62.79	266	283	K	HLPSHVPLDGTLEQVGQK	I		0	1218.68	Ovo_D1-n1-d20.2823.2823.3.dta	Contig_Gammarus_90_87598_fr2
Gammarus fossarum	GFoss	F102282	Ovo_D1-n1-d20_14928	978.022	2	1954.03	1954.03	0.916569	48.4	266	283	K	HLPSHVPLDGTLEQVGQK	I		0	1222.82	Ovo_D1-n1-d20.2835.2835.2.dta	Contig_Gammarus_90_87598_fr2
Gammarus fossarum	GFoss	F102282	Ovo_D1-n1-d20_14929	978.022	2	1954.03	1954.03	0.916569	46.4	266	283	K	HLPSHVPLDGTLEQVGQK	I		0	1220.37	Ovo_D1-n1-d20.2828.2828.2.dta	Contig_Gammarus_90_87598_fr2
Gammarus fossarum	GFoss	F102282	Ovo_D1-n1-d20_1493	505.264	2	1008.51	1008.51	0.134852	46.47	233	241	K	GSEEVFTIK	N		0	1189.67	Ovo_D1-n1-d20.2740.2740.2.dta	Contig_Gammarus_90_19261_fr6
Gammarus fossarum	GFoss	F102282	Ovo_D1-n1-d20_14940	979.534	2	1957.05	1957.06	-1.33517	67.54	20	37	K	VLAPWIEFTVAAGVDLEK	S		0	3080.15	Ovo_D1-n1-d20.7646.7646.2.dta	Contig_Gammarus_90_84749_fr6
Gammarus fossarum	GFoss	F102282	Ovo_D1-n1-d20_14952	979.536	2	1957.06	1957.06	1.15837	77.02	20	37	K	VLAPWIEFTVAAGVDLEK	S		0	3084.75	Ovo_D1-n1-d20.7657.7657.2.dta	Contig_Gammarus_90_84749_fr6
Gammarus fossarum	GFoss	F102282	Ovo_D1-n1-d20_14988	655.007	3	1962	1962	0.880225	42.2	192	210	R	MGGLMALLTNSIMDPSALK	E		0	3172.73	Ovo_D1-n1-d20.7861.7861.3.dta	Contig_Gammarus_90_172697_fr5
Gammarus fossarum	GFoss	F102282	Ovo_D1-n1-d20_14992	982.008	2	1962	1962	1.21967	73.29	192	210	R	MGGLMALLTNSIMDPSALK	E		0	3167.47	Ovo_D1-n1-d20.7850.7850.2.dta	Contig_Gammarus_90_172697_fr5
Gammarus fossarum	GFoss	F102282	Ovo_D1-n1-d20_14994	982.008	2	1962	1962	1.28084	70.54	192	210	R	MGGLMALLTNSIMDPSALK	E		0	3166.28	Ovo_D1-n1-d20.7847.7847.2.dta	Contig_Gammarus_90_172697_fr5
Gammarus fossarum	GFoss	F102282	Ovo_D1-n1-d20_15019	982.51	2	1963.01	1963.01	0.650533	45.88	36	51	K	VEFPRDEAELLKFENK	G		2	1664.12	Ovo_D1-n1-d20.4063.4063.2.dta	Contig_Gammarus_90_277_fr1
Gammarus fossarum	GFoss	F102282	Ovo_D1-n1-d20_15026	982.511	2	1963.01	1963.01	1.01732	52.32	36	51	K	VEFPRDEAELLKFENK	G		2	1662.95	Ovo_D1-n1-d20.4060.4060.2.dta	Contig_Gammarus_90_277_fr1
Gammarus fossarum	GFoss	F102282	Ovo_D1-n1-d20_15082	983.999	2	1965.98	1965.98	0.262973	81.12	65	82	R	SDPNLIVQTTAVYAMTSR	Y		0	2212.3	Ovo_D1-n1-d20.5522.5522.2.dta	Contig_Gammarus_90_28570_fr3
Gammarus fossarum	GFoss	F102282	Ovo_D1-n1-d20_15087	984	2	1965.99	1965.98	1.19889	82.73	65	82	R	SDPNLIVQTTAVYAMTSR	Y		0	2216.91	Ovo_D1-n1-d20.5535.5535.2.dta	Contig_Gammarus_90_28570_fr3
Gammarus fossarum	GFoss	F102282	Ovo_D1-n1-d20_15104	656.372	3	1966.09	1966.1	-0.60526	42.68	406	422	R	KIQVAVLENNQDSKRPK	K		2	643.649	Ovo_D1-n1-d20.1219.1219.3.dta	Contig_Gammarus_90_39606_fr3
Gammarus fossarum	GFoss	F102282	Ovo_D1-n1-d20_15120	984.056	2	1966.1	1966.1	0.364173	44.86	406	422	R	KIQVAVLENNQDSKRPK	K		2	589.039	Ovo_D1-n1-d20.1079.1079.2.dta	Contig_Gammarus_90_39606_fr3
Gammarus fossarum	GFoss	F102282	Ovo_D1-n1-d20_15126	984.056	2	1966.1	1966.1	0.923658	62.83	406	422	R	KIQVAVLENNQDSKRPK	K		2	592.049	Ovo_D1-n1-d20.1086.1086.2.dta	Contig_Gammarus_90_39606_fr3
Gammarus fossarum	GFoss	F102282	Ovo_D1-n1-d20_15193	658.657	3	1972.95	1972.95	-1.09227	50.68	36	53	K	NLADEIKDLMDQIGEGGR	S		1	3017.98	Ovo_D1-n1-d20.7506.7506.3.dta	Contig_Gammarus_90_195669_fr1
Gammarus fossarum	GFoss	F102282	Ovo_D1-n1-d20_15205	658.667	3	1972.98	1972.98	0.290931	45.98	176	192	R	VVTQVQHQQDTFAVMSR	Q		0	1103.17	Ovo_D1-n1-d20.2498.2498.3.dta	Contig_Gammarus_90_8924_fr2
Gammarus fossarum	GFoss	F102282	Ovo_D1-n1-d20_15214	987.498	2	1972.98	1972.98	1.07452	83.15	176	192	R	VVTQVQHQQDTFAVMSR	Q		0	1106.26	Ovo_D1-n1-d20.2507.2507.2.dta	Contig_Gammarus_90_8924_fr2
Gammarus fossarum	GFoss	F102282	Ovo_D1-n1-d20_15216	987.498	2	1972.98	1972.98	1.07452	63.92	176	192	R	VVTQVQHQQDTFAVMSR	Q		0	1105.11	Ovo_D1-n1-d20.2504.2504.2.dta	Contig_Gammarus_90_8924_fr2
Gammarus fossarum	GFoss	F102282	Ovo_D1-n1-d20_15227	987.523	2	1973.03	1973.03	-0.258485	72.86	228	245	K	IPSVSQTPVQTCITLAMK	Y	Carbamidomethyl (C) [12]	0	1915.38	Ovo_D1-n1-d20.4739.4739.2.dta	Contig_Gammarus_90_276_fr4
Gammarus fossarum	GFoss	F102282	Ovo_D1-n1-d20_15233	987.526	2	1973.04	1973.03	2.0324	62.96	228	245	K	IPSVSQTPVQTCITLAMK	Y	Carbamidomethyl (C) [12]	0	1916.44	Ovo_D1-n1-d20.4742.4742.2.dta	Contig_Gammarus_90_276_fr4
Gammarus fossarum	GFoss	F102282	Ovo_D1-n1-d20_15288	990.005	2	1978	1977.99	1.12993	52.93	192	210	R	MGGLMALLTNSIMDPSALK	E	Oxidation (M) [1]	0	3024.59	Ovo_D1-n1-d20.7521.7521.2.dta	Contig_Gammarus_90_172697_fr5
Gammarus fossarum	GFoss	F102282	Ovo_D1-n1-d20_15293	990.006	2	1978	1977.99	1.56472	63.51	192	210	R	MGGLMALLTNSIMDPSALK	E	Oxidation (M) [13]	0	2859.92	Ovo_D1-n1-d20.7129.7129.2.dta	Contig_Gammarus_90_172697_fr5
Gammarus fossarum	GFoss	F102282	Ovo_D1-n1-d20_15296	990.006	2	1978	1977.99	1.92872	72.89	192	210	R	MGGLMALLTNSIMDPSALK	E	Oxidation (M) [13]	0	2858.58	Ovo_D1-n1-d20.7126.7126.2.dta	Contig_Gammarus_90_172697_fr5
Gammarus fossarum	GFoss	F102282	Ovo_D1-n1-d20_15443	663.369	3	1987.08	1987.09	-0.634095	46.64	257	273	R	RQSLQLEKFEVELAAAR	W		2	1680.33	Ovo_D1-n1-d20.4108.4108.3.dta	Contig_Gammarus_90_277_fr1
Gammarus fossarum	GFoss	F102282	Ovo_D1-n1-d20_15453	497.779	4	1987.09	1987.09	-0.0030195	43.8	257	273	R	RQSLQLEKFEVELAAAR	W		2	1674.25	Ovo_D1-n1-d20.4091.4091.4.dta	Contig_Gammarus_90_277_fr1
Gammarus fossarum	GFoss	F102282	Ovo_D1-n1-d20_15454	663.369	3	1987.09	1987.09	0.0150975	44.17	257	273	R	RQSLQLEKFEVELAAAR	W		2	1678.9	Ovo_D1-n1-d20.4104.4104.3.dta	Contig_Gammarus_90_277_fr1
Gammarus fossarum	GFoss	F102282	Ovo_D1-n1-d20_15458	497.779	4	1987.09	1987.09	0.17815	43.28	257	273	R	RQSLQLEKFEVELAAAR	W		2	1676.01	Ovo_D1-n1-d20.4096.4096.4.dta	Contig_Gammarus_90_277_fr1
Gammarus fossarum	GFoss	F102282	Ovo_D1-n1-d20_15485	663.998	3	1988.97	1988.97	-0.404229	42.06	176	192	R	VVTQVQHQQDTFAVMSR	Q	Oxidation (M) [15]	0	839.826	Ovo_D1-n1-d20.1759.1759.3.dta	Contig_Gammarus_90_8924_fr2
Gammarus fossarum	GFoss	F102282	Ovo_D1-n1-d20_15494	995.495	2	1988.98	1988.97	0.67472	61.44	176	192	R	VVTQVQHQQDTFAVMSR	Q	Oxidation (M) [15]	0	847.478	Ovo_D1-n1-d20.1780.1780.2.dta	Contig_Gammarus_90_8924_fr2
Gammarus fossarum	GFoss	F102282	Ovo_D1-n1-d20_15500	995.495	2	1988.98	1988.97	1.16744	64.4	176	192	R	VVTQVQHQQDTFAVMSR	Q	Oxidation (M) [15]	0	845.737	Ovo_D1-n1-d20.1775.1775.2.dta	Contig_Gammarus_90_8924_fr2
Gammarus fossarum	GFoss	F102282	Ovo_D1-n1-d20_15627	1000.57	2	1999.12	1999.12	0.799353	39.86	29	47	R	QMLADLKGDFGGVVVPIIK	I		1	2399.24	Ovo_D1-n1-d20.6017.6017.2.dta	Contig_Gammarus_90_24570_fr5
Gammarus fossarum	GFoss	F102282	Ovo_D1-n1-d20_15636	1000.57	2	1999.12	1999.12	1.10949	58.52	29	47	R	QMLADLKGDFGGVVVPIIK	I		1	2338.17	Ovo_D1-n1-d20.5856.5856.2.dta	Contig_Gammarus_90_24570_fr5
Gammarus fossarum	GFoss	F102282	Ovo_D1-n1-d20_15644	1000.57	2	1999.12	1999.12	2.63016	60.26	29	47	R	QMLADLKGDFGGVVVPIIK	I		1	2337	Ovo_D1-n1-d20.5853.5853.2.dta	Contig_Gammarus_90_24570_fr5
Gammarus fossarum	GFoss	F102282	Ovo_D1-n1-d20_15694	1003.54	2	2005.07	2005.07	0.525667	65.56	70	86	R	NQTPVLFLQTVPFTCIK	A	Carbamidomethyl (C) [15]	0	2606.85	Ovo_D1-n1-d20.6534.6534.2.dta	Contig_Gammarus_90_67263_fr2
Gammarus fossarum	GFoss	F102282	Ovo_D1-n1-d20_15696	1003.54	2	2005.07	2005.07	1.07428	70.16	70	86	R	NQTPVLFLQTVPFTCIK	A	Carbamidomethyl (C) [15]	0	2608.1	Ovo_D1-n1-d20.6537.6537.2.dta	Contig_Gammarus_90_67263_fr2
Gammarus fossarum	GFoss	F102282	Ovo_D1-n1-d20_15704	670.029	3	2007.06	2007.06	0.133528	41.8	176	193	K	IRTLPFTAIAGMMSTLER	H		1	2639.62	Ovo_D1-n1-d20.6613.6613.3.dta	Contig_Gammarus_90_39606_fr3
Gammarus fossarum	GFoss	F102282	Ovo_D1-n1-d20_15712	1004.54	2	2007.07	2007.06	1.78071	44.2	176	193	K	IRTLPFTAIAGMMSTLER	H		1	2649.74	Ovo_D1-n1-d20.6637.6637.2.dta	Contig_Gammarus_90_39606_fr3
Gammarus fossarum	GFoss	F102282	Ovo_D1-n1-d20_15718	1004.54	2	2007.07	2007.06	2.56793	45.61	176	193	K	IRTLPFTAIAGMMSTLER	H		1	2648.48	Ovo_D1-n1-d20.6634.6634.2.dta	Contig_Gammarus_90_39606_fr3
Gammarus fossarum	GFoss	F102282	Ovo_D1-n1-d20_15796	671.018	3	2010.03	2010.03	-0.113431	54.42	912	928	R	TSEVFLPLTNELYQQTK	G		0	2291.95	Ovo_D1-n1-d20.5734.5734.3.dta	Contig_Gammarus_90_17046_fr5
Gammarus fossarum	GFoss	F102282	Ovo_D1-n1-d20_15810	1006.02	2	2010.03	2010.03	0.551235	51.19	912	928	R	TSEVFLPLTNELYQQTK	G		0	2411.31	Ovo_D1-n1-d20.6049.6049.2.dta	Contig_Gammarus_90_17046_fr5
Gammarus fossarum	GFoss	F102282	Ovo_D1-n1-d20_15815	1006.02	2	2010.03	2010.03	0.799988	85.12	912	928	R	TSEVFLPLTNELYQQTK	G		0	2348.47	Ovo_D1-n1-d20.5883.5883.2.dta	Contig_Gammarus_90_17046_fr5
Gammarus fossarum	GFoss	F102282	Ovo_D1-n1-d20_15816	1006.02	2	2010.03	2010.03	0.859688	76.38	912	928	R	TSEVFLPLTNELYQQTK	G		0	2347.01	Ovo_D1-n1-d20.5879.5879.2.dta	Contig_Gammarus_90_17046_fr5
Gammarus fossarum	GFoss	F102282	Ovo_D1-n1-d20_15827	1006.02	2	2010.03	2010.03	1.52634	65.45	912	928	R	TSEVFLPLTNELYQQTK	G		0	2286.25	Ovo_D1-n1-d20.5719.5719.2.dta	Contig_Gammarus_90_17046_fr5
Gammarus fossarum	GFoss	F102282	Ovo_D1-n1-d20_15831	1006.02	2	2010.03	2010.03	1.7751	60.9	912	928	R	TSEVFLPLTNELYQQTK	G		0	2412.93	Ovo_D1-n1-d20.6053.6053.2.dta	Contig_Gammarus_90_17046_fr5
Gammarus fossarum	GFoss	F102282	Ovo_D1-n1-d20_15841	1006.03	2	2010.04	2010.03	3.04871	56.32	912	928	R	TSEVFLPLTNELYQQTK	G		0	2284.68	Ovo_D1-n1-d20.5715.5715.2.dta	Contig_Gammarus_90_17046_fr5
Gammarus fossarum	GFoss	F102282	Ovo_D1-n1-d20_1589	513.308	2	1024.6	1024.6	-1.62307	54.88	114	124	K	IGGIGTVPVGR	V		0	1157.29	Ovo_D1-n1-d20.2650.2650.2.dta	Contig_Gammarus_90_110978_fr6
Gammarus fossarum	GFoss	F102282	Ovo_D1-n1-d20_15936	1008.56	2	2015.11	2015.11	0.475904	56.53	29	47	R	QMLADLKGDFGGVVVPIIK	I	Oxidation (M) [2]	1	2165.72	Ovo_D1-n1-d20.5398.5398.2.dta	Contig_Gammarus_90_24570_fr5
Gammarus fossarum	GFoss	F102282	Ovo_D1-n1-d20_15940	1008.56	2	2015.11	2015.11	0.714104	52.82	29	47	R	QMLADLKGDFGGVVVPIIK	I	Oxidation (M) [2]	1	2167.23	Ovo_D1-n1-d20.5402.5402.2.dta	Contig_Gammarus_90_24570_fr5
Gammarus fossarum	GFoss	F102282	Ovo_D1-n1-d20_15942	672.712	3	2015.11	2015.11	0.760752	39.26	29	47	R	QMLADLKGDFGGVVVPIIK	I	Oxidation (M) [2]	1	2166.93	Ovo_D1-n1-d20.5401.5401.3.dta	Contig_Gammarus_90_24570_fr5
Gammarus fossarum	GFoss	F102282	Ovo_D1-n1-d20_16172	1011.04	2	2020.06	2020.06	0.691068	64.05	684	700	K	IFNVLQPIAESKVEDYR	I		1	1952.29	Ovo_D1-n1-d20.4838.4838.2.dta	Contig_Gammarus_90_17046_fr5
Gammarus fossarum	GFoss	F102282	Ovo_D1-n1-d20_16180	1011.04	2	2020.07	2020.06	1.04749	43.04	684	700	K	IFNVLQPIAESKVEDYR	I		1	1953.75	Ovo_D1-n1-d20.4842.4842.2.dta	Contig_Gammarus_90_17046_fr5
Gammarus fossarum	GFoss	F102282	Ovo_D1-n1-d20_16249	1012.02	2	2022.02	2022.03	-1.80957	66.89	25	43	K	LSVTVVSEGEAYVQISDAR	A		0	3066.17	Ovo_D1-n1-d20.7616.7616.2.dta	Contig_Gammarus_90_25127_fr4
Gammarus fossarum	GFoss	F102282	Ovo_D1-n1-d20_16251	1012.02	2	2022.02	2022.03	-1.38425	46.5	25	43	K	LSVTVVSEGEAYVQISDAR	A		0	3714.83	Ovo_D1-n1-d20.8993.8993.2.dta	Contig_Gammarus_90_25127_fr4
Gammarus fossarum	GFoss	F102282	Ovo_D1-n1-d20_16271	1012.02	2	2022.03	2022.03	0.119187	43.95	25	43	K	LSVTVVSEGEAYVQISDAR	A		0	3790.34	Ovo_D1-n1-d20.9142.9142.2.dta	Contig_Gammarus_90_25127_fr4
Gammarus fossarum	GFoss	F102282	Ovo_D1-n1-d20_16273	1012.02	2	2022.03	2022.03	0.247771	56.2	25	43	K	LSVTVVSEGEAYVQISDAR	A		0	3674.78	Ovo_D1-n1-d20.8908.8908.2.dta	Contig_Gammarus_90_25127_fr4
Gammarus fossarum	GFoss	F102282	Ovo_D1-n1-d20_16299	1012.02	2	2022.03	2022.03	1.14786	52.47	25	43	K	LSVTVVSEGEAYVQISDAR	A		0	3161.93	Ovo_D1-n1-d20.7837.7837.2.dta	Contig_Gammarus_90_25127_fr4
Gammarus fossarum	GFoss	F102282	Ovo_D1-n1-d20_16324	1012.02	2	2022.03	2022.03	1.99849	52.75	25	43	K	LSVTVVSEGEAYVQISDAR	A		0	2969.65	Ovo_D1-n1-d20.7394.7394.2.dta	Contig_Gammarus_90_25127_fr4
Gammarus fossarum	GFoss	F102282	Ovo_D1-n1-d20_16339	1012.02	2	2022.03	2022.03	2.89858	48.34	25	43	K	LSVTVVSEGEAYVQISDAR	A		0	3351.62	Ovo_D1-n1-d20.8240.8240.2.dta	Contig_Gammarus_90_25127_fr4
Gammarus fossarum	GFoss	F102282	Ovo_D1-n1-d20_16348	1012.02	2	2022.03	2022.03	3.32389	56.06	25	43	K	LSVTVVSEGEAYVQISDAR	A		0	3753.38	Ovo_D1-n1-d20.9072.9072.2.dta	Contig_Gammarus_90_25127_fr4
Gammarus fossarum	GFoss	F102282	Ovo_D1-n1-d20_16438	1014.49	2	2026.97	2026.97	-1.75779	45.52	376	393	K	SGTIFDNFLITDDIEEAK	K		0	2698.22	Ovo_D1-n1-d20.6752.6752.2.dta	Contig_Gammarus_90_11705_fr4
Gammarus fossarum	GFoss	F102282	Ovo_D1-n1-d20_16442	1014.49	2	2026.98	2026.97	0.886543	91.45	376	393	K	SGTIFDNFLITDDIEEAK	K		0	2702.68	Ovo_D1-n1-d20.6763.6763.2.dta	Contig_Gammarus_90_11705_fr4
Gammarus fossarum	GFoss	F102282	Ovo_D1-n1-d20_16526	678.655	3	2032.94	2032.94	-0.408275	86.25	210	228	R	GTRGEHTEAEGGIYDISNK	R		1	699.365	Ovo_D1-n1-d20.1367.1367.3.dta	Contig_Gammarus_90_14404_fr1
Gammarus fossarum	GFoss	F102282	Ovo_D1-n1-d20_16529	678.656	3	2032.95	2032.94	0.226273	73.98	210	228	R	GTRGEHTEAEGGIYDISNK	R		1	701.054	Ovo_D1-n1-d20.1372.1372.3.dta	Contig_Gammarus_90_14404_fr1
Gammarus fossarum	GFoss	F102282	Ovo_D1-n1-d20_16557	679.322	3	2034.94	2034.94	0.918945	41.08	178	195	K	GTDLGLEEFDRSCGIPNR	L	Carbamidomethyl (C) [13]	1	1604.53	Ovo_D1-n1-d20.3897.3897.3.dta	Contig_Gammarus_90_166827_fr1
Gammarus fossarum	GFoss	F102282	Ovo_D1-n1-d20_16559	679.341	3	2035	2035	-0.811301	48.09	49	64	R	QREEALLLFDVFMHCK	T	Carbamidomethyl (C) [15]	1	2416.94	Ovo_D1-n1-d20.6063.6063.3.dta	Contig_Gammarus_90_48166_fr4
Gammarus fossarum	GFoss	F102282	Ovo_D1-n1-d20_16603	679.344	3	2035.01	2035.01	1.00835	47.13	184	200	K	RPVDLSPEDTTQHREQK	L		1	488.48	Ovo_D1-n1-d20.820.820.3.dta	Contig_Gammarus_90_19128_fr1
Gammarus fossarum	GFoss	F102282	Ovo_D1-n1-d20_16644	1020.55	2	2039.09	2039.09	0.404102	69.09	650	668	K	ILGKLAEEESTPQTPSAIR	L		1	1237.29	Ovo_D1-n1-d20.2875.2875.2.dta	Contig_Gammarus_90_64_fr6
Gammarus fossarum	GFoss	F102282	Ovo_D1-n1-d20_16645	1020.55	2	2039.09	2039.09	0.462952	80.89	650	668	K	ILGKLAEEESTPQTPSAIR	L		1	1240.5	Ovo_D1-n1-d20.2884.2884.2.dta	Contig_Gammarus_90_64_fr6
Gammarus fossarum	GFoss	F102282	Ovo_D1-n1-d20_16694	1021.04	2	2040.07	2040.07	1.05977	72.02	720	737	R	CLITAQQVVTFDGVSFKK	T	Carbamidomethyl (C) [1]	1	1954.96	Ovo_D1-n1-d20.4845.4845.2.dta	Contig_Gammarus_90_24570_fr5
Gammarus fossarum	GFoss	F102282	Ovo_D1-n1-d20_16701	1021.04	2	2040.07	2040.07	1.65779	47.17	720	737	R	CLITAQQVVTFDGVSFKK	T	Carbamidomethyl (C) [1]	1	1953.45	Ovo_D1-n1-d20.4841.4841.2.dta	Contig_Gammarus_90_24570_fr5
Gammarus fossarum	GFoss	F102282	Ovo_D1-n1-d20_16723	682.01	3	2043.01	2043.01	-0.389132	55.97	64	81	R	GTVMEVPADEQIWVTNVR	K		0	2101.66	Ovo_D1-n1-d20.5230.5230.3.dta	Contig_Gammarus_90_31746_fr5
Gammarus fossarum	GFoss	F102282	Ovo_D1-n1-d20_16737	1022.51	2	2043.01	2043.01	2.1297	65.66	64	81	R	GTVMEVPADEQIWVTNVR	K		0	2094.42	Ovo_D1-n1-d20.5210.5210.2.dta	Contig_Gammarus_90_31746_fr5
Gammarus fossarum	GFoss	F102282	Ovo_D1-n1-d20_16740	1022.51	2	2043.01	2043.01	2.49191	48.33	64	81	R	GTVMEVPADEQIWVTNVR	K		0	2093.56	Ovo_D1-n1-d20.5208.5208.2.dta	Contig_Gammarus_90_31746_fr5
Gammarus fossarum	GFoss	F102282	Ovo_D1-n1-d20_16749	1022.52	2	2043.02	2043.01	3.86244	54	64	81	R	GTVMEVPADEQIWVTNVR	K		0	2155.65	Ovo_D1-n1-d20.5370.5370.2.dta	Contig_Gammarus_90_31746_fr5
Gammarus fossarum	GFoss	F102282	Ovo_D1-n1-d20_16751	1022.52	2	2043.02	2043.01	4.51833	43.46	64	81	R	GTVMEVPADEQIWVTNVR	K		0	2157.18	Ovo_D1-n1-d20.5374.5374.2.dta	Contig_Gammarus_90_31746_fr5
Gammarus fossarum	GFoss	F102282	Ovo_D1-n1-d20_1686	518.793	2	1035.57	1035.57	-0.73486	40.65	226	234	R	ISYGQTVIR	Q		0	1022.03	Ovo_D1-n1-d20.2272.2272.2.dta	Contig_Gammarus_90_2745_fr2
Gammarus fossarum	GFoss	F102282	Ovo_D1-n1-d20_1687	518.793	2	1035.57	1035.57	-0.618982	55.9	226	234	R	ISYGQTVIR	Q		0	1023.77	Ovo_D1-n1-d20.2277.2277.2.dta	Contig_Gammarus_90_2745_fr2
Gammarus fossarum	GFoss	F102282	Ovo_D1-n1-d20_16870	1027.01	2	2052.01	2052.01	-1.13693	48.99	116	134	K	GCIYTPSQGPVFAAAWVTK	K	Carbamidomethyl (C) [2]	0	2282.78	Ovo_D1-n1-d20.5710.5710.2.dta	Contig_Gammarus_90_30490_fr1
Gammarus fossarum	GFoss	F102282	Ovo_D1-n1-d20_16875	1027.02	2	2052.02	2052.01	0.76364	70.06	116	134	K	GCIYTPSQGPVFAAAWVTK	K	Carbamidomethyl (C) [2]	0	2220.94	Ovo_D1-n1-d20.5546.5546.2.dta	Contig_Gammarus_90_30490_fr1
Gammarus fossarum	GFoss	F102282	Ovo_D1-n1-d20_16878	1027.02	2	2052.02	2052.01	1.12426	64.52	116	134	K	GCIYTPSQGPVFAAAWVTK	K	Carbamidomethyl (C) [2]	0	2222.15	Ovo_D1-n1-d20.5549.5549.2.dta	Contig_Gammarus_90_30490_fr1
Gammarus fossarum	GFoss	F102282	Ovo_D1-n1-d20_16895	685.025	3	2052.05	2052.05	0.42494	64.38	662	679	R	SFILSDLTNLQQSQAPYK	V		0	2310.08	Ovo_D1-n1-d20.5782.5782.3.dta	Contig_Gammarus_90_194758_fr3
Gammarus fossarum	GFoss	F102282	Ovo_D1-n1-d20_16898	685.025	3	2052.05	2052.05	0.863526	61.86	662	679	R	SFILSDLTNLQQSQAPYK	V		0	2308.49	Ovo_D1-n1-d20.5778.5778.3.dta	Contig_Gammarus_90_194758_fr3
Gammarus fossarum	GFoss	F102282	Ovo_D1-n1-d20_16906	1027.04	2	2052.06	2052.05	2.77673	71.93	662	679	R	SFILSDLTNLQQSQAPYK	V		0	2288.94	Ovo_D1-n1-d20.5726.5726.2.dta	Contig_Gammarus_90_194758_fr3
Gammarus fossarum	GFoss	F102282	Ovo_D1-n1-d20_16966	1027.53	2	2053.05	2053.04	0.488056	71.51	233	252	K	EITGTITVATPSSSHATQPR	V		0	984.586	Ovo_D1-n1-d20.2169.2169.2.dta	Contig_Gammarus_90_9416_fr2
Gammarus fossarum	GFoss	F102282	Ovo_D1-n1-d20_16970	1027.53	2	2053.05	2053.04	0.731597	68.42	233	252	K	EITGTITVATPSSSHATQPR	V		0	985.753	Ovo_D1-n1-d20.2172.2172.2.dta	Contig_Gammarus_90_9416_fr2
Gammarus fossarum	GFoss	F102282	Ovo_D1-n1-d20_16998	1028.5	2	2054.98	2054.98	0.229199	79.15	220	238	R	STVGEYLLSGEPTSEMSLR	I		0	2082.86	Ovo_D1-n1-d20.5180.5180.2.dta	Contig_Gammarus_90_199971_fr3
Gammarus fossarum	GFoss	F102282	Ovo_D1-n1-d20_17004	1028.5	2	2054.99	2054.98	1.06619	95.19	220	238	R	STVGEYLLSGEPTSEMSLR	I		0	2083.73	Ovo_D1-n1-d20.5182.5182.2.dta	Contig_Gammarus_90_199971_fr3
Gammarus fossarum	GFoss	F102282	Ovo_D1-n1-d20_17014	1029.07	2	2056.13	2056.12	2.26932	78.48	89	106	K	SQIVLILLDIFENPAESR	L		0	3536.07	Ovo_D1-n1-d20.8621.8621.2.dta	Contig_Gammarus_90_198421_fr3
Gammarus fossarum	GFoss	F102282	Ovo_D1-n1-d20_17036	1030.51	2	2059	2059	-1.87858	46.13	64	81	R	GTVMEVPADEQIWVTNVR	K	Oxidation (M) [4]	0	1838.09	Ovo_D1-n1-d20.4530.4530.2.dta	Contig_Gammarus_90_31746_fr5
Gammarus fossarum	GFoss	F102282	Ovo_D1-n1-d20_17041	1030.51	2	2059.01	2059	1.20058	47.53	64	81	R	GTVMEVPADEQIWVTNVR	K	Oxidation (M) [4]	0	1837.2	Ovo_D1-n1-d20.4528.4528.2.dta	Contig_Gammarus_90_31746_fr5
Gammarus fossarum	GFoss	F102282	Ovo_D1-n1-d20_17081	1031.52	2	2061.02	2061.01	1.47888	94.93	68	86	R	VPYVLSSPSNSVANTQENR	I		0	1314.65	Ovo_D1-n1-d20.3090.3090.2.dta	Contig_Gammarus_90_199971_fr3
Gammarus fossarum	GFoss	F102282	Ovo_D1-n1-d20_17082	1031.52	2	2061.02	2061.01	1.47888	109.63	68	86	R	VPYVLSSPSNSVANTQENR	I		0	1313.56	Ovo_D1-n1-d20.3087.3087.2.dta	Contig_Gammarus_90_199971_fr3
Gammarus fossarum	GFoss	F102282	Ovo_D1-n1-d20_17190	1036.5	2	2070.98	2070.98	3.26995	101.7	220	238	R	STVGEYLLSGEPTSEMSLR	I	Oxidation (M) [16]	0	1826.03	Ovo_D1-n1-d20.4499.4499.2.dta	Contig_Gammarus_90_199971_fr3
Gammarus fossarum	GFoss	F102282	Ovo_D1-n1-d20_17296	696.4	3	2086.18	2086.18	-0.106894	39.76	219	236	K	FVLNPERLVTLLTSQTQK	E		1	2656.27	Ovo_D1-n1-d20.6651.6651.3.dta	Contig_Gammarus_90_87598_fr2
Gammarus fossarum	GFoss	F102282	Ovo_D1-n1-d20_17297	696.4	3	2086.18	2086.18	-0.106894	38.13	219	236	K	FVLNPERLVTLLTSQTQK	E		1	2657.95	Ovo_D1-n1-d20.6655.6655.3.dta	Contig_Gammarus_90_87598_fr2
Gammarus fossarum	GFoss	F102282	Ovo_D1-n1-d20_17443	1051.02	2	2100.03	2100.02	1.35046	76.31	142	159	K	KEEQTVMGTCNVLYTVTK	S	Carbamidomethyl (C) [10]	1	1485.63	Ovo_D1-n1-d20.3571.3571.2.dta	Contig_Gammarus_90_25127_fr4
Gammarus fossarum	GFoss	F102282	Ovo_D1-n1-d20_17447	1051.02	2	2100.03	2100.02	2.1695	79.4	142	159	K	KEEQTVMGTCNVLYTVTK	S	Carbamidomethyl (C) [10]	1	1486.8	Ovo_D1-n1-d20.3574.3574.2.dta	Contig_Gammarus_90_25127_fr4
Gammarus fossarum	GFoss	F102282	Ovo_D1-n1-d20_17485	701.336	3	2100.99	2100.99	0.0157069	42.23	445	463	R	GTEDGRIAQGMMDAMHLLR	A		1	2144.47	Ovo_D1-n1-d20.5342.5342.3.dta	Contig_Gammarus_90_17046_fr6
Gammarus fossarum	GFoss	F102282	Ovo_D1-n1-d20_17487	701.336	3	2100.99	2100.99	0.187055	41.23	445	463	R	GTEDGRIAQGMMDAMHLLR	A		1	2146.05	Ovo_D1-n1-d20.5346.5346.3.dta	Contig_Gammarus_90_17046_fr6
Gammarus fossarum	GFoss	F102282	Ovo_D1-n1-d20_17533	702.372	3	2104.09	2104.1	-0.175372	47.5	85	102	K	VFLENVIRDAVTYTEHAK	R		1	2393.1	Ovo_D1-n1-d20.6002.6002.3.dta	Contig_Gammarus_90_100349_fr3
Gammarus fossarum	GFoss	F102282	Ovo_D1-n1-d20_17618	1056.57	2	2111.13	2111.13	0.0269998	54.82	37	54	K	DVSEQPIKPIYLVDDKPR	D		0	1426.92	Ovo_D1-n1-d20.3406.3406.2.dta	Contig_Gammarus_90_276_fr4
Gammarus fossarum	GFoss	F102282	Ovo_D1-n1-d20_17624	704.716	3	2111.13	2111.13	0.31784	43.39	37	54	K	DVSEQPIKPIYLVDDKPR	D		0	1418.41	Ovo_D1-n1-d20.3382.3382.3.dta	Contig_Gammarus_90_276_fr4
Gammarus fossarum	GFoss	F102282	Ovo_D1-n1-d20_17628	704.716	3	2111.13	2111.13	0.403102	42.19	37	54	K	DVSEQPIKPIYLVDDKPR	D		0	1417	Ovo_D1-n1-d20.3378.3378.3.dta	Contig_Gammarus_90_276_fr4
Gammarus fossarum	GFoss	F102282	Ovo_D1-n1-d20_17631	1056.57	2	2111.13	2111.13	0.491207	42.34	37	54	K	DVSEQPIKPIYLVDDKPR	D		0	1425.75	Ovo_D1-n1-d20.3403.3403.2.dta	Contig_Gammarus_90_276_fr4
Gammarus fossarum	GFoss	F102282	Ovo_D1-n1-d20_17691	705.388	3	2113.14	2113.14	-0.207748	45.66	226	243	R	LVTLLTSQTQKEYALSYR	L		1	1678.61	Ovo_D1-n1-d20.4103.4103.3.dta	Contig_Gammarus_90_87598_fr2
Gammarus fossarum	GFoss	F102282	Ovo_D1-n1-d20_17704	1057.58	2	2113.14	2113.14	1.18165	103.13	226	243	R	LVTLLTSQTQKEYALSYR	L		1	1681.49	Ovo_D1-n1-d20.4111.4111.2.dta	Contig_Gammarus_90_87598_fr2
Gammarus fossarum	GFoss	F102282	Ovo_D1-n1-d20_17708	1057.58	2	2113.14	2113.14	1.4088	102.23	226	243	R	LVTLLTSQTQKEYALSYR	L		1	1680.62	Ovo_D1-n1-d20.4109.4109.2.dta	Contig_Gammarus_90_87598_fr2
Gammarus fossarum	GFoss	F102282	Ovo_D1-n1-d20_17734	707.292	3	2118.85	2118.86	-0.500742	43.4	289	307	R	SFMNGLCGDFNGEQAADMR	S	Carbamidomethyl (C) [7]	0	1922.46	Ovo_D1-n1-d20.4758.4758.3.dta	Contig_Gammarus_90_37795_fr5
Gammarus fossarum	GFoss	F102282	Ovo_D1-n1-d20_17737	707.293	3	2118.86	2118.86	0.108077	53.17	289	307	R	SFMNGLCGDFNGEQAADMR	S	Carbamidomethyl (C) [7]	0	1923.94	Ovo_D1-n1-d20.4762.4762.3.dta	Contig_Gammarus_90_37795_fr5
Gammarus fossarum	GFoss	F102282	Ovo_D1-n1-d20_17742	1060.44	2	2118.86	2118.86	0.719728	87.28	289	307	R	SFMNGLCGDFNGEQAADMR	S	Carbamidomethyl (C) [7]	0	1922.18	Ovo_D1-n1-d20.4757.4757.2.dta	Contig_Gammarus_90_37795_fr5
Gammarus fossarum	GFoss	F102282	Ovo_D1-n1-d20_17746	1060.44	2	2118.86	2118.86	1.06897	84.8	289	307	R	SFMNGLCGDFNGEQAADMR	S	Carbamidomethyl (C) [7]	0	1923.67	Ovo_D1-n1-d20.4761.4761.2.dta	Contig_Gammarus_90_37795_fr5
Gammarus fossarum	GFoss	F102282	Ovo_D1-n1-d20_17801	708.023	3	2121.05	2121.05	-0.612904	50.26	113	131	R	LQGEANAAFEQQLSSYPLR	A		0	1902.26	Ovo_D1-n1-d20.4704.4704.3.dta	Contig_Gammarus_90_201667_fr3
Gammarus fossarum	GFoss	F102282	Ovo_D1-n1-d20_17805	1061.53	2	2121.05	2121.05	-0.053747	93.2	113	131	R	LQGEANAAFEQQLSSYPLR	A		0	1896.28	Ovo_D1-n1-d20.4688.4688.2.dta	Contig_Gammarus_90_201667_fr3
Gammarus fossarum	GFoss	F102282	Ovo_D1-n1-d20_17813	1061.53	2	2121.05	2121.05	0.747743	93.35	113	131	R	LQGEANAAFEQQLSSYPLR	A		0	1898.89	Ovo_D1-n1-d20.4695.4695.2.dta	Contig_Gammarus_90_201667_fr3
Gammarus fossarum	GFoss	F102282	Ovo_D1-n1-d20_17854	708.759	3	2123.26	2123.25	0.658423	40.9	822	841	K	LLSILGGMKLPLFHVSTIGK	G		1	2476.91	Ovo_D1-n1-d20.6209.6209.3.dta	Contig_Gammarus_90_64_fr5
Gammarus fossarum	GFoss	F102282	Ovo_D1-n1-d20_17856	708.759	3	2123.26	2123.25	0.658423	37.12	822	841	K	LLSILGGMKLPLFHVSTIGK	G		1	2475.65	Ovo_D1-n1-d20.6206.6206.3.dta	Contig_Gammarus_90_64_fr5
Gammarus fossarum	GFoss	F102282	Ovo_D1-n1-d20_17874	1062.99	2	2123.96	2123.96	-0.288612	79.11	383	401	R	QVSAGSDPDCFINEAYPVR	A	Carbamidomethyl (C) [10]	0	1807.27	Ovo_D1-n1-d20.4448.4448.2.dta	Contig_Gammarus_90_12473_fr6
Gammarus fossarum	GFoss	F102282	Ovo_D1-n1-d20_17876	1062.99	2	2123.96	2123.96	0.634193	89.15	383	401	R	QVSAGSDPDCFINEAYPVR	A	Carbamidomethyl (C) [10]	0	1813.57	Ovo_D1-n1-d20.4466.4466.2.dta	Contig_Gammarus_90_12473_fr6
Gammarus fossarum	GFoss	F102282	Ovo_D1-n1-d20_17960	1068.43	2	2134.85	2134.85	0.696067	94.64	289	307	R	SFMNGLCGDFNGEQAADMR	S	Oxidation (M) [3], Carbamidomethyl (C) [7]	0	1590.95	Ovo_D1-n1-d20.3860.3860.2.dta	Contig_Gammarus_90_37795_fr5
Gammarus fossarum	GFoss	F102282	Ovo_D1-n1-d20_17962	1068.43	2	2134.85	2134.85	0.920908	80.54	289	307	R	SFMNGLCGDFNGEQAADMR	S	Oxidation (M) [18], Carbamidomethyl (C) [7]	0	1767.2	Ovo_D1-n1-d20.4338.4338.2.dta	Contig_Gammarus_90_37795_fr5
Gammarus fossarum	GFoss	F102282	Ovo_D1-n1-d20_17963	1068.43	2	2134.85	2134.85	0.920908	83.83	289	307	R	SFMNGLCGDFNGEQAADMR	S	Oxidation (M) [3], Carbamidomethyl (C) [7]	0	1593.06	Ovo_D1-n1-d20.3866.3866.2.dta	Contig_Gammarus_90_37795_fr5
Gammarus fossarum	GFoss	F102282	Ovo_D1-n1-d20_17969	1068.43	2	2134.85	2134.85	1.72658	89.72	289	307	R	SFMNGLCGDFNGEQAADMR	S	Oxidation (M) [18], Carbamidomethyl (C) [7]	0	1768.74	Ovo_D1-n1-d20.4342.4342.2.dta	Contig_Gammarus_90_37795_fr5
Gammarus fossarum	GFoss	F102282	Ovo_D1-n1-d20_18050	713.365	3	2137.07	2137.07	0.478692	53.92	837	855	K	LAGEIYQEMASQTQLQSIK	G		0	1985.07	Ovo_D1-n1-d20.4924.4924.3.dta	Contig_Gammarus_90_194758_fr3
Gammarus fossarum	GFoss	F102282	Ovo_D1-n1-d20_18054	713.365	3	2137.07	2137.07	0.731374	47.82	837	855	K	LAGEIYQEMASQTQLQSIK	G		0	1984.18	Ovo_D1-n1-d20.4922.4922.3.dta	Contig_Gammarus_90_194758_fr3
Gammarus fossarum	GFoss	F102282	Ovo_D1-n1-d20_18057	1069.54	2	2137.07	2137.07	0.855844	93.27	837	855	K	LAGEIYQEMASQTQLQSIK	G		0	1983.5	Ovo_D1-n1-d20.4920.4920.2.dta	Contig_Gammarus_90_194758_fr3
Gammarus fossarum	GFoss	F102282	Ovo_D1-n1-d20_18064	1069.55	2	2137.08	2137.07	1.88529	88.26	837	855	K	LAGEIYQEMASQTQLQSIK	G		0	1982.05	Ovo_D1-n1-d20.4916.4916.2.dta	Contig_Gammarus_90_194758_fr3
Gammarus fossarum	GFoss	F102282	Ovo_D1-n1-d20_18076	714.013	3	2139.02	2139.02	0.591861	46.5	330	347	R	TAQLYSELIQSMDQVEER	L		0	2542.74	Ovo_D1-n1-d20.6376.6376.3.dta	Contig_Gammarus_90_194758_fr3
Gammarus fossarum	GFoss	F102282	Ovo_D1-n1-d20_18078	714.013	3	2139.02	2139.02	0.676012	45.78	330	347	R	TAQLYSELIQSMDQVEER	L		0	2541.65	Ovo_D1-n1-d20.6373.6373.3.dta	Contig_Gammarus_90_194758_fr3
Gammarus fossarum	GFoss	F102282	Ovo_D1-n1-d20_18081	1070.52	2	2139.02	2139.02	0.851794	98.57	330	347	R	TAQLYSELIQSMDQVEER	L		0	2540.12	Ovo_D1-n1-d20.6369.6369.2.dta	Contig_Gammarus_90_194758_fr3
Gammarus fossarum	GFoss	F102282	Ovo_D1-n1-d20_18086	1070.52	2	2139.02	2139.02	1.30995	100.09	330	347	R	TAQLYSELIQSMDQVEER	L		0	2541.36	Ovo_D1-n1-d20.6372.6372.2.dta	Contig_Gammarus_90_194758_fr3
Gammarus fossarum	GFoss	F102282	Ovo_D1-n1-d20_18097	714.09	3	2139.25	2139.25	0.177632	43.82	822	841	K	LLSILGGMKLPLFHVSTIGK	G	Oxidation (M) [8]	1	2166.03	Ovo_D1-n1-d20.5399.5399.3.dta	Contig_Gammarus_90_64_fr5
Gammarus fossarum	GFoss	F102282	Ovo_D1-n1-d20_18126	1071.52	2	2141.02	2141.01	0.943945	62.24	201	218	R	VTFEGDVEYPYVQSHLMK	F		0	1777.87	Ovo_D1-n1-d20.4366.4366.2.dta	Contig_Gammarus_90_87598_fr2
Gammarus fossarum	GFoss	F102282	Ovo_D1-n1-d20_18133	714.691	3	2141.05	2141.05	0.415684	54.94	48	65	K	IYTMLDLDMSKSPLQSQR	N	Oxidation (M) [4]	1	1733.52	Ovo_D1-n1-d20.4251.4251.3.dta	Contig_Gammarus_90_24570_fr5
Gammarus fossarum	GFoss	F102282	Ovo_D1-n1-d20_18135	714.691	3	2141.05	2141.05	0.597838	55.67	48	65	K	IYTMLDLDMSKSPLQSQR	N	Oxidation (M) [4]	1	1734.74	Ovo_D1-n1-d20.4254.4254.3.dta	Contig_Gammarus_90_24570_fr5
Gammarus fossarum	GFoss	F102282	Ovo_D1-n1-d20_1816	526.785	2	1051.56	1051.55	0.419379	44.85	294	303	K	SAPSIYISSK	Y		0	946.056	Ovo_D1-n1-d20.2061.2061.2.dta	Contig_Gammarus_90_200426_fr2
Gammarus fossarum	GFoss	F102282	Ovo_D1-n1-d20_18172	715.694	3	2144.06	2144.06	0.0522373	67.25	145	165	R	HIQAHVTVDTSSAAEGHVSAK	L		0	624.23	Ovo_D1-n1-d20.1167.1167.3.dta	Contig_Gammarus_90_19261_fr6
Gammarus fossarum	GFoss	F102282	Ovo_D1-n1-d20_1818	526.785	2	1051.56	1051.55	0.647612	48.79	294	303	K	SAPSIYISSK	Y		0	944.94	Ovo_D1-n1-d20.2058.2058.2.dta	Contig_Gammarus_90_200426_fr2
Gammarus fossarum	GFoss	F102282	Ovo_D1-n1-d20_18181	715.695	3	2144.06	2144.06	0.402041	70.56	145	165	R	HIQAHVTVDTSSAAEGHVSAK	L		0	625.679	Ovo_D1-n1-d20.1171.1171.3.dta	Contig_Gammarus_90_19261_fr6
Gammarus fossarum	GFoss	F102282	Ovo_D1-n1-d20_18195	537.023	4	2144.06	2144.06	0.991576	49.01	145	165	R	HIQAHVTVDTSSAAEGHVSAK	L		0	620.896	Ovo_D1-n1-d20.1158.1158.4.dta	Contig_Gammarus_90_19261_fr6
Gammarus fossarum	GFoss	F102282	Ovo_D1-n1-d20_18196	537.023	4	2144.06	2144.06	0.991576	54.14	145	165	R	HIQAHVTVDTSSAAEGHVSAK	L		0	622.464	Ovo_D1-n1-d20.1162.1162.4.dta	Contig_Gammarus_90_19261_fr6
Gammarus fossarum	GFoss	F102282	Ovo_D1-n1-d20_18210	715.975	3	2144.9	2144.9	-0.158049	71.38	298	315	K	YAASWVTDETTCQEPEMK	T	Carbamidomethyl (C) [12]	0	1549.95	Ovo_D1-n1-d20.3748.3748.3.dta	Contig_Gammarus_90_30649_fr2
Gammarus fossarum	GFoss	F102282	Ovo_D1-n1-d20_18212	715.975	3	2144.9	2144.9	0.00979065	56.05	298	315	K	YAASWVTDETTCQEPEMK	T	Carbamidomethyl (C) [12]	0	1546.06	Ovo_D1-n1-d20.3738.3738.3.dta	Contig_Gammarus_90_30649_fr2
Gammarus fossarum	GFoss	F102282	Ovo_D1-n1-d20_18219	1073.46	2	2144.9	2144.9	0.730569	88.17	298	315	K	YAASWVTDETTCQEPEMK	T	Carbamidomethyl (C) [12]	0	1538.56	Ovo_D1-n1-d20.3717.3717.2.dta	Contig_Gammarus_90_30649_fr2
Gammarus fossarum	GFoss	F102282	Ovo_D1-n1-d20_18228	1073.46	2	2144.91	2144.9	1.98937	100.37	298	315	K	YAASWVTDETTCQEPEMK	T	Carbamidomethyl (C) [12]	0	1539.67	Ovo_D1-n1-d20.3720.3720.2.dta	Contig_Gammarus_90_30649_fr2
Gammarus fossarum	GFoss	F102282	Ovo_D1-n1-d20_1824	527.308	2	1052.6	1052.6	-0.649818	63.31	354	362	R	YLTVAAIFR	G		0	2067.96	Ovo_D1-n1-d20.5140.5140.2.dta	Contig_Gammarus_90_10171_fr5
Gammarus fossarum	GFoss	F102282	Ovo_D1-n1-d20_1826	527.308	2	1052.6	1052.6	-0.535815	45.12	354	362	R	YLTVAAIFR	G		0	2065.88	Ovo_D1-n1-d20.5135.5135.2.dta	Contig_Gammarus_90_10171_fr5
Gammarus fossarum	GFoss	F102282	Ovo_D1-n1-d20_18279	718.679	3	2153.01	2153.01	0.470039	68.43	197	216	R	QSSLESGPCSQVMSVYPVAK	R	Carbamidomethyl (C) [9]	0	1682.03	Ovo_D1-n1-d20.4113.4113.3.dta	Contig_Gammarus_90_12473_fr4
Gammarus fossarum	GFoss	F102282	Ovo_D1-n1-d20_18282	718.679	3	2153.02	2153.01	0.804454	49.17	197	216	R	QSSLESGPCSQVMSVYPVAK	R	Carbamidomethyl (C) [9]	0	1684.56	Ovo_D1-n1-d20.4120.4120.3.dta	Contig_Gammarus_90_12473_fr4
Gammarus fossarum	GFoss	F102282	Ovo_D1-n1-d20_18290	1077.52	2	2153.02	2153.01	1.35531	75.36	197	216	R	QSSLESGPCSQVMSVYPVAK	R	Carbamidomethyl (C) [9]	0	1673.38	Ovo_D1-n1-d20.4089.4089.2.dta	Contig_Gammarus_90_12473_fr4
Gammarus fossarum	GFoss	F102282	Ovo_D1-n1-d20_18292	1077.52	2	2153.02	2153.01	1.35531	71.63	197	216	R	QSSLESGPCSQVMSVYPVAK	R	Carbamidomethyl (C) [9]	0	1671.93	Ovo_D1-n1-d20.4085.4085.2.dta	Contig_Gammarus_90_12473_fr4
Gammarus fossarum	GFoss	F102282	Ovo_D1-n1-d20_18331	1079.51	2	2157.01	2157.01	0.0106629	50.59	201	218	R	VTFEGDVEYPYVQSHLMK	F	Oxidation (M) [17]	0	1614.26	Ovo_D1-n1-d20.3925.3925.2.dta	Contig_Gammarus_90_87598_fr2
Gammarus fossarum	GFoss	F102282	Ovo_D1-n1-d20_18340	1079.51	2	2157.01	2157.01	0.910057	61.5	201	218	R	VTFEGDVEYPYVQSHLMK	F	Oxidation (M) [17]	0	1618.03	Ovo_D1-n1-d20.3935.3935.2.dta	Contig_Gammarus_90_87598_fr2
Gammarus fossarum	GFoss	F102282	Ovo_D1-n1-d20_18361	1079.61	2	2157.21	2157.2	1.23308	60.06	535	554	K	QALNSLAESLVSLKEIPAFK	E		1	2540.43	Ovo_D1-n1-d20.6370.6370.2.dta	Contig_Gammarus_90_200426_fr2
Gammarus fossarum	GFoss	F102282	Ovo_D1-n1-d20_18363	1079.61	2	2157.21	2157.2	1.90988	54.6	535	554	K	QALNSLAESLVSLKEIPAFK	E		1	2538.55	Ovo_D1-n1-d20.6365.6365.2.dta	Contig_Gammarus_90_200426_fr2
Gammarus fossarum	GFoss	F102282	Ovo_D1-n1-d20_18371	720.701	3	2159.08	2159.07	3.45379	55.52	290	309	R	KTSLLYDYTDSPKNSAASAK	L		2	919.526	Ovo_D1-n1-d20.1986.1986.3.dta	Contig_Gammarus_90_194758_fr3
Gammarus fossarum	GFoss	F102282	Ovo_D1-n1-d20_18380	1081.46	2	2160.9	2160.9	1.16063	76.25	298	315	K	YAASWVTDETTCQEPEMK	T	Oxidation (M) [17], Carbamidomethyl (C) [12]	0	1347.61	Ovo_D1-n1-d20.3184.3184.2.dta	Contig_Gammarus_90_30649_fr2
Gammarus fossarum	GFoss	F102282	Ovo_D1-n1-d20_18381	1081.46	2	2160.9	2160.9	1.38276	105.84	298	315	K	YAASWVTDETTCQEPEMK	T	Oxidation (M) [17], Carbamidomethyl (C) [12]	0	1350.14	Ovo_D1-n1-d20.3191.3191.2.dta	Contig_Gammarus_90_30649_fr2
Gammarus fossarum	GFoss	F102282	Ovo_D1-n1-d20_18427	722.404	3	2164.19	2164.19	0.369191	43.74	14	32	R	APLPITNFEPLKDIAELQR	S		1	2469.42	Ovo_D1-n1-d20.6190.6190.3.dta	Contig_Gammarus_90_199971_fr3
Gammarus fossarum	GFoss	F102282	Ovo_D1-n1-d20_18432	1083.1	2	2164.19	2164.19	0.630721	68.69	14	32	R	APLPITNFEPLKDIAELQR	S		1	2472.82	Ovo_D1-n1-d20.6199.6199.2.dta	Contig_Gammarus_90_199971_fr3
Gammarus fossarum	GFoss	F102282	Ovo_D1-n1-d20_18434	1083.1	2	2164.19	2164.19	0.741617	72.92	14	32	R	APLPITNFEPLKDIAELQR	S		1	2473.69	Ovo_D1-n1-d20.6201.6201.2.dta	Contig_Gammarus_90_199971_fr3
Gammarus fossarum	GFoss	F102282	Ovo_D1-n1-d20_18477	1086.08	2	2170.14	2170.14	1.49714	48.03	409	427	K	QNAGVYIEESQIQVNLPLR	Q		0	2188.17	Ovo_D1-n1-d20.5457.5457.2.dta	Contig_Gammarus_90_12849_fr2
Gammarus fossarum	GFoss	F102282	Ovo_D1-n1-d20_18495	1086.56	2	2171.11	2171.1	1.27861	69.67	64	82	R	GTVMEVPADEQIWVTNVRK	A		1	1782.74	Ovo_D1-n1-d20.4380.4380.2.dta	Contig_Gammarus_90_31746_fr5
Gammarus fossarum	GFoss	F102282	Ovo_D1-n1-d20_18496	1086.56	2	2171.11	2171.1	1.27861	67.56	64	82	R	GTVMEVPADEQIWVTNVRK	A		1	1781.9	Ovo_D1-n1-d20.4378.4378.2.dta	Contig_Gammarus_90_31746_fr5
Gammarus fossarum	GFoss	F102282	Ovo_D1-n1-d20_18536	1087.05	2	2172.09	2172.09	-0.184615	65.75	65	84	R	FGIPIVETITFGNSQAMYGK	L		0	2895.91	Ovo_D1-n1-d20.7216.7216.2.dta	Contig_Gammarus_90_204978_fr4
Gammarus fossarum	GFoss	F102282	Ovo_D1-n1-d20_18537	725.038	3	2172.09	2172.09	0.0428159	58.14	65	84	R	FGIPIVETITFGNSQAMYGK	L		0	2746.39	Ovo_D1-n1-d20.6865.6865.3.dta	Contig_Gammarus_90_204978_fr4
Gammarus fossarum	GFoss	F102282	Ovo_D1-n1-d20_18550	725.039	3	2172.09	2172.09	0.540032	51.11	65	84	R	FGIPIVETITFGNSQAMYGK	L		0	2685.07	Ovo_D1-n1-d20.6721.6721.3.dta	Contig_Gammarus_90_204978_fr4
Gammarus fossarum	GFoss	F102282	Ovo_D1-n1-d20_18551	725.039	3	2172.09	2172.09	0.540032	56.37	65	84	R	FGIPIVETITFGNSQAMYGK	L		0	2748.4	Ovo_D1-n1-d20.6870.6870.3.dta	Contig_Gammarus_90_204978_fr4
Gammarus fossarum	GFoss	F102282	Ovo_D1-n1-d20_18559	1087.05	2	2172.09	2172.09	0.828234	99.38	65	84	R	FGIPIVETITFGNSQAMYGK	L		0	2739.62	Ovo_D1-n1-d20.6848.6848.2.dta	Contig_Gammarus_90_204978_fr4
Gammarus fossarum	GFoss	F102282	Ovo_D1-n1-d20_18574	1087.05	2	2172.1	2172.09	1.16892	63.94	65	84	R	FGIPIVETITFGNSQAMYGK	L		0	2851.33	Ovo_D1-n1-d20.7108.7108.2.dta	Contig_Gammarus_90_204978_fr4
Gammarus fossarum	GFoss	F102282	Ovo_D1-n1-d20_18578	1087.05	2	2172.1	2172.09	1.27941	112.25	65	84	R	FGIPIVETITFGNSQAMYGK	L		0	2741.12	Ovo_D1-n1-d20.6852.6852.2.dta	Contig_Gammarus_90_204978_fr4
Gammarus fossarum	GFoss	F102282	Ovo_D1-n1-d20_18581	725.039	3	2172.1	2172.09	1.29967	44.12	65	84	R	FGIPIVETITFGNSQAMYGK	L		0	2684.14	Ovo_D1-n1-d20.6719.6719.3.dta	Contig_Gammarus_90_204978_fr4
Gammarus fossarum	GFoss	F102282	Ovo_D1-n1-d20_18589	1087.06	2	2172.1	2172.09	1.6201	118.19	65	84	R	FGIPIVETITFGNSQAMYGK	L		0	2678.94	Ovo_D1-n1-d20.6706.6706.2.dta	Contig_Gammarus_90_204978_fr4
Gammarus fossarum	GFoss	F102282	Ovo_D1-n1-d20_18594	1087.06	2	2172.1	2172.09	2.40275	94.71	65	84	R	FGIPIVETITFGNSQAMYGK	L		0	2676.45	Ovo_D1-n1-d20.6700.6700.2.dta	Contig_Gammarus_90_204978_fr4
Gammarus fossarum	GFoss	F102282	Ovo_D1-n1-d20_18703	1091.06	2	2180.11	2180.11	0.28072	59.73	116	135	K	GCIYTPSQGPVFAAAWVTKK	N	Carbamidomethyl (C) [2]	1	1919.45	Ovo_D1-n1-d20.4750.4750.2.dta	Contig_Gammarus_90_30490_fr1
Gammarus fossarum	GFoss	F102282	Ovo_D1-n1-d20_18711	1091.06	2	2180.11	2180.11	0.620153	50.44	116	135	K	GCIYTPSQGPVFAAAWVTKK	N	Carbamidomethyl (C) [2]	1	1918.26	Ovo_D1-n1-d20.4747.4747.2.dta	Contig_Gammarus_90_30490_fr1
Gammarus fossarum	GFoss	F102282	Ovo_D1-n1-d20_18737	1092.05	2	2182.08	2182.08	0.547183	54.24	81	99	R	ESLGLEFPNLPYYIDGDLK	F		0	2828.02	Ovo_D1-n1-d20.7049.7049.2.dta	Contig_Gammarus_90_158043_fr6
Gammarus fossarum	GFoss	F102282	Ovo_D1-n1-d20_18742	1092.05	2	2182.09	2182.08	1.55539	48.51	81	99	R	ESLGLEFPNLPYYIDGDLK	F		0	2823.06	Ovo_D1-n1-d20.7037.7037.2.dta	Contig_Gammarus_90_158043_fr6
Gammarus fossarum	GFoss	F102282	Ovo_D1-n1-d20_18753	1094.03	2	2186.05	2186.05	-0.688914	77.2	529	548	R	EAFVFGWVVGDGNPYMSALK	Q		0	2944.14	Ovo_D1-n1-d20.7333.7333.2.dta	Contig_Gammarus_90_40044_fr3
Gammarus fossarum	GFoss	F102282	Ovo_D1-n1-d20_18759	1094.03	2	2186.05	2186.05	0.985339	79.56	529	548	R	EAFVFGWVVGDGNPYMSALK	Q		0	2942.82	Ovo_D1-n1-d20.7330.7330.2.dta	Contig_Gammarus_90_40044_fr3
Gammarus fossarum	GFoss	F102282	Ovo_D1-n1-d20_18793	1095.05	2	2188.09	2188.09	1.25224	59.8	65	84	R	FGIPIVETITFGNSQAMYGK	L	Oxidation (M) [17]	0	2558.26	Ovo_D1-n1-d20.6414.6414.2.dta	Contig_Gammarus_90_204978_fr4
Gammarus fossarum	GFoss	F102282	Ovo_D1-n1-d20_18794	1095.05	2	2188.09	2188.09	1.36192	71.69	65	84	R	FGIPIVETITFGNSQAMYGK	L	Oxidation (M) [17]	0	2559.81	Ovo_D1-n1-d20.6418.6418.2.dta	Contig_Gammarus_90_204978_fr4
Gammarus fossarum	GFoss	F102282	Ovo_D1-n1-d20_18799	1095.09	2	2188.16	2188.16	-0.243584	63.43	226	245	R	SKIPSVSQTPVQTCITLAMK	Y	Carbamidomethyl (C) [14]	1	1654.54	Ovo_D1-n1-d20.4037.4037.2.dta	Contig_Gammarus_90_276_fr4
Gammarus fossarum	GFoss	F102282	Ovo_D1-n1-d20_18806	730.394	3	2188.16	2188.16	0.759085	56	226	245	R	SKIPSVSQTPVQTCITLAMK	Y	Carbamidomethyl (C) [14]	1	1648.2	Ovo_D1-n1-d20.4019.4019.3.dta	Contig_Gammarus_90_276_fr4
Gammarus fossarum	GFoss	F102282	Ovo_D1-n1-d20_18809	1095.09	2	2188.16	2188.16	0.871509	70.6	226	245	R	SKIPSVSQTPVQTCITLAMK	Y	Carbamidomethyl (C) [14]	1	1653.01	Ovo_D1-n1-d20.4033.4033.2.dta	Contig_Gammarus_90_276_fr4
Gammarus fossarum	GFoss	F102282	Ovo_D1-n1-d20_18810	730.394	3	2188.16	2188.16	0.923607	49.98	226	245	R	SKIPSVSQTPVQTCITLAMK	Y	Carbamidomethyl (C) [14]	1	1647.09	Ovo_D1-n1-d20.4016.4016.3.dta	Contig_Gammarus_90_276_fr4
Gammarus fossarum	GFoss	F102282	Ovo_D1-n1-d20_1885	532.772	2	1063.53	1063.53	-0.078042	42.93	423	432	R	AADTVPTSFR	S		0	1014.94	Ovo_D1-n1-d20.2253.2253.2.dta	Contig_Gammarus_90_12473_fr6
Gammarus fossarum	GFoss	F102282	Ovo_D1-n1-d20_18901	1096.16	2	2190.3	2190.3	-0.425512	48.67	242	261	K	VLLGVSDLLTPVPFLPILER	A		0	3492.39	Ovo_D1-n1-d20.8533.8533.2.dta	Contig_Gammarus_90_158419_fr1
Gammarus fossarum	GFoss	F102282	Ovo_D1-n1-d20_18908	1096.16	2	2190.3	2190.3	0.916768	48.19	242	261	K	VLLGVSDLLTPVPFLPILER	A		0	3493.36	Ovo_D1-n1-d20.8535.8535.2.dta	Contig_Gammarus_90_158419_fr1
Gammarus fossarum	GFoss	F102282	Ovo_D1-n1-d20_1894	532.773	2	1063.53	1063.53	1.20072	51.53	423	432	R	AADTVPTSFR	S		0	949.933	Ovo_D1-n1-d20.2072.2072.2.dta	Contig_Gammarus_90_12473_fr6
Gammarus fossarum	GFoss	F102282	Ovo_D1-n1-d20_18983	733.39	3	2197.15	2197.15	-0.167035	42.91	264	283	K	DKHLPSHVPLDGTLEQVGQK	I		1	1145.8	Ovo_D1-n1-d20.2618.2618.3.dta	Contig_Gammarus_90_87598_fr2
Gammarus fossarum	GFoss	F102282	Ovo_D1-n1-d20_18988	733.391	3	2197.15	2197.15	0.829712	49.05	264	283	K	DKHLPSHVPLDGTLEQVGQK	I		1	1147.49	Ovo_D1-n1-d20.2623.2623.3.dta	Contig_Gammarus_90_87598_fr2
Gammarus fossarum	GFoss	F102282	Ovo_D1-n1-d20_18989	1099.58	2	2197.15	2197.15	0.832442	50.86	264	283	K	DKHLPSHVPLDGTLEQVGQK	I		1	1161.99	Ovo_D1-n1-d20.2663.2663.2.dta	Contig_Gammarus_90_87598_fr2
Gammarus fossarum	GFoss	F102282	Ovo_D1-n1-d20_1903	532.803	2	1063.59	1063.59	-0.306509	49.66	336	344	R	FSTLLLQDK	S		0	1519.74	Ovo_D1-n1-d20.3664.3664.2.dta	Contig_Gammarus_90_12849_fr2
Gammarus fossarum	GFoss	F102282	Ovo_D1-n1-d20_19030	734.388	3	2200.14	2200.14	-0.0472697	65.2	261	280	K	VASIVDYLSPLNSYLYAGQK	G		0	2830.92	Ovo_D1-n1-d20.7056.7056.3.dta	Contig_Gammarus_90_196124_fr3
Gammarus fossarum	GFoss	F102282	Ovo_D1-n1-d20_19033	734.388	3	2200.14	2200.14	0.116356	72.22	261	280	K	VASIVDYLSPLNSYLYAGQK	G		0	2832.53	Ovo_D1-n1-d20.7060.7060.3.dta	Contig_Gammarus_90_196124_fr3
Gammarus fossarum	GFoss	F102282	Ovo_D1-n1-d20_19037	1101.08	2	2200.14	2200.14	0.614506	76.68	261	280	K	VASIVDYLSPLNSYLYAGQK	G		0	2827.71	Ovo_D1-n1-d20.7048.7048.2.dta	Contig_Gammarus_90_196124_fr3
Gammarus fossarum	GFoss	F102282	Ovo_D1-n1-d20_19049	1101.08	2	2200.14	2200.14	1.28719	70.48	261	280	K	VASIVDYLSPLNSYLYAGQK	G		0	2829.32	Ovo_D1-n1-d20.7052.7052.2.dta	Contig_Gammarus_90_196124_fr3
Gammarus fossarum	GFoss	F102282	Ovo_D1-n1-d20_19051	1101.08	2	2200.14	2200.14	1.39627	84.94	261	280	K	VASIVDYLSPLNSYLYAGQK	G		0	2892.47	Ovo_D1-n1-d20.7208.7208.2.dta	Contig_Gammarus_90_196124_fr3
Gammarus fossarum	GFoss	F102282	Ovo_D1-n1-d20_19067	734.397	3	2200.17	2200.17	-0.0268161	49.53	125	144	K	KTSSNIQSDAEVKLEVISPR	H		2	1249.12	Ovo_D1-n1-d20.2907.2907.3.dta	Contig_Gammarus_90_19261_fr6
Gammarus fossarum	GFoss	F102282	Ovo_D1-n1-d20_19072	734.398	3	2200.17	2200.17	0.382243	56.34	125	144	K	KTSSNIQSDAEVKLEVISPR	H		2	1247.56	Ovo_D1-n1-d20.2903.2903.3.dta	Contig_Gammarus_90_19261_fr6
Gammarus fossarum	GFoss	F102282	Ovo_D1-n1-d20_19155	738.06	3	2211.16	2211.16	-0.144721	44.63	29	50	K	SFDPVSFAKDFLAGGIAAAISK	T		1	3400.42	Ovo_D1-n1-d20.8341.8341.3.dta	Contig_Gammarus_90_6538_fr6
Gammarus fossarum	GFoss	F102282	Ovo_D1-n1-d20_19181	1108.04	2	2214.06	2214.06	-0.368102	67.05	197	217	K	DLYANTVLSGGTTMYPGIADR	M		0	2247.36	Ovo_D1-n1-d20.5616.5616.2.dta	Contig_Gammarus_90_47294_fr1
Gammarus fossarum	GFoss	F102282	Ovo_D1-n1-d20_19228	1110.04	2	2218.06	2218.06	1.06805	82.39	506	524	K	EGCLQEEPVQQIMQTISTK	I	Carbamidomethyl (C) [3]	0	2333.29	Ovo_D1-n1-d20.5843.5843.2.dta	Contig_Gammarus_90_194758_fr3
Gammarus fossarum	GFoss	F102282	Ovo_D1-n1-d20_19232	1110.04	2	2218.06	2218.06	1.72628	90.14	506	524	K	EGCLQEEPVQQIMQTISTK	I	Carbamidomethyl (C) [3]	0	2332.42	Ovo_D1-n1-d20.5841.5841.2.dta	Contig_Gammarus_90_194758_fr3
Gammarus fossarum	GFoss	F102282	Ovo_D1-n1-d20_19373	742.086	3	2223.24	2223.23	2.44329	41.38	628	648	K	ILNVMAAADLGARESIPILEK	V		1	2392.19	Ovo_D1-n1-d20.6000.6000.3.dta	Contig_Gammarus_90_17046_fr5
Gammarus fossarum	GFoss	F102282	Ovo_D1-n1-d20_19554	1118.08	2	2234.15	2234.15	1.37189	94.65	40	59	K	YLNPVESNIIMPTAPGLFMK	I		0	2613.82	Ovo_D1-n1-d20.6551.6551.2.dta	Contig_Gammarus_90_39606_fr3
Gammarus fossarum	GFoss	F102282	Ovo_D1-n1-d20_19563	1118.08	2	2234.15	2234.15	1.47931	64.98	40	59	K	YLNPVESNIIMPTAPGLFMK	I		0	2612.24	Ovo_D1-n1-d20.6547.6547.2.dta	Contig_Gammarus_90_39606_fr3
Gammarus fossarum	GFoss	F102282	Ovo_D1-n1-d20_19568	1118.08	2	2234.15	2234.15	1.70311	63.46	40	59	K	YLNPVESNIIMPTAPGLFMK	I		0	2674.35	Ovo_D1-n1-d20.6694.6694.2.dta	Contig_Gammarus_90_39606_fr3
Gammarus fossarum	GFoss	F102282	Ovo_D1-n1-d20_19569	745.725	3	2234.15	2234.15	1.75414	50.05	40	59	K	YLNPVESNIIMPTAPGLFMK	I		0	2618.67	Ovo_D1-n1-d20.6563.6563.3.dta	Contig_Gammarus_90_39606_fr3
Gammarus fossarum	GFoss	F102282	Ovo_D1-n1-d20_19575	1118.08	2	2234.15	2234.15	2.3566	53.47	40	59	K	YLNPVESNIIMPTAPGLFMK	I		0	2675.79	Ovo_D1-n1-d20.6698.6698.2.dta	Contig_Gammarus_90_39606_fr3
Gammarus fossarum	GFoss	F102282	Ovo_D1-n1-d20_1970	538.293	2	1074.57	1074.57	-0.269875	49.14	131	140	R	AENLPGLFSK	A		0	1538.31	Ovo_D1-n1-d20.3716.3716.2.dta	Contig_Gammarus_90_16110_fr4
Gammarus fossarum	GFoss	F102282	Ovo_D1-n1-d20_19736	747.414	3	2239.22	2239.22	-0.0468913	48.64	36	54	K	KDVSEQPIKPIYLVDDKPR	D		1	1107.41	Ovo_D1-n1-d20.2510.2510.3.dta	Contig_Gammarus_90_276_fr4
Gammarus fossarum	GFoss	F102282	Ovo_D1-n1-d20_1974	538.293	2	1074.57	1074.57	0.307099	45.38	131	140	R	AENLPGLFSK	A		0	1539.96	Ovo_D1-n1-d20.3721.3721.2.dta	Contig_Gammarus_90_16110_fr4
Gammarus fossarum	GFoss	F102282	Ovo_D1-n1-d20_19740	747.415	3	2239.22	2239.22	0.274649	55.35	36	54	K	KDVSEQPIKPIYLVDDKPR	D		1	1106.54	Ovo_D1-n1-d20.2508.2508.3.dta	Contig_Gammarus_90_276_fr4
Gammarus fossarum	GFoss	F102282	Ovo_D1-n1-d20_19747	1120.62	2	2239.22	2239.22	0.795366	42.09	36	54	K	KDVSEQPIKPIYLVDDKPR	D		1	1113.16	Ovo_D1-n1-d20.2526.2526.2.dta	Contig_Gammarus_90_276_fr4
Gammarus fossarum	GFoss	F102282	Ovo_D1-n1-d20_1977	539.306	2	1076.6	1076.6	-0.530374	49.81	76	85	R	SIAVTGLFNR	H		0	1677.77	Ovo_D1-n1-d20.4101.4101.2.dta	Contig_Gammarus_90_201362_fr4
Gammarus fossarum	GFoss	F102282	Ovo_D1-n1-d20_1982	539.306	2	1076.6	1076.6	0.138399	47.07	76	85	R	SIAVTGLFNR	H		0	1679.21	Ovo_D1-n1-d20.4105.4105.2.dta	Contig_Gammarus_90_201362_fr4
Gammarus fossarum	GFoss	F102282	Ovo_D1-n1-d20_19902	751.055	3	2250.14	2250.14	0.0622183	44.26	40	59	K	YLNPVESNIIMPTAPGLFMK	I	Oxidation (M) [11]	0	2415.37	Ovo_D1-n1-d20.6059.6059.3.dta	Contig_Gammarus_90_39606_fr3
Gammarus fossarum	GFoss	F102282	Ovo_D1-n1-d20_19908	751.055	3	2250.14	2250.14	0.382198	46.32	40	59	K	YLNPVESNIIMPTAPGLFMK	I	Oxidation (M) [11]	0	2409.05	Ovo_D1-n1-d20.6043.6043.3.dta	Contig_Gammarus_90_39606_fr3
Gammarus fossarum	GFoss	F102282	Ovo_D1-n1-d20_19917	1126.08	2	2250.15	2250.14	1.01594	60.62	40	59	K	YLNPVESNIIMPTAPGLFMK	I	Oxidation (M) [19]	0	2464.25	Ovo_D1-n1-d20.6177.6177.2.dta	Contig_Gammarus_90_39606_fr3
Gammarus fossarum	GFoss	F102282	Ovo_D1-n1-d20_19920	1126.08	2	2250.15	2250.14	1.13148	71.19	40	59	K	YLNPVESNIIMPTAPGLFMK	I	Oxidation (M) [11]	0	2403.47	Ovo_D1-n1-d20.6028.6028.2.dta	Contig_Gammarus_90_39606_fr3
Gammarus fossarum	GFoss	F102282	Ovo_D1-n1-d20_19921	1126.08	2	2250.15	2250.14	1.23814	60.37	40	59	K	YLNPVESNIIMPTAPGLFMK	I	Oxidation (M) [19]	0	2465.13	Ovo_D1-n1-d20.6179.6179.2.dta	Contig_Gammarus_90_39606_fr3
Gammarus fossarum	GFoss	F102282	Ovo_D1-n1-d20_19925	1126.08	2	2250.15	2250.14	1.23814	83.02	40	59	K	YLNPVESNIIMPTAPGLFMK	I	Oxidation (M) [11]	0	2402	Ovo_D1-n1-d20.6024.6024.2.dta	Contig_Gammarus_90_39606_fr3
Gammarus fossarum	GFoss	F102282	Ovo_D1-n1-d20_1996	542.342	2	1082.67	1082.67	-0.142241	45.42	378	387	R	KSVVALELPK	L		1	1141.74	Ovo_D1-n1-d20.2607.2607.2.dta	Contig_Gammarus_90_277_fr1
Gammarus fossarum	GFoss	F102282	Ovo_D1-n1-d20_1997	542.342	2	1082.67	1082.67	0.0794333	53.21	378	387	R	KSVVALELPK	L		1	1143.48	Ovo_D1-n1-d20.2612.2612.2.dta	Contig_Gammarus_90_277_fr1
Gammarus fossarum	GFoss	F102282	Ovo_D1-n1-d20_19978	1127.56	2	2253.1	2253.1	0.354178	54.93	166	185	K	LQQEQVADYKKPYGGTTDGR	L		1	704.7	Ovo_D1-n1-d20.1382.1382.2.dta	Contig_Gammarus_90_206469_fr3
Gammarus fossarum	GFoss	F102282	Ovo_D1-n1-d20_19993	1127.56	2	2253.11	2253.1	1.65017	48.73	166	185	K	LQQEQVADYKKPYGGTTDGR	L		1	703.299	Ovo_D1-n1-d20.1378.1378.2.dta	Contig_Gammarus_90_206469_fr3
Gammarus fossarum	GFoss	F102282	Ovo_D1-n1-d20_20054	753.755	3	2258.24	2258.24	0.641207	50.97	3	22	K	QFQFGVKPTLQSESPILLAR	N		0	2028.9	Ovo_D1-n1-d20.5040.5040.3.dta	Contig_Gammarus_90_276_fr4
Gammarus fossarum	GFoss	F102282	Ovo_D1-n1-d20_20056	753.755	3	2258.24	2258.24	0.880331	49.86	3	22	K	QFQFGVKPTLQSESPILLAR	N		0	2030.35	Ovo_D1-n1-d20.5044.5044.3.dta	Contig_Gammarus_90_276_fr4
Gammarus fossarum	GFoss	F102282	Ovo_D1-n1-d20_20065	1130.13	2	2258.24	2258.24	1.18411	62.5	3	22	K	QFQFGVKPTLQSESPILLAR	N		0	2032.38	Ovo_D1-n1-d20.5050.5050.2.dta	Contig_Gammarus_90_276_fr4
Gammarus fossarum	GFoss	F102282	Ovo_D1-n1-d20_20072	1130.13	2	2258.25	2258.24	1.72435	65.82	3	22	K	QFQFGVKPTLQSESPILLAR	N		0	2030.93	Ovo_D1-n1-d20.5046.5046.2.dta	Contig_Gammarus_90_276_fr4
Gammarus fossarum	GFoss	F102282	Ovo_D1-n1-d20_20181	755.402	3	2263.18	2263.18	-0.310182	43.4	682	700	R	DKIFNVLQPIAESKVEDYR	I		2	1891.46	Ovo_D1-n1-d20.4675.4675.3.dta	Contig_Gammarus_90_17046_fr5
Gammarus fossarum	GFoss	F102282	Ovo_D1-n1-d20_20193	755.402	3	2263.19	2263.18	0.246555	44.41	682	700	R	DKIFNVLQPIAESKVEDYR	I		2	1892.93	Ovo_D1-n1-d20.4679.4679.3.dta	Contig_Gammarus_90_17046_fr5
Gammarus fossarum	GFoss	F102282	Ovo_D1-n1-d20_2028	544.321	2	1086.63	1086.63	-0.194179	69.48	4	14	K	IELGGVVSSVK	L		0	1397.02	Ovo_D1-n1-d20.3321.3321.2.dta	Contig_Gammarus_90_201547_fr3
Gammarus fossarum	GFoss	F102282	Ovo_D1-n1-d20_2029	544.322	2	1086.63	1086.63	0.137121	60.64	4	14	K	IELGGVVSSVK	L		0	1398.68	Ovo_D1-n1-d20.3326.3326.2.dta	Contig_Gammarus_90_201547_fr3
Gammarus fossarum	GFoss	F102282	Ovo_D1-n1-d20_20299	1136.54	2	2271.07	2271.07	1.18975	103.87	283	303	K	TPGSEGASQYVSQVQLSYNEK	Q		0	1551.74	Ovo_D1-n1-d20.3753.3753.2.dta	Contig_Gammarus_90_277_fr1
Gammarus fossarum	GFoss	F102282	Ovo_D1-n1-d20_20300	1136.54	2	2271.07	2271.07	1.62127	86.01	283	303	K	TPGSEGASQYVSQVQLSYNEK	Q		0	1550.59	Ovo_D1-n1-d20.3750.3750.2.dta	Contig_Gammarus_90_277_fr1
Gammarus fossarum	GFoss	F102282	Ovo_D1-n1-d20_20472	762.015	3	2283.02	2283.02	0.671916	56.73	501	522	K	FAASWVASSDAQQCAQSSPSAK	Q	Carbamidomethyl (C) [14]	0	1306.86	Ovo_D1-n1-d20.3067.3067.3.dta	Contig_Gammarus_90_6933_fr5
Gammarus fossarum	GFoss	F102282	Ovo_D1-n1-d20_20474	762.015	3	2283.02	2283.02	0.750759	52.72	501	522	K	FAASWVASSDAQQCAQSSPSAK	Q	Carbamidomethyl (C) [14]	0	1309.62	Ovo_D1-n1-d20.3075.3075.3.dta	Contig_Gammarus_90_6933_fr5
Gammarus fossarum	GFoss	F102282	Ovo_D1-n1-d20_20478	1142.52	2	2283.02	2283.02	1.04686	93.01	501	522	K	FAASWVASSDAQQCAQSSPSAK	Q	Carbamidomethyl (C) [14]	0	1306.57	Ovo_D1-n1-d20.3066.3066.2.dta	Contig_Gammarus_90_6933_fr5
Gammarus fossarum	GFoss	F102282	Ovo_D1-n1-d20_20480	1142.52	2	2283.03	2283.02	1.26587	88.77	501	522	K	FAASWVASSDAQQCAQSSPSAK	Q	Carbamidomethyl (C) [14]	0	1308.25	Ovo_D1-n1-d20.3071.3071.2.dta	Contig_Gammarus_90_6933_fr5
Gammarus fossarum	GFoss	F102282	Ovo_D1-n1-d20_2059	546.79	2	1091.56	1091.56	0.264758	51.39	244	254	K	LTTGCATAAVK	V	Carbamidomethyl (C) [5]	0	586.069	Ovo_D1-n1-d20.1072.1072.2.dta	Contig_Gammarus_90_204057_fr6
Gammarus fossarum	GFoss	F102282	Ovo_D1-n1-d20_2063	546.79	2	1091.57	1091.56	0.722816	59.5	244	254	K	LTTGCATAAVK	V	Carbamidomethyl (C) [5]	0	587.356	Ovo_D1-n1-d20.1075.1075.2.dta	Contig_Gammarus_90_204057_fr6
Gammarus fossarum	GFoss	F102282	Ovo_D1-n1-d20_20631	1145.59	2	2289.17	2289.17	1.04929	47.61	885	903	K	YLDLASEDESLFFHLHILK	H		0	2504.06	Ovo_D1-n1-d20.6280.6280.2.dta	Contig_Gammarus_90_64_fr5
Gammarus fossarum	GFoss	F102282	Ovo_D1-n1-d20_20634	1145.59	2	2289.17	2289.17	2.11518	49.12	885	903	K	YLDLASEDESLFFHLHILK	H		0	2504.96	Ovo_D1-n1-d20.6282.6282.2.dta	Contig_Gammarus_90_64_fr5
Gammarus fossarum	GFoss	F102282	Ovo_D1-n1-d20_20743	1149.52	2	2297.03	2297.02	2.24421	116.91	17	36	R	YASGTTYEYEVESESQVEVK	T		0	1533.21	Ovo_D1-n1-d20.3702.3702.2.dta	Contig_Gammarus_90_12885_fr4
Gammarus fossarum	GFoss	F102282	Ovo_D1-n1-d20_20768	1151.2	2	2300.39	2300.38	1.80839	67.62	104	126	K	LLSGVTIAQGGVLPNIQAVLLPK	K		0	2859.55	Ovo_D1-n1-d20.7128.7128.2.dta	Contig_Gammarus_90_13250_fr6
Gammarus fossarum	GFoss	F102282	Ovo_D1-n1-d20_20770	1151.2	2	2300.39	2300.38	2.86909	68.93	104	126	K	LLSGVTIAQGGVLPNIQAVLLPK	K		0	2860.86	Ovo_D1-n1-d20.7131.7131.2.dta	Contig_Gammarus_90_13250_fr6
Gammarus fossarum	GFoss	F102282	Ovo_D1-n1-d20_2081	547.778	2	1093.54	1093.54	0.0941895	51.42	32	41	R	GDVSSDIFVR	F		0	1335.04	Ovo_D1-n1-d20.3148.3148.2.dta	Contig_Gammarus_90_47_fr4
Gammarus fossarum	GFoss	F102282	Ovo_D1-n1-d20_2083	547.778	2	1093.54	1093.54	0.0941895	52.39	32	41	R	GDVSSDIFVR	F		0	1398.92	Ovo_D1-n1-d20.3327.3327.2.dta	Contig_Gammarus_90_47_fr4
Gammarus fossarum	GFoss	F102282	Ovo_D1-n1-d20_20873	1155.09	2	2308.16	2308.15	1.50033	61.27	307	327	R	MERGEVESAVILQPFGFNSAK	V		1	1992.88	Ovo_D1-n1-d20.4945.4945.2.dta	Contig_Gammarus_90_17046_fr6
Gammarus fossarum	GFoss	F102282	Ovo_D1-n1-d20_20874	1155.09	2	2308.16	2308.15	1.50033	55.01	307	327	R	MERGEVESAVILQPFGFNSAK	V		1	1994.08	Ovo_D1-n1-d20.4948.4948.2.dta	Contig_Gammarus_90_17046_fr6
Gammarus fossarum	GFoss	F102282	Ovo_D1-n1-d20_20919	771.366	3	2311.08	2311.08	0.646452	51.19	265	284	R	YLHDDEIGSKGSEGWLSQYK	S		1	1403.21	Ovo_D1-n1-d20.3339.3339.3.dta	Contig_Gammarus_90_18324_fr6
Gammarus fossarum	GFoss	F102282	Ovo_D1-n1-d20_20932	1156.55	2	2311.08	2311.08	1.3154	70.24	265	284	R	YLHDDEIGSKGSEGWLSQYK	S		1	1406.81	Ovo_D1-n1-d20.3349.3349.2.dta	Contig_Gammarus_90_18324_fr6
Gammarus fossarum	GFoss	F102282	Ovo_D1-n1-d20_20935	1156.55	2	2311.08	2311.08	1.5231	58.35	265	284	R	YLHDDEIGSKGSEGWLSQYK	S		1	1408.25	Ovo_D1-n1-d20.3353.3353.2.dta	Contig_Gammarus_90_18324_fr6
Gammarus fossarum	GFoss	F102282	Ovo_D1-n1-d20_2096	547.778	2	1093.54	1093.54	1.64877	49.14	32	41	R	GDVSSDIFVR	F		0	1337.79	Ovo_D1-n1-d20.3156.3156.2.dta	Contig_Gammarus_90_47_fr4
Gammarus fossarum	GFoss	F102282	Ovo_D1-n1-d20_20982	775.698	3	2324.07	2324.07	0.799029	42.13	35	54	R	YASGKTYEYEVESESQVEVK	T		1	1226.79	Ovo_D1-n1-d20.2846.2846.3.dta	Contig_Gammarus_90_201865_fr3
Gammarus fossarum	GFoss	F102282	Ovo_D1-n1-d20_20988	775.722	3	2324.15	2324.15	-0.715101	43.82	307	327	R	MERGEVESAVILQPFGFNSAK	V	Oxidation (M) [1]	1	1932.49	Ovo_D1-n1-d20.4785.4785.3.dta	Contig_Gammarus_90_17046_fr6
Gammarus fossarum	GFoss	F102282	Ovo_D1-n1-d20_21062	778.061	3	2331.16	2331.16	0.673055	42.43	91	110	K	EAMLSLWSMLVDQQLSPEVR	Q		0	3222.65	Ovo_D1-n1-d20.7975.7975.3.dta	Contig_Gammarus_90_28570_fr3
Gammarus fossarum	GFoss	F102282	Ovo_D1-n1-d20_21063	778.061	3	2331.16	2331.16	0.75027	46.09	91	110	K	EAMLSLWSMLVDQQLSPEVR	Q		0	3217.88	Ovo_D1-n1-d20.7964.7964.3.dta	Contig_Gammarus_90_28570_fr3
Gammarus fossarum	GFoss	F102282	Ovo_D1-n1-d20_21163	782.395	3	2344.16	2344.16	1.86122	44.6	176	195	R	VVTQVQHQQDTFAVMSRQDK	S		1	947.691	Ovo_D1-n1-d20.2066.2066.3.dta	Contig_Gammarus_90_8924_fr2
Gammarus fossarum	GFoss	F102282	Ovo_D1-n1-d20_2117	548.793	2	1095.57	1095.57	-0.115008	50.64	60	68	K	AIFSLFNER	Q		0	2039.81	Ovo_D1-n1-d20.5070.5070.2.dta	Contig_Gammarus_90_47948_fr6
Gammarus fossarum	GFoss	F102282	Ovo_D1-n1-d20_2121	548.793	2	1095.57	1095.57	0.323119	49.79	60	68	K	AIFSLFNER	Q		0	2036.85	Ovo_D1-n1-d20.5062.5062.2.dta	Contig_Gammarus_90_47948_fr6
Gammarus fossarum	GFoss	F102282	Ovo_D1-n1-d20_21333	790.771	3	2369.29	2369.29	-0.285317	43.99	227	249	K	GQQVKVDGQVITGSKPLKDTSGK	V		2	764.204	Ovo_D1-n1-d20.1546.1546.3.dta	Contig_Gammarus_90_37795_fr5
Gammarus fossarum	GFoss	F102282	Ovo_D1-n1-d20_21339	593.33	4	2369.29	2369.29	0.100452	39.19	227	249	K	GQQVKVDGQVITGSKPLKDTSGK	V		2	763.321	Ovo_D1-n1-d20.1544.1544.4.dta	Contig_Gammarus_90_37795_fr5
Gammarus fossarum	GFoss	F102282	Ovo_D1-n1-d20_21391	1192.56	2	2383.11	2383.11	0.0297929	68.8	397	417	K	IDMFAGKDCSVNEKVGESEIR	L	Carbamidomethyl (C) [9]	2	1270.71	Ovo_D1-n1-d20.2967.2967.2.dta	Contig_Gammarus_90_87598_fr2
Gammarus fossarum	GFoss	F102282	Ovo_D1-n1-d20_21397	1192.57	2	2383.12	2383.11	0.743145	61.36	397	417	K	IDMFAGKDCSVNEKVGESEIR	L	Carbamidomethyl (C) [9]	2	1272.18	Ovo_D1-n1-d20.2971.2971.2.dta	Contig_Gammarus_90_87598_fr2
Gammarus fossarum	GFoss	F102282	Ovo_D1-n1-d20_21452	795.723	3	2384.15	2384.15	0.378752	45.2	199	218	K	SRVTFEGDVEYPYVQSHLMK	F		1	1567.5	Ovo_D1-n1-d20.3796.3796.3.dta	Contig_Gammarus_90_87598_fr2
Gammarus fossarum	GFoss	F102282	Ovo_D1-n1-d20_21456	795.723	3	2384.15	2384.15	0.45425	57.47	199	218	K	SRVTFEGDVEYPYVQSHLMK	F		1	1569.26	Ovo_D1-n1-d20.3801.3801.3.dta	Contig_Gammarus_90_87598_fr2
Gammarus fossarum	GFoss	F102282	Ovo_D1-n1-d20_21457	1193.08	2	2384.15	2384.15	0.5071	54.19	199	218	K	SRVTFEGDVEYPYVQSHLMK	F		1	1574.74	Ovo_D1-n1-d20.3816.3816.2.dta	Contig_Gammarus_90_87598_fr2
Gammarus fossarum	GFoss	F102282	Ovo_D1-n1-d20_21466	1193.08	2	2384.15	2384.15	0.918148	47.52	199	218	K	SRVTFEGDVEYPYVQSHLMK	F		1	1573.3	Ovo_D1-n1-d20.3812.3812.2.dta	Contig_Gammarus_90_87598_fr2
Gammarus fossarum	GFoss	F102282	Ovo_D1-n1-d20_21525	1199.59	2	2397.16	2397.16	1.37913	69.34	493	512	R	GLEVVYMVDPIDEYCVQQLK	E	Carbamidomethyl (C) [15]	0	2603.66	Ovo_D1-n1-d20.6526.6526.2.dta	Contig_Gammarus_90_4152_fr4
Gammarus fossarum	GFoss	F102282	Ovo_D1-n1-d20_21589	800.728	3	2399.16	2399.16	0.43807	46.35	282	303	R	KTPGSEGASQYVSQVQLSYNEK	Q		1	1310.74	Ovo_D1-n1-d20.3078.3078.3.dta	Contig_Gammarus_90_277_fr1
Gammarus fossarum	GFoss	F102282	Ovo_D1-n1-d20_21592	800.728	3	2399.16	2399.16	0.750679	48.82	282	303	R	KTPGSEGASQYVSQVQLSYNEK	Q		1	1313.27	Ovo_D1-n1-d20.3086.3086.3.dta	Contig_Gammarus_90_277_fr1
Gammarus fossarum	GFoss	F102282	Ovo_D1-n1-d20_21595	1200.59	2	2399.17	2399.16	1.94526	60.86	282	303	R	KTPGSEGASQYVSQVQLSYNEK	Q		1	1322.14	Ovo_D1-n1-d20.3112.3112.2.dta	Contig_Gammarus_90_277_fr1
Gammarus fossarum	GFoss	F102282	Ovo_D1-n1-d20_21598	1200.59	2	2399.17	2399.16	3.07066	53.48	282	303	R	KTPGSEGASQYVSQVQLSYNEK	Q		1	1320.68	Ovo_D1-n1-d20.3108.3108.2.dta	Contig_Gammarus_90_277_fr1
Gammarus fossarum	GFoss	F102282	Ovo_D1-n1-d20_21619	801.055	3	2400.14	2400.14	1.0891	47.68	199	218	K	SRVTFEGDVEYPYVQSHLMK	F	Oxidation (M) [19]	1	1425.14	Ovo_D1-n1-d20.3401.3401.3.dta	Contig_Gammarus_90_87598_fr2
Gammarus fossarum	GFoss	F102282	Ovo_D1-n1-d20_21656	601.529	4	2402.09	2402.09	0.144458	68.12	43	61	R	HHQSVEGQQNWEQQQQQQR	R		0	435.888	Ovo_D1-n1-d20.692.692.4.dta	Contig_Gammarus_90_12917_fr4
Gammarus fossarum	GFoss	F102282	Ovo_D1-n1-d20_21657	601.529	4	2402.09	2402.09	0.144458	41.73	43	61	R	HHQSVEGQQNWEQQQQQQR	R		0	437.74	Ovo_D1-n1-d20.697.697.4.dta	Contig_Gammarus_90_12917_fr4
Gammarus fossarum	GFoss	F102282	Ovo_D1-n1-d20_21665	801.704	3	2402.09	2402.09	1.23767	45.12	43	61	R	HHQSVEGQQNWEQQQQQQR	R		0	438.883	Ovo_D1-n1-d20.700.700.3.dta	Contig_Gammarus_90_12917_fr4
Gammarus fossarum	GFoss	F102282	Ovo_D1-n1-d20_21669	801.704	3	2402.09	2402.09	1.5499	50.39	43	61	R	HHQSVEGQQNWEQQQQQQR	R		0	441.633	Ovo_D1-n1-d20.707.707.3.dta	Contig_Gammarus_90_12917_fr4
Gammarus fossarum	GFoss	F102282	Ovo_D1-n1-d20_21751	803.049	3	2406.12	2406.12	0.376124	46.42	265	286	K	NIAEGLCGDFNSDSKNDLRGPK	G	Carbamidomethyl (C) [7]	2	1270.43	Ovo_D1-n1-d20.2966.2966.3.dta	Contig_Gammarus_90_30649_fr2
Gammarus fossarum	GFoss	F102282	Ovo_D1-n1-d20_21770	1207.1	2	2412.18	2412.18	0.339941	48.26	144	164	K	QDGETVLEVPEDDVLWVTNVR	R		0	2666.48	Ovo_D1-n1-d20.6675.6675.2.dta	Contig_Gammarus_90_17046_fr6
Gammarus fossarum	GFoss	F102282	Ovo_D1-n1-d20_21775	1207.1	2	2412.18	2412.18	1.55876	46.24	144	164	K	QDGETVLEVPEDDVLWVTNVR	R		0	2668.13	Ovo_D1-n1-d20.6679.6679.2.dta	Contig_Gammarus_90_17046_fr6
Gammarus fossarum	GFoss	F102282	Ovo_D1-n1-d20_21785	1208.57	2	2415.12	2415.12	1.58585	49.24	175	195	R	FDVSITELPDEMDLSSYIEGR	X		0	2918.47	Ovo_D1-n1-d20.7270.7270.2.dta	Contig_Gammarus_90_121218_fr5
Gammarus fossarum	GFoss	F102282	Ovo_D1-n1-d20_21834	1213.61	2	2425.21	2425.2	0.827971	51.11	220	241	R	STVGEYLLSGEPTSEMSLRIEK	A		1	2012.65	Ovo_D1-n1-d20.4996.4996.2.dta	Contig_Gammarus_90_199971_fr3
Gammarus fossarum	GFoss	F102282	Ovo_D1-n1-d20_21839	1213.61	2	2425.21	2425.2	1.53719	72.25	220	241	R	STVGEYLLSGEPTSEMSLRIEK	A		1	2014.15	Ovo_D1-n1-d20.5000.5000.2.dta	Contig_Gammarus_90_199971_fr3
Gammarus fossarum	GFoss	F102282	Ovo_D1-n1-d20_2184	552.277	2	1102.54	1102.54	-0.96323	46.05	361	369	K	IQSSPETWR	K		0	822.905	Ovo_D1-n1-d20.1712.1712.2.dta	Contig_Gammarus_90_206469_fr3
Gammarus fossarum	GFoss	F102282	Ovo_D1-n1-d20_21934	813.681	3	2438.02	2438.02	0.902372	34.78	287	307	R	YRSFMNGLCGDFNGEQAADMR	S	Carbamidomethyl (C) [9]	1	1744.66	Ovo_D1-n1-d20.4280.4280.3.dta	Contig_Gammarus_90_37795_fr5
Gammarus fossarum	GFoss	F102282	Ovo_D1-n1-d20_21979	814.767	3	2441.28	2441.28	0.863073	44.43	65	86	R	FGIPIVETITFGNSQAMYGKLR	S		1	2538.91	Ovo_D1-n1-d20.6366.6366.3.dta	Contig_Gammarus_90_204978_fr4
Gammarus fossarum	GFoss	F102282	Ovo_D1-n1-d20_22053	1232.12	2	2462.22	2462.22	1.02022	70.61	139	159	K	SFKKEEQTVMGTCNVLYTVTK	S	Carbamidomethyl (C) [13]	2	1549.02	Ovo_D1-n1-d20.3746.3746.2.dta	Contig_Gammarus_90_25127_fr4
Gammarus fossarum	GFoss	F102282	Ovo_D1-n1-d20_22058	821.748	3	2462.22	2462.22	1.30614	52.21	139	159	K	SFKKEEQTVMGTCNVLYTVTK	S	Carbamidomethyl (C) [13]	2	1544.01	Ovo_D1-n1-d20.3732.3732.3.dta	Contig_Gammarus_90_25127_fr4
Gammarus fossarum	GFoss	F102282	Ovo_D1-n1-d20_22059	821.748	3	2462.22	2462.22	1.37924	53.16	139	159	K	SFKKEEQTVMGTCNVLYTVTK	S	Carbamidomethyl (C) [13]	2	1541.66	Ovo_D1-n1-d20.3726.3726.3.dta	Contig_Gammarus_90_25127_fr4
Gammarus fossarum	GFoss	F102282	Ovo_D1-n1-d20_22073	1232.6	2	2463.19	2463.19	0.601254	84.23	379	397	R	FIQYKNQNEPEYSPIFYQR	L		1	1627.98	Ovo_D1-n1-d20.3963.3963.2.dta	Contig_Gammarus_90_17046_fr6
Gammarus fossarum	GFoss	F102282	Ovo_D1-n1-d20_22075	1232.6	2	2463.19	2463.19	0.698689	72.4	379	397	R	FIQYKNQNEPEYSPIFYQR	L		1	1626.78	Ovo_D1-n1-d20.3960.3960.2.dta	Contig_Gammarus_90_17046_fr6
Gammarus fossarum	GFoss	F102282	Ovo_D1-n1-d20_22151	826.783	3	2477.33	2477.33	-0.0133208	52.55	662	683	R	SFILSDLTNLQQSQAPYKVAVR	Q		1	2201.89	Ovo_D1-n1-d20.5494.5494.3.dta	Contig_Gammarus_90_194758_fr3
Gammarus fossarum	GFoss	F102282	Ovo_D1-n1-d20_22155	826.784	3	2477.33	2477.33	0.652719	58.77	662	683	R	SFILSDLTNLQQSQAPYKVAVR	Q		1	2203.04	Ovo_D1-n1-d20.5497.5497.3.dta	Contig_Gammarus_90_194758_fr3
Gammarus fossarum	GFoss	F102282	Ovo_D1-n1-d20_22194	829.442	3	2485.3	2485.3	0.514626	55.8	400	422	K	GSLGDGELDLSLLTQDREVISIR	G		1	2448.24	Ovo_D1-n1-d20.6143.6143.3.dta	Contig_Gammarus_90_277_fr1
Gammarus fossarum	GFoss	F102282	Ovo_D1-n1-d20_2222	553.796	2	1105.58	1105.58	0.217986	46.88	362	371	K	ALQFVASDQK	E		0	981.522	Ovo_D1-n1-d20.2160.2160.2.dta	Contig_Gammarus_90_277_fr1
Gammarus fossarum	GFoss	F102282	Ovo_D1-n1-d20_2223	553.796	2	1105.58	1105.58	0.543608	43.5	362	371	K	ALQFVASDQK	E		0	980.091	Ovo_D1-n1-d20.2156.2156.2.dta	Contig_Gammarus_90_277_fr1
Gammarus fossarum	GFoss	F102282	Ovo_D1-n1-d20_22235	830.449	3	2488.33	2488.32	0.210583	46.79	85	108	R	VETGQIKPGMVVTFAPSGLTTEVK	S		0	1931.29	Ovo_D1-n1-d20.4782.4782.3.dta	Contig_Gammarus_90_171058_fr5
Gammarus fossarum	GFoss	F102282	Ovo_D1-n1-d20_22269	1245.57	2	2489.12	2489.11	0.941701	56.36	553	574	K	SYSHPAAMMGEQQCQAEQIVPK	F	Carbamidomethyl (C) [14]	0	1279.81	Ovo_D1-n1-d20.2992.2992.2.dta	Contig_Gammarus_90_199971_fr3
Gammarus fossarum	GFoss	F102282	Ovo_D1-n1-d20_22273	1245.57	2	2489.12	2489.11	1.92197	57.45	553	574	K	SYSHPAAMMGEQQCQAEQIVPK	F	Carbamidomethyl (C) [14]	0	1278.1	Ovo_D1-n1-d20.2987.2987.2.dta	Contig_Gammarus_90_199971_fr3
Gammarus fossarum	GFoss	F102282	Ovo_D1-n1-d20_22362	835.46	3	2503.36	2503.36	0.413844	41.7	206	229	R	FGSSSETPLSAVLLKAPFPLVESK	S		1	2606.54	Ovo_D1-n1-d20.6533.6533.3.dta	Contig_Gammarus_90_194758_fr1
Gammarus fossarum	GFoss	F102282	Ovo_D1-n1-d20_22363	1252.69	2	2503.36	2503.36	0.444203	60.83	206	229	R	FGSSSETPLSAVLLKAPFPLVESK	S		1	2620.9	Ovo_D1-n1-d20.6569.6569.2.dta	Contig_Gammarus_90_194758_fr1
Gammarus fossarum	GFoss	F102282	Ovo_D1-n1-d20_22372	1252.69	2	2503.36	2503.36	1.03541	73.84	206	229	R	FGSSSETPLSAVLLKAPFPLVESK	S		1	2617.03	Ovo_D1-n1-d20.6559.6559.2.dta	Contig_Gammarus_90_194758_fr1
Gammarus fossarum	GFoss	F102282	Ovo_D1-n1-d20_22381	836.044	3	2505.11	2505.11	0.909741	42.02	553	574	K	SYSHPAAMMGEQQCQAEQIVPK	F	Oxidation (M) [9], Carbamidomethyl (C) [14]	0	1056.31	Ovo_D1-n1-d20.2369.2369.3.dta	Contig_Gammarus_90_199971_fr3
Gammarus fossarum	GFoss	F102282	Ovo_D1-n1-d20_22392	627.55	4	2506.17	2506.17	0.223449	49.55	75	97	R	HQGVMVGMGQKDSYVGDEAQSKR	G		2	744.394	Ovo_D1-n1-d20.1490.1490.4.dta	Contig_Gammarus_90_49244_fr3
Gammarus fossarum	GFoss	F102282	Ovo_D1-n1-d20_22393	627.55	4	2506.17	2506.17	0.319212	53.48	75	97	R	HQGVMVGMGQKDSYVGDEAQSKR	G		2	740.377	Ovo_D1-n1-d20.1479.1479.4.dta	Contig_Gammarus_90_49244_fr3
Gammarus fossarum	GFoss	F102282	Ovo_D1-n1-d20_22699	1271.15	2	2540.28	2540.28	0.718032	71.45	143	164	R	KQDGETVLEVPEDDVLWVTNVR	R		1	2359.13	Ovo_D1-n1-d20.5911.5911.2.dta	Contig_Gammarus_90_17046_fr6
Gammarus fossarum	GFoss	F102282	Ovo_D1-n1-d20_22702	1271.15	2	2540.28	2540.28	0.81251	87.97	143	164	R	KQDGETVLEVPEDDVLWVTNVR	R		1	2362.61	Ovo_D1-n1-d20.5920.5920.2.dta	Contig_Gammarus_90_17046_fr6
Gammarus fossarum	GFoss	F102282	Ovo_D1-n1-d20_22730	1272.58	2	2543.15	2543.15	0.287832	38.25	152	174	R	DANDGHWKGSPENVIPGDGEFFR	L		1	1796.1	Ovo_D1-n1-d20.4417.4417.2.dta	Contig_Gammarus_90_31746_fr5
Gammarus fossarum	GFoss	F102282	Ovo_D1-n1-d20_22756	1272.58	2	2543.15	2543.15	1.44388	42.5	152	174	R	DANDGHWKGSPENVIPGDGEFFR	L		1	1797.55	Ovo_D1-n1-d20.4421.4421.2.dta	Contig_Gammarus_90_31746_fr5
Gammarus fossarum	GFoss	F102282	Ovo_D1-n1-d20_22786	850.082	3	2547.23	2547.22	0.801265	60.96	194	217	K	SGLEIDVTGQNVQVNGQSMTQQSK	V		0	1705.78	Ovo_D1-n1-d20.4176.4176.3.dta	Contig_Gammarus_90_30649_fr2
Gammarus fossarum	GFoss	F102282	Ovo_D1-n1-d20_22788	850.083	3	2547.23	2547.22	0.942595	61.13	194	217	K	SGLEIDVTGQNVQVNGQSMTQQSK	V		0	1708.39	Ovo_D1-n1-d20.4183.4183.3.dta	Contig_Gammarus_90_30649_fr2
Gammarus fossarum	GFoss	F102282	Ovo_D1-n1-d20_22792	1274.62	2	2547.23	2547.22	1.23154	79.74	194	217	K	SGLEIDVTGQNVQVNGQSMTQQSK	V		0	1704.32	Ovo_D1-n1-d20.4172.4172.2.dta	Contig_Gammarus_90_30649_fr2
Gammarus fossarum	GFoss	F102282	Ovo_D1-n1-d20_22793	1274.62	2	2547.23	2547.22	1.23154	106.51	194	217	K	SGLEIDVTGQNVQVNGQSMTQQSK	V		0	1705.49	Ovo_D1-n1-d20.4175.4175.2.dta	Contig_Gammarus_90_30649_fr2
Gammarus fossarum	GFoss	F102282	Ovo_D1-n1-d20_22889	851.802	3	2552.38	2552.38	-0.374943	52.15	43	66	K	TSYGIAQEILLAIAEAQAEPPIVR	E		0	3468.41	Ovo_D1-n1-d20.8484.8484.3.dta	Contig_Gammarus_90_50488_fr6
Gammarus fossarum	GFoss	F102282	Ovo_D1-n1-d20_22890	639.103	4	2552.38	2552.38	-0.287182	42.81	43	66	K	TSYGIAQEILLAIAEAQAEPPIVR	E		0	3409.89	Ovo_D1-n1-d20.8364.8364.4.dta	Contig_Gammarus_90_50488_fr6
Gammarus fossarum	GFoss	F102282	Ovo_D1-n1-d20_22891	1277.2	2	2552.38	2552.38	-0.133601	39.83	43	66	K	TSYGIAQEILLAIAEAQAEPPIVR	E		0	3470.5	Ovo_D1-n1-d20.8489.8489.2.dta	Contig_Gammarus_90_50488_fr6
Gammarus fossarum	GFoss	F102282	Ovo_D1-n1-d20_22892	851.802	3	2552.38	2552.38	-0.0105783	49.88	43	66	K	TSYGIAQEILLAIAEAQAEPPIVR	E		0	3466.7	Ovo_D1-n1-d20.8480.8480.3.dta	Contig_Gammarus_90_50488_fr6
Gammarus fossarum	GFoss	F102282	Ovo_D1-n1-d20_22899	639.104	4	2552.39	2552.38	0.292667	46.72	43	66	K	TSYGIAQEILLAIAEAQAEPPIVR	E		0	3410.84	Ovo_D1-n1-d20.8366.8366.4.dta	Contig_Gammarus_90_50488_fr6
Gammarus fossarum	GFoss	F102282	Ovo_D1-n1-d20_22904	851.803	3	2552.39	2552.38	0.483078	44.23	43	66	K	TSYGIAQEILLAIAEAQAEPPIVR	E		0	3403.46	Ovo_D1-n1-d20.8348.8348.3.dta	Contig_Gammarus_90_50488_fr6
Gammarus fossarum	GFoss	F102282	Ovo_D1-n1-d20_22910	851.803	3	2552.39	2552.38	0.847443	44.98	43	66	K	TSYGIAQEILLAIAEAQAEPPIVR	E		0	3404.75	Ovo_D1-n1-d20.8351.8351.3.dta	Contig_Gammarus_90_50488_fr6
Gammarus fossarum	GFoss	F102282	Ovo_D1-n1-d20_22912	1277.2	2	2552.39	2552.38	1.01826	62.86	43	66	K	TSYGIAQEILLAIAEAQAEPPIVR	E		0	3405.06	Ovo_D1-n1-d20.8352.8352.2.dta	Contig_Gammarus_90_50488_fr6
Gammarus fossarum	GFoss	F102282	Ovo_D1-n1-d20_22929	1277.2	2	2552.39	2552.38	1.8802	63.73	43	66	K	TSYGIAQEILLAIAEAQAEPPIVR	E		0	3405.99	Ovo_D1-n1-d20.8354.8354.2.dta	Contig_Gammarus_90_50488_fr6
Gammarus fossarum	GFoss	F102282	Ovo_D1-n1-d20_23035	640.554	4	2558.19	2558.19	0.688769	46.35	43	62	R	HHQSVEGQQNWEQQQQQQRR	Q		1	374.33	Ovo_D1-n1-d20.580.580.4.dta	Contig_Gammarus_90_12917_fr4
Gammarus fossarum	GFoss	F102282	Ovo_D1-n1-d20_23275	863.457	3	2587.35	2587.35	-0.445243	46.36	265	290	R	QSFLDAVAASGSAQGIQELILAAEAK	K		0	3199.98	Ovo_D1-n1-d20.7920.7920.3.dta	Contig_Gammarus_90_206723_fr1
Gammarus fossarum	GFoss	F102282	Ovo_D1-n1-d20_23299	863.457	3	2587.35	2587.35	0.343208	46.77	265	290	R	QSFLDAVAASGSAQGIQELILAAEAK	K		0	3201.64	Ovo_D1-n1-d20.7924.7924.3.dta	Contig_Gammarus_90_206723_fr1
Gammarus fossarum	GFoss	F102282	Ovo_D1-n1-d20_23302	647.845	4	2587.35	2587.35	0.383404	42.98	265	290	R	QSFLDAVAASGSAQGIQELILAAEAK	K		0	3213.49	Ovo_D1-n1-d20.7953.7953.4.dta	Contig_Gammarus_90_206723_fr1
Gammarus fossarum	GFoss	F102282	Ovo_D1-n1-d20_23305	647.845	4	2587.35	2587.35	0.476163	45.75	265	290	R	QSFLDAVAASGSAQGIQELILAAEAK	K		0	3211.01	Ovo_D1-n1-d20.7947.7947.4.dta	Contig_Gammarus_90_206723_fr1
Gammarus fossarum	GFoss	F102282	Ovo_D1-n1-d20_23328	863.458	3	2587.35	2587.35	0.830193	56.53	265	290	R	QSFLDAVAASGSAQGIQELILAAEAK	K		0	3389.75	Ovo_D1-n1-d20.8319.8319.3.dta	Contig_Gammarus_90_206723_fr1
Gammarus fossarum	GFoss	F102282	Ovo_D1-n1-d20_23338	863.458	3	2587.35	2587.35	0.899763	58.94	265	290	R	QSFLDAVAASGSAQGIQELILAAEAK	K		0	3263.61	Ovo_D1-n1-d20.8065.8065.3.dta	Contig_Gammarus_90_206723_fr1
Gammarus fossarum	GFoss	F102282	Ovo_D1-n1-d20_23353	863.458	3	2587.35	2587.35	1.18963	59.37	265	290	R	QSFLDAVAASGSAQGIQELILAAEAK	K		0	3262.7	Ovo_D1-n1-d20.8063.8063.3.dta	Contig_Gammarus_90_206723_fr1
Gammarus fossarum	GFoss	F102282	Ovo_D1-n1-d20_23364	863.458	3	2587.35	2587.35	1.39834	42.85	265	290	R	QSFLDAVAASGSAQGIQELILAAEAK	K		0	3500.01	Ovo_D1-n1-d20.8548.8548.3.dta	Contig_Gammarus_90_206723_fr1
Gammarus fossarum	GFoss	F102282	Ovo_D1-n1-d20_2337	559.806	2	1117.6	1117.6	-0.122584	66.86	277	286	K	TDLSITLAER	Y		0	1432.93	Ovo_D1-n1-d20.3423.3423.2.dta	Contig_Gammarus_90_37795_fr5
Gammarus fossarum	GFoss	F102282	Ovo_D1-n1-d20_2338	559.806	2	1117.6	1117.6	-0.122584	65.44	277	286	K	TDLSITLAER	Y		0	1436.82	Ovo_D1-n1-d20.3434.3434.2.dta	Contig_Gammarus_90_37795_fr5
Gammarus fossarum	GFoss	F102282	Ovo_D1-n1-d20_23383	1294.68	2	2587.35	2587.35	1.75624	100.35	265	290	R	QSFLDAVAASGSAQGIQELILAAEAK	K		0	3203.29	Ovo_D1-n1-d20.7928.7928.2.dta	Contig_Gammarus_90_206723_fr1
Gammarus fossarum	GFoss	F102282	Ovo_D1-n1-d20_23391	1294.68	2	2587.35	2587.35	1.85673	94.93	265	290	R	QSFLDAVAASGSAQGIQELILAAEAK	K		0	3265.63	Ovo_D1-n1-d20.8070.8070.2.dta	Contig_Gammarus_90_206723_fr1
Gammarus fossarum	GFoss	F102282	Ovo_D1-n1-d20_23393	863.459	3	2587.35	2587.35	1.89692	46.81	265	290	R	QSFLDAVAASGSAQGIQELILAAEAK	K		0	3324.95	Ovo_D1-n1-d20.8184.8184.3.dta	Contig_Gammarus_90_206723_fr1
Gammarus fossarum	GFoss	F102282	Ovo_D1-n1-d20_23413	1294.68	2	2587.36	2587.35	2.32825	118.51	265	290	R	QSFLDAVAASGSAQGIQELILAAEAK	K		0	3263.93	Ovo_D1-n1-d20.8066.8066.2.dta	Contig_Gammarus_90_206723_fr1
Gammarus fossarum	GFoss	F102282	Ovo_D1-n1-d20_23436	1294.69	2	2587.36	2587.35	4.0211	99.87	265	290	R	QSFLDAVAASGSAQGIQELILAAEAK	K		0	3201.97	Ovo_D1-n1-d20.7925.7925.2.dta	Contig_Gammarus_90_206723_fr1
Gammarus fossarum	GFoss	F102282	Ovo_D1-n1-d20_23448	864.083	3	2589.23	2589.23	0.621807	67.67	317	340	R	GMEYVLAVAVTDGETDAQHDVLEK	A		0	2407.84	Ovo_D1-n1-d20.6040.6040.3.dta	Contig_Gammarus_90_30247_fr5
Gammarus fossarum	GFoss	F102282	Ovo_D1-n1-d20_23454	864.084	3	2589.23	2589.23	1.40969	45.02	317	340	R	GMEYVLAVAVTDGETDAQHDVLEK	A		0	2406.35	Ovo_D1-n1-d20.6036.6036.3.dta	Contig_Gammarus_90_30247_fr5
Gammarus fossarum	GFoss	F102282	Ovo_D1-n1-d20_23473	864.789	3	2591.35	2591.35	0.345766	42.55	43	67	R	EAAVAVQGKFEAIGVNQHEPALSAR	W		1	1392.88	Ovo_D1-n1-d20.3309.3309.3.dta	Contig_Gammarus_90_200426_fr2
Gammarus fossarum	GFoss	F102282	Ovo_D1-n1-d20_23478	864.79	3	2591.35	2591.35	0.554152	58.41	43	67	R	EAAVAVQGKFEAIGVNQHEPALSAR	W		1	1391.75	Ovo_D1-n1-d20.3306.3306.3.dta	Contig_Gammarus_90_200426_fr2
Gammarus fossarum	GFoss	F102282	Ovo_D1-n1-d20_23510	865.466	3	2593.38	2593.38	0.537909	62.38	41	64	R	ATLLQAYASLGVITDLEQFNSLAR	S		0	3313.33	Ovo_D1-n1-d20.8157.8157.3.dta	Contig_Gammarus_90_28570_fr3
Gammarus fossarum	GFoss	F102282	Ovo_D1-n1-d20_23514	865.466	3	2593.38	2593.38	0.7577	66.21	41	64	R	ATLLQAYASLGVITDLEQFNSLAR	S		0	3316.7	Ovo_D1-n1-d20.8165.8165.3.dta	Contig_Gammarus_90_28570_fr3
Gammarus fossarum	GFoss	F102282	Ovo_D1-n1-d20_23518	1297.7	2	2593.38	2593.38	1.11476	89.55	41	64	R	ATLLQAYASLGVITDLEQFNSLAR	S		0	3313.68	Ovo_D1-n1-d20.8158.8158.2.dta	Contig_Gammarus_90_28570_fr3
Gammarus fossarum	GFoss	F102282	Ovo_D1-n1-d20_23527	1297.7	2	2593.38	2593.38	2.24071	93.27	41	64	R	ATLLQAYASLGVITDLEQFNSLAR	S		0	3312.39	Ovo_D1-n1-d20.8155.8155.2.dta	Contig_Gammarus_90_28570_fr3
Gammarus fossarum	GFoss	F102282	Ovo_D1-n1-d20_23588	868.115	3	2601.32	2601.32	0.488213	41.84	97	120	K	GICEQLAANAGISEPTALQLYVQR	C	Carbamidomethyl (C) [3]	0	2368.63	Ovo_D1-n1-d20.5936.5936.3.dta	Contig_Gammarus_90_121303_fr5
Gammarus fossarum	GFoss	F102282	Ovo_D1-n1-d20_23630	869.136	3	2604.39	2604.39	0.153587	42.82	115	139	R	TLTIMDTGIGMTKADLINNLGTIAK	S		1	2506.56	Ovo_D1-n1-d20.6286.6286.3.dta	Contig_Gammarus_90_125653_fr4
Gammarus fossarum	GFoss	F102282	Ovo_D1-n1-d20_23957	1316.66	2	2631.31	2631.31	0.659747	68.16	414	437	K	TLIAAVDDEATFSLPAQFFVSFDK	S		0	3255.81	Ovo_D1-n1-d20.8047.8047.2.dta	Contig_Gammarus_90_50488_fr6
Gammarus fossarum	GFoss	F102282	Ovo_D1-n1-d20_2397	563.832	2	1125.65	1125.65	-0.881268	47.78	152	162	R	QPVGSVLTAVR	Q		0	1228.58	Ovo_D1-n1-d20.2851.2851.2.dta	Contig_Gammarus_90_199018_fr2
Gammarus fossarum	GFoss	F102282	Ovo_D1-n1-d20_23970	878.113	3	2631.32	2631.31	2.09401	44.5	414	437	K	TLIAAVDDEATFSLPAQFFVSFDK	S		0	3281.96	Ovo_D1-n1-d20.8101.8101.3.dta	Contig_Gammarus_90_50488_fr6
Gammarus fossarum	GFoss	F102282	Ovo_D1-n1-d20_23971	1316.67	2	2631.32	2631.31	2.24071	70.81	414	437	K	TLIAAVDDEATFSLPAQFFVSFDK	S		0	3257.5	Ovo_D1-n1-d20.8051.8051.2.dta	Contig_Gammarus_90_50488_fr6
Gammarus fossarum	GFoss	F102282	Ovo_D1-n1-d20_2399	563.832	2	1125.65	1125.65	-0.223871	43.7	152	162	R	QPVGSVLTAVR	Q		0	1230.04	Ovo_D1-n1-d20.2855.2855.2.dta	Contig_Gammarus_90_199018_fr2
Gammarus fossarum	GFoss	F102282	Ovo_D1-n1-d20_2413	564.853	2	1127.69	1127.69	-0.099318	42.29	348	357	R	LISEALKNIK	A		1	1100.93	Ovo_D1-n1-d20.2492.2492.2.dta	Contig_Gammarus_90_194758_fr3
Gammarus fossarum	GFoss	F102282	Ovo_D1-n1-d20_24151	887.493	3	2659.46	2659.46	-0.311718	41.3	205	229	K	RFGSSSETPLSAVLLKAPFPLVESK	S		2	2348.76	Ovo_D1-n1-d20.5884.5884.3.dta	Contig_Gammarus_90_194758_fr1
Gammarus fossarum	GFoss	F102282	Ovo_D1-n1-d20_2416	564.853	2	1127.69	1127.69	0.663302	39.95	348	357	R	LISEALKNIK	A		1	1098	Ovo_D1-n1-d20.2484.2484.2.dta	Contig_Gammarus_90_194758_fr3
Gammarus fossarum	GFoss	F102282	Ovo_D1-n1-d20_24185	888.429	3	2662.26	2662.26	0.14837	52.29	6	27	R	QLLPMMDMVQPSLQNAFFFDYK	E		0	3228.15	Ovo_D1-n1-d20.7988.7988.3.dta	Contig_Gammarus_90_206753_fr4
Gammarus fossarum	GFoss	F102282	Ovo_D1-n1-d20_24191	888.429	3	2662.26	2662.26	0.55404	48.08	6	27	R	QLLPMMDMVQPSLQNAFFFDYK	E		0	3226.54	Ovo_D1-n1-d20.7984.7984.3.dta	Contig_Gammarus_90_206753_fr4
Gammarus fossarum	GFoss	F102282	Ovo_D1-n1-d20_24208	1332.14	2	2662.27	2662.26	1.70569	55.23	6	27	R	QLLPMMDMVQPSLQNAFFFDYK	E		0	3226.85	Ovo_D1-n1-d20.7985.7985.2.dta	Contig_Gammarus_90_206753_fr4
Gammarus fossarum	GFoss	F102282	Ovo_D1-n1-d20_24238	889.765	3	2666.27	2666.27	-0.500324	56.75	132	156	R	AVLADGTFEEVCADKDDVTSAVNIK	K	Carbamidomethyl (C) [12]	1	1888.59	Ovo_D1-n1-d20.4667.4667.3.dta	Contig_Gammarus_90_201667_fr3
Gammarus fossarum	GFoss	F102282	Ovo_D1-n1-d20_24245	1334.15	2	2666.28	2666.27	0.627092	93.73	132	156	R	AVLADGTFEEVCADKDDVTSAVNIK	K	Carbamidomethyl (C) [12]	1	1894.42	Ovo_D1-n1-d20.4683.4683.2.dta	Contig_Gammarus_90_201667_fr3
Gammarus fossarum	GFoss	F102282	Ovo_D1-n1-d20_24248	889.766	3	2666.28	2666.27	0.95114	63.09	132	156	R	AVLADGTFEEVCADKDDVTSAVNIK	K	Carbamidomethyl (C) [12]	1	1890.03	Ovo_D1-n1-d20.4671.4671.3.dta	Contig_Gammarus_90_201667_fr3
Gammarus fossarum	GFoss	F102282	Ovo_D1-n1-d20_24297	893.759	3	2678.26	2678.26	-0.647436	48.29	6	27	R	QLLPMMDMVQPSLQNAFFFDYK	E	Oxidation (M) [6]	0	2964	Ovo_D1-n1-d20.7380.7380.3.dta	Contig_Gammarus_90_206753_fr4
Gammarus fossarum	GFoss	F102282	Ovo_D1-n1-d20_24301	893.76	3	2678.26	2678.26	-0.0985715	45.16	6	27	R	QLLPMMDMVQPSLQNAFFFDYK	E	Oxidation (M) [6]	0	2962.36	Ovo_D1-n1-d20.7376.7376.3.dta	Contig_Gammarus_90_206753_fr4
Gammarus fossarum	GFoss	F102282	Ovo_D1-n1-d20_24312	1340.14	2	2678.26	2678.26	1.31503	40.88	6	27	R	QLLPMMDMVQPSLQNAFFFDYK	E	Oxidation (M) [6]	0	2964.73	Ovo_D1-n1-d20.7382.7382.2.dta	Contig_Gammarus_90_206753_fr4
Gammarus fossarum	GFoss	F102282	Ovo_D1-n1-d20_24314	1340.14	2	2678.27	2678.26	3.0475	53.63	6	27	R	QLLPMMDMVQPSLQNAFFFDYK	E	Oxidation (M) [5]	0	2961.41	Ovo_D1-n1-d20.7374.7374.2.dta	Contig_Gammarus_90_206753_fr4
Gammarus fossarum	GFoss	F102282	Ovo_D1-n1-d20_24378	899.092	3	2694.25	2694.25	0.337014	43.26	6	27	R	QLLPMMDMVQPSLQNAFFFDYK	E	Oxidation (M) [6], Oxidation (M) [8]	0	2799.65	Ovo_D1-n1-d20.6983.6983.3.dta	Contig_Gammarus_90_206753_fr4
Gammarus fossarum	GFoss	F102282	Ovo_D1-n1-d20_24417	899.8	3	2696.38	2696.38	0.568912	60.14	143	165	R	KQDGETVLEVPEDDVLWVTNVRR	G		2	2098.77	Ovo_D1-n1-d20.5222.5222.3.dta	Contig_Gammarus_90_17046_fr6
Gammarus fossarum	GFoss	F102282	Ovo_D1-n1-d20_24418	899.8	3	2696.38	2696.38	0.568912	50.99	143	165	R	KQDGETVLEVPEDDVLWVTNVRR	G		2	2160.37	Ovo_D1-n1-d20.5383.5383.3.dta	Contig_Gammarus_90_17046_fr6
Gammarus fossarum	GFoss	F102282	Ovo_D1-n1-d20_24422	1349.2	2	2696.38	2696.38	1.1126	46.8	143	165	R	KQDGETVLEVPEDDVLWVTNVRR	G		2	2106.62	Ovo_D1-n1-d20.5244.5244.2.dta	Contig_Gammarus_90_17046_fr6
Gammarus fossarum	GFoss	F102282	Ovo_D1-n1-d20_24423	899.801	3	2696.38	2696.38	1.11409	51.71	143	165	R	KQDGETVLEVPEDDVLWVTNVRR	G		2	2161.35	Ovo_D1-n1-d20.5386.5386.3.dta	Contig_Gammarus_90_17046_fr6
Gammarus fossarum	GFoss	F102282	Ovo_D1-n1-d20_24431	899.801	3	2696.38	2696.38	1.44787	58.82	143	165	R	KQDGETVLEVPEDDVLWVTNVRR	G		2	2097.92	Ovo_D1-n1-d20.5220.5220.3.dta	Contig_Gammarus_90_17046_fr6
Gammarus fossarum	GFoss	F102282	Ovo_D1-n1-d20_24434	1349.2	2	2696.38	2696.38	1.83951	43.22	143	165	R	KQDGETVLEVPEDDVLWVTNVRR	G		2	2103.74	Ovo_D1-n1-d20.5236.5236.2.dta	Contig_Gammarus_90_17046_fr6
Gammarus fossarum	GFoss	F102282	Ovo_D1-n1-d20_24558	906.157	3	2715.45	2715.44	1.31176	66.66	265	291	R	QSFLDAVAASGSAQGIQELILAAEAKK	V		1	2885.56	Ovo_D1-n1-d20.7191.7191.3.dta	Contig_Gammarus_90_206723_fr1
Gammarus fossarum	GFoss	F102282	Ovo_D1-n1-d20_24559	906.157	3	2715.45	2715.44	1.38909	77.3	265	291	R	QSFLDAVAASGSAQGIQELILAAEAKK	V		1	2881.22	Ovo_D1-n1-d20.7180.7180.3.dta	Contig_Gammarus_90_206723_fr1
Gammarus fossarum	GFoss	F102282	Ovo_D1-n1-d20_24592	906.442	3	2716.3	2716.3	0.94798	52.34	302	325	R	ASNSPSWISFLDKNDATYPIYAEK	D		1	2302.25	Ovo_D1-n1-d20.5762.5762.3.dta	Contig_Gammarus_90_199971_fr3
Gammarus fossarum	GFoss	F102282	Ovo_D1-n1-d20_24594	1359.16	2	2716.31	2716.3	1.10849	62.37	302	325	R	ASNSPSWISFLDKNDATYPIYAEK	D		1	2311.56	Ovo_D1-n1-d20.5786.5786.2.dta	Contig_Gammarus_90_199971_fr3
Gammarus fossarum	GFoss	F102282	Ovo_D1-n1-d20_2468	569.754	2	1137.49	1137.49	-0.498464	39.55	435	444	K	DSDAEPTTFR	G		0	785.933	Ovo_D1-n1-d20.1606.1606.2.dta	Contig_Gammarus_90_17046_fr6
Gammarus fossarum	GFoss	F102282	Ovo_D1-n1-d20_24698	908.758	3	2723.25	2723.25	0.68925	50.99	86	111	K	VTSQDFNEQVYIGEPSEAMVGGGPGR	S		0	1903.13	Ovo_D1-n1-d20.4706.4706.3.dta	Contig_Gammarus_90_9788_fr4
Gammarus fossarum	GFoss	F102282	Ovo_D1-n1-d20_24712	1362.63	2	2723.25	2723.25	1.57275	110.73	86	111	K	VTSQDFNEQVYIGEPSEAMVGGGPGR	S		0	1901.96	Ovo_D1-n1-d20.4703.4703.2.dta	Contig_Gammarus_90_9788_fr4
Gammarus fossarum	GFoss	F102282	Ovo_D1-n1-d20_24715	908.759	3	2723.26	2723.25	2.44083	45.37	86	111	K	VTSQDFNEQVYIGEPSEAMVGGGPGR	S		0	1900.42	Ovo_D1-n1-d20.4699.4699.3.dta	Contig_Gammarus_90_9788_fr4
Gammarus fossarum	GFoss	F102282	Ovo_D1-n1-d20_24716	1362.64	2	2723.26	2723.25	2.55687	117.87	86	111	K	VTSQDFNEQVYIGEPSEAMVGGGPGR	S		0	1900.72	Ovo_D1-n1-d20.4700.4700.2.dta	Contig_Gammarus_90_9788_fr4
Gammarus fossarum	GFoss	F102282	Ovo_D1-n1-d20_2472	569.754	2	1137.49	1137.49	0.0290111	39.77	435	444	K	DSDAEPTTFR	G		0	787.288	Ovo_D1-n1-d20.1610.1610.2.dta	Contig_Gammarus_90_17046_fr6
Gammarus fossarum	GFoss	F102282	Ovo_D1-n1-d20_24773	912.151	3	2733.43	2733.43	-0.49425	46.41	659	683	K	SESSSADQEIKIIYPAEALTIVIEK	N		1	2568.69	Ovo_D1-n1-d20.6440.6440.3.dta	Contig_Gammarus_90_25141_fr3
Gammarus fossarum	GFoss	F102282	Ovo_D1-n1-d20_24810	914.089	3	2739.25	2739.24	0.247513	57.15	86	111	K	VTSQDFNEQVYIGEPSEAMVGGGPGR	S	Oxidation (M) [19]	0	1694.91	Ovo_D1-n1-d20.4147.4147.3.dta	Contig_Gammarus_90_9788_fr4
Gammarus fossarum	GFoss	F102282	Ovo_D1-n1-d20_24818	1370.63	2	2739.25	2739.24	1.09665	122.37	86	111	K	VTSQDFNEQVYIGEPSEAMVGGGPGR	S	Oxidation (M) [19]	0	1695.22	Ovo_D1-n1-d20.4148.4148.2.dta	Contig_Gammarus_90_9788_fr4
Gammarus fossarum	GFoss	F102282	Ovo_D1-n1-d20_24822	914.09	3	2739.25	2739.24	1.45223	58.81	86	111	K	VTSQDFNEQVYIGEPSEAMVGGGPGR	S	Oxidation (M) [19]	0	1696.47	Ovo_D1-n1-d20.4151.4151.3.dta	Contig_Gammarus_90_9788_fr4
Gammarus fossarum	GFoss	F102282	Ovo_D1-n1-d20_24824	1370.63	2	2739.25	2739.24	1.98741	99.01	86	111	K	VTSQDFNEQVYIGEPSEAMVGGGPGR	S	Oxidation (M) [19]	0	1696.77	Ovo_D1-n1-d20.4152.4152.2.dta	Contig_Gammarus_90_9788_fr4
Gammarus fossarum	GFoss	F102282	Ovo_D1-n1-d20_24891	686.87	4	2743.45	2743.45	-0.186991	55.46	264	290	K	RQSFLDAVAASGSAQGIQELILAAEAK	K		1	2836.37	Ovo_D1-n1-d20.7070.7070.4.dta	Contig_Gammarus_90_206723_fr1
Gammarus fossarum	GFoss	F102282	Ovo_D1-n1-d20_24893	915.491	3	2743.45	2743.45	-0.0936777	80.69	264	290	K	RQSFLDAVAASGSAQGIQELILAAEAK	K		1	2826.46	Ovo_D1-n1-d20.7045.7045.3.dta	Contig_Gammarus_90_206723_fr1
Gammarus fossarum	GFoss	F102282	Ovo_D1-n1-d20_24898	915.491	3	2743.45	2743.45	0.376533	67.09	264	290	K	RQSFLDAVAASGSAQGIQELILAAEAK	K		1	2890.3	Ovo_D1-n1-d20.7203.7203.3.dta	Contig_Gammarus_90_206723_fr1
Gammarus fossarum	GFoss	F102282	Ovo_D1-n1-d20_24902	915.491	3	2743.45	2743.45	0.442144	88.59	264	290	K	RQSFLDAVAASGSAQGIQELILAAEAK	K		1	2825.12	Ovo_D1-n1-d20.7042.7042.3.dta	Contig_Gammarus_90_206723_fr1
Gammarus fossarum	GFoss	F102282	Ovo_D1-n1-d20_24904	686.87	4	2743.45	2743.45	0.527438	47.64	264	290	K	RQSFLDAVAASGSAQGIQELILAAEAK	K		1	2834.1	Ovo_D1-n1-d20.7064.7064.4.dta	Contig_Gammarus_90_206723_fr1
Gammarus fossarum	GFoss	F102282	Ovo_D1-n1-d20_24917	915.492	3	2743.45	2743.45	1.24041	64.14	264	290	K	RQSFLDAVAASGSAQGIQELILAAEAK	K		1	2893.76	Ovo_D1-n1-d20.7211.7211.3.dta	Contig_Gammarus_90_206723_fr1
Gammarus fossarum	GFoss	F102282	Ovo_D1-n1-d20_24918	1372.73	2	2743.45	2743.45	1.28998	60.57	264	290	K	RQSFLDAVAASGSAQGIQELILAAEAK	K		1	2832.86	Ovo_D1-n1-d20.7061.7061.2.dta	Contig_Gammarus_90_206723_fr1
Gammarus fossarum	GFoss	F102282	Ovo_D1-n1-d20_24927	915.492	3	2743.45	2743.45	1.64501	53.61	264	290	K	RQSFLDAVAASGSAQGIQELILAAEAK	K		1	2959.34	Ovo_D1-n1-d20.7369.7369.3.dta	Contig_Gammarus_90_206723_fr1
Gammarus fossarum	GFoss	F102282	Ovo_D1-n1-d20_24933	1372.74	2	2743.46	2743.45	2.36162	72.75	264	290	K	RQSFLDAVAASGSAQGIQELILAAEAK	K		1	2831.27	Ovo_D1-n1-d20.7057.7057.2.dta	Contig_Gammarus_90_206723_fr1
Gammarus fossarum	GFoss	F102282	Ovo_D1-n1-d20_24989	918.433	3	2752.28	2752.28	-0.870551	44.17	133	155	K	SLSELFYENHPVQEFDLGLCEAR	L	Carbamidomethyl (C) [20]	0	2384.99	Ovo_D1-n1-d20.5981.5981.3.dta	Contig_Gammarus_90_129908_fr3
Gammarus fossarum	GFoss	F102282	Ovo_D1-n1-d20_24991	918.434	3	2752.28	2752.28	-0.140247	56.81	133	155	K	SLSELFYENHPVQEFDLGLCEAR	L	Carbamidomethyl (C) [20]	0	2387.5	Ovo_D1-n1-d20.5988.5988.3.dta	Contig_Gammarus_90_129908_fr3
Gammarus fossarum	GFoss	F102282	Ovo_D1-n1-d20_25005	918.486	3	2752.44	2752.43	1.01292	42.98	109	134	K	GHAAPILYAAWAEAGLFDAAELLNLR	K		0	3487.03	Ovo_D1-n1-d20.8521.8521.3.dta	Contig_Gammarus_90_14580_fr6
Gammarus fossarum	GFoss	F102282	Ovo_D1-n1-d20_25006	918.486	3	2752.44	2752.43	1.01292	48.71	109	134	K	GHAAPILYAAWAEAGLFDAAELLNLR	K		0	3489.34	Ovo_D1-n1-d20.8526.8526.3.dta	Contig_Gammarus_90_14580_fr6
Gammarus fossarum	GFoss	F102282	Ovo_D1-n1-d20_2512	571.839	2	1141.66	1141.66	-0.714746	72.2	278	289	R	AAMLGAVAALVR	S		0	2071.07	Ovo_D1-n1-d20.5148.5148.2.dta	Contig_Gammarus_90_12002_fr2
Gammarus fossarum	GFoss	F102282	Ovo_D1-n1-d20_2517	571.839	2	1141.66	1141.66	-0.0840878	60.11	278	289	R	AAMLGAVAALVR	S		0	2071.94	Ovo_D1-n1-d20.5150.5150.2.dta	Contig_Gammarus_90_12002_fr2
Gammarus fossarum	GFoss	F102282	Ovo_D1-n1-d20_25198	927.511	3	2779.51	2779.51	-0.511241	43.59	38	63	K	SLSIPVRVDGSIEQPFALSVDPTKPK	K		1	2110.84	Ovo_D1-n1-d20.5256.5256.3.dta	Contig_Gammarus_90_84749_fr6
Gammarus fossarum	GFoss	F102282	Ovo_D1-n1-d20_25217	928.824	3	2783.45	2783.45	0.24969	58.34	381	405	K	IYEVVITSALHKEVGPNPDFETVAR	K		1	1887.28	Ovo_D1-n1-d20.4663.4663.3.dta	Contig_Gammarus_90_39606_fr3
Gammarus fossarum	GFoss	F102282	Ovo_D1-n1-d20_25224	928.824	3	2783.45	2783.45	0.777812	50.09	381	405	K	IYEVVITSALHKEVGPNPDFETVAR	K		1	1885.83	Ovo_D1-n1-d20.4659.4659.3.dta	Contig_Gammarus_90_39606_fr3
Gammarus fossarum	GFoss	F102282	Ovo_D1-n1-d20_25232	929.12	3	2784.34	2784.34	1.28469	52.65	188	211	R	YIVDQFNLQGTDGRLDFLPSDSER	V		1	2335.42	Ovo_D1-n1-d20.5849.5849.3.dta	Contig_Gammarus_90_136881_fr5
Gammarus fossarum	GFoss	F102282	Ovo_D1-n1-d20_25248	930.799	3	2789.38	2789.38	-3.10678	42.9	257	281	K	LQNPTYGDLNHLVSLTMSGVTTCLR	F	Carbamidomethyl (C) [23]	0	2673.4	Ovo_D1-n1-d20.6692.6692.3.dta	Contig_Gammarus_90_10171_fr5
Gammarus fossarum	GFoss	F102282	Ovo_D1-n1-d20_25250	930.801	3	2789.38	2789.38	-0.611605	53	257	281	K	LQNPTYGDLNHLVSLTMSGVTTCLR	F	Carbamidomethyl (C) [23]	0	2674.66	Ovo_D1-n1-d20.6695.6695.3.dta	Contig_Gammarus_90_10171_fr5
Gammarus fossarum	GFoss	F102282	Ovo_D1-n1-d20_25294	932.465	3	2794.37	2794.37	0.951914	65.11	132	157	R	AVLADGTFEEVCADKDDVTSAVNIKK	G	Carbamidomethyl (C) [12]	2	1671.35	Ovo_D1-n1-d20.4083.4083.3.dta	Contig_Gammarus_90_201667_fr3
Gammarus fossarum	GFoss	F102282	Ovo_D1-n1-d20_25296	932.465	3	2794.37	2794.37	1.08074	51.13	132	157	R	AVLADGTFEEVCADKDDVTSAVNIKK	G	Carbamidomethyl (C) [12]	2	1672.81	Ovo_D1-n1-d20.4087.4087.3.dta	Contig_Gammarus_90_201667_fr3
Gammarus fossarum	GFoss	F102282	Ovo_D1-n1-d20_2535	572.32	2	1142.63	1142.63	-0.736023	57.51	300	309	K	LAVNMVPFPR	L		0	1863.81	Ovo_D1-n1-d20.4600.4600.2.dta	Contig_Gammarus_90_4123_fr3
Gammarus fossarum	GFoss	F102282	Ovo_D1-n1-d20_25448	944.174	3	2829.5	2829.5	0.875774	46.87	61	86	K	SIVSLLRVPYVLSSPSNSVANTQENR	I		1	2317.37	Ovo_D1-n1-d20.5801.5801.3.dta	Contig_Gammarus_90_199971_fr3
Gammarus fossarum	GFoss	F102282	Ovo_D1-n1-d20_25449	944.174	3	2829.5	2829.5	1.01361	53.68	61	86	K	SIVSLLRVPYVLSSPSNSVANTQENR	I		1	2314.32	Ovo_D1-n1-d20.5793.5793.3.dta	Contig_Gammarus_90_199971_fr3
Gammarus fossarum	GFoss	F102282	Ovo_D1-n1-d20_25532	948.152	3	2841.43	2841.43	0.555002	50.83	237	260	R	SLATDRYTIWTKTENSICVTQNLK	V	Carbamidomethyl (C) [18]	2	1786.25	Ovo_D1-n1-d20.4390.4390.3.dta	Contig_Gammarus_90_196124_fr3
Gammarus fossarum	GFoss	F102282	Ovo_D1-n1-d20_25533	948.152	3	2841.43	2841.43	0.555002	53.06	237	260	R	SLATDRYTIWTKTENSICVTQNLK	V	Carbamidomethyl (C) [18]	2	1787.43	Ovo_D1-n1-d20.4393.4393.3.dta	Contig_Gammarus_90_196124_fr3
Gammarus fossarum	GFoss	F102282	Ovo_D1-n1-d20_25589	951.548	3	2851.62	2851.63	-1.27717	33.26	261	286	R	IVVSVPSKLEVVLQDKTDLSITLAER	Y		2	2663.46	Ovo_D1-n1-d20.6668.6668.3.dta	Contig_Gammarus_90_37795_fr5
Gammarus fossarum	GFoss	F102282	Ovo_D1-n1-d20_25615	951.549	3	2851.63	2851.63	-0.635427	38.03	261	286	R	IVVSVPSKLEVVLQDKTDLSITLAER	Y		2	3199.02	Ovo_D1-n1-d20.7918.7918.3.dta	Contig_Gammarus_90_37795_fr5
Gammarus fossarum	GFoss	F102282	Ovo_D1-n1-d20_25617	951.549	3	2851.63	2851.63	-0.635427	38.04	261	286	R	IVVSVPSKLEVVLQDKTDLSITLAER	Y		2	2525.03	Ovo_D1-n1-d20.6333.6333.3.dta	Contig_Gammarus_90_37795_fr5
Gammarus fossarum	GFoss	F102282	Ovo_D1-n1-d20_25662	951.549	3	2851.63	2851.63	-0.183053	40.87	261	286	R	IVVSVPSKLEVVLQDKTDLSITLAER	Y		2	3389.37	Ovo_D1-n1-d20.8318.8318.3.dta	Contig_Gammarus_90_37795_fr5
Gammarus fossarum	GFoss	F102282	Ovo_D1-n1-d20_25670	951.549	3	2851.63	2851.63	-0.119932	39.63	261	286	R	IVVSVPSKLEVVLQDKTDLSITLAER	Y		2	4300.67	Ovo_D1-n1-d20.10060.10060.3.dta	Contig_Gammarus_90_37795_fr5
Gammarus fossarum	GFoss	F102282	Ovo_D1-n1-d20_25675	951.549	3	2851.63	2851.63	-0.119932	40.52	261	286	R	IVVSVPSKLEVVLQDKTDLSITLAER	Y		2	2400.47	Ovo_D1-n1-d20.6020.6020.3.dta	Contig_Gammarus_90_37795_fr5
Gammarus fossarum	GFoss	F102282	Ovo_D1-n1-d20_25710	951.55	3	2851.63	2851.63	0.069434	45.81	261	286	R	IVVSVPSKLEVVLQDKTDLSITLAER	Y		2	3683.1	Ovo_D1-n1-d20.8928.8928.3.dta	Contig_Gammarus_90_37795_fr5
Gammarus fossarum	GFoss	F102282	Ovo_D1-n1-d20_25815	951.55	3	2851.63	2851.63	0.458686	47.37	261	286	R	IVVSVPSKLEVVLQDKTDLSITLAER	Y		2	3101.56	Ovo_D1-n1-d20.7697.7697.3.dta	Contig_Gammarus_90_37795_fr5
Gammarus fossarum	GFoss	F102282	Ovo_D1-n1-d20_25839	951.55	3	2851.63	2851.63	0.521807	33.81	261	286	R	IVVSVPSKLEVVLQDKTDLSITLAER	Y		2	4838.51	Ovo_D1-n1-d20.10919.10919.3.dta	Contig_Gammarus_90_37795_fr5
Gammarus fossarum	GFoss	F102282	Ovo_D1-n1-d20_25893	951.55	3	2851.63	2851.63	0.584929	34.21	261	286	R	IVVSVPSKLEVVLQDKTDLSITLAER	Y		2	2692.16	Ovo_D1-n1-d20.6738.6738.3.dta	Contig_Gammarus_90_37795_fr5
Gammarus fossarum	GFoss	F102282	Ovo_D1-n1-d20_25930	951.55	3	2851.63	2851.63	0.648051	36.35	261	286	R	IVVSVPSKLEVVLQDKTDLSITLAER	Y		2	2413.73	Ovo_D1-n1-d20.6055.6055.3.dta	Contig_Gammarus_90_37795_fr5
Gammarus fossarum	GFoss	F102282	Ovo_D1-n1-d20_25966	951.55	3	2851.63	2851.63	0.774295	33.28	261	286	R	IVVSVPSKLEVVLQDKTDLSITLAER	Y		2	3533.07	Ovo_D1-n1-d20.8615.8615.3.dta	Contig_Gammarus_90_37795_fr5
Gammarus fossarum	GFoss	F102282	Ovo_D1-n1-d20_25969	951.55	3	2851.63	2851.63	0.774295	46.84	261	286	R	IVVSVPSKLEVVLQDKTDLSITLAER	Y		2	3261.51	Ovo_D1-n1-d20.8060.8060.3.dta	Contig_Gammarus_90_37795_fr5
Gammarus fossarum	GFoss	F102282	Ovo_D1-n1-d20_26002	951.55	3	2851.63	2851.63	0.837417	50.76	261	286	R	IVVSVPSKLEVVLQDKTDLSITLAER	Y		2	3031	Ovo_D1-n1-d20.7535.7535.3.dta	Contig_Gammarus_90_37795_fr5
Gammarus fossarum	GFoss	F102282	Ovo_D1-n1-d20_26034	951.55	3	2851.63	2851.63	0.900539	34.06	261	286	R	IVVSVPSKLEVVLQDKTDLSITLAER	Y		2	4037.33	Ovo_D1-n1-d20.9607.9607.3.dta	Contig_Gammarus_90_37795_fr5
Gammarus fossarum	GFoss	F102282	Ovo_D1-n1-d20_2604	574.778	2	1147.54	1147.54	-0.364257	43.31	224	233	K	EGFAPHATYR	Y		0	658.784	Ovo_D1-n1-d20.1260.1260.2.dta	Contig_Gammarus_90_48166_fr4
Gammarus fossarum	GFoss	F102282	Ovo_D1-n1-d20_26043	951.551	3	2851.63	2851.63	0.974181	32.92	261	286	R	IVVSVPSKLEVVLQDKTDLSITLAER	Y		2	4040.47	Ovo_D1-n1-d20.9613.9613.3.dta	Contig_Gammarus_90_37795_fr5
Gammarus fossarum	GFoss	F102282	Ovo_D1-n1-d20_26121	951.551	3	2851.63	2851.63	1.16355	44.21	261	286	R	IVVSVPSKLEVVLQDKTDLSITLAER	Y		2	4237.44	Ovo_D1-n1-d20.9953.9953.3.dta	Contig_Gammarus_90_37795_fr5
Gammarus fossarum	GFoss	F102282	Ovo_D1-n1-d20_26126	951.551	3	2851.63	2851.63	1.22667	39.06	261	286	R	IVVSVPSKLEVVLQDKTDLSITLAER	Y		2	4175.61	Ovo_D1-n1-d20.9851.9851.3.dta	Contig_Gammarus_90_37795_fr5
Gammarus fossarum	GFoss	F102282	Ovo_D1-n1-d20_26133	951.551	3	2851.63	2851.63	1.22667	44	261	286	R	IVVSVPSKLEVVLQDKTDLSITLAER	Y		2	3264.29	Ovo_D1-n1-d20.8067.8067.3.dta	Contig_Gammarus_90_37795_fr5
Gammarus fossarum	GFoss	F102282	Ovo_D1-n1-d20_26150	951.551	3	2851.63	2851.63	1.28979	53.03	261	286	R	IVVSVPSKLEVVLQDKTDLSITLAER	Y		2	3534.03	Ovo_D1-n1-d20.8617.8617.3.dta	Contig_Gammarus_90_37795_fr5
Gammarus fossarum	GFoss	F102282	Ovo_D1-n1-d20_26198	951.551	3	2851.63	2851.63	1.47916	35.76	261	286	R	IVVSVPSKLEVVLQDKTDLSITLAER	Y		2	4837.72	Ovo_D1-n1-d20.10917.10917.3.dta	Contig_Gammarus_90_37795_fr5
Gammarus fossarum	GFoss	F102282	Ovo_D1-n1-d20_26209	951.551	3	2851.63	2851.63	1.47916	39.79	261	286	R	IVVSVPSKLEVVLQDKTDLSITLAER	Y		2	3125.39	Ovo_D1-n1-d20.7755.7755.3.dta	Contig_Gammarus_90_37795_fr5
Gammarus fossarum	GFoss	F102282	Ovo_D1-n1-d20_26227	951.551	3	2851.63	2851.63	1.5528	43.35	261	286	R	IVVSVPSKLEVVLQDKTDLSITLAER	Y		2	4429.62	Ovo_D1-n1-d20.10258.10258.3.dta	Contig_Gammarus_90_37795_fr5
Gammarus fossarum	GFoss	F102282	Ovo_D1-n1-d20_26252	951.551	3	2851.63	2851.63	1.61592	36.48	261	286	R	IVVSVPSKLEVVLQDKTDLSITLAER	Y		2	3456.18	Ovo_D1-n1-d20.8461.8461.3.dta	Contig_Gammarus_90_37795_fr5
Gammarus fossarum	GFoss	F102282	Ovo_D1-n1-d20_26264	951.551	3	2851.63	2851.63	1.67904	38.46	261	286	R	IVVSVPSKLEVVLQDKTDLSITLAER	Y		2	3387.79	Ovo_D1-n1-d20.8315.8315.3.dta	Contig_Gammarus_90_37795_fr5
Gammarus fossarum	GFoss	F102282	Ovo_D1-n1-d20_26273	951.551	3	2851.63	2851.63	1.74216	40.38	261	286	R	IVVSVPSKLEVVLQDKTDLSITLAER	Y		2	3191.57	Ovo_D1-n1-d20.7900.7900.3.dta	Contig_Gammarus_90_37795_fr5
Gammarus fossarum	GFoss	F102282	Ovo_D1-n1-d20_26278	951.551	3	2851.63	2851.63	1.80529	33.54	261	286	R	IVVSVPSKLEVVLQDKTDLSITLAER	Y		2	4430.43	Ovo_D1-n1-d20.10260.10260.3.dta	Contig_Gammarus_90_37795_fr5
Gammarus fossarum	GFoss	F102282	Ovo_D1-n1-d20_26291	951.551	3	2851.63	2851.63	1.86841	36.64	261	286	R	IVVSVPSKLEVVLQDKTDLSITLAER	Y		2	3454.46	Ovo_D1-n1-d20.8457.8457.3.dta	Contig_Gammarus_90_37795_fr5
Gammarus fossarum	GFoss	F102282	Ovo_D1-n1-d20_26301	951.551	3	2851.63	2851.63	1.93153	37.12	261	286	R	IVVSVPSKLEVVLQDKTDLSITLAER	Y		2	2772.3	Ovo_D1-n1-d20.6926.6926.3.dta	Contig_Gammarus_90_37795_fr5
Gammarus fossarum	GFoss	F102282	Ovo_D1-n1-d20_26318	951.552	3	2851.63	2851.63	2.05777	48.45	261	286	R	IVVSVPSKLEVVLQDKTDLSITLAER	Y		2	3327.26	Ovo_D1-n1-d20.8189.8189.3.dta	Contig_Gammarus_90_37795_fr5
Gammarus fossarum	GFoss	F102282	Ovo_D1-n1-d20_26333	951.552	3	2851.63	2851.63	2.19454	32.59	261	286	R	IVVSVPSKLEVVLQDKTDLSITLAER	Y		2	3909	Ovo_D1-n1-d20.9357.9357.3.dta	Contig_Gammarus_90_37795_fr5
Gammarus fossarum	GFoss	F102282	Ovo_D1-n1-d20_26342	951.552	3	2851.63	2851.63	2.3839	36.68	261	286	R	IVVSVPSKLEVVLQDKTDLSITLAER	Y		2	3846.54	Ovo_D1-n1-d20.9231.9231.3.dta	Contig_Gammarus_90_37795_fr5
Gammarus fossarum	GFoss	F102282	Ovo_D1-n1-d20_26343	951.552	3	2851.63	2851.63	2.3839	51.05	261	286	R	IVVSVPSKLEVVLQDKTDLSITLAER	Y		2	2321.99	Ovo_D1-n1-d20.5813.5813.3.dta	Contig_Gammarus_90_37795_fr5
Gammarus fossarum	GFoss	F102282	Ovo_D1-n1-d20_26357	951.552	3	2851.63	2851.63	2.63639	34.47	261	286	R	IVVSVPSKLEVVLQDKTDLSITLAER	Y		2	3973.89	Ovo_D1-n1-d20.9493.9493.3.dta	Contig_Gammarus_90_37795_fr5
Gammarus fossarum	GFoss	F102282	Ovo_D1-n1-d20_26365	951.552	3	2851.63	2851.63	2.77315	35.82	261	286	R	IVVSVPSKLEVVLQDKTDLSITLAER	Y		2	4994.22	Ovo_D1-n1-d20.11159.11159.3.dta	Contig_Gammarus_90_37795_fr5
Gammarus fossarum	GFoss	F102282	Ovo_D1-n1-d20_26375	951.553	3	2851.64	2851.63	3.15188	39.34	261	286	R	IVVSVPSKLEVVLQDKTDLSITLAER	Y		2	3777.48	Ovo_D1-n1-d20.9115.9115.3.dta	Contig_Gammarus_90_37795_fr5
Gammarus fossarum	GFoss	F102282	Ovo_D1-n1-d20_26378	951.553	3	2851.64	2851.63	3.21501	41.27	261	286	R	IVVSVPSKLEVVLQDKTDLSITLAER	Y		2	3839.73	Ovo_D1-n1-d20.9221.9221.3.dta	Contig_Gammarus_90_37795_fr5
Gammarus fossarum	GFoss	F102282	Ovo_D1-n1-d20_26379	951.553	3	2851.64	2851.63	3.21501	38.03	261	286	R	IVVSVPSKLEVVLQDKTDLSITLAER	Y		2	3602.36	Ovo_D1-n1-d20.8758.8758.3.dta	Contig_Gammarus_90_37795_fr5
Gammarus fossarum	GFoss	F102282	Ovo_D1-n1-d20_26380	951.553	3	2851.64	2851.63	3.21501	40.61	261	286	R	IVVSVPSKLEVVLQDKTDLSITLAER	Y		2	2324.95	Ovo_D1-n1-d20.5821.5821.3.dta	Contig_Gammarus_90_37795_fr5
Gammarus fossarum	GFoss	F102282	Ovo_D1-n1-d20_26384	951.553	3	2851.64	2851.63	3.34125	35.8	261	286	R	IVVSVPSKLEVVLQDKTDLSITLAER	Y		2	2754.75	Ovo_D1-n1-d20.6886.6886.3.dta	Contig_Gammarus_90_37795_fr5
Gammarus fossarum	GFoss	F102282	Ovo_D1-n1-d20_26391	951.554	3	2851.64	2851.63	4.37224	42.78	261	286	R	IVVSVPSKLEVVLQDKTDLSITLAER	Y		2	4625.09	Ovo_D1-n1-d20.10566.10566.3.dta	Contig_Gammarus_90_37795_fr5
Gammarus fossarum	GFoss	F102282	Ovo_D1-n1-d20_26394	951.554	3	2851.64	2851.63	4.82461	35.61	261	286	R	IVVSVPSKLEVVLQDKTDLSITLAER	Y		2	3325.29	Ovo_D1-n1-d20.8185.8185.3.dta	Contig_Gammarus_90_37795_fr5
Gammarus fossarum	GFoss	F102282	Ovo_D1-n1-d20_26498	958.191	3	2871.55	2871.55	1.74053	99.96	264	291	K	RQSFLDAVAASGSAQGIQELILAAEAKK	V		2	2590.48	Ovo_D1-n1-d20.6493.6493.3.dta	Contig_Gammarus_90_206723_fr1
Gammarus fossarum	GFoss	F102282	Ovo_D1-n1-d20_26502	958.192	3	2871.55	2871.55	2.88973	63.72	264	291	K	RQSFLDAVAASGSAQGIQELILAAEAKK	V		2	2588.88	Ovo_D1-n1-d20.6489.6489.3.dta	Contig_Gammarus_90_206723_fr1
Gammarus fossarum	GFoss	F102282	Ovo_D1-n1-d20_26540	959.794	3	2876.36	2876.36	1.35901	49.31	403	428	K	SLISSTFISLAQSSDPDYQDMTIMAR	Q		0	2869.08	Ovo_D1-n1-d20.7150.7150.3.dta	Contig_Gammarus_90_6039_fr1
Gammarus fossarum	GFoss	F102282	Ovo_D1-n1-d20_26541	959.794	3	2876.36	2876.36	1.35901	52.45	403	428	K	SLISSTFISLAQSSDPDYQDMTIMAR	Q		0	2870.75	Ovo_D1-n1-d20.7154.7154.3.dta	Contig_Gammarus_90_6039_fr1
Gammarus fossarum	GFoss	F102282	Ovo_D1-n1-d20_26547	1439.19	2	2876.36	2876.36	1.55579	84.48	403	428	K	SLISSTFISLAQSSDPDYQDMTIMAR	Q		0	2871.98	Ovo_D1-n1-d20.7157.7157.2.dta	Contig_Gammarus_90_6039_fr1
Gammarus fossarum	GFoss	F102282	Ovo_D1-n1-d20_26548	959.795	3	2876.36	2876.36	1.68234	43.56	403	428	K	SLISSTFISLAQSSDPDYQDMTIMAR	Q		0	2933.44	Ovo_D1-n1-d20.7307.7307.3.dta	Contig_Gammarus_90_6039_fr1
Gammarus fossarum	GFoss	F102282	Ovo_D1-n1-d20_26553	1439.19	2	2876.36	2876.36	1.97993	62.9	403	428	K	SLISSTFISLAQSSDPDYQDMTIMAR	Q		0	2871.07	Ovo_D1-n1-d20.7155.7155.2.dta	Contig_Gammarus_90_6039_fr1
Gammarus fossarum	GFoss	F102282	Ovo_D1-n1-d20_26573	1442.76	2	2883.5	2883.5	-0.248656	71.46	912	936	R	TSEVFLPLTNELYQQTKGYLEAALR	K		1	3109.8	Ovo_D1-n1-d20.7717.7717.2.dta	Contig_Gammarus_90_17046_fr5
Gammarus fossarum	GFoss	F102282	Ovo_D1-n1-d20_26589	1442.76	2	2883.51	2883.5	2.62979	66.31	912	936	R	TSEVFLPLTNELYQQTKGYLEAALR	K		1	3111.09	Ovo_D1-n1-d20.7720.7720.2.dta	Contig_Gammarus_90_17046_fr5
Gammarus fossarum	GFoss	F102282	Ovo_D1-n1-d20_26620	723.136	4	2888.51	2888.51	1.30759	53.19	51	79	R	VGAGAPVYLAAVMEYLAAEVLELAGNAAR	D		0	4604.48	Ovo_D1-n1-d20.10530.10530.4.dta	Contig_Gammarus_90_13250_fr6
Gammarus fossarum	GFoss	F102282	Ovo_D1-n1-d20_26622	723.136	4	2888.51	2888.51	1.48762	51.28	51	79	R	VGAGAPVYLAAVMEYLAAEVLELAGNAAR	D		0	4605.31	Ovo_D1-n1-d20.10532.10532.4.dta	Contig_Gammarus_90_13250_fr6
Gammarus fossarum	GFoss	F102282	Ovo_D1-n1-d20_26625	963.846	3	2888.52	2888.51	1.9536	46.79	51	79	R	VGAGAPVYLAAVMEYLAAEVLELAGNAAR	D		0	4601.65	Ovo_D1-n1-d20.10523.10523.3.dta	Contig_Gammarus_90_13250_fr6
Gammarus fossarum	GFoss	F102282	Ovo_D1-n1-d20_26627	1445.27	2	2888.52	2888.51	2.12185	72.5	51	79	R	VGAGAPVYLAAVMEYLAAEVLELAGNAAR	D		0	4614.84	Ovo_D1-n1-d20.10550.10550.2.dta	Contig_Gammarus_90_13250_fr6
Gammarus fossarum	GFoss	F102282	Ovo_D1-n1-d20_26631	1445.27	2	2888.52	2888.51	3.56204	61	51	79	R	VGAGAPVYLAAVMEYLAAEVLELAGNAAR	D		0	4610.88	Ovo_D1-n1-d20.10543.10543.2.dta	Contig_Gammarus_90_13250_fr6
Gammarus fossarum	GFoss	F102282	Ovo_D1-n1-d20_26655	1447.19	2	2892.36	2892.35	1.19488	61.24	403	428	K	SLISSTFISLAQSSDPDYQDMTIMAR	Q	Oxidation (M) [21]	0	2683.43	Ovo_D1-n1-d20.6717.6717.2.dta	Contig_Gammarus_90_6039_fr1
Gammarus fossarum	GFoss	F102282	Ovo_D1-n1-d20_26665	1447.19	2	2892.36	2892.35	2.88208	59.96	403	428	K	SLISSTFISLAQSSDPDYQDMTIMAR	Q	Oxidation (M) [21]	0	2682.12	Ovo_D1-n1-d20.6714.6714.2.dta	Contig_Gammarus_90_6039_fr1
Gammarus fossarum	GFoss	F102282	Ovo_D1-n1-d20_26759	970.456	3	2908.35	2908.35	0.19977	54.08	403	428	K	SLISSTFISLAQSSDPDYQDMTIMAR	Q	Oxidation (M) [21], Oxidation (M) [24]	0	2549.77	Ovo_D1-n1-d20.6393.6393.3.dta	Contig_Gammarus_90_6039_fr1
Gammarus fossarum	GFoss	F102282	Ovo_D1-n1-d20_26766	970.457	3	2908.35	2908.35	1.21065	50.75	403	428	K	SLISSTFISLAQSSDPDYQDMTIMAR	Q	Oxidation (M) [21], Oxidation (M) [24]	0	2552.69	Ovo_D1-n1-d20.6400.6400.3.dta	Contig_Gammarus_90_6039_fr1
Gammarus fossarum	GFoss	F102282	Ovo_D1-n1-d20_26767	1455.18	2	2908.35	2908.35	1.5875	71.6	403	428	K	SLISSTFISLAQSSDPDYQDMTIMAR	Q	Oxidation (M) [21], Oxidation (M) [24]	0	2554.63	Ovo_D1-n1-d20.6405.6405.2.dta	Contig_Gammarus_90_6039_fr1
Gammarus fossarum	GFoss	F102282	Ovo_D1-n1-d20_2679	577.778	2	1153.54	1153.54	0.635435	45.23	344	353	R	GSEGWLSQYK	S		0	1312.09	Ovo_D1-n1-d20.3082.3082.2.dta	Contig_Gammarus_90_204825_fr6
Gammarus fossarum	GFoss	F102282	Ovo_D1-n1-d20_26791	971.522	3	2911.55	2911.54	0.415587	50.06	381	406	K	IYEVVITSALHKEVGPNPDFETVARK	I		2	1720.57	Ovo_D1-n1-d20.4216.4216.3.dta	Contig_Gammarus_90_39606_fr3
Gammarus fossarum	GFoss	F102282	Ovo_D1-n1-d20_26796	971.523	3	2911.55	2911.54	0.601056	60.09	381	406	K	IYEVVITSALHKEVGPNPDFETVARK	I		2	1725.27	Ovo_D1-n1-d20.4229.4229.3.dta	Contig_Gammarus_90_39606_fr3
Gammarus fossarum	GFoss	F102282	Ovo_D1-n1-d20_26844	732.159	4	2924.61	2924.6	0.331669	44.6	40	66	R	MLKTSYGIAQEILLAIAEAQAEPPIVR	E		1	3156.85	Ovo_D1-n1-d20.7827.7827.4.dta	Contig_Gammarus_90_50488_fr6
Gammarus fossarum	GFoss	F102282	Ovo_D1-n1-d20_26847	732.159	4	2924.61	2924.6	1.08391	54.98	40	66	R	MLKTSYGIAQEILLAIAEAQAEPPIVR	E		1	3154.96	Ovo_D1-n1-d20.7824.7824.4.dta	Contig_Gammarus_90_50488_fr6
Gammarus fossarum	GFoss	F102282	Ovo_D1-n1-d20_2686	577.778	2	1153.54	1153.54	0.947518	44.02	344	353	R	GSEGWLSQYK	S		0	1311.04	Ovo_D1-n1-d20.3079.3079.2.dta	Contig_Gammarus_90_204825_fr6
Gammarus fossarum	GFoss	F102282	Ovo_D1-n1-d20_26891	1464.78	2	2927.54	2927.54	1.92824	49.68	504	531	K	ANVESPAILSELVDYVISIPDDASVALK	S		0	3870.59	Ovo_D1-n1-d20.9283.9283.2.dta	Contig_Gammarus_90_199971_fr3
Gammarus fossarum	GFoss	F102282	Ovo_D1-n1-d20_26892	1464.78	2	2927.54	2927.54	2.18101	51.29	504	531	K	ANVESPAILSELVDYVISIPDDASVALK	S		0	3872.05	Ovo_D1-n1-d20.9287.9287.2.dta	Contig_Gammarus_90_199971_fr3
Gammarus fossarum	GFoss	F102282	Ovo_D1-n1-d20_26967	978.823	3	2933.45	2933.44	1.96356	56.58	339	365	K	AILAGDYDIYPEAAFYMVGAIEDVVTK	A		0	3789.59	Ovo_D1-n1-d20.9140.9140.3.dta	Contig_Gammarus_90_21424_fr5
Gammarus fossarum	GFoss	F102282	Ovo_D1-n1-d20_26977	978.836	3	2933.49	2933.48	0.703941	75.52	248	274	K	DLVMLLFETALLSSGFSLDDPTVHASR	I		0	3947.12	Ovo_D1-n1-d20.9446.9446.3.dta	Contig_Gammarus_90_12402_fr1
Gammarus fossarum	GFoss	F102282	Ovo_D1-n1-d20_26982	978.837	3	2933.49	2933.48	1.76752	62.46	248	274	K	DLVMLLFETALLSSGFSLDDPTVHASR	I		0	3943.95	Ovo_D1-n1-d20.9438.9438.3.dta	Contig_Gammarus_90_12402_fr1
Gammarus fossarum	GFoss	F102282	Ovo_D1-n1-d20_27071	983.477	3	2947.41	2947.41	0.330121	75.21	6	29	R	QLLPMMDMVQPSLQNAFFFDYKER	I		1	2913.39	Ovo_D1-n1-d20.7258.7258.3.dta	Contig_Gammarus_90_206753_fr4
Gammarus fossarum	GFoss	F102282	Ovo_D1-n1-d20_27082	983.477	3	2947.41	2947.41	0.889935	52.05	6	29	R	QLLPMMDMVQPSLQNAFFFDYKER	I		1	2914.59	Ovo_D1-n1-d20.7261.7261.3.dta	Contig_Gammarus_90_206753_fr4
Gammarus fossarum	GFoss	F102282	Ovo_D1-n1-d20_27098	983.478	3	2947.41	2947.41	2.1317	64.85	6	29	R	QLLPMMDMVQPSLQNAFFFDYKER	I		1	2974.76	Ovo_D1-n1-d20.7406.7406.3.dta	Contig_Gammarus_90_206753_fr4
Gammarus fossarum	GFoss	F102282	Ovo_D1-n1-d20_27099	1474.71	2	2947.41	2947.41	2.49338	45.65	6	29	R	QLLPMMDMVQPSLQNAFFFDYKER	I		1	2924.65	Ovo_D1-n1-d20.7285.7285.2.dta	Contig_Gammarus_90_206753_fr4
Gammarus fossarum	GFoss	F102282	Ovo_D1-n1-d20_27103	1474.72	2	2947.42	2947.41	3.15158	46.21	6	29	R	QLLPMMDMVQPSLQNAFFFDYKER	I		1	2921.33	Ovo_D1-n1-d20.7277.7277.2.dta	Contig_Gammarus_90_206753_fr4
Gammarus fossarum	GFoss	F102282	Ovo_D1-n1-d20_2711	578.324	2	1154.63	1154.63	-0.0320448	43.83	205	214	K	FQYAVSSLLK	L		0	1801.63	Ovo_D1-n1-d20.4432.4432.2.dta	Contig_Gammarus_90_19261_fr6
Gammarus fossarum	GFoss	F102282	Ovo_D1-n1-d20_2716	578.324	2	1154.63	1154.63	0.297064	52.74	205	214	K	FQYAVSSLLK	L		0	1800.48	Ovo_D1-n1-d20.4429.4429.2.dta	Contig_Gammarus_90_19261_fr6
Gammarus fossarum	GFoss	F102282	Ovo_D1-n1-d20_27253	746.607	4	2982.4	2982.4	-0.0274947	47.15	130	155	K	HADQPLYPGYAVLGGSYFQQEEIMNR	A		0	2245.52	Ovo_D1-n1-d20.5611.5611.4.dta	Contig_Gammarus_90_206469_fr3
Gammarus fossarum	GFoss	F102282	Ovo_D1-n1-d20_27254	1492.21	2	2982.4	2982.4	0.016765	64.51	130	155	K	HADQPLYPGYAVLGGSYFQQEEIMNR	A		0	2239.31	Ovo_D1-n1-d20.5594.5594.2.dta	Contig_Gammarus_90_206469_fr3
Gammarus fossarum	GFoss	F102282	Ovo_D1-n1-d20_27266	746.607	4	2982.4	2982.4	0.696755	58.46	130	155	K	HADQPLYPGYAVLGGSYFQQEEIMNR	A		0	2248.6	Ovo_D1-n1-d20.5619.5619.4.dta	Contig_Gammarus_90_206469_fr3
Gammarus fossarum	GFoss	F102282	Ovo_D1-n1-d20_27271	995.14	3	2982.4	2982.4	0.889888	70.2	130	155	K	HADQPLYPGYAVLGGSYFQQEEIMNR	A		0	2234.63	Ovo_D1-n1-d20.5582.5582.3.dta	Contig_Gammarus_90_206469_fr3
Gammarus fossarum	GFoss	F102282	Ovo_D1-n1-d20_27278	995.141	3	2982.4	2982.4	1.26207	83.87	130	155	K	HADQPLYPGYAVLGGSYFQQEEIMNR	A		0	2294.92	Ovo_D1-n1-d20.5742.5742.3.dta	Contig_Gammarus_90_206469_fr3
Gammarus fossarum	GFoss	F102282	Ovo_D1-n1-d20_27284	995.141	3	2982.4	2982.4	1.50349	78.78	130	155	K	HADQPLYPGYAVLGGSYFQQEEIMNR	A		0	2233.16	Ovo_D1-n1-d20.5578.5578.3.dta	Contig_Gammarus_90_206469_fr3
Gammarus fossarum	GFoss	F102282	Ovo_D1-n1-d20_27291	1492.21	2	2982.4	2982.4	1.90116	61.65	130	155	K	HADQPLYPGYAVLGGSYFQQEEIMNR	A		0	2240.76	Ovo_D1-n1-d20.5598.5598.2.dta	Contig_Gammarus_90_206469_fr3
Gammarus fossarum	GFoss	F102282	Ovo_D1-n1-d20_27293	995.142	3	2982.4	2982.4	1.99638	83.38	130	155	K	HADQPLYPGYAVLGGSYFQQEEIMNR	A		0	2296.38	Ovo_D1-n1-d20.5746.5746.3.dta	Contig_Gammarus_90_206469_fr3
Gammarus fossarum	GFoss	F102282	Ovo_D1-n1-d20_27352	1000.47	3	2998.39	2998.39	0.855459	73.76	130	155	K	HADQPLYPGYAVLGGSYFQQEEIMNR	A	Oxidation (M) [24]	0	2106.03	Ovo_D1-n1-d20.5242.5242.3.dta	Contig_Gammarus_90_206469_fr3
Gammarus fossarum	GFoss	F102282	Ovo_D1-n1-d20_27353	1000.47	3	2998.4	2998.39	1.46579	73.17	130	155	K	HADQPLYPGYAVLGGSYFQQEEIMNR	A	Oxidation (M) [24]	0	2104.87	Ovo_D1-n1-d20.5239.5239.3.dta	Contig_Gammarus_90_206469_fr3
Gammarus fossarum	GFoss	F102282	Ovo_D1-n1-d20_2741	578.359	2	1154.7	1154.7	0.174937	39.84	222	231	K	IEILKGQQVK	V		1	746.344	Ovo_D1-n1-d20.1496.1496.2.dta	Contig_Gammarus_90_37795_fr5
Gammarus fossarum	GFoss	F102282	Ovo_D1-n1-d20_27493	1010.87	3	3029.6	3029.59	1.86197	67.49	521	548	R	QINSDVSEAFPELKQALNSLAESLVSLK	E		1	3470.13	Ovo_D1-n1-d20.8488.8488.3.dta	Contig_Gammarus_90_200426_fr2
Gammarus fossarum	GFoss	F102282	Ovo_D1-n1-d20_27494	1010.87	3	3029.6	3029.59	2.09962	46.35	521	548	R	QINSDVSEAFPELKQALNSLAESLVSLK	E		1	3467.08	Ovo_D1-n1-d20.8481.8481.3.dta	Contig_Gammarus_90_200426_fr2
Gammarus fossarum	GFoss	F102282	Ovo_D1-n1-d20_27580	1526.22	2	3050.43	3050.43	-2.06626	40.23	724	749	R	MIFSSYDEPSQQVQSYISWVVDSLSR	I		0	3697.7	Ovo_D1-n1-d20.8961.8961.2.dta	Contig_Gammarus_90_17046_fr6
Gammarus fossarum	GFoss	F102282	Ovo_D1-n1-d20_27585	1017.82	3	3050.43	3050.43	0.210134	57.22	724	749	R	MIFSSYDEPSQQVQSYISWVVDSLSR	I		0	3695.05	Ovo_D1-n1-d20.8955.8955.3.dta	Contig_Gammarus_90_17046_fr6
Gammarus fossarum	GFoss	F102282	Ovo_D1-n1-d20_27588	1526.22	2	3050.43	3050.43	0.418629	67.01	724	749	R	MIFSSYDEPSQQVQSYISWVVDSLSR	I		0	3627.94	Ovo_D1-n1-d20.8811.8811.2.dta	Contig_Gammarus_90_17046_fr6
Gammarus fossarum	GFoss	F102282	Ovo_D1-n1-d20_27596	1017.82	3	3050.44	3050.43	1.23294	58.8	724	749	R	MIFSSYDEPSQQVQSYISWVVDSLSR	I		0	3629.23	Ovo_D1-n1-d20.8814.8814.3.dta	Contig_Gammarus_90_17046_fr6
Gammarus fossarum	GFoss	F102282	Ovo_D1-n1-d20_27600	1017.82	3	3050.44	3050.43	1.46897	64.17	724	749	R	MIFSSYDEPSQQVQSYISWVVDSLSR	I		0	3630.86	Ovo_D1-n1-d20.8818.8818.3.dta	Contig_Gammarus_90_17046_fr6
Gammarus fossarum	GFoss	F102282	Ovo_D1-n1-d20_27603	1526.23	2	3050.44	3050.43	1.61846	91.65	724	749	R	MIFSSYDEPSQQVQSYISWVVDSLSR	I		0	3629.91	Ovo_D1-n1-d20.8816.8816.2.dta	Contig_Gammarus_90_17046_fr6
Gammarus fossarum	GFoss	F102282	Ovo_D1-n1-d20_27606	1017.82	3	3050.44	3050.43	1.77385	45.72	724	749	R	MIFSSYDEPSQQVQSYISWVVDSLSR	I		0	3692.36	Ovo_D1-n1-d20.8949.8949.3.dta	Contig_Gammarus_90_17046_fr6
Gammarus fossarum	GFoss	F102282	Ovo_D1-n1-d20_27722	1534.22	2	3066.43	3066.43	-0.157186	62.59	724	749	R	MIFSSYDEPSQQVQSYISWVVDSLSR	I	Oxidation (M) [1]	0	3559.58	Ovo_D1-n1-d20.8668.8668.2.dta	Contig_Gammarus_90_17046_fr6
Gammarus fossarum	GFoss	F102282	Ovo_D1-n1-d20_27726	1534.22	2	3066.43	3066.43	1.27771	69.08	724	749	R	MIFSSYDEPSQQVQSYISWVVDSLSR	I	Oxidation (M) [1]	0	3558.66	Ovo_D1-n1-d20.8666.8666.2.dta	Contig_Gammarus_90_17046_fr6
Gammarus fossarum	GFoss	F102282	Ovo_D1-n1-d20_27731	1023.15	3	3066.43	3066.43	1.49099	68.37	724	749	R	MIFSSYDEPSQQVQSYISWVVDSLSR	I	Oxidation (M) [1]	0	3551.51	Ovo_D1-n1-d20.8650.8650.3.dta	Contig_Gammarus_90_17046_fr6
Gammarus fossarum	GFoss	F102282	Ovo_D1-n1-d20_27735	1023.15	3	3066.43	3066.43	1.97037	70.43	724	749	R	MIFSSYDEPSQQVQSYISWVVDSLSR	I	Oxidation (M) [1]	0	3549.68	Ovo_D1-n1-d20.8646.8646.3.dta	Contig_Gammarus_90_17046_fr6
Gammarus fossarum	GFoss	F102282	Ovo_D1-n1-d20_27745	1023.21	3	3066.6	3066.59	1.85091	49.04	290	316	R	LMSLLASPTVKNYDLTIYQLNEPSQTK	S		1	2289.23	Ovo_D1-n1-d20.5727.5727.3.dta	Contig_Gammarus_90_39606_fr3
Gammarus fossarum	GFoss	F102282	Ovo_D1-n1-d20_27809	1027.86	3	3080.55	3080.55	0.455438	43.26	101	130	R	SGHLLLSSLGSQGDGLVPASSGYPEIQQQR	E		0	1980.84	Ovo_D1-n1-d20.4913.4913.3.dta	Contig_Gammarus_90_2745_fr2
Gammarus fossarum	GFoss	F102282	Ovo_D1-n1-d20_27810	1027.86	3	3080.56	3080.55	1.04949	49.89	101	130	R	SGHLLLSSLGSQGDGLVPASSGYPEIQQQR	E		0	1983.84	Ovo_D1-n1-d20.4921.4921.3.dta	Contig_Gammarus_90_2745_fr2
Gammarus fossarum	GFoss	F102282	Ovo_D1-n1-d20_27957	1037.84	3	3110.49	3110.49	0.661632	63.67	129	155	K	KHADQPLYPGYAVLGGSYFQQEEIMNR	A		1	2022.37	Ovo_D1-n1-d20.5022.5022.3.dta	Contig_Gammarus_90_206469_fr3
Gammarus fossarum	GFoss	F102282	Ovo_D1-n1-d20_27958	778.631	4	3110.49	3110.49	0.682207	44.93	129	155	K	KHADQPLYPGYAVLGGSYFQQEEIMNR	A		1	2025.32	Ovo_D1-n1-d20.5030.5030.4.dta	Contig_Gammarus_90_206469_fr3
Gammarus fossarum	GFoss	F102282	Ovo_D1-n1-d20_27968	1037.84	3	3110.5	3110.49	1.83829	57.98	129	155	K	KHADQPLYPGYAVLGGSYFQQEEIMNR	A		1	2023.91	Ovo_D1-n1-d20.5026.5026.3.dta	Contig_Gammarus_90_206469_fr3
Gammarus fossarum	GFoss	F102282	Ovo_D1-n1-d20_27984	1039.84	3	3116.5	3116.5	0.513717	48.85	22	50	K	AKVEFEPPAGVVGDPIGSLEEIFMDEDAR	K		1	3078.49	Ovo_D1-n1-d20.7642.7642.3.dta	Contig_Gammarus_90_19615_fr1
Gammarus fossarum	GFoss	F102282	Ovo_D1-n1-d20_2799	580.341	2	1158.67	1158.67	0.0819907	63.32	290	300	R	LMSLLASPTVK	N		0	1620.95	Ovo_D1-n1-d20.3943.3943.2.dta	Contig_Gammarus_90_39606_fr3
Gammarus fossarum	GFoss	F102282	Ovo_D1-n1-d20_28020	781.177	4	3120.68	3120.68	0.251227	41.88	394	422	K	VASHLKGSLGDGELDLSLLTQDREVISIR	G		2	2079.62	Ovo_D1-n1-d20.5171.5171.4.dta	Contig_Gammarus_90_277_fr1
Gammarus fossarum	GFoss	F102282	Ovo_D1-n1-d20_28023	1042.18	3	3123.51	3123.51	0.69217	49.01	160	187	R	VMGMSITHVSSPTVVYGQTQQQQLDYAR	L		0	1767.52	Ovo_D1-n1-d20.4339.4339.3.dta	Contig_Gammarus_90_207385_fr5
Gammarus fossarum	GFoss	F102282	Ovo_D1-n1-d20_2804	580.341	2	1158.67	1158.67	0.185558	46.35	290	300	R	LMSLLASPTVK	N		0	1746.16	Ovo_D1-n1-d20.4284.4284.2.dta	Contig_Gammarus_90_39606_fr3
Gammarus fossarum	GFoss	F102282	Ovo_D1-n1-d20_2805	580.342	2	1158.67	1158.67	0.289125	55.16	290	300	R	LMSLLASPTVK	N		0	1682.92	Ovo_D1-n1-d20.4115.4115.2.dta	Contig_Gammarus_90_39606_fr3
Gammarus fossarum	GFoss	F102282	Ovo_D1-n1-d20_2808	580.342	2	1158.67	1158.67	0.289125	40.32	290	300	R	LMSLLASPTVK	N		0	1747.41	Ovo_D1-n1-d20.4287.4287.2.dta	Contig_Gammarus_90_39606_fr3
Gammarus fossarum	GFoss	F102282	Ovo_D1-n1-d20_2814	580.342	2	1158.67	1158.67	0.496259	41.29	290	300	R	LMSLLASPTVK	N		0	1619.54	Ovo_D1-n1-d20.3939.3939.2.dta	Contig_Gammarus_90_39606_fr3
Gammarus fossarum	GFoss	F102282	Ovo_D1-n1-d20_2815	580.342	2	1158.67	1158.67	0.496259	52.32	290	300	R	LMSLLASPTVK	N		0	1681.77	Ovo_D1-n1-d20.4112.4112.2.dta	Contig_Gammarus_90_39606_fr3
Gammarus fossarum	GFoss	F102282	Ovo_D1-n1-d20_28169	1045.91	3	3134.71	3134.7	0.668325	73.34	338	366	K	NAIKEQIVALINNVAEQISQQNALLASSR	F		1	3329.34	Ovo_D1-n1-d20.8194.8194.3.dta	Contig_Gammarus_90_199971_fr3
Gammarus fossarum	GFoss	F102282	Ovo_D1-n1-d20_28183	1045.91	3	3134.71	3134.7	1.84547	46.58	338	366	K	NAIKEQIVALINNVAEQISQQNALLASSR	F		1	3337.62	Ovo_D1-n1-d20.8209.8209.3.dta	Contig_Gammarus_90_199971_fr3
Gammarus fossarum	GFoss	F102282	Ovo_D1-n1-d20_28231	1048.59	3	3142.76	3142.76	0.938665	61.76	97	126	R	NDEELNKLLSGVTIAQGGVLPNIQAVLLPK	K		1	3071.78	Ovo_D1-n1-d20.7629.7629.3.dta	Contig_Gammarus_90_13250_fr6
Gammarus fossarum	GFoss	F102282	Ovo_D1-n1-d20_28234	1048.6	3	3142.76	3142.76	1.40641	51.73	97	126	R	NDEELNKLLSGVTIAQGGVLPNIQAVLLPK	K		1	3070.44	Ovo_D1-n1-d20.7626.7626.3.dta	Contig_Gammarus_90_13250_fr6
Gammarus fossarum	GFoss	F102282	Ovo_D1-n1-d20_28284	786.915	4	3143.63	3143.63	0.591673	46.29	144	171	R	IQLPHQTVDAQTVDVSTLFDFLVSFAPR	E		0	3624.78	Ovo_D1-n1-d20.8805.8805.4.dta	Contig_Gammarus_90_201744_fr2
Gammarus fossarum	GFoss	F102282	Ovo_D1-n1-d20_28294	1572.82	2	3143.63	3143.63	0.792714	91.15	144	171	R	IQLPHQTVDAQTVDVSTLFDFLVSFAPR	E		0	3573.19	Ovo_D1-n1-d20.8696.8696.2.dta	Contig_Gammarus_90_201744_fr2
Gammarus fossarum	GFoss	F102282	Ovo_D1-n1-d20_2832	581.299	2	1160.58	1160.58	0.364472	45.91	61	72	K	AAAASFNPVADK	S		0	941.951	Ovo_D1-n1-d20.2049.2049.2.dta	Contig_Gammarus_90_46567_fr4
Gammarus fossarum	GFoss	F102282	Ovo_D1-n1-d20_28385	1572.83	2	3143.64	3143.63	2.10966	84.8	144	171	R	IQLPHQTVDAQTVDVSTLFDFLVSFAPR	E		0	3572.25	Ovo_D1-n1-d20.8694.8694.2.dta	Contig_Gammarus_90_201744_fr2
Gammarus fossarum	GFoss	F102282	Ovo_D1-n1-d20_28442	1048.89	3	3143.64	3143.63	3.95594	45.56	144	171	R	IQLPHQTVDAQTVDVSTLFDFLVSFAPR	E		0	3558.34	Ovo_D1-n1-d20.8665.8665.3.dta	Contig_Gammarus_90_201744_fr2
Gammarus fossarum	GFoss	F102282	Ovo_D1-n1-d20_28515	1053.85	3	3158.53	3158.53	1.03308	45.7	810	836	K	IFGQEIFYSALSDVDQAEHDVLMQLYK	L		0	3729.6	Ovo_D1-n1-d20.9017.9017.3.dta	Contig_Gammarus_90_194758_fr3
Gammarus fossarum	GFoss	F102282	Ovo_D1-n1-d20_28517	1053.85	3	3158.53	3158.53	1.26103	66.9	810	836	K	IFGQEIFYSALSDVDQAEHDVLMQLYK	L		0	3728.68	Ovo_D1-n1-d20.9015.9015.3.dta	Contig_Gammarus_90_194758_fr3
Gammarus fossarum	GFoss	F102282	Ovo_D1-n1-d20_28628	1061.82	3	3182.44	3182.43	0.940476	66.54	670	694	R	LCELYSSQCEYAHSYLEDYVQELKR	D	Carbamidomethyl (C) [2], Carbamidomethyl (C) [9]	1	2128.51	Ovo_D1-n1-d20.5303.5303.3.dta	Contig_Gammarus_90_200426_fr2
Gammarus fossarum	GFoss	F102282	Ovo_D1-n1-d20_28630	1061.82	3	3182.44	3182.43	1.0536	50.11	670	694	R	LCELYSSQCEYAHSYLEDYVQELKR	D	Carbamidomethyl (C) [2], Carbamidomethyl (C) [9]	1	2129.71	Ovo_D1-n1-d20.5306.5306.3.dta	Contig_Gammarus_90_200426_fr2
Gammarus fossarum	GFoss	F102282	Ovo_D1-n1-d20_28669	1066.21	3	3195.61	3195.61	0.547626	45.58	103	131	K	NVEVGEGMAVLPDNGREVLPIDYKPIEDK	S		1	2032.09	Ovo_D1-n1-d20.5049.5049.3.dta	Contig_Gammarus_90_17046_fr6
Gammarus fossarum	GFoss	F102282	Ovo_D1-n1-d20_28680	1066.21	3	3195.62	3195.61	1.00763	41.88	103	131	K	NVEVGEGMAVLPDNGREVLPIDYKPIEDK	S		1	2030.64	Ovo_D1-n1-d20.5045.5045.3.dta	Contig_Gammarus_90_17046_fr6
Gammarus fossarum	GFoss	F102282	Ovo_D1-n1-d20_28881	1082.22	3	3243.64	3243.63	1.04512	104.97	414	443	K	TLIAAVDDEATFSLPAQFFVSFDKSNPSVK	Q		1	2921.02	Ovo_D1-n1-d20.7276.7276.3.dta	Contig_Gammarus_90_50488_fr6
Gammarus fossarum	GFoss	F102282	Ovo_D1-n1-d20_28884	1082.22	3	3243.64	3243.63	1.2671	54.37	414	443	K	TLIAAVDDEATFSLPAQFFVSFDKSNPSVK	Q		1	2919.73	Ovo_D1-n1-d20.7273.7273.3.dta	Contig_Gammarus_90_50488_fr6
Gammarus fossarum	GFoss	F102282	Ovo_D1-n1-d20_28901	812.929	4	3247.69	3247.68	1.58421	51.51	245	274	K	SVKDLVMLLFETALLSSGFSLDDPTVHASR	I		1	3864.58	Ovo_D1-n1-d20.9268.9268.4.dta	Contig_Gammarus_90_12402_fr1
Gammarus fossarum	GFoss	F102282	Ovo_D1-n1-d20_28935	1086.88	3	3257.6	3257.6	0.57834	50.81	210	238	K	AAFDDAIAELDTLSEESYKDSTLIMQLLR	D		1	3879.4	Ovo_D1-n1-d20.9299.9299.3.dta	Contig_Gammarus_90_137335_fr1
Gammarus fossarum	Gfoss	F102282	Ovo_D1-n1-d20_28936	1086.88	3	3257.61	3257.6	1.81238	48.58	210	238	K	AAFDDAIAELDTLSEESYKDSTLIMQLLR	D		1	3881.28	Ovo_D1-n1-d20.9302.9302.3.dta	Contig_Gammarus_90_137335_fr1
Gammarus fossarum	GFoss	F102282	Ovo_D1-n1-d20_2897	583.298	2	1164.58	1164.58	3.32567	80.78	367	378	R	FGGSLDGASVQK	L		0	874.392	Ovo_D1-n1-d20.1855.1855.2.dta	Contig_Gammarus_90_199971_fr3
Gammarus fossarum	GFoss	F102282	Ovo_D1-n1-d20_2898	583.298	2	1164.58	1164.58	3.75501	61.96	367	378	R	FGGSLDGASVQK	L		0	875.476	Ovo_D1-n1-d20.1858.1858.2.dta	Contig_Gammarus_90_199971_fr3
Gammarus fossarum	GFoss	F102282	Ovo_D1-n1-d20_29004	1636.32	2	3270.63	3270.64	-0.888818	49.44	251	282	R	SKPLSALQPIDPTADLSSSDHIVSPAADPDAR	Y		0	1834.42	Ovo_D1-n1-d20.4521.4521.2.dta	Contig_Gammarus_90_151_fr6
Gammarus fossarum	GFoss	F102282	Ovo_D1-n1-d20_29007	818.667	4	3270.64	3270.64	0.0308808	50.97	251	282	R	SKPLSALQPIDPTADLSSSDHIVSPAADPDAR	Y		0	1866.3	Ovo_D1-n1-d20.4606.4606.4.dta	Contig_Gammarus_90_151_fr6
Gammarus fossarum	GFoss	F102282	Ovo_D1-n1-d20_29031	818.667	4	3270.64	3270.64	1.00928	41.29	251	282	R	SKPLSALQPIDPTADLSSSDHIVSPAADPDAR	Y		0	1804.82	Ovo_D1-n1-d20.4441.4441.4.dta	Contig_Gammarus_90_151_fr6
Gammarus fossarum	GFoss	F102282	Ovo_D1-n1-d20_29040	818.668	4	3270.64	3270.64	1.37618	41.59	251	282	R	SKPLSALQPIDPTADLSSSDHIVSPAADPDAR	Y		0	1799.3	Ovo_D1-n1-d20.4426.4426.4.dta	Contig_Gammarus_90_151_fr6
Gammarus fossarum	GFoss	F102282	Ovo_D1-n1-d20_29191	1110.19	3	3327.54	3327.54	-0.541541	50.84	496	524	R	YCATEGAQTKEGCLQEEPVQQIMQTISTK	I	Carbamidomethyl (C) [2], Carbamidomethyl (C) [13]	1	2051.63	Ovo_D1-n1-d20.5099.5099.3.dta	Contig_Gammarus_90_194758_fr3
Gammarus fossarum	GFoss	F102282	Ovo_D1-n1-d20_29192	1110.19	3	3327.54	3327.54	0.332979	48.22	496	524	R	YCATEGAQTKEGCLQEEPVQQIMQTISTK	I	Carbamidomethyl (C) [2], Carbamidomethyl (C) [13]	1	2050.44	Ovo_D1-n1-d20.5096.5096.3.dta	Contig_Gammarus_90_194758_fr3
Gammarus fossarum	GFoss	F102282	Ovo_D1-n1-d20_29208	1110.22	3	3327.62	3327.62	1.6321	50.61	196	224	K	QAFDDAIAELDTLNEDSYKDSTLIMQLLR	D		1	3473.27	Ovo_D1-n1-d20.8495.8495.3.dta	Contig_Gammarus_90_25209_fr4
Gammarus fossarum	GFoss	F102282	Ovo_D1-n1-d20_29214	1110.92	3	3329.73	3329.72	1.35357	66.64	937	966	K	NEQVEGVSYYNPLEAVVIMPSEIGLPIITR	V		0	3407.58	Ovo_D1-n1-d20.8358.8358.3.dta	Contig_Gammarus_90_64_fr5
Gammarus fossarum	GFoss	F102282	Ovo_D1-n1-d20_29215	1110.92	3	3329.73	3329.72	1.47069	60.9	937	966	K	NEQVEGVSYYNPLEAVVIMPSEIGLPIITR	V		0	3409.22	Ovo_D1-n1-d20.8362.8362.3.dta	Contig_Gammarus_90_64_fr5
Gammarus fossarum	GFoss	F102282	Ovo_D1-n1-d20_29220	1665.87	2	3329.73	3329.72	1.85992	41.11	937	966	K	NEQVEGVSYYNPLEAVVIMPSEIGLPIITR	V		0	3406.3	Ovo_D1-n1-d20.8355.8355.2.dta	Contig_Gammarus_90_64_fr5
Gammarus fossarum	GFoss	F102282	Ovo_D1-n1-d20_29223	1665.87	2	3329.73	3329.72	2.29839	58.82	937	966	K	NEQVEGVSYYNPLEAVVIMPSEIGLPIITR	V		0	3414.21	Ovo_D1-n1-d20.8374.8374.2.dta	Contig_Gammarus_90_64_fr5
Gammarus fossarum	GFoss	F102282	Ovo_D1-n1-d20_29408	848.183	4	3388.7	3388.69	2.99437	51.28	85	113	R	QRDEALILVDVLLNSEDFDTFKNSAAYFR	E		2	3144.62	Ovo_D1-n1-d20.7802.7802.4.dta	Contig_Gammarus_90_196397_fr2
Gammarus fossarum	GFoss	F102282	Ovo_D1-n1-d20_29409	1132.17	3	3393.48	3393.48	-0.226905	52.9	287	315	K	GCIYKPEDGTKYAASWVTDETTCQEPEMK	T	Carbamidomethyl (C) [2], Carbamidomethyl (C) [23]	1	1721.76	Ovo_D1-n1-d20.4219.4219.3.dta	Contig_Gammarus_90_30649_fr2
Gammarus fossarum	GFoss	F102282	Ovo_D1-n1-d20_29418	1132.17	3	3393.49	3393.48	1.50583	80.58	287	315	K	GCIYKPEDGTKYAASWVTDETTCQEPEMK	T	Carbamidomethyl (C) [2], Carbamidomethyl (C) [23]	1	1724.65	Ovo_D1-n1-d20.4227.4227.3.dta	Contig_Gammarus_90_30649_fr2
Gammarus fossarum	GFoss	F102282	Ovo_D1-n1-d20_29453	1136.93	3	3407.77	3407.77	0.821359	52.94	1	32	-	AGTVNGEVESSGRAPLPITNFEPLKDIAELQR	S		2	2269.66	Ovo_D1-n1-d20.5675.5675.3.dta	Contig_Gammarus_90_199971_fr3
Gammarus fossarum	GFoss	F102282	Ovo_D1-n1-d20_29458	1136.93	3	3407.77	3407.77	1.46401	51.23	1	32	-	AGTVNGEVESSGRAPLPITNFEPLKDIAELQR	S		2	2268.5	Ovo_D1-n1-d20.5672.5672.3.dta	Contig_Gammarus_90_199971_fr3
Gammarus fossarum	GFoss	F102282	Ovo_D1-n1-d20_29492	1137.29	3	3408.84	3408.84	1.25761	47.87	91	122	K	TAVAGIDTEHSVNLPGKLSMLIGDIFPYPLLK	T		1	3197	Ovo_D1-n1-d20.7913.7913.3.dta	Contig_Gammarus_90_87598_fr2
Gammarus fossarum	GFoss	F102282	Ovo_D1-n1-d20_29499	1137.29	3	3408.84	3408.84	1.79445	43.74	91	122	K	TAVAGIDTEHSVNLPGKLSMLIGDIFPYPLLK	T		1	3134.24	Ovo_D1-n1-d20.7776.7776.3.dta	Contig_Gammarus_90_87598_fr2
Gammarus fossarum	GFoss	F102282	Ovo_D1-n1-d20_29504	1137.29	3	3408.85	3408.84	2.54251	44.61	91	122	K	TAVAGIDTEHSVNLPGKLSMLIGDIFPYPLLK	T		1	3198.32	Ovo_D1-n1-d20.7916.7916.3.dta	Contig_Gammarus_90_87598_fr2
Gammarus fossarum	GFoss	F102282	Ovo_D1-n1-d20_29559	1142.62	3	3424.83	3424.83	0.306	52.12	91	122	K	TAVAGIDTEHSVNLPGKLSMLIGDIFPYPLLK	T	Oxidation (M) [20]	1	3163.8	Ovo_D1-n1-d20.7841.7841.3.dta	Contig_Gammarus_90_87598_fr2
Gammarus fossarum	GFoss	F102282	Ovo_D1-n1-d20_29591	1142.97	3	3425.9	3425.9	0.413031	35.59	245	276	R	VCIHGVQAVKPIFENERLPLPTILAAGSAVAR	Y	Carbamidomethyl (C) [2]	1	2213.47	Ovo_D1-n1-d20.5525.5525.3.dta	Contig_Gammarus_90_20628_fr1
Gammarus fossarum	GFoss	F102282	Ovo_D1-n1-d20_29603	1142.98	3	3425.9	3425.9	2.01553	38.8	245	276	R	VCIHGVQAVKPIFENERLPLPTILAAGSAVAR	Y	Carbamidomethyl (C) [2]	1	2212.01	Ovo_D1-n1-d20.5521.5521.3.dta	Contig_Gammarus_90_20628_fr1
Gammarus fossarum	GFoss	F102282	Ovo_D1-n1-d20_29629	1147.23	3	3438.67	3438.67	0.618554	42.38	285	313	R	KPVNTWLYQFTSPASPDPETEVDWVIYEK	K		0	2661.84	Ovo_D1-n1-d20.6664.6664.3.dta	Contig_Gammarus_90_31746_fr5
Gammarus fossarum	GFoss	F102282	Ovo_D1-n1-d20_29633	1147.23	3	3438.67	3438.67	0.723246	45.97	285	313	R	KPVNTWLYQFTSPASPDPETEVDWVIYEK	K		0	2726.52	Ovo_D1-n1-d20.6819.6819.3.dta	Contig_Gammarus_90_31746_fr5
Gammarus fossarum	GFoss	F102282	Ovo_D1-n1-d20_29635	1147.23	3	3438.67	3438.67	0.941353	48.6	285	313	R	KPVNTWLYQFTSPASPDPETEVDWVIYEK	K		0	2660.61	Ovo_D1-n1-d20.6661.6661.3.dta	Contig_Gammarus_90_31746_fr5
Gammarus fossarum	GFoss	F102282	Ovo_D1-n1-d20_29640	1147.23	3	3438.67	3438.67	1.36012	43.81	285	313	R	KPVNTWLYQFTSPASPDPETEVDWVIYEK	K		0	2722.27	Ovo_D1-n1-d20.6809.6809.3.dta	Contig_Gammarus_90_31746_fr5
Gammarus fossarum	GFoss	F102282	Ovo_D1-n1-d20_29929	879.182	4	3512.7	3512.7	0.677258	49.96	92	123	R	FQSSAVMALQEASEAYLVGLFEDTNLCAIHAK	R	Carbamidomethyl (C) [27]	0	3403.79	Ovo_D1-n1-d20.8349.8349.4.dta	Contig_Gammarus_90_65834_fr4
Gammarus fossarum	GFoss	F102282	Ovo_D1-n1-d20_29937	879.182	4	3512.7	3512.7	1.23523	50.88	92	123	R	FQSSAVMALQEASEAYLVGLFEDTNLCAIHAK	R	Carbamidomethyl (C) [27]	0	3400.04	Ovo_D1-n1-d20.8340.8340.4.dta	Contig_Gammarus_90_65834_fr4
Gammarus fossarum	GFoss	F102282	Ovo_D1-n1-d20_29938	1171.91	3	3512.7	3512.7	1.32804	74.36	92	123	R	FQSSAVMALQEASEAYLVGLFEDTNLCAIHAK	R	Carbamidomethyl (C) [27]	0	3397.96	Ovo_D1-n1-d20.8335.8335.3.dta	Contig_Gammarus_90_65834_fr4
Gammarus fossarum	GFoss	F102282	Ovo_D1-n1-d20_29942	1171.91	3	3512.7	3512.7	1.95149	93.86	92	123	R	FQSSAVMALQEASEAYLVGLFEDTNLCAIHAK	R	Carbamidomethyl (C) [27]	0	3396.26	Ovo_D1-n1-d20.8331.8331.3.dta	Contig_Gammarus_90_65834_fr4
Gammarus fossarum	GFoss	F102282	Ovo_D1-n1-d20_2998	588.339	2	1174.66	1174.66	0.251987	53.36	290	300	R	LMSLLASPTVK	N	Oxidation (M) [2]	0	1312.34	Ovo_D1-n1-d20.3083.3083.2.dta	Contig_Gammarus_90_39606_fr3
Gammarus fossarum	GFoss	F102282	Ovo_D1-n1-d20_3003	588.339	2	1174.66	1174.66	0.864929	43.97	290	300	R	LMSLLASPTVK	N	Oxidation (M) [2]	0	1311.28	Ovo_D1-n1-d20.3080.3080.2.dta	Contig_Gammarus_90_39606_fr3
Gammarus fossarum	GFoss	F102282	Ovo_D1-n1-d20_30126	1189.93	3	3566.76	3566.76	1.04324	46.17	285	314	R	KPVNTWLYQFTSPASPDPETEVDWVIYEKK	H		1	2427.26	Ovo_D1-n1-d20.6090.6090.3.dta	Contig_Gammarus_90_31746_fr5
Gammarus fossarum	GFoss	F102282	Ovo_D1-n1-d20_30140	1189.93	3	3566.77	3566.76	2.06938	58.88	285	314	R	KPVNTWLYQFTSPASPDPETEVDWVIYEKK	H		1	2426.06	Ovo_D1-n1-d20.6087.6087.3.dta	Contig_Gammarus_90_31746_fr5
Gammarus fossarum	GFoss	F102282	Ovo_D1-n1-d20_30396	911.491	4	3641.94	3641.94	-0.308627	44.56	934	966	K	LAKNEQVEGVSYYNPLEAVVIMPSEIGLPIITR	V		1	3090.37	Ovo_D1-n1-d20.7670.7670.4.dta	Contig_Gammarus_90_64_fr5
Gammarus fossarum	GFoss	F102282	Ovo_D1-n1-d20_30410	1214.99	3	3641.94	3641.94	1.52446	53.33	934	966	K	LAKNEQVEGVSYYNPLEAVVIMPSEIGLPIITR	V		1	3081.12	Ovo_D1-n1-d20.7648.7648.3.dta	Contig_Gammarus_90_64_fr5
Gammarus fossarum	GFoss	F102282	Ovo_D1-n1-d20_30411	911.493	4	3641.94	3641.94	1.56949	55.78	934	966	K	LAKNEQVEGVSYYNPLEAVVIMPSEIGLPIITR	V		1	3089.45	Ovo_D1-n1-d20.7668.7668.4.dta	Contig_Gammarus_90_64_fr5
Gammarus fossarum	GFoss	F102282	Ovo_D1-n1-d20_30457	1220.32	3	3657.93	3657.93	-0.261623	50.61	934	966	K	LAKNEQVEGVSYYNPLEAVVIMPSEIGLPIITR	V	Oxidation (M) [22]	1	2846.66	Ovo_D1-n1-d20.7096.7096.3.dta	Contig_Gammarus_90_64_fr5
Gammarus fossarum	GFoss	F102282	Ovo_D1-n1-d20_30460	1220.32	3	3657.94	3657.93	0.837358	43.15	934	966	K	LAKNEQVEGVSYYNPLEAVVIMPSEIGLPIITR	V	Oxidation (M) [22]	1	2849.71	Ovo_D1-n1-d20.7104.7104.3.dta	Contig_Gammarus_90_64_fr5
Gammarus fossarum	GFoss	F102282	Ovo_D1-n1-d20_30527	1232.63	3	3694.88	3694.88	1.16215	48.61	194	228	K	YSSNSADKLEGLYLDAVASTQNNGAIPLMVAEILK	G		1	3312.11	Ovo_D1-n1-d20.8154.8154.3.dta	Contig_Gammarus_90_20628_fr1
Gammarus fossarum	GFoss	F102282	Ovo_D1-n1-d20_30529	1232.63	3	3694.88	3694.88	1.46257	42.72	194	228	K	YSSNSADKLEGLYLDAVASTQNNGAIPLMVAEILK	G		1	3310.55	Ovo_D1-n1-d20.8150.8150.3.dta	Contig_Gammarus_90_20628_fr1
Gammarus fossarum	GFoss	F102282	Ovo_D1-n1-d20_30537	1232.95	3	3695.82	3695.82	-0.402617	62.75	246	278	K	YPSLSSSVPLSQVLQDNLDTVIESQIYVGEQCK	Q	Carbamidomethyl (C) [32]	0	3295.87	Ovo_D1-n1-d20.8126.8126.3.dta	Contig_Gammarus_90_276_fr4
Gammarus fossarum	GFoss	F102282	Ovo_D1-n1-d20_3059	592.343	2	1182.67	1182.67	0.24098	57.09	216	225	K	QGEIQINLLR	S		0	1683.18	Ovo_D1-n1-d20.4116.4116.2.dta	Contig_Gammarus_90_276_fr4
Gammarus fossarum	GFoss	F102282	Ovo_D1-n1-d20_3064	592.344	2	1182.67	1182.67	0.866682	54.1	216	225	K	QGEIQINLLR	S		0	1684.32	Ovo_D1-n1-d20.4119.4119.2.dta	Contig_Gammarus_90_276_fr4
Gammarus fossarum	GFoss	F102282	Ovo_D1-n1-d20_30775	1259.34	3	3775	3775	0.887683	53.55	40	73	K	YLNPVESNIIMPTAPGLFMKIELNTPTVLFGEVK	M		1	3207.15	Ovo_D1-n1-d20.7937.7937.3.dta	Contig_Gammarus_90_39606_fr3
Gammarus fossarum	GFoss	F102282	Ovo_D1-n1-d20_3081	592.838	2	1183.66	1183.66	0.332021	42.04	904	913	K	HIEIFSPITK	G		0	1355.55	Ovo_D1-n1-d20.3206.3206.2.dta	Contig_Gammarus_90_64_fr5
Gammarus fossarum	GFoss	F102282	Ovo_D1-n1-d20_30854	1270	3	3806.99	3806.99	0.155766	47.01	40	73	K	YLNPVESNIIMPTAPGLFMKIELNTPTVLFGEVK	M	Oxidation (M) [11], Oxidation (M) [19]	1	2920.08	Ovo_D1-n1-d20.7274.7274.3.dta	Contig_Gammarus_90_39606_fr3
Gammarus fossarum	GFoss	F102282	Ovo_D1-n1-d20_30927	1286.99	3	3857.94	3857.93	1.03553	41.99	376	410	K	LMYTHALALLGLEDTIPYLCNLATGQDPNSSPTLR	M	Carbamidomethyl (C) [20]	0	3134.55	Ovo_D1-n1-d20.7777.7777.3.dta	Contig_Gammarus_90_206469_fr3
Gammarus fossarum	GFoss	F102282	Ovo_D1-n1-d20_30929	1286.99	3	3857.94	3857.93	1.12884	46.68	376	410	K	LMYTHALALLGLEDTIPYLCNLATGQDPNSSPTLR	M	Carbamidomethyl (C) [20]	0	3132.97	Ovo_D1-n1-d20.7773.7773.3.dta	Contig_Gammarus_90_206469_fr3
Gammarus fossarum	GFoss	F102282	Ovo_D1-n1-d20_30961	968.757	4	3871	3870.99	1.87471	41.05	144	177	R	IQLPHQTVDAQTVDVSTLFDFLVSFAPRELQNSR	R		1	3358.96	Ovo_D1-n1-d20.8257.8257.4.dta	Contig_Gammarus_90_201744_fr2
Gammarus fossarum	GFoss	F102282	Ovo_D1-n1-d20_30969	1292.32	3	3873.94	3873.93	2.27857	55.13	376	410	K	LMYTHALALLGLEDTIPYLCNLATGQDPNSSPTLR	M	Oxidation (M) [2], Carbamidomethyl (C) [20]	0	3042.59	Ovo_D1-n1-d20.7561.7561.3.dta	Contig_Gammarus_90_206469_fr3
Gammarus fossarum	GFoss	F102282	Ovo_D1-n1-d20_30974	1292.32	3	3873.94	3873.93	3.4092	41.05	376	410	K	LMYTHALALLGLEDTIPYLCNLATGQDPNSSPTLR	M	Oxidation (M) [2], Carbamidomethyl (C) [20]	0	3041.33	Ovo_D1-n1-d20.7558.7558.3.dta	Contig_Gammarus_90_206469_fr3
Gammarus fossarum	GFoss	F102282	Ovo_D1-n1-d20_3110	593.843	2	1185.67	1185.67	-0.083497	56.87	314	324	K	LRELGATIEGK	N		1	790.004	Ovo_D1-n1-d20.1618.1618.2.dta	Contig_Gammarus_90_194758_fr3
Gammarus fossarum	GFoss	F102282	Ovo_D1-n1-d20_3127	594.854	2	1187.69	1187.69	-0.597797	65.47	484	494	K	MIQSVILGVTK	Q		0	1644.63	Ovo_D1-n1-d20.4009.4009.2.dta	Contig_Gammarus_90_201522_fr3
Gammarus fossarum	GFoss	F102282	Ovo_D1-n1-d20_3129	594.854	2	1187.69	1187.69	-0.496761	50.79	484	494	K	MIQSVILGVTK	Q		0	1642.57	Ovo_D1-n1-d20.4003.4003.2.dta	Contig_Gammarus_90_201522_fr3
Gammarus fossarum	GFoss	F102282	Ovo_D1-n1-d20_31384	997.514	4	3986.03	3986.03	-0.759152	54.11	375	410	R	KLMYTHALALLGLEDTIPYLCNLATGQDPNSSPTLR	M	Carbamidomethyl (C) [21]	1	2850.99	Ovo_D1-n1-d20.7107.7107.4.dta	Contig_Gammarus_90_206469_fr3
Gammarus fossarum	GFoss	F102282	Ovo_D1-n1-d20_31387	1329.68	3	3986.03	3986.03	0.205719	51.61	375	410	R	KLMYTHALALLGLEDTIPYLCNLATGQDPNSSPTLR	M	Carbamidomethyl (C) [21]	1	2940.92	Ovo_D1-n1-d20.7325.7325.3.dta	Contig_Gammarus_90_206469_fr3
Gammarus fossarum	GFoss	F102282	Ovo_D1-n1-d20_31404	997.515	4	3986.03	3986.03	1.19768	43.64	375	410	R	KLMYTHALALLGLEDTIPYLCNLATGQDPNSSPTLR	M	Carbamidomethyl (C) [21]	1	2852.63	Ovo_D1-n1-d20.7111.7111.4.dta	Contig_Gammarus_90_206469_fr3
Gammarus fossarum	GFoss	F102282	Ovo_D1-n1-d20_31409	1329.69	3	3986.03	3986.03	1.31208	67.93	375	410	R	KLMYTHALALLGLEDTIPYLCNLATGQDPNSSPTLR	M	Carbamidomethyl (C) [21]	1	2855.45	Ovo_D1-n1-d20.7118.7118.3.dta	Contig_Gammarus_90_206469_fr3
Gammarus fossarum	GFoss	F102282	Ovo_D1-n1-d20_31410	997.516	4	3986.03	3986.03	1.3181	46.02	375	410	R	KLMYTHALALLGLEDTIPYLCNLATGQDPNSSPTLR	M	Carbamidomethyl (C) [21]	1	2914.3	Ovo_D1-n1-d20.7260.7260.4.dta	Contig_Gammarus_90_206469_fr3
Gammarus fossarum	GFoss	F102282	Ovo_D1-n1-d20_31411	1329.69	3	3986.03	3986.03	1.4024	69.62	375	410	R	KLMYTHALALLGLEDTIPYLCNLATGQDPNSSPTLR	M	Carbamidomethyl (C) [21]	1	2857.93	Ovo_D1-n1-d20.7124.7124.3.dta	Contig_Gammarus_90_206469_fr3
Gammarus fossarum	GFoss	F102282	Ovo_D1-n1-d20_31427	1329.69	3	3986.04	3986.03	2.87002	55.27	375	410	R	KLMYTHALALLGLEDTIPYLCNLATGQDPNSSPTLR	M	Carbamidomethyl (C) [21]	1	2945.79	Ovo_D1-n1-d20.7337.7337.3.dta	Contig_Gammarus_90_206469_fr3
Gammarus fossarum	GFoss	F102282	Ovo_D1-n1-d20_31440	1332.69	3	3995.04	3995.03	1.15443	52.18	194	231	K	YSSNSADKLEGLYLDAVASTQNNGAIPLMVAEILKGSR	Q		2	3168.71	Ovo_D1-n1-d20.7853.7853.3.dta	Contig_Gammarus_90_20628_fr1
Gammarus fossarum	GFoss	F102282	Ovo_D1-n1-d20_31441	999.766	4	3995.04	3995.03	1.22302	42.33	194	231	K	YSSNSADKLEGLYLDAVASTQNNGAIPLMVAEILKGSR	Q		2	3165.01	Ovo_D1-n1-d20.7844.7844.4.dta	Contig_Gammarus_90_20628_fr1
Gammarus fossarum	GFoss	F102282	Ovo_D1-n1-d20_31448	1332.69	3	3995.04	3995.03	2.34842	62.85	194	231	K	YSSNSADKLEGLYLDAVASTQNNGAIPLMVAEILKGSR	Q		2	3167.78	Ovo_D1-n1-d20.7851.7851.3.dta	Contig_Gammarus_90_20628_fr1
Gammarus fossarum	GFoss	F102282	Ovo_D1-n1-d20_31457	1001.51	4	4002.02	4002.02	-0.346075	52.85	375	410	R	KLMYTHALALLGLEDTIPYLCNLATGQDPNSSPTLR	M	Oxidation (M) [3], Carbamidomethyl (C) [21]	1	2789.39	Ovo_D1-n1-d20.6958.6958.4.dta	Contig_Gammarus_90_206469_fr3
Gammarus fossarum	GFoss	F102282	Ovo_D1-n1-d20_31462	1335.02	3	4002.03	4002.02	0.594949	44.48	375	410	R	KLMYTHALALLGLEDTIPYLCNLATGQDPNSSPTLR	M	Oxidation (M) [3], Carbamidomethyl (C) [21]	1	2796.63	Ovo_D1-n1-d20.6975.6975.3.dta	Contig_Gammarus_90_206469_fr3
Gammarus fossarum	GFoss	F102282	Ovo_D1-n1-d20_31469	1335.02	3	4002.03	4002.02	1.77935	43.84	375	410	R	KLMYTHALALLGLEDTIPYLCNLATGQDPNSSPTLR	M	Oxidation (M) [3], Carbamidomethyl (C) [21]	1	2793.27	Ovo_D1-n1-d20.6967.6967.3.dta	Contig_Gammarus_90_206469_fr3
Gammarus fossarum	GFoss	F102282	Ovo_D1-n1-d20_31493	1337.03	3	4008.06	4008.05	1.75821	55.3	191	228	K	ANKYSSNSADKLEGLYLDAVASTQNNGAIPLMVAEILK	G		2	3060.99	Ovo_D1-n1-d20.7604.7604.3.dta	Contig_Gammarus_90_20628_fr1
Gammarus fossarum	GFoss	F102282	Ovo_D1-n1-d20_31494	1337.03	3	4008.06	4008.05	1.75821	40.16	191	228	K	ANKYSSNSADKLEGLYLDAVASTQNNGAIPLMVAEILK	G		2	3058.96	Ovo_D1-n1-d20.7599.7599.3.dta	Contig_Gammarus_90_20628_fr1
Gammarus fossarum	GFoss	F102282	Ovo_D1-n1-d20_31556	1347.98	3	4040.92	4040.92	1.61844	51.59	302	337	R	ASNSPSWISFLDKNDATYPIYAEKDTTGYSQTTELK	N		2	2220.65	Ovo_D1-n1-d20.5545.5545.3.dta	Contig_Gammarus_90_199971_fr3
Gammarus fossarum	GFoss	F102282	Ovo_D1-n1-d20_3170	595.832	2	1189.65	1189.65	-0.295886	72.51	102	112	K	MISVVNSLTAR	N		0	1534.37	Ovo_D1-n1-d20.3705.3705.2.dta	Contig_Gammarus_90_276_fr4
Gammarus fossarum	GFoss	F102282	Ovo_D1-n1-d20_3177	595.832	2	1189.65	1189.65	0.225277	76.48	102	112	K	MISVVNSLTAR	N		0	1532.95	Ovo_D1-n1-d20.3701.3701.2.dta	Contig_Gammarus_90_276_fr4
Gammarus fossarum	GFoss	F102282	Ovo_D1-n1-d20_32137	1461.44	3	4381.3	4381.29	1.5621	54.82	157	195	K	FFNLVDVVSILPTPFGTPSIVEVAAPNNWLSDYEYIVKK	E		1	3804.64	Ovo_D1-n1-d20.9169.9169.3.dta	Contig_Gammarus_90_169586_fr2
Gammarus fossarum	GFoss	F102282	Ovo_D1-n1-d20_32281	1109.59	4	4434.34	4434.35	-0.2749	34.6	136	177	K	ISALEAANIFTTFKANVESPAILSELVDYVISIPDDASVALK	S		1	4118.48	Ovo_D1-n1-d20.9758.9758.4.dta	Contig_Gammarus_90_200559_fr3
Gammarus fossarum	GFoss	F102282	Ovo_D1-n1-d20_3245	600.853	2	1199.69	1199.69	0.159208	53.02	36	47	K	GDFGGVVVPIIK	I		0	2026.47	Ovo_D1-n1-d20.5033.5033.2.dta	Contig_Gammarus_90_24570_fr5
Gammarus fossarum	GFoss	F102282	Ovo_D1-n1-d20_3251	600.853	2	1199.69	1199.69	0.359259	53.48	36	47	K	GDFGGVVVPIIK	I		0	2025.06	Ovo_D1-n1-d20.5029.5029.2.dta	Contig_Gammarus_90_24570_fr5
Gammarus fossarum	GFoss	F102282	Ovo_D1-n1-d20_3292	602.852	2	1203.69	1203.69	-0.123786	57.02	484	494	K	MIQSVILGVTK	Q	Oxidation (M) [1]	0	1485.09	Ovo_D1-n1-d20.3569.3569.2.dta	Contig_Gammarus_90_201522_fr3
Gammarus fossarum	GFoss	F102282	Ovo_D1-n1-d20_3295	602.852	2	1203.69	1203.69	0.590684	65.83	484	494	K	MIQSVILGVTK	Q	Oxidation (M) [1]	0	1486.53	Ovo_D1-n1-d20.3573.3573.2.dta	Contig_Gammarus_90_201522_fr3
Gammarus fossarum	GFoss	F102282	Ovo_D1-n1-d20_3304	603.819	2	1205.62	1205.62	0.301089	82.57	120	130	K	EIINFGAMGVR	A		0	1873.84	Ovo_D1-n1-d20.4626.4626.2.dta	Contig_Gammarus_90_16110_fr4
Gammarus fossarum	GFoss	F102282	Ovo_D1-n1-d20_3306	603.819	2	1205.62	1205.62	0.400623	69.26	120	130	K	EIINFGAMGVR	A		0	1872.36	Ovo_D1-n1-d20.4622.4622.2.dta	Contig_Gammarus_90_16110_fr4
Gammarus fossarum	GFoss	F102282	Ovo_D1-n1-d20_3322	605.309	2	1208.6	1208.6	-0.27387	52.17	192	202	R	EGSELLVGYSR	I		0	1289.88	Ovo_D1-n1-d20.3020.3020.2.dta	Contig_Gammarus_90_20034_fr2
Gammarus fossarum	GFoss	F102282	Ovo_D1-n1-d20_3335	605.807	2	1209.6	1209.6	-0.0868056	54.96	914	924	K	GSLEQLHDPSK	S		0	627.15	Ovo_D1-n1-d20.1175.1175.2.dta	Contig_Gammarus_90_64_fr5
Gammarus fossarum	GFoss	F102282	Ovo_D1-n1-d20_3352	606.29	2	1210.57	1210.57	0.257731	50.62	200	209	K	VSQDYQACLK	K	Carbamidomethyl (C) [8]	0	777.328	Ovo_D1-n1-d20.1582.1582.2.dta	Contig_Gammarus_90_7061_fr2
Gammarus fossarum	GFoss	F102282	Ovo_D1-n1-d20_3371	606.361	2	1210.71	1210.71	0.58726	39.12	831	841	K	LPLFHVSTIGK	G		0	1479.8	Ovo_D1-n1-d20.3554.3554.2.dta	Contig_Gammarus_90_64_fr5
Gammarus fossarum	GFoss	F102282	Ovo_D1-n1-d20_3489	611.309	2	1220.6	1220.6	0.220383	47.27	166	175	K	LQQEQVADYK	K		0	693.306	Ovo_D1-n1-d20.1350.1350.2.dta	Contig_Gammarus_90_206469_fr3
Gammarus fossarum	GFoss	F102282	Ovo_D1-n1-d20_3617	616.367	2	1230.72	1230.72	0.109692	64.86	226	236	R	LVTLLTSQTQK	E		0	1225.34	Ovo_D1-n1-d20.2842.2842.2.dta	Contig_Gammarus_90_87598_fr2
Gammarus fossarum	GFoss	F102282	Ovo_D1-n1-d20_3618	616.367	2	1230.72	1230.72	0.109692	59.37	226	236	R	LVTLLTSQTQK	E		0	1224.24	Ovo_D1-n1-d20.2839.2839.2.dta	Contig_Gammarus_90_87598_fr2
Gammarus fossarum	GFoss	F102282	Ovo_D1-n1-d20_3631	617.346	2	1232.68	1232.68	0.405621	72.97	38	50	K	DFLAGGIAAAISK	T		0	2185.71	Ovo_D1-n1-d20.5451.5451.2.dta	Contig_Gammarus_90_6538_fr6
Gammarus fossarum	GFoss	F102282	Ovo_D1-n1-d20_3636	617.346	2	1232.68	1232.68	1.49269	79.6	38	50	K	DFLAGGIAAAISK	T		0	2183.95	Ovo_D1-n1-d20.5446.5446.2.dta	Contig_Gammarus_90_6538_fr6
Gammarus fossarum	GFoss	F102282	Ovo_D1-n1-d20_3680	620.329	2	1238.64	1238.64	-0.632142	58.22	336	345	R	YFLSGLTWPR	L		0	2278.87	Ovo_D1-n1-d20.5700.5700.2.dta	Contig_Gammarus_90_37243_fr4
Gammarus fossarum	GFoss	F102282	Ovo_D1-n1-d20_3683	620.33	2	1238.64	1238.64	-0.0347154	58.52	336	345	R	YFLSGLTWPR	L		0	2280.03	Ovo_D1-n1-d20.5703.5703.2.dta	Contig_Gammarus_90_37243_fr4
Gammarus fossarum	GFoss	F102282	Ovo_D1-n1-d20_3688	620.378	2	1238.74	1238.74	0.119476	57.91	41	51	R	ILAPMLAEIIR	V		0	2482.08	Ovo_D1-n1-d20.6223.6223.2.dta	Contig_Gammarus_90_217029_fr1
Gammarus fossarum	GFoss	F102282	Ovo_D1-n1-d20_3768	625.806	2	1249.6	1249.6	-0.572985	46.85	402	412	R	AVSSELCVTER	A	Carbamidomethyl (C) [7]	0	963.275	Ovo_D1-n1-d20.2110.2110.2.dta	Contig_Gammarus_90_12473_fr6
Gammarus fossarum	GFoss	F102282	Ovo_D1-n1-d20_3783	625.807	2	1249.6	1249.6	2.1639	52.39	402	412	R	AVSSELCVTER	A	Carbamidomethyl (C) [7]	0	899.983	Ovo_D1-n1-d20.1930.1930.2.dta	Contig_Gammarus_90_12473_fr6
Gammarus fossarum	GFoss	F102282	Ovo_D1-n1-d20_3784	625.808	2	1249.6	1249.6	3.33227	63.25	402	412	R	AVSSELCVTER	A	Carbamidomethyl (C) [7]	0	901.396	Ovo_D1-n1-d20.1934.1934.2.dta	Contig_Gammarus_90_12473_fr6
Gammarus fossarum	GFoss	F102282	Ovo_D1-n1-d20_3790	626.296	2	1250.58	1250.58	-0.917976	49.66	178	188	K	GTDLGLEEFDR	S		0	1628.31	Ovo_D1-n1-d20.3964.3964.2.dta	Contig_Gammarus_90_166827_fr1
Gammarus fossarum	GFoss	F102282	Ovo_D1-n1-d20_3792	626.296	2	1250.58	1250.58	-0.0383823	55.97	178	188	K	GTDLGLEEFDR	S		0	1629.97	Ovo_D1-n1-d20.3969.3969.2.dta	Contig_Gammarus_90_166827_fr1
Gammarus fossarum	GFoss	F102282	Ovo_D1-n1-d20_3956	630.863	2	1259.71	1259.71	-0.517578	49.6	180	191	R	SFDVPTALLGLK	T		0	2434.95	Ovo_D1-n1-d20.6110.6110.2.dta	Contig_Gammarus_90_87598_fr2
Gammarus fossarum	GFoss	F102282	Ovo_D1-n1-d20_3989	630.863	2	1259.71	1259.71	-0.136539	62.58	180	191	R	SFDVPTALLGLK	T		0	2372.69	Ovo_D1-n1-d20.5947.5947.2.dta	Contig_Gammarus_90_87598_fr2
Gammarus fossarum	GFoss	F102282	Ovo_D1-n1-d20_4217	632.851	2	1263.69	1263.69	0.140858	44.83	30	40	R	IPDFKIGFEAK	F		1	1624.03	Ovo_D1-n1-d20.3952.3952.2.dta	Contig_Gammarus_90_206753_fr4
Gammarus fossarum	GFoss	F102282	Ovo_D1-n1-d20_4312	637.853	2	1273.69	1273.69	-0.125619	53.75	131	141	R	TADEIVSWLLK	K		0	2574.09	Ovo_D1-n1-d20.6454.6454.2.dta	Contig_Gammarus_90_111129_fr1
Gammarus fossarum	GFoss	F102282	Ovo_D1-n1-d20_4315	637.853	2	1273.69	1273.69	0.345452	46.94	131	141	R	TADEIVSWLLK	K		0	2569.01	Ovo_D1-n1-d20.6441.6441.2.dta	Contig_Gammarus_90_111129_fr1
Gammarus fossarum	GFoss	F102282	Ovo_D1-n1-d20_4384	642.847	2	1283.68	1283.68	0.0342765	65.67	54	65	R	ALYGTSLTLSMK	S		0	1728.33	Ovo_D1-n1-d20.4237.4237.2.dta	Contig_Gammarus_90_67263_fr2
Gammarus fossarum	GFoss	F102282	Ovo_D1-n1-d20_4390	642.847	2	1283.68	1283.68	0.408202	61.22	54	65	R	ALYGTSLTLSMK	S		0	1730.9	Ovo_D1-n1-d20.4244.4244.2.dta	Contig_Gammarus_90_67263_fr2
Gammarus fossarum	GFoss	F102282	Ovo_D1-n1-d20_4452	644.385	2	1286.76	1286.76	0.341945	64.2	532	543	K	SSALINLSTLIR	R		0	2266.7	Ovo_D1-n1-d20.5667.5667.2.dta	Contig_Gammarus_90_199971_fr3
Gammarus fossarum	GFoss	F102282	Ovo_D1-n1-d20_4454	644.385	2	1286.76	1286.76	0.435203	78.57	532	543	K	SSALINLSTLIR	R		0	2268.22	Ovo_D1-n1-d20.5671.5671.2.dta	Contig_Gammarus_90_199971_fr3
Gammarus fossarum	GFoss	F102282	Ovo_D1-n1-d20_4532	647.838	2	1293.66	1293.66	0.596757	79.23	554	566	K	TAATVSQSALSMK	T		0	951.387	Ovo_D1-n1-d20.2076.2076.2.dta	Contig_Gammarus_90_276_fr4
Gammarus fossarum	GFoss	F102282	Ovo_D1-n1-d20_4534	647.838	2	1293.66	1293.66	0.797737	89.3	554	566	K	TAATVSQSALSMK	T		0	952.886	Ovo_D1-n1-d20.2080.2080.2.dta	Contig_Gammarus_90_276_fr4
Gammarus fossarum	GFoss	F102282	Ovo_D1-n1-d20_4612	651.867	2	1301.72	1301.72	-0.262729	72.89	233	244	R	TQDLVAISITNK	M		0	1481.21	Ovo_D1-n1-d20.3558.3558.2.dta	Contig_Gammarus_90_30649_fr2
Gammarus fossarum	GFoss	F102282	Ovo_D1-n1-d20_4613	651.867	2	1301.72	1301.72	-0.170544	63.32	233	244	R	TQDLVAISITNK	M		0	1482.61	Ovo_D1-n1-d20.3562.3562.2.dta	Contig_Gammarus_90_30649_fr2
Gammarus fossarum	GFoss	F102282	Ovo_D1-n1-d20_4645	652.782	2	1303.55	1303.55	-0.122742	42.24	185	194	R	SVDFYDCKDR	V	Carbamidomethyl (C) [7]	1	791.658	Ovo_D1-n1-d20.1623.1623.2.dta	Contig_Gammarus_90_199971_fr3
Gammarus fossarum	GFoss	F102282	Ovo_D1-n1-d20_4647	652.782	2	1303.55	1303.55	0.0613709	38.57	185	194	R	SVDFYDCKDR	V	Carbamidomethyl (C) [7]	1	790.52	Ovo_D1-n1-d20.1620.1620.2.dta	Contig_Gammarus_90_199971_fr3
Gammarus fossarum	GFoss	F102282	Ovo_D1-n1-d20_469	409.726	2	817.437	817.437	-0.00489334	49.23	29	35	R	QMLADLK	G		0	992.783	Ovo_D1-n1-d20.2192.2192.2.dta	Contig_Gammarus_90_24570_fr5
Gammarus fossarum	GFoss	F102282	Ovo_D1-n1-d20_4720	656.385	2	1310.76	1310.76	-0.0457751	53.57	160	171	R	DALLLIQDAIAR	A		0	2548.15	Ovo_D1-n1-d20.6389.6389.2.dta	Contig_Gammarus_90_17385_fr4
Gammarus fossarum	GFoss	F102282	Ovo_D1-n1-d20_4721	656.385	2	1310.76	1310.76	0.137325	75.59	160	171	R	DALLLIQDAIAR	A		0	2550.15	Ovo_D1-n1-d20.6394.6394.2.dta	Contig_Gammarus_90_17385_fr4
Gammarus fossarum	GFoss	F102282	Ovo_D1-n1-d20_4743	656.391	2	1310.77	1310.77	0.801058	58.77	215	225	R	KQGEIQINLLR	S		1	1305.19	Ovo_D1-n1-d20.3062.3062.2.dta	Contig_Gammarus_90_276_fr4
Gammarus fossarum	GFoss	F102282	Ovo_D1-n1-d20_4744	656.391	2	1310.77	1310.77	0.801058	47.58	215	225	R	KQGEIQINLLR	S		1	1304.11	Ovo_D1-n1-d20.3059.3059.2.dta	Contig_Gammarus_90_276_fr4
Gammarus fossarum	GFoss	F102282	Ovo_D1-n1-d20_4761	657.363	2	1312.71	1312.71	-1.17695	47.02	347	358	R	AAIETAFVNHLK	N		0	1381.31	Ovo_D1-n1-d20.3277.3277.2.dta	Contig_Gammarus_90_206469_fr3
Gammarus fossarum	GFoss	F102282	Ovo_D1-n1-d20_4789	657.365	2	1312.72	1312.71	1.1541	47.38	347	358	R	AAIETAFVNHLK	N		0	1319.02	Ovo_D1-n1-d20.3103.3103.2.dta	Contig_Gammarus_90_206469_fr3
Gammarus fossarum	GFoss	F102282	Ovo_D1-n1-d20_4857	657.863	2	1313.71	1313.71	-0.666813	42.29	628	640	K	ILNVMAAADLGAR	E		0	3335.12	Ovo_D1-n1-d20.8204.8204.2.dta	Contig_Gammarus_90_17046_fr5
Gammarus fossarum	GFoss	F102282	Ovo_D1-n1-d20_4880	657.863	2	1313.71	1313.71	-0.118747	45.02	628	640	K	ILNVMAAADLGAR	E		0	3200.72	Ovo_D1-n1-d20.7922.7922.2.dta	Contig_Gammarus_90_17046_fr5
Gammarus fossarum	GFoss	F102282	Ovo_D1-n1-d20_4889	657.864	2	1313.71	1313.71	0.079165	66.35	628	640	K	ILNVMAAADLGAR	E		0	2151.67	Ovo_D1-n1-d20.5360.5360.2.dta	Contig_Gammarus_90_17046_fr5
Gammarus fossarum	GFoss	F102282	Ovo_D1-n1-d20_4892	657.864	2	1313.71	1313.71	0.170509	110.69	628	640	K	ILNVMAAADLGAR	E		0	1875.26	Ovo_D1-n1-d20.4630.4630.2.dta	Contig_Gammarus_90_17046_fr5
Gammarus fossarum	GFoss	F102282	Ovo_D1-n1-d20_4895	657.864	2	1313.71	1313.71	0.170509	53.58	628	640	K	ILNVMAAADLGAR	E		0	1980.57	Ovo_D1-n1-d20.4912.4912.2.dta	Contig_Gammarus_90_17046_fr5
Gammarus fossarum	GFoss	F102282	Ovo_D1-n1-d20_4897	657.864	2	1313.71	1313.71	0.170509	47.87	628	640	K	ILNVMAAADLGAR	E		0	2130	Ovo_D1-n1-d20.5307.5307.2.dta	Contig_Gammarus_90_17046_fr5
Gammarus fossarum	GFoss	F102282	Ovo_D1-n1-d20_4899	438.912	3	1313.71	1313.71	0.181166	46.23	628	640	K	ILNVMAAADLGAR	E		0	1882.8	Ovo_D1-n1-d20.4651.4651.3.dta	Contig_Gammarus_90_17046_fr5
Gammarus fossarum	GFoss	F102282	Ovo_D1-n1-d20_4908	657.864	2	1313.71	1313.71	0.353198	103.02	628	640	K	ILNVMAAADLGAR	E		0	1876.67	Ovo_D1-n1-d20.4634.4634.2.dta	Contig_Gammarus_90_17046_fr5
Gammarus fossarum	GFoss	F102282	Ovo_D1-n1-d20_4926	657.864	2	1313.71	1313.71	0.718574	61.21	628	640	K	ILNVMAAADLGAR	E		0	1982.35	Ovo_D1-n1-d20.4917.4917.2.dta	Contig_Gammarus_90_17046_fr5
Gammarus fossarum	GFoss	F102282	Ovo_D1-n1-d20_4976	657.865	2	1313.72	1313.71	2.66725	47.07	628	640	K	ILNVMAAADLGAR	E		0	2956.41	Ovo_D1-n1-d20.7362.7362.2.dta	Contig_Gammarus_90_17046_fr5
Gammarus fossarum	GFoss	F102282	Ovo_D1-n1-d20_4991	657.866	2	1313.72	1313.71	4.25055	55.85	628	640	K	ILNVMAAADLGAR	E		0	3393.46	Ovo_D1-n1-d20.8327.8327.2.dta	Contig_Gammarus_90_17046_fr5
Gammarus fossarum	GFoss	F102282	Ovo_D1-n1-d20_5021	439.262	3	1314.77	1314.77	-0.663997	46.41	103	113	K	ALRLPLQDVYK	I		1	1548.72	Ovo_D1-n1-d20.3745.3745.3.dta	Contig_Gammarus_90_110978_fr6
Gammarus fossarum	GFoss	F102282	Ovo_D1-n1-d20_5022	439.262	3	1314.77	1314.77	-0.595543	47.46	103	113	K	ALRLPLQDVYK	I		1	1557.75	Ovo_D1-n1-d20.3770.3770.3.dta	Contig_Gammarus_90_110978_fr6
Gammarus fossarum	GFoss	F102282	Ovo_D1-n1-d20_5068	661.289	2	1320.56	1320.56	-0.00530077	35.37	589	599	K	YSHMMYAFGSK	M		0	1059.18	Ovo_D1-n1-d20.2377.2377.2.dta	Contig_Gammarus_90_17046_fr5
Gammarus fossarum	GFoss	F102282	Ovo_D1-n1-d20_5078	661.29	2	1320.56	1320.56	1.19116	39.83	589	599	K	YSHMMYAFGSK	M		0	1060.27	Ovo_D1-n1-d20.2380.2380.2.dta	Contig_Gammarus_90_17046_fr5
Gammarus fossarum	GFoss	F102282	Ovo_D1-n1-d20_5150	663.348	2	1324.68	1324.68	0.256666	56.5	6	16	R	SCLLSDISKFR	Y	Carbamidomethyl (C) [2]	1	1650.98	Ovo_D1-n1-d20.4027.4027.2.dta	Contig_Gammarus_90_12885_fr4
Gammarus fossarum	GFoss	F102282	Ovo_D1-n1-d20_5151	663.348	2	1324.68	1324.68	0.256666	54.58	6	16	R	SCLLSDISKFR	Y	Carbamidomethyl (C) [2]	1	1649.86	Ovo_D1-n1-d20.4024.4024.2.dta	Contig_Gammarus_90_12885_fr4
Gammarus fossarum	GFoss	F102282	Ovo_D1-n1-d20_5175	663.893	2	1325.77	1325.77	0.367334	60.72	240	251	R	FVGLISLIDPPR	A		0	2546.89	Ovo_D1-n1-d20.6386.6386.2.dta	Contig_Gammarus_90_210885_fr3
Gammarus fossarum	GFoss	F102282	Ovo_D1-n1-d20_5177	663.893	2	1325.77	1325.77	0.834986	47.77	240	251	R	FVGLISLIDPPR	A		0	2551.79	Ovo_D1-n1-d20.6398.6398.2.dta	Contig_Gammarus_90_210885_fr3
Gammarus fossarum	GFoss	F102282	Ovo_D1-n1-d20_5180	664.365	2	1326.72	1326.71	1.03564	64.84	42	54	K	AVEALLGEIEAGR	V		0	1985.37	Ovo_D1-n1-d20.4925.4925.2.dta	Contig_Gammarus_90_47948_fr6
Gammarus fossarum	GFoss	F102282	Ovo_D1-n1-d20_5182	664.365	2	1326.72	1326.71	1.21654	60.14	42	54	K	AVEALLGEIEAGR	V		0	1982.63	Ovo_D1-n1-d20.4918.4918.2.dta	Contig_Gammarus_90_47948_fr6
Gammarus fossarum	GFoss	F102282	Ovo_D1-n1-d20_5191	665.325	2	1328.64	1328.64	-0.0015053	61.78	48	58	K	IYTMLDLDMSK	S		0	2017.27	Ovo_D1-n1-d20.5008.5008.2.dta	Contig_Gammarus_90_24570_fr5
Gammarus fossarum	GFoss	F102282	Ovo_D1-n1-d20_5194	665.325	2	1328.64	1328.64	0.179131	61.16	48	58	K	IYTMLDLDMSK	S		0	2018.75	Ovo_D1-n1-d20.5012.5012.2.dta	Contig_Gammarus_90_24570_fr5
Gammarus fossarum	GFoss	F102282	Ovo_D1-n1-d20_5205	665.861	2	1329.71	1329.71	-0.32714	78.02	628	640	K	ILNVMAAADLGAR	E	Oxidation (M) [5]	0	1488.57	Ovo_D1-n1-d20.3579.3579.2.dta	Contig_Gammarus_90_17046_fr5
Gammarus fossarum	GFoss	F102282	Ovo_D1-n1-d20_5208	665.861	2	1329.71	1329.71	0.214333	86.03	628	640	K	ILNVMAAADLGAR	E	Oxidation (M) [5]	0	1489.64	Ovo_D1-n1-d20.3582.3582.2.dta	Contig_Gammarus_90_17046_fr5
Gammarus fossarum	GFoss	F102282	Ovo_D1-n1-d20_523	416.251	2	830.487	830.486	1.35222	44.28	65	71	K	STELLIR	K		0	1064.64	Ovo_D1-n1-d20.2393.2393.2.dta	Contig_Gammarus_90_65834_fr4
Gammarus fossarum	GFoss	F102282	Ovo_D1-n1-d20_5312	670.337	2	1338.66	1338.66	0.146415	43.54	200	210	K	VSQDYQACLKK	D	Carbamidomethyl (C) [8]	1	572.533	Ovo_D1-n1-d20.1039.1039.2.dta	Contig_Gammarus_90_7061_fr2
Gammarus fossarum	GFoss	F102282	Ovo_D1-n1-d20_5315	670.338	2	1338.66	1338.66	0.325699	41.49	200	210	K	VSQDYQACLKK	D	Carbamidomethyl (C) [8]	1	573.41	Ovo_D1-n1-d20.1041.1041.2.dta	Contig_Gammarus_90_7061_fr2
Gammarus fossarum	GFoss	F102282	Ovo_D1-n1-d20_5334	670.822	2	1339.63	1339.63	2.35364	44.26	344	355	R	EFVVTTSDTEGR	A		0	1015.21	Ovo_D1-n1-d20.2254.2254.2.dta	Contig_Gammarus_90_40044_fr3
Gammarus fossarum	GFoss	F102282	Ovo_D1-n1-d20_5395	671.39	2	1340.77	1340.77	-0.0335629	43.21	232	244	K	VDGQVITGSKPLK	D		0	702.204	Ovo_D1-n1-d20.1375.1375.2.dta	Contig_Gammarus_90_37795_fr5
Gammarus fossarum	GFoss	F102282	Ovo_D1-n1-d20_5401	672.32	2	1342.62	1342.63	-0.384322	55.26	326	337	K	DTTGYSQTTELK	N		0	794.769	Ovo_D1-n1-d20.1632.1632.2.dta	Contig_Gammarus_90_199971_fr3
Gammarus fossarum	GFoss	F102282	Ovo_D1-n1-d20_5404	672.32	2	1342.63	1342.63	0.256214	53.03	326	337	K	DTTGYSQTTELK	N		0	797.577	Ovo_D1-n1-d20.1640.1640.2.dta	Contig_Gammarus_90_199971_fr3
Gammarus fossarum	GFoss	F102282	Ovo_D1-n1-d20_5423	673.322	2	1344.63	1344.63	-1.4874	57.76	48	58	K	IYTMLDLDMSK	S	Oxidation (M) [4]	0	1638.77	Ovo_D1-n1-d20.3993.3993.2.dta	Contig_Gammarus_90_24570_fr5
Gammarus fossarum	GFoss	F102282	Ovo_D1-n1-d20_5433	673.323	2	1344.63	1344.63	0.237984	63.42	48	58	K	IYTMLDLDMSK	S	Oxidation (M) [9]	0	1753.86	Ovo_D1-n1-d20.4304.4304.2.dta	Contig_Gammarus_90_24570_fr5
Gammarus fossarum	GFoss	F102282	Ovo_D1-n1-d20_5439	673.323	2	1344.63	1344.63	1.1453	72.99	48	58	K	IYTMLDLDMSK	S	Oxidation (M) [4]	0	1637.03	Ovo_D1-n1-d20.3988.3988.2.dta	Contig_Gammarus_90_24570_fr5
Gammarus fossarum	GFoss	F102282	Ovo_D1-n1-d20_5441	673.324	2	1344.63	1344.63	2.14185	54.07	48	58	K	IYTMLDLDMSK	S	Oxidation (M) [9]	0	1750.99	Ovo_D1-n1-d20.4296.4296.2.dta	Contig_Gammarus_90_24570_fr5
Gammarus fossarum	GFoss	F102282	Ovo_D1-n1-d20_5479	674.825	2	1347.64	1347.63	0.986915	69.51	472	483	R	AIDMVEDNQVSK	M		0	936.697	Ovo_D1-n1-d20.2034.2034.2.dta	Contig_Gammarus_90_201522_fr3
Gammarus fossarum	GFoss	F102282	Ovo_D1-n1-d20_5480	674.825	2	1347.64	1347.63	1.165	68.49	472	483	R	AIDMVEDNQVSK	M		0	937.772	Ovo_D1-n1-d20.2037.2037.2.dta	Contig_Gammarus_90_201522_fr3
Gammarus fossarum	GFoss	F102282	Ovo_D1-n1-d20_5485	674.907	2	1347.8	1347.8	-0.977889	53.8	158	169	K	TVVDYLIALLTK	G		0	3574.94	Ovo_D1-n1-d20.8701.8701.2.dta	Contig_Gammarus_90_19615_fr1
Gammarus fossarum	GFoss	F102282	Ovo_D1-n1-d20_5491	674.908	2	1347.8	1347.8	0.743433	60.99	158	169	K	TVVDYLIALLTK	G		0	3570.96	Ovo_D1-n1-d20.8691.8691.2.dta	Contig_Gammarus_90_19615_fr1
Gammarus fossarum	GFoss	F102282	Ovo_D1-n1-d20_5517	679.37	2	1356.73	1356.72	0.957453	59.62	449	461	R	SSQPQLSGLAEIK	R		0	1408.55	Ovo_D1-n1-d20.3354.3354.2.dta	Contig_Gammarus_90_199971_fr3
Gammarus fossarum	GFoss	F102282	Ovo_D1-n1-d20_5518	679.37	2	1356.73	1356.72	0.957453	55.44	449	461	R	SSQPQLSGLAEIK	R		0	1407.1	Ovo_D1-n1-d20.3350.3350.2.dta	Contig_Gammarus_90_199971_fr3
Gammarus fossarum	GFoss	F102282	Ovo_D1-n1-d20_5527	679.888	2	1357.76	1357.76	0.131835	61.92	684	695	K	IFNVLQPIAESK	V		0	1935.55	Ovo_D1-n1-d20.4793.4793.2.dta	Contig_Gammarus_90_17046_fr5
Gammarus fossarum	GFoss	F102282	Ovo_D1-n1-d20_5538	679.888	2	1357.76	1357.76	0.941992	63.95	684	695	K	IFNVLQPIAESK	V		0	1934.68	Ovo_D1-n1-d20.4791.4791.2.dta	Contig_Gammarus_90_17046_fr5
Gammarus fossarum	GFoss	F102282	Ovo_D1-n1-d20_5551	680.901	2	1359.79	1359.79	0.389031	53.85	184	195	K	LLYILGQLSNAR	G		0	2164.28	Ovo_D1-n1-d20.5394.5394.2.dta	Contig_Gammarus_90_2745_fr2
Gammarus fossarum	GFoss	F102282	Ovo_D1-n1-d20_5552	680.901	2	1359.79	1359.79	0.756736	59.19	184	195	K	LLYILGQLSNAR	G		0	2162.83	Ovo_D1-n1-d20.5390.5390.2.dta	Contig_Gammarus_90_2745_fr2
Gammarus fossarum	GFoss	F102282	Ovo_D1-n1-d20_5564	682.822	2	1363.63	1363.63	0.228068	50.28	472	483	R	AIDMVEDNQVSK	M	Oxidation (M) [4]	0	684.586	Ovo_D1-n1-d20.1327.1327.2.dta	Contig_Gammarus_90_201522_fr3
Gammarus fossarum	GFoss	F102282	Ovo_D1-n1-d20_5567	682.822	2	1363.63	1363.63	0.756071	50.19	472	483	R	AIDMVEDNQVSK	M	Oxidation (M) [4]	0	687.344	Ovo_D1-n1-d20.1334.1334.2.dta	Contig_Gammarus_90_201522_fr3
Gammarus fossarum	GFoss	F102282	Ovo_D1-n1-d20_5588	684.381	2	1366.75	1366.75	1.49479	49.31	68	79	R	IINVIGEPIDER	G		0	1618.66	Ovo_D1-n1-d20.3937.3937.2.dta	Contig_Gammarus_90_130034_fr5
Gammarus fossarum	GFoss	F102282	Ovo_D1-n1-d20_5642	458.266	3	1371.78	1371.78	-0.0306172	44.69	381	392	K	IYEVVITSALHK	E		0	1461.26	Ovo_D1-n1-d20.3501.3501.3.dta	Contig_Gammarus_90_39606_fr3
Gammarus fossarum	GFoss	F102282	Ovo_D1-n1-d20_5646	458.266	3	1371.78	1371.78	0.0349911	53.26	381	392	K	IYEVVITSALHK	E		0	1462.61	Ovo_D1-n1-d20.3505.3505.3.dta	Contig_Gammarus_90_39606_fr3
Gammarus fossarum	GFoss	F102282	Ovo_D1-n1-d20_5648	686.895	2	1371.78	1371.78	0.119553	60.79	381	392	K	IYEVVITSALHK	E		0	1460.45	Ovo_D1-n1-d20.3499.3499.2.dta	Contig_Gammarus_90_39606_fr3
Gammarus fossarum	GFoss	F102282	Ovo_D1-n1-d20_5657	686.896	2	1371.78	1371.78	0.556942	53.32	381	392	K	IYEVVITSALHK	E		0	1461.52	Ovo_D1-n1-d20.3502.3502.2.dta	Contig_Gammarus_90_39606_fr3
Gammarus fossarum	GFoss	F102282	Ovo_D1-n1-d20_5661	686.897	2	1371.78	1371.78	1.70873	50.44	381	392	K	IYEVVITSALHK	E		0	1523.1	Ovo_D1-n1-d20.3674.3674.2.dta	Contig_Gammarus_90_39606_fr3
Gammarus fossarum	GFoss	F102282	Ovo_D1-n1-d20_5668	687.364	2	1372.71	1372.71	-0.160266	46.64	812	823	R	EIYSFVAGKFGR	F		1	1612.88	Ovo_D1-n1-d20.3921.3921.2.dta	Contig_Gammarus_90_17046_fr4
Gammarus fossarum	GFoss	F102282	Ovo_D1-n1-d20_5670	687.364	2	1372.71	1372.71	-0.160266	50.01	812	823	R	EIYSFVAGKFGR	F		1	1611.45	Ovo_D1-n1-d20.3916.3916.2.dta	Contig_Gammarus_90_17046_fr4
Gammarus fossarum	GFoss	F102282	Ovo_D1-n1-d20_5725	687.908	2	1373.8	1373.8	-0.802153	53.56	967	978	R	VSRPTLAYVQLK	A		0	1211.74	Ovo_D1-n1-d20.2803.2803.2.dta	Contig_Gammarus_90_64_fr5
Gammarus fossarum	GFoss	F102282	Ovo_D1-n1-d20_5730	458.942	3	1373.8	1373.8	-0.158684	38.51	967	978	R	VSRPTLAYVQLK	A		0	1209.25	Ovo_D1-n1-d20.2796.2796.3.dta	Contig_Gammarus_90_64_fr5
Gammarus fossarum	GFoss	F102282	Ovo_D1-n1-d20_5737	687.909	2	1373.8	1373.8	-0.00145581	58.34	967	978	R	VSRPTLAYVQLK	A		0	1212.85	Ovo_D1-n1-d20.2806.2806.2.dta	Contig_Gammarus_90_64_fr5
Gammarus fossarum	GFoss	F102282	Ovo_D1-n1-d20_5762	688.822	2	1375.63	1375.63	0.283507	43.62	565	575	R	QYFEEVFESAK	E		0	1803.67	Ovo_D1-n1-d20.4438.4438.2.dta	Contig_Gammarus_90_200426_fr2
Gammarus fossarum	GFoss	F102282	Ovo_D1-n1-d20_5766	688.822	2	1375.63	1375.63	0.559744	55.36	565	575	R	QYFEEVFESAK	E		0	1806.29	Ovo_D1-n1-d20.4445.4445.2.dta	Contig_Gammarus_90_200426_fr2
Gammarus fossarum	GFoss	F102282	Ovo_D1-n1-d20_5771	690.854	2	1379.69	1379.69	0.0543599	71.42	565	577	K	ESVANSAFVETVK	-		0	1243.45	Ovo_D1-n1-d20.2892.2892.2.dta	Contig_Gammarus_90_38577_fr6
Gammarus fossarum	GFoss	F102282	Ovo_D1-n1-d20_5772	690.854	2	1379.69	1379.69	0.228312	77.9	565	577	K	ESVANSAFVETVK	-		0	1247.88	Ovo_D1-n1-d20.2904.2904.2.dta	Contig_Gammarus_90_38577_fr6
Gammarus fossarum	GFoss	F102282	Ovo_D1-n1-d20_5779	690.89	2	1379.77	1379.77	0.146402	44.89	78	90	K	ISPLINSPSDLPK	L		0	1576.24	Ovo_D1-n1-d20.3820.3820.2.dta	Contig_Gammarus_90_39606_fr3
Gammarus fossarum	GFoss	F102282	Ovo_D1-n1-d20_5780	690.89	2	1379.77	1379.77	0.146402	58.61	78	90	K	ISPLINSPSDLPK	L		0	1577.69	Ovo_D1-n1-d20.3824.3824.2.dta	Contig_Gammarus_90_39606_fr3
Gammarus fossarum	GFoss	F102282	Ovo_D1-n1-d20_5785	690.891	2	1379.77	1379.77	0.494287	50.59	78	90	K	ISPLINSPSDLPK	L		0	1514.08	Ovo_D1-n1-d20.3648.3648.2.dta	Contig_Gammarus_90_39606_fr3
Gammarus fossarum	GFoss	F102282	Ovo_D1-n1-d20_5788	690.891	2	1379.77	1379.77	0.682724	55.25	78	90	K	ISPLINSPSDLPK	L		0	1515.47	Ovo_D1-n1-d20.3652.3652.2.dta	Contig_Gammarus_90_39606_fr3
Gammarus fossarum	GFoss	F102282	Ovo_D1-n1-d20_5970	702.82	2	1403.63	1403.63	0.277852	46.44	385	396	K	CWNSGTAPQEVR	E	Carbamidomethyl (C) [1]	0	812.381	Ovo_D1-n1-d20.1682.1682.2.dta	Contig_Gammarus_90_30649_fr2
Gammarus fossarum	GFoss	F102282	Ovo_D1-n1-d20_5971	702.82	2	1403.63	1403.63	0.448838	47.75	385	396	K	CWNSGTAPQEVR	E	Carbamidomethyl (C) [1]	0	811.02	Ovo_D1-n1-d20.1678.1678.2.dta	Contig_Gammarus_90_30649_fr2
Gammarus fossarum	GFoss	F102282	Ovo_D1-n1-d20_5997	703.851	2	1405.69	1405.69	-0.17856	48.29	249	260	K	TENSICVTQNLK	V	Carbamidomethyl (C) [6]	0	987.424	Ovo_D1-n1-d20.2177.2177.2.dta	Contig_Gammarus_90_196124_fr3
Gammarus fossarum	GFoss	F102282	Ovo_D1-n1-d20_6002	703.851	2	1405.69	1405.69	0.518608	54.51	249	260	K	TENSICVTQNLK	V	Carbamidomethyl (C) [6]	0	989.904	Ovo_D1-n1-d20.2184.2184.2.dta	Contig_Gammarus_90_196124_fr3
Gammarus fossarum	GFoss	F102282	Ovo_D1-n1-d20_6006	705.352	2	1408.69	1408.69	-0.545187	70.58	507	518	R	LAVYDELNMDVK	W		0	1816.45	Ovo_D1-n1-d20.4474.4474.2.dta	Contig_Gammarus_90_39606_fr3
Gammarus fossarum	GFoss	F102282	Ovo_D1-n1-d20_6014	705.353	2	1408.69	1408.69	0.150494	55.85	507	518	R	LAVYDELNMDVK	W		0	1814.73	Ovo_D1-n1-d20.4469.4469.2.dta	Contig_Gammarus_90_39606_fr3
Gammarus fossarum	GFoss	F102282	Ovo_D1-n1-d20_6031	705.369	2	1408.72	1408.72	0.193083	87.65	532	543	K	SQDLIEGYLFPK	I		0	2241.92	Ovo_D1-n1-d20.5601.5601.2.dta	Contig_Gammarus_90_39606_fr3
Gammarus fossarum	GFoss	F102282	Ovo_D1-n1-d20_6032	705.369	2	1408.72	1408.72	0.193083	82.82	532	543	K	SQDLIEGYLFPK	I		0	2240.5	Ovo_D1-n1-d20.5597.5597.2.dta	Contig_Gammarus_90_39606_fr3
Gammarus fossarum	GFoss	F102282	Ovo_D1-n1-d20_6039	705.37	2	1408.72	1408.72	0.46283	42.07	532	543	K	SQDLIEGYLFPK	I		0	2307.23	Ovo_D1-n1-d20.5775.5775.2.dta	Contig_Gammarus_90_39606_fr3
Gammarus fossarum	GFoss	F102282	Ovo_D1-n1-d20_6042	705.37	2	1408.72	1408.72	0.548014	44.64	532	543	K	SQDLIEGYLFPK	I		0	2310.39	Ovo_D1-n1-d20.5783.5783.2.dta	Contig_Gammarus_90_39606_fr3
Gammarus fossarum	GFoss	F102282	Ovo_D1-n1-d20_6048	705.37	2	1408.73	1408.72	0.888748	76.4	532	543	K	SQDLIEGYLFPK	I		0	2179.38	Ovo_D1-n1-d20.5434.5434.2.dta	Contig_Gammarus_90_39606_fr3
Gammarus fossarum	GFoss	F102282	Ovo_D1-n1-d20_6127	708.377	2	1414.74	1414.74	0.27779	48.9	757	768	K	NLHFINQISMAK	H		0	1404.33	Ovo_D1-n1-d20.3342.3342.2.dta	Contig_Gammarus_90_64_fr5
Gammarus fossarum	GFoss	F102282	Ovo_D1-n1-d20_6132	708.377	2	1414.74	1414.74	0.631212	48.68	757	768	K	NLHFINQISMAK	H		0	1405.69	Ovo_D1-n1-d20.3346.3346.2.dta	Contig_Gammarus_90_64_fr5
Gammarus fossarum	GFoss	F102282	Ovo_D1-n1-d20_6160	709.361	2	1416.71	1416.71	0.247052	44.59	24	35	R	VQLDWPSTMNVK	V		0	1820.4	Ovo_D1-n1-d20.4485.4485.2.dta	Contig_Gammarus_90_277_fr1
Gammarus fossarum	GFoss	F102282	Ovo_D1-n1-d20_6170	710.352	2	1418.69	1418.69	-0.672451	63.47	248	264	R	AGPEGGGGSGVGPPPAR	A		0	611.681	Ovo_D1-n1-d20.1136.1136.2.dta	Contig_Gammarus_90_1216_fr3
Gammarus fossarum	GFoss	F102282	Ovo_D1-n1-d20_6211	711.884	2	1421.75	1421.75	-0.635131	83.07	553	566	K	KTAATVSQSALSMK	T		1	712.36	Ovo_D1-n1-d20.1403.1403.2.dta	Contig_Gammarus_90_276_fr4
Gammarus fossarum	GFoss	F102282	Ovo_D1-n1-d20_6215	711.884	2	1421.75	1421.75	-0.29752	60.39	553	566	K	KTAATVSQSALSMK	T		1	708.299	Ovo_D1-n1-d20.1392.1392.2.dta	Contig_Gammarus_90_276_fr4
Gammarus fossarum	GFoss	F102282	Ovo_D1-n1-d20_6220	713.35	2	1424.69	1424.69	0.0372012	73.53	507	518	R	LAVYDELNMDVK	W	Oxidation (M) [9]	0	1580.72	Ovo_D1-n1-d20.3832.3832.2.dta	Contig_Gammarus_90_39606_fr3
Gammarus fossarum	GFoss	F102282	Ovo_D1-n1-d20_6221	713.35	2	1424.69	1424.69	0.12143	57.35	507	518	R	LAVYDELNMDVK	W	Oxidation (M) [9]	0	1579.51	Ovo_D1-n1-d20.3829.3829.2.dta	Contig_Gammarus_90_39606_fr3
Gammarus fossarum	GFoss	F102282	Ovo_D1-n1-d20_6266	714.422	2	1426.83	1426.83	0.20465	48.47	173	186	R	IAPIVQPGSVPPPR	E		0	1307.99	Ovo_D1-n1-d20.3070.3070.2.dta	Contig_Gammarus_90_17046_fr6
Gammarus fossarum	GFoss	F102282	Ovo_D1-n1-d20_6267	714.422	2	1426.83	1426.83	0.20465	72.2	173	186	R	IAPIVQPGSVPPPR	E		0	1247.27	Ovo_D1-n1-d20.2902.2902.2.dta	Contig_Gammarus_90_17046_fr6
Gammarus fossarum	GFoss	F102282	Ovo_D1-n1-d20_6268	714.422	2	1426.83	1426.83	0.20465	46.15	173	186	R	IAPIVQPGSVPPPR	E		0	1246.4	Ovo_D1-n1-d20.2900.2900.2.dta	Contig_Gammarus_90_17046_fr6
Gammarus fossarum	GFoss	F102282	Ovo_D1-n1-d20_6279	714.422	2	1426.83	1426.83	0.54106	50.44	173	186	R	IAPIVQPGSVPPPR	E		0	1309.36	Ovo_D1-n1-d20.3074.3074.2.dta	Contig_Gammarus_90_17046_fr6
Gammarus fossarum	GFoss	F102282	Ovo_D1-n1-d20_6289	714.423	2	1426.83	1426.83	1.14379	46.35	173	186	R	IAPIVQPGSVPPPR	E		0	1369.75	Ovo_D1-n1-d20.3246.3246.2.dta	Contig_Gammarus_90_17046_fr6
Gammarus fossarum	GFoss	F102282	Ovo_D1-n1-d20_6293	715.849	2	1429.68	1429.68	-0.821161	43.79	393	405	K	EVGPNPDFETVAR	K		0	1257.47	Ovo_D1-n1-d20.2930.2930.2.dta	Contig_Gammarus_90_39606_fr3
Gammarus fossarum	GFoss	F102282	Ovo_D1-n1-d20_6296	715.849	2	1429.68	1429.68	0.381903	51.97	393	405	K	EVGPNPDFETVAR	K		0	1256.03	Ovo_D1-n1-d20.2926.2926.2.dta	Contig_Gammarus_90_39606_fr3
Gammarus fossarum	GFoss	F102282	Ovo_D1-n1-d20_6361	717.878	2	1433.74	1433.74	0.349435	49.71	33	44	R	SFIVHFSGRQEK	L		1	827.76	Ovo_D1-n1-d20.1726.1726.2.dta	Contig_Gammarus_90_199971_fr3
Gammarus fossarum	GFoss	F102282	Ovo_D1-n1-d20_6382	718.374	2	1434.73	1434.73	0.14149	61.47	298	309	K	YLEVMAHLNFAK	L		0	1780.23	Ovo_D1-n1-d20.4373.4373.2.dta	Contig_Gammarus_90_206469_fr3
Gammarus fossarum	GFoss	F102282	Ovo_D1-n1-d20_6393	718.374	2	1434.73	1434.73	0.559686	51.31	298	309	K	YLEVMAHLNFAK	L		0	1779.28	Ovo_D1-n1-d20.4370.4370.2.dta	Contig_Gammarus_90_206469_fr3
Gammarus fossarum	GFoss	F102282	Ovo_D1-n1-d20_6417	719.93	2	1437.85	1437.84	1.06687	44.1	29	41	K	INDLDTLPLLLAK	N		0	2490.42	Ovo_D1-n1-d20.6246.6246.2.dta	Contig_Gammarus_90_110918_fr2
Gammarus fossarum	GFoss	F102282	Ovo_D1-n1-d20_6418	719.931	2	1437.85	1437.84	2.01274	47.82	29	41	K	INDLDTLPLLLAK	N		0	2487.8	Ovo_D1-n1-d20.6239.6239.2.dta	Contig_Gammarus_90_110918_fr2
Gammarus fossarum	GFoss	F102282	Ovo_D1-n1-d20_6434	720.906	2	1439.8	1439.8	0.0083345	81.67	235	248	R	LVLADVDVDVAVGR	S		0	2142.93	Ovo_D1-n1-d20.5338.5338.2.dta	Contig_Gammarus_90_277_fr1
Gammarus fossarum	GFoss	F102282	Ovo_D1-n1-d20_6444	720.907	2	1439.8	1439.8	0.355605	71.35	235	248	R	LVLADVDVDVAVGR	S		0	2141.38	Ovo_D1-n1-d20.5334.5334.2.dta	Contig_Gammarus_90_277_fr1
Gammarus fossarum	GFoss	F102282	Ovo_D1-n1-d20_6450	720.907	2	1439.8	1439.8	0.522295	87.54	235	248	R	LVLADVDVDVAVGR	S		0	2081.39	Ovo_D1-n1-d20.5176.5176.2.dta	Contig_Gammarus_90_277_fr1
Gammarus fossarum	GFoss	F102282	Ovo_D1-n1-d20_6451	720.907	2	1439.8	1439.8	0.522295	83.99	235	248	R	LVLADVDVDVAVGR	S		0	2079.93	Ovo_D1-n1-d20.5172.5172.2.dta	Contig_Gammarus_90_277_fr1
Gammarus fossarum	GFoss	F102282	Ovo_D1-n1-d20_6480	721.835	2	1441.66	1441.65	0.175493	41.87	450	461	K	TYHVTSEMEFAK	Q		0	1044.22	Ovo_D1-n1-d20.2334.2334.2.dta	Contig_Gammarus_90_277_fr1
Gammarus fossarum	GFoss	F102282	Ovo_D1-n1-d20_6481	481.559	3	1441.66	1441.65	0.206013	41.32	450	461	K	TYHVTSEMEFAK	Q		0	1042.88	Ovo_D1-n1-d20.2330.2330.3.dta	Contig_Gammarus_90_277_fr1
Gammarus fossarum	GFoss	F102282	Ovo_D1-n1-d20_6485	721.835	2	1441.66	1441.65	0.341968	48.24	450	461	K	TYHVTSEMEFAK	Q		0	1045.59	Ovo_D1-n1-d20.2338.2338.2.dta	Contig_Gammarus_90_277_fr1
Gammarus fossarum	GFoss	F102282	Ovo_D1-n1-d20_6537	481.959	3	1442.86	1442.86	-0.139307	42.69	532	544	K	SSALINLSTLIRR	L		1	1928.43	Ovo_D1-n1-d20.4774.4774.3.dta	Contig_Gammarus_90_199971_fr3
Gammarus fossarum	GFoss	F102282	Ovo_D1-n1-d20_6574	482.939	3	1445.8	1445.8	-0.876333	43.78	503	516	R	ELTSAAEVVSSLLK	Q		0	2524.11	Ovo_D1-n1-d20.6331.6331.3.dta	Contig_Gammarus_90_200426_fr2
Gammarus fossarum	GFoss	F102282	Ovo_D1-n1-d20_6584	723.906	2	1445.8	1445.8	0.421221	90.44	503	516	R	ELTSAAEVVSSLLK	Q		0	2513.06	Ovo_D1-n1-d20.6302.6302.2.dta	Contig_Gammarus_90_200426_fr2
Gammarus fossarum	GFoss	F102282	Ovo_D1-n1-d20_6588	723.906	2	1445.8	1445.8	0.50422	80.8	503	516	R	ELTSAAEVVSSLLK	Q		0	2511.52	Ovo_D1-n1-d20.6298.6298.2.dta	Contig_Gammarus_90_200426_fr2
Gammarus fossarum	GFoss	F102282	Ovo_D1-n1-d20_6618	725.336	2	1448.66	1448.66	-0.00207088	49.04	588	599	K	KYSHMMYAFGSK	M		1	829.452	Ovo_D1-n1-d20.1731.1731.2.dta	Contig_Gammarus_90_17046_fr5
Gammarus fossarum	GFoss	F102282	Ovo_D1-n1-d20_6620	725.336	2	1448.66	1448.66	0.260241	42.95	588	599	K	KYSHMMYAFGSK	M		1	828.036	Ovo_D1-n1-d20.1727.1727.2.dta	Contig_Gammarus_90_17046_fr5
Gammarus fossarum	GFoss	F102282	Ovo_D1-n1-d20_6636	725.443	2	1448.87	1448.87	-0.446554	64.99	262	276	R	LPLPTILAAGSAVAR	Y		0	2185.43	Ovo_D1-n1-d20.5450.5450.2.dta	Contig_Gammarus_90_20628_fr1
Gammarus fossarum	GFoss	F102282	Ovo_D1-n1-d20_6638	483.964	3	1448.87	1448.87	-0.298853	52.02	262	276	R	LPLPTILAAGSAVAR	Y		0	2194.32	Ovo_D1-n1-d20.5474.5474.3.dta	Contig_Gammarus_90_20628_fr1
Gammarus fossarum	GFoss	F102282	Ovo_D1-n1-d20_6645	725.443	2	1448.87	1448.87	0.478303	64.53	262	276	R	LPLPTILAAGSAVAR	Y		0	2184.24	Ovo_D1-n1-d20.5447.5447.2.dta	Contig_Gammarus_90_20628_fr1
Gammarus fossarum	GFoss	F102282	Ovo_D1-n1-d20_6647	483.965	3	1448.87	1448.87	0.591495	39.07	262	276	R	LPLPTILAAGSAVAR	Y		0	2193.12	Ovo_D1-n1-d20.5471.5471.3.dta	Contig_Gammarus_90_20628_fr1
Gammarus fossarum	GFoss	F102282	Ovo_D1-n1-d20_6672	727.348	2	1452.68	1452.68	0.162458	47.57	294	305	R	LVSSTNCPWSFR	H	Carbamidomethyl (C) [7]	0	1561.87	Ovo_D1-n1-d20.3781.3781.2.dta	Contig_Gammarus_90_45655_fr3
Gammarus fossarum	GFoss	F102282	Ovo_D1-n1-d20_6675	727.349	2	1452.68	1452.68	0.754467	48.75	294	305	R	LVSSTNCPWSFR	H	Carbamidomethyl (C) [7]	0	1563.63	Ovo_D1-n1-d20.3786.3786.2.dta	Contig_Gammarus_90_45655_fr3
Gammarus fossarum	GFoss	F102282	Ovo_D1-n1-d20_6733	729.383	2	1456.75	1456.75	-0.31783	78.7	407	419	K	IQVAVLENNQDSK	R		0	1154.35	Ovo_D1-n1-d20.2642.2642.2.dta	Contig_Gammarus_90_39606_fr3
Gammarus fossarum	GFoss	F102282	Ovo_D1-n1-d20_6735	729.383	2	1456.75	1456.75	-0.0707052	76.99	407	419	K	IQVAVLENNQDSK	R		0	1153.19	Ovo_D1-n1-d20.2639.2639.2.dta	Contig_Gammarus_90_39606_fr3
Gammarus fossarum	GFoss	F102282	Ovo_D1-n1-d20_6742	729.423	2	1456.83	1456.83	-0.712505	61.61	75	87	K	TVLIMELINNVAK	A		0	2770.67	Ovo_D1-n1-d20.6922.6922.2.dta	Contig_Gammarus_90_98464_fr4
Gammarus fossarum	GFoss	F102282	Ovo_D1-n1-d20_6749	729.424	2	1456.83	1456.83	1.2232	70.94	75	87	K	TVLIMELINNVAK	A		0	2771.95	Ovo_D1-n1-d20.6925.6925.2.dta	Contig_Gammarus_90_98464_fr4
Gammarus fossarum	GFoss	F102282	Ovo_D1-n1-d20_675	442.782	2	883.549	883.549	-0.298795	39.99	607	613	K	LLQLELR	I		0	1572.15	Ovo_D1-n1-d20.3809.3809.2.dta	Contig_Gammarus_90_200426_fr2
Gammarus fossarum	GFoss	F102282	Ovo_D1-n1-d20_678	442.782	2	883.549	883.549	0.312377	41.34	607	613	K	LLQLELR	I		0	1573.89	Ovo_D1-n1-d20.3814.3814.2.dta	Contig_Gammarus_90_200426_fr2
Gammarus fossarum	GFoss	F102282	Ovo_D1-n1-d20_6828	732.873	2	1463.73	1463.73	-0.501458	47.45	279	291	R	DLMFTLPTEAQAK	G		0	2116.88	Ovo_D1-n1-d20.5272.5272.2.dta	Contig_Gammarus_90_9612_fr5
Gammarus fossarum	GFoss	F102282	Ovo_D1-n1-d20_6893	735.94	2	1469.86	1469.86	0.52726	62.18	255	268	R	ILVLSEMVGAIIGR	Q		0	3023.28	Ovo_D1-n1-d20.7518.7518.2.dta	Contig_Gammarus_90_116638_fr6
Gammarus fossarum	GFoss	F102282	Ovo_D1-n1-d20_6895	735.94	2	1469.87	1469.86	0.853821	64.88	255	268	R	ILVLSEMVGAIIGR	Q		0	3024.93	Ovo_D1-n1-d20.7522.7522.2.dta	Contig_Gammarus_90_116638_fr6
Gammarus fossarum	GFoss	F102282	Ovo_D1-n1-d20_6915	736.92	2	1471.82	1471.82	0.243236	92.41	535	548	K	QALNSLAESLVSLK	E		0	2235.83	Ovo_D1-n1-d20.5585.5585.2.dta	Contig_Gammarus_90_200426_fr2
Gammarus fossarum	GFoss	F102282	Ovo_D1-n1-d20_6916	736.92	2	1471.83	1471.82	0.324767	78.7	535	548	K	QALNSLAESLVSLK	E		0	2234.37	Ovo_D1-n1-d20.5581.5581.2.dta	Contig_Gammarus_90_200426_fr2
Gammarus fossarum	GFoss	F102282	Ovo_D1-n1-d20_6990	739.332	2	1476.65	1476.65	0.952156	46.38	452	464	R	GYTTSPVSEHDER	E		0	521.177	Ovo_D1-n1-d20.903.903.2.dta	Contig_Gammarus_90_12473_fr6
Gammarus fossarum	GFoss	F102282	Ovo_D1-n1-d20_6999	494.268	3	1479.78	1479.78	-0.759571	44.7	519	531	R	TASIFFNLANNIR	S		0	2281.23	Ovo_D1-n1-d20.5706.5706.3.dta	Contig_Gammarus_90_17046_fr6
Gammarus fossarum	GFoss	F102282	Ovo_D1-n1-d20_7009	740.899	2	1479.78	1479.78	0.109475	48.1	519	531	R	TASIFFNLANNIR	S		0	2275.88	Ovo_D1-n1-d20.5692.5692.2.dta	Contig_Gammarus_90_17046_fr6
Gammarus fossarum	GFoss	F102282	Ovo_D1-n1-d20_7010	494.268	3	1479.78	1479.78	0.112179	57.43	519	531	R	TASIFFNLANNIR	S		0	2280.33	Ovo_D1-n1-d20.5704.5704.3.dta	Contig_Gammarus_90_17046_fr6
Gammarus fossarum	GFoss	F102282	Ovo_D1-n1-d20_7017	740.899	2	1479.78	1479.78	0.596033	57.81	519	531	R	TASIFFNLANNIR	S		0	2276.71	Ovo_D1-n1-d20.5694.5694.2.dta	Contig_Gammarus_90_17046_fr6
Gammarus fossarum	GFoss	F102282	Ovo_D1-n1-d20_7138	743.87	2	1485.73	1485.73	0.181729	51.93	451	463	R	IAQGMMDAMHLLR	A		0	1841.76	Ovo_D1-n1-d20.4540.4540.2.dta	Contig_Gammarus_90_17046_fr6
Gammarus fossarum	GFoss	F102282	Ovo_D1-n1-d20_7146	743.87	2	1485.73	1485.73	0.585573	69.82	451	463	R	IAQGMMDAMHLLR	A		0	1842.88	Ovo_D1-n1-d20.4543.4543.2.dta	Contig_Gammarus_90_17046_fr6
Gammarus fossarum	GFoss	F102282	Ovo_D1-n1-d20_7159	744.355	2	1486.69	1486.69	0.530035	64.75	32	44	R	TTPSYVAFTDTER	L		0	1358.66	Ovo_D1-n1-d20.3215.3215.2.dta	Contig_Gammarus_90_205967_fr4
Gammarus fossarum	GFoss	F102282	Ovo_D1-n1-d20_7313	750.353	2	1498.69	1498.69	0.121439	39.13	198	209	K	CKVSQDYQACLK	K	Carbamidomethyl (C) [1], Carbamidomethyl (C) [10]	1	678.447	Ovo_D1-n1-d20.1312.1312.2.dta	Contig_Gammarus_90_7061_fr2
Gammarus fossarum	GFoss	F102282	Ovo_D1-n1-d20_7327	750.409	2	1498.8	1498.8	0.22151	56.97	202	214	K	SEKFQYAVSSLLK	L		1	1638.23	Ovo_D1-n1-d20.3991.3991.2.dta	Contig_Gammarus_90_19261_fr6
Gammarus fossarum	GFoss	F102282	Ovo_D1-n1-d20_7331	750.409	2	1498.8	1498.8	0.381638	54.89	202	214	K	SEKFQYAVSSLLK	L		1	1636.76	Ovo_D1-n1-d20.3987.3987.2.dta	Contig_Gammarus_90_19261_fr6
Gammarus fossarum	GFoss	F102282	Ovo_D1-n1-d20_7339	751.396	2	1500.78	1500.78	-0.221885	83.59	154	167	R	VVPSLSAEDTLSQR	L		0	1356.93	Ovo_D1-n1-d20.3210.3210.2.dta	Contig_Gammarus_90_276_fr4
Gammarus fossarum	GFoss	F102282	Ovo_D1-n1-d20_7340	501.267	3	1500.78	1500.78	-0.212556	43	154	167	R	VVPSLSAEDTLSQR	L		0	1361.27	Ovo_D1-n1-d20.3222.3222.3.dta	Contig_Gammarus_90_276_fr4
Gammarus fossarum	GFoss	F102282	Ovo_D1-n1-d20_7349	751.397	2	1500.78	1500.78	0.271193	79.07	154	167	R	VVPSLSAEDTLSQR	L		0	1355.8	Ovo_D1-n1-d20.3207.3207.2.dta	Contig_Gammarus_90_276_fr4
Gammarus fossarum	GFoss	F102282	Ovo_D1-n1-d20_7360	751.427	2	1500.84	1500.84	-0.374457	48.29	288	300	R	LSIKDSLEEQLVK	A		1	1707.22	Ovo_D1-n1-d20.4180.4180.2.dta	Contig_Gammarus_90_87598_fr2
Gammarus fossarum	GFoss	F102282	Ovo_D1-n1-d20_7361	751.427	2	1500.84	1500.84	0.198555	47.97	288	300	R	LSIKDSLEEQLVK	A		1	1720.88	Ovo_D1-n1-d20.4217.4217.2.dta	Contig_Gammarus_90_87598_fr2
Gammarus fossarum	GFoss	F102282	Ovo_D1-n1-d20_7374	751.428	2	1500.84	1500.84	1.2513	51.07	288	300	R	LSIKDSLEEQLVK	A		1	1645.44	Ovo_D1-n1-d20.4011.4011.2.dta	Contig_Gammarus_90_87598_fr2
Gammarus fossarum	GFoss	F102282	Ovo_D1-n1-d20_7382	751.429	2	1500.84	1500.84	2.30404	46.04	288	300	R	LSIKDSLEEQLVK	A		1	1644.1	Ovo_D1-n1-d20.4007.4007.2.dta	Contig_Gammarus_90_87598_fr2
Gammarus fossarum	GFoss	F102282	Ovo_D1-n1-d20_740	449.777	2	897.539	897.54	-0.393297	42.6	569	576	K	NNVALIVR	R		0	1012.11	Ovo_D1-n1-d20.2245.2245.2.dta	Contig_Gammarus_90_17046_fr5
Gammarus fossarum	GFoss	F102282	Ovo_D1-n1-d20_746	449.777	2	897.539	897.54	-0.192749	41.46	569	576	K	NNVALIVR	R		0	1010.68	Ovo_D1-n1-d20.2241.2241.2.dta	Contig_Gammarus_90_17046_fr5
Gammarus fossarum	GFoss	F102282	Ovo_D1-n1-d20_7479	752.875	2	1503.74	1503.74	0.29593	53.66	471	483	R	RAIDMVEDNQVSK	M		1	781.597	Ovo_D1-n1-d20.1594.1594.2.dta	Contig_Gammarus_90_201522_fr3
Gammarus fossarum	GFoss	F102282	Ovo_D1-n1-d20_7481	752.875	2	1503.74	1503.74	0.535334	66.09	471	483	R	RAIDMVEDNQVSK	M		1	780.479	Ovo_D1-n1-d20.1591.1591.2.dta	Contig_Gammarus_90_201522_fr3
Gammarus fossarum	GFoss	F102282	Ovo_D1-n1-d20_751	449.777	2	897.54	897.54	0.208347	40.51	569	576	K	NNVALIVR	R		0	1072.68	Ovo_D1-n1-d20.2414.2414.2.dta	Contig_Gammarus_90_17046_fr5
Gammarus fossarum	GFoss	F102282	Ovo_D1-n1-d20_754	449.777	2	897.54	897.54	0.408896	40.35	569	576	K	NNVALIVR	R		0	1074.32	Ovo_D1-n1-d20.2419.2419.2.dta	Contig_Gammarus_90_17046_fr5
Gammarus fossarum	GFoss	F102282	Ovo_D1-n1-d20_7565	757.386	2	1512.76	1512.76	0.0363575	62.75	33	45	R	VTANDQLYALYSR	Q		0	1599.56	Ovo_D1-n1-d20.3883.3883.2.dta	Contig_Gammarus_90_7061_fr2
Gammarus fossarum	GFoss	F102282	Ovo_D1-n1-d20_7568	757.386	2	1512.76	1512.76	0.0363575	57.3	33	45	R	VTANDQLYALYSR	Q		0	1598.74	Ovo_D1-n1-d20.3881.3881.2.dta	Contig_Gammarus_90_7061_fr2
Gammarus fossarum	GFoss	F102282	Ovo_D1-n1-d20_7581	757.42	2	1512.83	1512.83	0.0356948	54.45	449	462	R	SSQPQLSGLAEIKR	Q		1	1116.25	Ovo_D1-n1-d20.2535.2535.2.dta	Contig_Gammarus_90_199971_fr3
Gammarus fossarum	GFoss	F102282	Ovo_D1-n1-d20_7585	505.283	3	1512.83	1512.83	0.0978302	43.65	449	462	R	SSQPQLSGLAEIKR	Q		1	1119.89	Ovo_D1-n1-d20.2546.2546.3.dta	Contig_Gammarus_90_199971_fr3
Gammarus fossarum	GFoss	F102282	Ovo_D1-n1-d20_7590	757.421	2	1512.83	1512.83	0.590947	46.97	449	462	R	SSQPQLSGLAEIKR	Q		1	1115.14	Ovo_D1-n1-d20.2532.2532.2.dta	Contig_Gammarus_90_199971_fr3
Gammarus fossarum	GFoss	F102282	Ovo_D1-n1-d20_7610	757.897	2	1513.78	1513.78	-0.510642	64.74	336	349	R	CDGDVALILNPSLK	Q	Carbamidomethyl (C) [1]	0	1961.48	Ovo_D1-n1-d20.4863.4863.2.dta	Contig_Gammarus_90_277_fr1
Gammarus fossarum	GFoss	F102282	Ovo_D1-n1-d20_7611	757.898	2	1513.78	1513.78	-0.352098	56.02	336	349	R	CDGDVALILNPSLK	Q	Carbamidomethyl (C) [1]	0	2029.5	Ovo_D1-n1-d20.5042.5042.2.dta	Contig_Gammarus_90_277_fr1
Gammarus fossarum	GFoss	F102282	Ovo_D1-n1-d20_7616	757.898	2	1513.78	1513.78	0.374559	68.28	336	349	R	CDGDVALILNPSLK	Q	Carbamidomethyl (C) [1]	0	1962.63	Ovo_D1-n1-d20.4866.4866.2.dta	Contig_Gammarus_90_277_fr1
Gammarus fossarum	GFoss	F102282	Ovo_D1-n1-d20_7619	757.898	2	1513.78	1513.78	0.453831	66.81	336	349	R	CDGDVALILNPSLK	Q	Carbamidomethyl (C) [1]	0	2028.18	Ovo_D1-n1-d20.5038.5038.2.dta	Contig_Gammarus_90_277_fr1
Gammarus fossarum	GFoss	F102282	Ovo_D1-n1-d20_7641	759.354	2	1516.69	1516.69	0.212963	89.62	405	417	R	MNDEGVQNNLLDR	V		0	1221.38	Ovo_D1-n1-d20.2831.2831.2.dta	Contig_Gammarus_90_17046_fr6
Gammarus fossarum	GFoss	F102282	Ovo_D1-n1-d20_7642	759.355	2	1516.69	1516.69	0.371202	89.13	405	417	R	MNDEGVQNNLLDR	V		0	1220.1	Ovo_D1-n1-d20.2827.2827.2.dta	Contig_Gammarus_90_17046_fr6
Gammarus fossarum	GFoss	F102282	Ovo_D1-n1-d20_7677	759.89	2	1517.77	1517.76	0.351833	63.26	282	295	K	ELDVLIGPSETSMK	L		0	1781.63	Ovo_D1-n1-d20.4377.4377.2.dta	Contig_Gammarus_90_19261_fr6
Gammarus fossarum	GFoss	F102282	Ovo_D1-n1-d20_7678	759.89	2	1517.77	1517.76	0.430897	62.01	282	295	K	ELDVLIGPSETSMK	L		0	1783.03	Ovo_D1-n1-d20.4381.4381.2.dta	Contig_Gammarus_90_19261_fr6
Gammarus fossarum	GFoss	F102282	Ovo_D1-n1-d20_7734	761.87	2	1521.72	1521.72	0.105144	56.72	523	534	K	QLMEQVAEYQQR	C		0	1244.34	Ovo_D1-n1-d20.2894.2894.2.dta	Contig_Gammarus_90_6933_fr5
Gammarus fossarum	GFoss	F102282	Ovo_D1-n1-d20_7767	509.28	3	1524.82	1524.82	-1.00274	41.77	136	149	K	ISALEAANIFTTFK	A		0	2510.22	Ovo_D1-n1-d20.6295.6295.3.dta	Contig_Gammarus_90_200559_fr3
Gammarus fossarum	GFoss	F102282	Ovo_D1-n1-d20_7768	509.28	3	1524.82	1524.82	-0.51088	48.26	136	149	K	ISALEAANIFTTFK	A		0	2516.45	Ovo_D1-n1-d20.6312.6312.3.dta	Contig_Gammarus_90_200559_fr3
Gammarus fossarum	GFoss	F102282	Ovo_D1-n1-d20_7786	765.888	2	1529.76	1529.76	0.160809	63.77	290	302	R	KTSLLYDYTDSPK	N		1	1134.08	Ovo_D1-n1-d20.2586.2586.2.dta	Contig_Gammarus_90_194758_fr3
Gammarus fossarum	GFoss	F102282	Ovo_D1-n1-d20_7790	765.888	2	1529.76	1529.76	0.474584	51.61	290	302	R	KTSLLYDYTDSPK	N		1	1132.67	Ovo_D1-n1-d20.2582.2582.2.dta	Contig_Gammarus_90_194758_fr3
Gammarus fossarum	GFoss	F102282	Ovo_D1-n1-d20_7844	767.873	2	1533.73	1533.73	-1.66848	44.09	89	102	R	ITMQEDGSGEVQLK	N		0	1576.51	Ovo_D1-n1-d20.3821.3821.2.dta	Contig_Gammarus_90_17046_fr6
Gammarus fossarum	GFoss	F102282	Ovo_D1-n1-d20_7855	767.874	2	1533.73	1533.73	-0.638311	60.28	89	102	R	ITMQEDGSGEVQLK	N		0	1686.37	Ovo_D1-n1-d20.4125.4125.2.dta	Contig_Gammarus_90_17046_fr6
Gammarus fossarum	GFoss	F102282	Ovo_D1-n1-d20_7857	767.874	2	1533.73	1533.73	-0.560071	45.57	89	102	R	ITMQEDGSGEVQLK	N		0	2663.84	Ovo_D1-n1-d20.6669.6669.2.dta	Contig_Gammarus_90_17046_fr6
Gammarus fossarum	GFoss	F102282	Ovo_D1-n1-d20_7867	767.874	2	1533.73	1533.73	-0.31231	57.07	89	102	R	ITMQEDGSGEVQLK	N		0	1591.28	Ovo_D1-n1-d20.3861.3861.2.dta	Contig_Gammarus_90_17046_fr6
Gammarus fossarum	GFoss	F102282	Ovo_D1-n1-d20_7873	767.874	2	1533.73	1533.73	-0.155829	68.27	89	102	R	ITMQEDGSGEVQLK	N		0	1273.33	Ovo_D1-n1-d20.2974.2974.2.dta	Contig_Gammarus_90_17046_fr6
Gammarus fossarum	GFoss	F102282	Ovo_D1-n1-d20_7874	767.874	2	1533.73	1533.73	-0.155829	60.81	89	102	R	ITMQEDGSGEVQLK	N		0	1272.48	Ovo_D1-n1-d20.2972.2972.2.dta	Contig_Gammarus_90_17046_fr6
Gammarus fossarum	GFoss	F102282	Ovo_D1-n1-d20_7876	767.874	2	1533.73	1533.73	-0.155829	46	89	102	R	ITMQEDGSGEVQLK	N		0	2187.28	Ovo_D1-n1-d20.5455.5455.2.dta	Contig_Gammarus_90_17046_fr6
Gammarus fossarum	GFoss	F102282	Ovo_D1-n1-d20_7878	767.874	2	1533.73	1533.73	-0.0775884	64.81	89	102	R	ITMQEDGSGEVQLK	N		0	1497.14	Ovo_D1-n1-d20.3603.3603.2.dta	Contig_Gammarus_90_17046_fr6
Gammarus fossarum	GFoss	F102282	Ovo_D1-n1-d20_7905	767.875	2	1533.73	1533.73	0.235373	53.86	89	102	R	ITMQEDGSGEVQLK	N		0	1981.17	Ovo_D1-n1-d20.4914.4914.2.dta	Contig_Gammarus_90_17046_fr6
Gammarus fossarum	GFoss	F102282	Ovo_D1-n1-d20_7918	767.875	2	1533.74	1533.73	0.404894	75.69	89	102	R	ITMQEDGSGEVQLK	N		0	1432.34	Ovo_D1-n1-d20.3421.3421.2.dta	Contig_Gammarus_90_17046_fr6
Gammarus fossarum	GFoss	F102282	Ovo_D1-n1-d20_7919	767.875	2	1533.74	1533.73	0.404894	48.9	89	102	R	ITMQEDGSGEVQLK	N		0	2670.49	Ovo_D1-n1-d20.6685.6685.2.dta	Contig_Gammarus_90_17046_fr6
Gammarus fossarum	GFoss	F102282	Ovo_D1-n1-d20_7921	767.875	2	1533.74	1533.73	0.404894	71.51	89	102	R	ITMQEDGSGEVQLK	N		0	1495.42	Ovo_D1-n1-d20.3598.3598.2.dta	Contig_Gammarus_90_17046_fr6
Gammarus fossarum	GFoss	F102282	Ovo_D1-n1-d20_7924	767.875	2	1533.74	1533.73	0.404894	63.38	89	102	R	ITMQEDGSGEVQLK	N		0	1955.56	Ovo_D1-n1-d20.4847.4847.2.dta	Contig_Gammarus_90_17046_fr6
Gammarus fossarum	GFoss	F102282	Ovo_D1-n1-d20_7932	767.875	2	1533.74	1533.73	0.561375	75.27	89	102	R	ITMQEDGSGEVQLK	N		0	1431.46	Ovo_D1-n1-d20.3419.3419.2.dta	Contig_Gammarus_90_17046_fr6
Gammarus fossarum	GFoss	F102282	Ovo_D1-n1-d20_7938	767.875	2	1533.74	1533.73	0.639615	64.11	89	102	R	ITMQEDGSGEVQLK	N		0	1211.47	Ovo_D1-n1-d20.2802.2802.2.dta	Contig_Gammarus_90_17046_fr6
Gammarus fossarum	GFoss	F102282	Ovo_D1-n1-d20_7944	767.875	2	1533.74	1533.73	0.717856	71.12	89	102	R	ITMQEDGSGEVQLK	N		0	1148.65	Ovo_D1-n1-d20.2626.2626.2.dta	Contig_Gammarus_90_17046_fr6
Gammarus fossarum	GFoss	F102282	Ovo_D1-n1-d20_7951	767.875	2	1533.74	1533.73	0.796096	83.96	89	102	R	ITMQEDGSGEVQLK	N		0	1147.23	Ovo_D1-n1-d20.2622.2622.2.dta	Contig_Gammarus_90_17046_fr6
Gammarus fossarum	GFoss	F102282	Ovo_D1-n1-d20_7953	767.875	2	1533.74	1533.73	0.796096	52.62	89	102	R	ITMQEDGSGEVQLK	N		0	3173.11	Ovo_D1-n1-d20.7862.7862.2.dta	Contig_Gammarus_90_17046_fr6
Gammarus fossarum	GFoss	F102282	Ovo_D1-n1-d20_7963	767.875	2	1533.74	1533.73	0.952577	68.13	89	102	R	ITMQEDGSGEVQLK	N		0	1210.07	Ovo_D1-n1-d20.2798.2798.2.dta	Contig_Gammarus_90_17046_fr6
Gammarus fossarum	GFoss	F102282	Ovo_D1-n1-d20_7966	767.875	2	1533.74	1533.73	0.952577	54.42	89	102	R	ITMQEDGSGEVQLK	N		0	1687.55	Ovo_D1-n1-d20.4128.4128.2.dta	Contig_Gammarus_90_17046_fr6
Gammarus fossarum	GFoss	F102282	Ovo_D1-n1-d20_7973	767.875	2	1533.74	1533.73	1.1221	52.14	89	102	R	ITMQEDGSGEVQLK	N		0	1344.76	Ovo_D1-n1-d20.3176.3176.2.dta	Contig_Gammarus_90_17046_fr6
Gammarus fossarum	GFoss	F102282	Ovo_D1-n1-d20_7975	767.875	2	1533.74	1533.73	1.1221	66.17	89	102	R	ITMQEDGSGEVQLK	N		0	1760.15	Ovo_D1-n1-d20.4320.4320.2.dta	Contig_Gammarus_90_17046_fr6
Gammarus fossarum	GFoss	F102282	Ovo_D1-n1-d20_7981	767.875	2	1533.74	1533.73	1.27858	54.28	89	102	R	ITMQEDGSGEVQLK	N		0	1340.29	Ovo_D1-n1-d20.3163.3163.2.dta	Contig_Gammarus_90_17046_fr6
Gammarus fossarum	GFoss	F102282	Ovo_D1-n1-d20_7988	767.876	2	1533.74	1533.73	1.35682	51.46	89	102	R	ITMQEDGSGEVQLK	N		0	2501.41	Ovo_D1-n1-d20.6274.6274.2.dta	Contig_Gammarus_90_17046_fr6
Gammarus fossarum	GFoss	F102282	Ovo_D1-n1-d20_7996	767.876	2	1533.74	1533.73	1.59154	51.85	89	102	R	ITMQEDGSGEVQLK	N		0	3387.02	Ovo_D1-n1-d20.8313.8313.2.dta	Contig_Gammarus_90_17046_fr6
Gammarus fossarum	GFoss	F102282	Ovo_D1-n1-d20_8010	767.876	2	1533.74	1533.73	1.91754	69.11	89	102	R	ITMQEDGSGEVQLK	N		0	2194.65	Ovo_D1-n1-d20.5475.5475.2.dta	Contig_Gammarus_90_17046_fr6
Gammarus fossarum	GFoss	F102282	Ovo_D1-n1-d20_8037	767.909	2	1533.8	1533.8	-0.910155	59.85	213	226	R	VEYTITPAAISDVR	S		0	1711.89	Ovo_D1-n1-d20.4193.4193.2.dta	Contig_Gammarus_90_20034_fr2
Gammarus fossarum	GFoss	F102282	Ovo_D1-n1-d20_8038	767.909	2	1533.8	1533.8	-0.114747	53.75	213	226	R	VEYTITPAAISDVR	S		0	1712.73	Ovo_D1-n1-d20.4195.4195.2.dta	Contig_Gammarus_90_20034_fr2
Gammarus fossarum	GFoss	F102282	Ovo_D1-n1-d20_8057	768.419	2	1534.82	1534.82	-0.441093	46.99	206	220	R	FGSSSETPLSAVLLK	A		0	2062.95	Ovo_D1-n1-d20.5127.5127.2.dta	Contig_Gammarus_90_194758_fr1
Gammarus fossarum	GFoss	F102282	Ovo_D1-n1-d20_8058	768.419	2	1534.82	1534.82	-0.128353	57	206	220	R	FGSSSETPLSAVLLK	A		0	2064.09	Ovo_D1-n1-d20.5130.5130.2.dta	Contig_Gammarus_90_194758_fr1
Gammarus fossarum	GFoss	F102282	Ovo_D1-n1-d20_807	452.766	2	903.518	903.518	0.482558	51.16	390	397	R	AFDIAVLR	L		0	1771.55	Ovo_D1-n1-d20.4349.4349.2.dta	Contig_Gammarus_90_175658_fr6
Gammarus fossarum	GFoss	F102282	Ovo_D1-n1-d20_8085	769.87	2	1537.73	1537.72	3.96756	59.12	523	534	K	QLMEQVAEYQQR	C	Oxidation (M) [3]	0	882.659	Ovo_D1-n1-d20.1880.1880.2.dta	Contig_Gammarus_90_6933_fr5
Gammarus fossarum	GFoss	F102282	Ovo_D1-n1-d20_8086	769.87	2	1537.73	1537.72	3.96756	51.14	523	534	K	QLMEQVAEYQQR	C	Oxidation (M) [3]	0	881.284	Ovo_D1-n1-d20.1876.1876.2.dta	Contig_Gammarus_90_6933_fr5
Gammarus fossarum	GFoss	F102282	Ovo_D1-n1-d20_8128	772.874	2	1543.73	1543.73	0.0926325	59.95	151	164	K	AYTAQMTQTPGTFK	L		0	1122.7	Ovo_D1-n1-d20.2554.2554.2.dta	Contig_Gammarus_90_49275_fr3
Gammarus fossarum	GFoss	F102282	Ovo_D1-n1-d20_813	455.726	2	909.437	909.438	-0.866469	46.44	203	210	R	IMDTFAGR	C		0	1036.65	Ovo_D1-n1-d20.2312.2312.2.dta	Contig_Gammarus_90_20034_fr2
Gammarus fossarum	GFoss	F102282	Ovo_D1-n1-d20_8131	772.875	2	1543.73	1543.73	0.57199	67.38	151	164	K	AYTAQMTQTPGTFK	L		0	1121.28	Ovo_D1-n1-d20.2550.2550.2.dta	Contig_Gammarus_90_49275_fr3
Gammarus fossarum	GFoss	F102282	Ovo_D1-n1-d20_814	455.726	2	909.437	909.438	-0.866469	49.07	203	210	R	IMDTFAGR	C		0	1038.09	Ovo_D1-n1-d20.2316.2316.2.dta	Contig_Gammarus_90_20034_fr2
Gammarus fossarum	GFoss	F102282	Ovo_D1-n1-d20_8179	775.409	2	1548.8	1548.8	0.335743	91.18	220	234	K	TLGALELDVFSEAGK	A		0	2334.81	Ovo_D1-n1-d20.5847.5847.2.dta	Contig_Gammarus_90_200426_fr2
Gammarus fossarum	GFoss	F102282	Ovo_D1-n1-d20_8180	775.409	2	1548.8	1548.8	0.335743	83.04	220	234	K	TLGALELDVFSEAGK	A		0	2333.96	Ovo_D1-n1-d20.5845.5845.2.dta	Contig_Gammarus_90_200426_fr2
Gammarus fossarum	GFoss	F102282	Ovo_D1-n1-d20_8208	775.872	2	1549.73	1549.73	0.363289	56.23	89	102	R	ITMQEDGSGEVQLK	N	Oxidation (M) [3]	0	777.598	Ovo_D1-n1-d20.1583.1583.2.dta	Contig_Gammarus_90_17046_fr6
Gammarus fossarum	GFoss	F102282	Ovo_D1-n1-d20_8209	775.873	2	1549.73	1549.73	0.840792	54.48	89	102	R	ITMQEDGSGEVQLK	N	Oxidation (M) [3]	0	780.205	Ovo_D1-n1-d20.1590.1590.2.dta	Contig_Gammarus_90_17046_fr6
Gammarus fossarum	GFoss	F102282	Ovo_D1-n1-d20_8307	778.878	2	1555.74	1555.74	0.241043	48.17	49	61	K	TWETALNNAAYFR	G		0	2012.96	Ovo_D1-n1-d20.4997.4997.2.dta	Contig_Gammarus_90_57175_fr1
Gammarus fossarum	GFoss	F102282	Ovo_D1-n1-d20_8308	778.878	2	1555.74	1555.74	0.241043	54.63	49	61	K	TWETALNNAAYFR	G		0	2014.45	Ovo_D1-n1-d20.5001.5001.2.dta	Contig_Gammarus_90_57175_fr1
Gammarus fossarum	GFoss	F102282	Ovo_D1-n1-d20_8314	779.372	2	1556.73	1556.73	0.0154169	58.56	215	228	K	AYTAQMTQTPGNFK	M		0	1095.93	Ovo_D1-n1-d20.2478.2478.2.dta	Contig_Gammarus_90_46567_fr4
Gammarus fossarum	GFoss	F102282	Ovo_D1-n1-d20_8318	779.372	2	1556.73	1556.73	0.477925	69.84	215	228	K	AYTAQMTQTPGNFK	M		0	1097.43	Ovo_D1-n1-d20.2482.2482.2.dta	Contig_Gammarus_90_46567_fr4
Gammarus fossarum	GFoss	F102282	Ovo_D1-n1-d20_8359	779.897	2	1557.78	1557.78	-0.121327	64.91	393	406	K	EVGPNPDFETVARK	I		1	986.056	Ovo_D1-n1-d20.2173.2173.2.dta	Contig_Gammarus_90_39606_fr3
Gammarus fossarum	GFoss	F102282	Ovo_D1-n1-d20_8361	779.897	2	1557.78	1557.78	0.199643	46.05	393	406	K	EVGPNPDFETVARK	I		1	984.891	Ovo_D1-n1-d20.2170.2170.2.dta	Contig_Gammarus_90_39606_fr3
Gammarus fossarum	GFoss	F102282	Ovo_D1-n1-d20_8370	779.9	2	1557.79	1557.79	-0.694575	68.94	35	47	R	MGAIYSLIHHFNR	G		0	1616.53	Ovo_D1-n1-d20.3931.3931.2.dta	Contig_Gammarus_90_206816_fr3
Gammarus fossarum	GFoss	F102282	Ovo_D1-n1-d20_8386	779.901	2	1557.79	1557.79	0.16562	46.74	35	47	R	MGAIYSLIHHFNR	G		0	1615.68	Ovo_D1-n1-d20.3929.3929.2.dta	Contig_Gammarus_90_206816_fr3
Gammarus fossarum	GFoss	F102282	Ovo_D1-n1-d20_8411	779.922	2	1557.83	1557.83	-0.261261	48.52	119	131	R	EVLPIDYKPIEDK	S		0	1464.57	Ovo_D1-n1-d20.3511.3511.2.dta	Contig_Gammarus_90_17046_fr6
Gammarus fossarum	GFoss	F102282	Ovo_D1-n1-d20_8424	779.922	2	1557.83	1557.83	0.675941	56.08	119	131	R	EVLPIDYKPIEDK	S		0	1465.68	Ovo_D1-n1-d20.3514.3514.2.dta	Contig_Gammarus_90_17046_fr6
Gammarus fossarum	GFoss	F102282	Ovo_D1-n1-d20_8432	780.438	2	1558.86	1558.86	0.417613	57.26	60	73	K	IELNTPTVLFGEVK	M		0	2189.56	Ovo_D1-n1-d20.5461.5461.2.dta	Contig_Gammarus_90_39606_fr3
Gammarus fossarum	GFoss	F102282	Ovo_D1-n1-d20_8435	780.438	2	1558.86	1558.86	0.494592	57.97	60	73	K	IELNTPTVLFGEVK	M		0	2251.32	Ovo_D1-n1-d20.5626.5626.2.dta	Contig_Gammarus_90_39606_fr3
Gammarus fossarum	GFoss	F102282	Ovo_D1-n1-d20_8440	780.438	2	1558.86	1558.86	0.72553	57.94	60	73	K	IELNTPTVLFGEVK	M		0	2191.04	Ovo_D1-n1-d20.5465.5465.2.dta	Contig_Gammarus_90_39606_fr3
Gammarus fossarum	GFoss	F102282	Ovo_D1-n1-d20_8449	780.438	2	1558.86	1558.86	1.03345	54.08	60	73	K	IELNTPTVLFGEVK	M		0	2253.36	Ovo_D1-n1-d20.5632.5632.2.dta	Contig_Gammarus_90_39606_fr3
Gammarus fossarum	GFoss	F102282	Ovo_D1-n1-d20_8465	781.382	2	1560.75	1560.75	-0.157617	47.8	402	415	K	TTYLAGIMSFSNEK	C		0	2068.27	Ovo_D1-n1-d20.5141.5141.2.dta	Contig_Gammarus_90_13825_fr3
Gammarus fossarum	GFoss	F102282	Ovo_D1-n1-d20_8485	782.382	2	1562.75	1562.75	0.369221	113.5	164	178	K	MAVDSSEAVAEVEVK	A		0	1400.11	Ovo_D1-n1-d20.3330.3330.2.dta	Contig_Gammarus_90_48868_fr5
Gammarus fossarum	GFoss	F102282	Ovo_D1-n1-d20_8491	782.383	2	1562.75	1562.75	0.75316	107.29	164	178	K	MAVDSSEAVAEVEVK	A		0	1404.59	Ovo_D1-n1-d20.3343.3343.2.dta	Contig_Gammarus_90_48868_fr5
Gammarus fossarum	GFoss	F102282	Ovo_D1-n1-d20_8499	783.436	2	1564.86	1564.86	0.142505	53.77	133	145	R	QLLNLQLPEQDVR	R		0	1969.3	Ovo_D1-n1-d20.4883.4883.2.dta	Contig_Gammarus_90_48740_fr3
Gammarus fossarum	GFoss	F102282	Ovo_D1-n1-d20_8542	784.898	2	1567.78	1567.78	0.164564	54.82	129	142	K	TFSPEEISSMVLTK	M		0	2237.36	Ovo_D1-n1-d20.5589.5589.2.dta	Contig_Gammarus_90_205967_fr4
Gammarus fossarum	GFoss	F102282	Ovo_D1-n1-d20_8547	784.898	2	1567.78	1567.78	0.942734	46.64	129	142	K	TFSPEEISSMVLTK	M		0	2239.62	Ovo_D1-n1-d20.5595.5595.2.dta	Contig_Gammarus_90_205967_fr4
Gammarus fossarum	GFoss	F102282	Ovo_D1-n1-d20_864	458.238	2	914.461	914.461	0.0153096	42.77	117	123	R	HFVDLER	N		0	829.208	Ovo_D1-n1-d20.1730.1730.2.dta	Contig_Gammarus_90_3624_fr5
Gammarus fossarum	GFoss	F102282	Ovo_D1-n1-d20_8642	786.919	2	1571.82	1571.82	0.891958	77.2	56	71	K	GVDILSDAVAVTMGPK	G		0	2410.58	Ovo_D1-n1-d20.6047.6047.2.dta	Contig_Gammarus_90_208021_fr3
Gammarus fossarum	GFoss	F102282	Ovo_D1-n1-d20_8643	786.919	2	1571.82	1571.82	0.968302	76.48	56	71	K	GVDILSDAVAVTMGPK	G		0	2412.6	Ovo_D1-n1-d20.6052.6052.2.dta	Contig_Gammarus_90_208021_fr3
Gammarus fossarum	GFoss	F102282	Ovo_D1-n1-d20_8644	524.979	3	1571.92	1571.92	-1.1909	38.57	516	529	K	IIYPAEALTIVIEK	N		0	2584.57	Ovo_D1-n1-d20.6479.6479.3.dta	Contig_Gammarus_90_276_fr4
Gammarus fossarum	GFoss	F102282	Ovo_D1-n1-d20_865	458.238	2	914.461	914.461	0.0153096	42.71	117	123	R	HFVDLER	N		0	830.678	Ovo_D1-n1-d20.1734.1734.2.dta	Contig_Gammarus_90_3624_fr5
Gammarus fossarum	GFoss	F102282	Ovo_D1-n1-d20_8651	524.98	3	1571.92	1571.92	-0.00763399	54.88	516	529	K	IIYPAEALTIVIEK	N		0	2586.27	Ovo_D1-n1-d20.6483.6483.3.dta	Contig_Gammarus_90_276_fr4
Gammarus fossarum	GFoss	F102282	Ovo_D1-n1-d20_8656	786.966	2	1571.92	1571.92	0.346074	48.16	516	529	K	IIYPAEALTIVIEK	N		0	2639.33	Ovo_D1-n1-d20.6612.6612.2.dta	Contig_Gammarus_90_276_fr4
Gammarus fossarum	GFoss	F102282	Ovo_D1-n1-d20_8657	786.966	2	1571.92	1571.92	0.346074	61.1	516	529	K	IIYPAEALTIVIEK	N		0	2636.79	Ovo_D1-n1-d20.6605.6605.2.dta	Contig_Gammarus_90_276_fr4
Gammarus fossarum	GFoss	F102282	Ovo_D1-n1-d20_8658	786.966	2	1571.92	1571.92	0.346074	52.57	516	529	K	IIYPAEALTIVIEK	N		0	2573.43	Ovo_D1-n1-d20.6452.6452.2.dta	Contig_Gammarus_90_276_fr4
Gammarus fossarum	GFoss	F102282	Ovo_D1-n1-d20_8668	786.966	2	1571.92	1571.92	0.651434	74.62	516	529	K	IIYPAEALTIVIEK	N		0	2575.34	Ovo_D1-n1-d20.6457.6457.2.dta	Contig_Gammarus_90_276_fr4
Gammarus fossarum	GFoss	F102282	Ovo_D1-n1-d20_867	458.238	2	914.461	914.461	0.080922	42.49	117	123	R	HFVDLER	N		0	768.529	Ovo_D1-n1-d20.1558.1558.2.dta	Contig_Gammarus_90_3624_fr5
Gammarus fossarum	GFoss	F102282	Ovo_D1-n1-d20_8707	788.383	2	1574.75	1574.75	0.735989	69.52	205	218	R	GEVQPPFSQSNVMR	F		0	1365.61	Ovo_D1-n1-d20.3234.3234.2.dta	Contig_Gammarus_90_205560_fr4
Gammarus fossarum	GFoss	F102282	Ovo_D1-n1-d20_8708	788.383	2	1574.75	1574.75	0.735989	65.17	205	218	R	GEVQPPFSQSNVMR	F		0	1366.81	Ovo_D1-n1-d20.3238.3238.2.dta	Contig_Gammarus_90_205560_fr4
Gammarus fossarum	GFoss	F102282	Ovo_D1-n1-d20_8710	788.383	2	1574.75	1574.75	0.735989	44.52	205	218	R	GEVQPPFSQSNVMR	F		0	1295.72	Ovo_D1-n1-d20.3036.3036.2.dta	Contig_Gammarus_90_205560_fr4
Gammarus fossarum	GFoss	F102282	Ovo_D1-n1-d20_8716	788.384	2	1574.75	1574.75	1.28211	51.62	205	218	R	GEVQPPFSQSNVMR	F		0	1305.69	Ovo_D1-n1-d20.3064.3064.2.dta	Contig_Gammarus_90_205560_fr4
Gammarus fossarum	GFoss	F102282	Ovo_D1-n1-d20_8734	788.897	2	1575.78	1575.78	0.633338	87.94	521	534	R	QINSDVSEAFPELK	Q		0	1758.68	Ovo_D1-n1-d20.4316.4316.2.dta	Contig_Gammarus_90_200426_fr2
Gammarus fossarum	GFoss	F102282	Ovo_D1-n1-d20_8741	788.898	2	1575.78	1575.78	1.55986	73.65	521	534	R	QINSDVSEAFPELK	Q		0	1756.7	Ovo_D1-n1-d20.4311.4311.2.dta	Contig_Gammarus_90_200426_fr2
Gammarus fossarum	GFoss	F102282	Ovo_D1-n1-d20_875	458.238	2	914.461	914.461	0.343372	46.4	117	123	R	HFVDLER	N		0	767.409	Ovo_D1-n1-d20.1555.1555.2.dta	Contig_Gammarus_90_3624_fr5
Gammarus fossarum	GFoss	F102282	Ovo_D1-n1-d20_8801	792.88	2	1583.74	1583.74	0.284137	46.92	196	208	R	SIQFVDWCPTGFK	V	Carbamidomethyl (C) [8]	0	2219.46	Ovo_D1-n1-d20.5542.5542.2.dta	Contig_Gammarus_90_40544_fr1
Gammarus fossarum	GFoss	F102282	Ovo_D1-n1-d20_8805	528.949	3	1583.83	1583.83	-0.921187	48.29	56	69	R	EVVQDLLDASSRPR	I		0	1508.08	Ovo_D1-n1-d20.3632.3632.3.dta	Contig_Gammarus_90_9612_fr5
Gammarus fossarum	GFoss	F102282	Ovo_D1-n1-d20_8841	529.292	3	1584.85	1584.85	4.21176	41.27	406	419	R	KIQVAVLENNQDSK	R		1	878.169	Ovo_D1-n1-d20.1866.1866.3.dta	Contig_Gammarus_90_39606_fr3
Gammarus fossarum	GFoss	F102282	Ovo_D1-n1-d20_8842	793.435	2	1584.85	1584.85	4.79605	81.48	406	419	R	KIQVAVLENNQDSK	R		1	879.476	Ovo_D1-n1-d20.1870.1870.2.dta	Contig_Gammarus_90_39606_fr3
Gammarus fossarum	GFoss	F102282	Ovo_D1-n1-d20_8887	794.866	2	1587.72	1587.72	0.391128	72.84	68	82	R	WEGDLQGNAEGGVEK	L		0	1032.12	Ovo_D1-n1-d20.2300.2300.2.dta	Contig_Gammarus_90_200426_fr2
Gammarus fossarum	GFoss	F102282	Ovo_D1-n1-d20_8891	794.866	2	1587.72	1587.72	0.932786	66.65	68	82	R	WEGDLQGNAEGGVEK	L		0	1030.58	Ovo_D1-n1-d20.2296.2296.2.dta	Contig_Gammarus_90_200426_fr2
Gammarus fossarum	GFoss	F102282	Ovo_D1-n1-d20_891	305.871	3	914.591	914.591	0.179315	42.24	60	67	R	KSIVSLLR	V		1	1120.16	Ovo_D1-n1-d20.2547.2547.3.dta	Contig_Gammarus_90_199971_fr3
Gammarus fossarum	GFoss	F102282	Ovo_D1-n1-d20_8981	801.413	2	1600.81	1600.81	-0.447897	55.93	105	119	R	AVLVDLEPGTMDSVR	A		0	1866.91	Ovo_D1-n1-d20.4608.4608.2.dta	Contig_Gammarus_90_10171_fr5
Gammarus fossarum	GFoss	F102282	Ovo_D1-n1-d20_8986	801.415	2	1600.81	1600.81	0.926404	55.91	105	119	R	AVLVDLEPGTMDSVR	A		0	1867.79	Ovo_D1-n1-d20.4610.4610.2.dta	Contig_Gammarus_90_10171_fr5
Gammarus fossarum	GFoss	F102282	Ovo_D1-n1-d20_9003	801.449	2	1600.88	1600.88	0.910123	58.33	682	695	R	DKIFNVLQPIAESK	V		1	1818.99	Ovo_D1-n1-d20.4481.4481.2.dta	Contig_Gammarus_90_17046_fr5
Gammarus fossarum	GFoss	F102282	Ovo_D1-n1-d20_9006	801.449	2	1600.88	1600.88	1.06004	66.42	682	695	R	DKIFNVLQPIAESK	V		1	1817.85	Ovo_D1-n1-d20.4478.4478.2.dta	Contig_Gammarus_90_17046_fr5
Gammarus fossarum	GFoss	F102282	Ovo_D1-n1-d20_9016	535.618	3	1603.83	1603.83	-0.0760678	43.3	310	323	R	LHFFMPGFAPLTAR	N		0	2254.82	Ovo_D1-n1-d20.5636.5636.3.dta	Contig_Gammarus_90_4123_fr3
Gammarus fossarum	GFoss	F102282	Ovo_D1-n1-d20_9019	535.618	3	1603.83	1603.83	0.148394	48.1	310	323	R	LHFFMPGFAPLTAR	N		0	2255.7	Ovo_D1-n1-d20.5638.5638.3.dta	Contig_Gammarus_90_4123_fr3
Gammarus fossarum	GFoss	F102282	Ovo_D1-n1-d20_904	460.738	2	919.461	919.461	0.291475	52.36	612	619	K	SSLDTELR	I		0	848.983	Ovo_D1-n1-d20.1784.1784.2.dta	Contig_Gammarus_90_194758_fr3
Gammarus fossarum	GFoss	F102282	Ovo_D1-n1-d20_906	460.738	2	919.462	919.461	0.574249	50.54	612	619	K	SSLDTELR	I		0	855.911	Ovo_D1-n1-d20.1803.1803.2.dta	Contig_Gammarus_90_194758_fr3
Gammarus fossarum	GFoss	F102282	Ovo_D1-n1-d20_9066	804.46	2	1606.91	1606.9	0.471092	48.18	493	509	R	AAVEEGIVPGGGVALLR	-		0	1945.97	Ovo_D1-n1-d20.4821.4821.2.dta	Contig_Gammarus_90_208021_fr3
Gammarus fossarum	GFoss	F102282	Ovo_D1-n1-d20_9129	806.373	2	1610.73	1610.73	0.169488	76.17	208	221	K	LFEETDKDSTPSDK	I		1	654.56	Ovo_D1-n1-d20.1248.1248.2.dta	Contig_Gammarus_90_206469_fr3
Gammarus fossarum	GFoss	F102282	Ovo_D1-n1-d20_9131	806.373	2	1610.73	1610.73	0.318489	66.84	208	221	K	LFEETDKDSTPSDK	I		1	652.802	Ovo_D1-n1-d20.1243.1243.2.dta	Contig_Gammarus_90_206469_fr3
Gammarus fossarum	GFoss	F102282	Ovo_D1-n1-d20_9165	807.369	2	1612.72	1612.72	0.898481	72.79	397	410	K	IDMFAGKDCSVNEK	V	Carbamidomethyl (C) [9]	1	962.993	Ovo_D1-n1-d20.2109.2109.2.dta	Contig_Gammarus_90_87598_fr2
Gammarus fossarum	GFoss	F102282	Ovo_D1-n1-d20_9168	807.37	2	1612.72	1612.72	1.35733	41.76	397	410	K	IDMFAGKDCSVNEK	V	Carbamidomethyl (C) [9]	1	960.41	Ovo_D1-n1-d20.2102.2102.2.dta	Contig_Gammarus_90_87598_fr2
Gammarus fossarum	GFoss	F102282	Ovo_D1-n1-d20_9229	810.478	2	1618.94	1618.94	0.83079	47.28	273	287	K	VTQQPLVQKPSGPLK	Q		0	811.284	Ovo_D1-n1-d20.1679.1679.2.dta	Contig_Gammarus_90_199971_fr3
Gammarus fossarum	GFoss	F102282	Ovo_D1-n1-d20_9250	810.887	2	1619.76	1619.76	0.69887	49.04	160	174	K	GSPENVIPGDGEFFR	L		0	1890.33	Ovo_D1-n1-d20.4672.4672.2.dta	Contig_Gammarus_90_31746_fr5
Gammarus fossarum	GFoss	F102282	Ovo_D1-n1-d20_9256	810.907	2	1619.8	1619.8	-0.360538	56.15	308	322	K	SSISSTLQEQDQGLK	L		0	1166.2	Ovo_D1-n1-d20.2674.2674.2.dta	Contig_Gammarus_90_277_fr1
Gammarus fossarum	GFoss	F102282	Ovo_D1-n1-d20_9257	810.907	2	1619.8	1619.8	-0.125941	46.76	308	322	K	SSISSTLQEQDQGLK	L		0	1160.23	Ovo_D1-n1-d20.2658.2658.2.dta	Contig_Gammarus_90_277_fr1
Gammarus fossarum	GFoss	F102282	Ovo_D1-n1-d20_9267	811.377	2	1620.74	1620.74	-1.59495	59.91	404	417	K	DCSVNEKVGESEIR	L	Carbamidomethyl (C) [2]	1	750.563	Ovo_D1-n1-d20.1508.1508.2.dta	Contig_Gammarus_90_87598_fr2
Gammarus fossarum	GFoss	F102282	Ovo_D1-n1-d20_9270	541.254	3	1620.74	1620.74	-0.549748	39.01	404	417	K	DCSVNEKVGESEIR	L	Carbamidomethyl (C) [2]	1	751.974	Ovo_D1-n1-d20.1512.1512.3.dta	Contig_Gammarus_90_87598_fr2
Gammarus fossarum	GFoss	F102282	Ovo_D1-n1-d20_9280	811.378	2	1620.74	1620.74	-0.0894652	92.89	404	417	K	DCSVNEKVGESEIR	L	Carbamidomethyl (C) [2]	1	753.397	Ovo_D1-n1-d20.1516.1516.2.dta	Contig_Gammarus_90_87598_fr2
Gammarus fossarum	GFoss	F102282	Ovo_D1-n1-d20_9296	541.265	3	1620.77	1620.77	-0.469529	43.01	431	444	R	LQNKDSDAEPTTFR	G		1	653.997	Ovo_D1-n1-d20.1246.1246.3.dta	Contig_Gammarus_90_17046_fr6
Gammarus fossarum	GFoss	F102282	Ovo_D1-n1-d20_9308	811.395	2	1620.77	1620.77	0.243711	48.93	431	444	R	LQNKDSDAEPTTFR	G		1	669.36	Ovo_D1-n1-d20.1288.1288.2.dta	Contig_Gammarus_90_17046_fr6
Gammarus fossarum	GFoss	F102282	Ovo_D1-n1-d20_9311	811.395	2	1620.78	1620.77	0.552205	45.36	431	444	R	LQNKDSDAEPTTFR	G		1	667.862	Ovo_D1-n1-d20.1284.1284.2.dta	Contig_Gammarus_90_17046_fr6
Gammarus fossarum	GFoss	F102282	Ovo_D1-n1-d20_9320	811.396	2	1620.78	1620.77	1.98362	56.82	431	444	R	LQNKDSDAEPTTFR	G		1	606.495	Ovo_D1-n1-d20.1122.1122.2.dta	Contig_Gammarus_90_17046_fr6
Gammarus fossarum	GFoss	F102282	Ovo_D1-n1-d20_9325	811.397	2	1620.78	1620.77	2.95846	51.37	431	444	R	LQNKDSDAEPTTFR	G		1	604.944	Ovo_D1-n1-d20.1118.1118.2.dta	Contig_Gammarus_90_17046_fr6
Gammarus fossarum	GFoss	F102282	Ovo_D1-n1-d20_9438	813.857	2	1625.7	1625.7	0.249739	82.53	265	279	K	NIAEGLCGDFNSDSK	N	Carbamidomethyl (C) [7]	0	1398.4	Ovo_D1-n1-d20.3325.3325.2.dta	Contig_Gammarus_90_30649_fr2
Gammarus fossarum	GFoss	F102282	Ovo_D1-n1-d20_9445	813.858	2	1625.7	1625.7	1.01249	86.93	265	279	K	NIAEGLCGDFNSDSK	N	Carbamidomethyl (C) [7]	0	1397.57	Ovo_D1-n1-d20.3323.3323.2.dta	Contig_Gammarus_90_30649_fr2
Gammarus fossarum	GFoss	F102282	Ovo_D1-n1-d20_9490	814.401	2	1626.79	1626.79	0.80281	70.12	198	210	K	CKVSQDYQACLKK	D	Carbamidomethyl (C) [1], Carbamidomethyl (C) [10]	2	517.745	Ovo_D1-n1-d20.894.894.2.dta	Contig_Gammarus_90_7061_fr2
Gammarus fossarum	GFoss	F102282	Ovo_D1-n1-d20_9497	814.401	2	1626.79	1626.79	1.62652	44.46	198	210	K	CKVSQDYQACLKK	D	Carbamidomethyl (C) [1], Carbamidomethyl (C) [10]	2	516.601	Ovo_D1-n1-d20.891.891.2.dta	Contig_Gammarus_90_7061_fr2
Gammarus fossarum	GFoss	F102282	Ovo_D1-n1-d20_9500	814.91	2	1627.81	1627.81	0.362451	50.63	14	28	K	LAEEESTPQTPSAIR	L		0	1016.67	Ovo_D1-n1-d20.2258.2258.2.dta	Contig_Gammarus_90_50488_fr6
Gammarus fossarum	GFoss	F102282	Ovo_D1-n1-d20_9506	814.911	2	1627.81	1627.81	0.804765	58.69	14	28	K	LAEEESTPQTPSAIR	L		0	1019.36	Ovo_D1-n1-d20.2265.2265.2.dta	Contig_Gammarus_90_50488_fr6
Gammarus fossarum	GFoss	F102282	Ovo_D1-n1-d20_9515	814.911	2	1627.81	1627.81	1.33308	53.57	14	28	K	LAEEESTPQTPSAIR	L		0	940.586	Ovo_D1-n1-d20.2045.2045.2.dta	Contig_Gammarus_90_50488_fr6
Gammarus fossarum	GFoss	F102282	Ovo_D1-n1-d20_9516	814.911	2	1627.81	1627.81	1.55424	61.16	14	28	K	LAEEESTPQTPSAIR	L		0	939.239	Ovo_D1-n1-d20.2041.2041.2.dta	Contig_Gammarus_90_50488_fr6
Gammarus fossarum	GFoss	F102282	Ovo_D1-n1-d20_9536	815.366	2	1628.72	1628.72	-0.030699	58.09	397	410	K	IDMFAGKDCSVNEK	V	Oxidation (M) [3], Carbamidomethyl (C) [9]	1	634.679	Ovo_D1-n1-d20.1196.1196.2.dta	Contig_Gammarus_90_87598_fr2
Gammarus fossarum	GFoss	F102282	Ovo_D1-n1-d20_9539	815.366	2	1628.72	1628.72	0.190334	44.37	397	410	K	IDMFAGKDCSVNEK	V	Oxidation (M) [3], Carbamidomethyl (C) [9]	1	635.901	Ovo_D1-n1-d20.1199.1199.2.dta	Contig_Gammarus_90_87598_fr2
Gammarus fossarum	GFoss	F102282	Ovo_D1-n1-d20_9548	543.948	3	1628.82	1628.82	0.0153485	43.54	49	62	K	HDLEIVTCSPAFIK	I	Carbamidomethyl (C) [8]	0	1645.97	Ovo_D1-n1-d20.4013.4013.3.dta	Contig_Gammarus_90_12849_fr2
Gammarus fossarum	GFoss	F102282	Ovo_D1-n1-d20_9557	815.419	2	1628.82	1628.82	0.368978	76.34	49	62	K	HDLEIVTCSPAFIK	I	Carbamidomethyl (C) [8]	0	1646.82	Ovo_D1-n1-d20.4015.4015.2.dta	Contig_Gammarus_90_12849_fr2
Gammarus fossarum	GFoss	F102282	Ovo_D1-n1-d20_9558	815.419	2	1628.82	1628.82	0.442651	64.92	49	62	K	HDLEIVTCSPAFIK	I	Carbamidomethyl (C) [8]	0	1648.49	Ovo_D1-n1-d20.4020.4020.2.dta	Contig_Gammarus_90_12849_fr2
Gammarus fossarum	GFoss	F102282	Ovo_D1-n1-d20_9563	816.363	2	1630.71	1630.71	0.0447657	77.97	479	492	K	YDSNGVEYTLDEAR	W		0	1381.88	Ovo_D1-n1-d20.3279.3279.2.dta	Contig_Gammarus_90_47948_fr6
Gammarus fossarum	GFoss	F102282	Ovo_D1-n1-d20_9564	816.363	2	1630.71	1630.71	0.35138	78.26	479	492	K	YDSNGVEYTLDEAR	W		0	1384.88	Ovo_D1-n1-d20.3287.3287.2.dta	Contig_Gammarus_90_47948_fr6
Gammarus fossarum	GFoss	F102282	Ovo_D1-n1-d20_9572	816.42	2	1630.83	1630.82	1.72306	50.09	42	56	K	TIAECLADELINAAK	G	Carbamidomethyl (C) [5]	0	2650.07	Ovo_D1-n1-d20.6638.6638.2.dta	Contig_Gammarus_90_122312_fr4
Gammarus fossarum	GFoss	F102282	Ovo_D1-n1-d20_9573	816.421	2	1630.83	1630.82	1.79664	44.72	42	56	K	TIAECLADELINAAK	G	Carbamidomethyl (C) [5]	0	2647.7	Ovo_D1-n1-d20.6632.6632.2.dta	Contig_Gammarus_90_122312_fr4
Gammarus fossarum	GFoss	F102282	Ovo_D1-n1-d20_9648	821.438	2	1640.86	1640.86	-0.522286	53.28	57	71	R	QIEEAEEIAALNLAK	F		0	1937.4	Ovo_D1-n1-d20.4798.4798.2.dta	Contig_Gammarus_90_195672_fr3
Gammarus fossarum	GFoss	F102282	Ovo_D1-n1-d20_967	464.771	2	927.528	927.528	0.284628	41.64	641	648	R	ESIPILEK	V		0	1377.19	Ovo_D1-n1-d20.3266.3266.2.dta	Contig_Gammarus_90_17046_fr5
Gammarus fossarum	GFoss	F102282	Ovo_D1-n1-d20_9773	550.944	3	1649.81	1649.81	-0.470963	67.55	184	197	K	RPVDLSPEDTTQHR	E		0	547.793	Ovo_D1-n1-d20.973.973.3.dta	Contig_Gammarus_90_19128_fr1
Gammarus fossarum	GFoss	F102282	Ovo_D1-n1-d20_9777	550.944	3	1649.81	1649.81	-0.361859	77.26	184	197	K	RPVDLSPEDTTQHR	E		0	609.515	Ovo_D1-n1-d20.1130.1130.3.dta	Contig_Gammarus_90_19128_fr1
Gammarus fossarum	GFoss	F102282	Ovo_D1-n1-d20_9780	825.913	2	1649.81	1649.81	-0.315794	49.08	184	197	K	RPVDLSPEDTTQHR	E		0	614.827	Ovo_D1-n1-d20.1144.1144.2.dta	Contig_Gammarus_90_19128_fr1
Gammarus fossarum	GFoss	F102282	Ovo_D1-n1-d20_9783	550.945	3	1649.81	1649.81	-0.252756	59.19	184	197	K	RPVDLSPEDTTQHR	E		0	611.052	Ovo_D1-n1-d20.1134.1134.3.dta	Contig_Gammarus_90_19128_fr1
Gammarus fossarum	GFoss	F102282	Ovo_D1-n1-d20_9797	550.945	3	1649.81	1649.81	0.292761	54.42	184	197	K	RPVDLSPEDTTQHR	E		0	549.204	Ovo_D1-n1-d20.977.977.3.dta	Contig_Gammarus_90_19128_fr1
Gammarus fossarum	GFoss	F102282	Ovo_D1-n1-d20_9808	825.914	2	1649.81	1649.81	0.787362	49.48	184	197	K	RPVDLSPEDTTQHR	E		0	552.659	Ovo_D1-n1-d20.987.987.2.dta	Contig_Gammarus_90_19128_fr1
Gammarus fossarum	GFoss	F102282	Ovo_D1-n1-d20_9811	825.915	2	1649.81	1649.81	1.52684	66.96	184	197	K	RPVDLSPEDTTQHR	E		0	553.426	Ovo_D1-n1-d20.989.989.2.dta	Contig_Gammarus_90_19128_fr1
Gammarus fossarum	GFoss	F102282	Ovo_D1-n1-d20_9837	825.965	2	1649.92	1649.91	0.563666	47.19	937	950	R	KLGQGEEQKVLFFK	Y		2	1189.38	Ovo_D1-n1-d20.2739.2739.2.dta	Contig_Gammarus_90_17046_fr5
Gammarus fossarum	GFoss	F102282	Ovo_D1-n1-d20_9841	825.965	2	1649.92	1649.91	0.793981	44.49	937	950	R	KLGQGEEQKVLFFK	Y		2	1190.48	Ovo_D1-n1-d20.2742.2742.2.dta	Contig_Gammarus_90_17046_fr5
Gammarus fossarum	GFoss	F102282	Ovo_D1-n1-d20_989	466.286	2	930.557	930.557	-0.297671	52.24	822	830	K	LLSILGGMK	L		0	1810.45	Ovo_D1-n1-d20.4457.4457.2.dta	Contig_Gammarus_90_64_fr5
Gammarus fossarum	GFoss	F102282	Ovo_D1-n1-d20_9897	552.939	3	1655.79	1655.79	0.263318	55.43	103	118	K	NVEVGEGMAVLPDNGR	E		0	1535.77	Ovo_D1-n1-d20.3709.3709.3.dta	Contig_Gammarus_90_17046_fr6
Gammarus fossarum	GFoss	F102282	Ovo_D1-n1-d20_9899	552.939	3	1655.79	1655.79	0.372027	50.37	103	118	K	NVEVGEGMAVLPDNGR	E		0	1536.91	Ovo_D1-n1-d20.3712.3712.3.dta	Contig_Gammarus_90_17046_fr6
Gammarus fossarum	GFoss	F102282	Ovo_D1-n1-d20_9901	828.904	2	1655.79	1655.79	0.417926	60.07	103	118	K	NVEVGEGMAVLPDNGR	E		0	1592.73	Ovo_D1-n1-d20.3865.3865.2.dta	Contig_Gammarus_90_17046_fr6
Gammarus fossarum	GFoss	F102282	Ovo_D1-n1-d20_9907	828.905	2	1655.79	1655.79	0.635345	75.03	103	118	K	NVEVGEGMAVLPDNGR	E		0	1529.84	Ovo_D1-n1-d20.3692.3692.2.dta	Contig_Gammarus_90_17046_fr6
Gammarus fossarum	GFoss	F102282	Ovo_D1-n1-d20_9908	828.905	2	1655.79	1655.79	0.707818	62.63	103	118	K	NVEVGEGMAVLPDNGR	E		0	1531.26	Ovo_D1-n1-d20.3696.3696.2.dta	Contig_Gammarus_90_17046_fr6
Gammarus fossarum	GFoss	F102282	Ovo_D1-n1-d20_9910	828.905	2	1655.8	1655.79	1.00979	66.07	103	118	K	NVEVGEGMAVLPDNGR	E		0	1594.25	Ovo_D1-n1-d20.3869.3869.2.dta	Contig_Gammarus_90_17046_fr6
Gammarus fossarum	GFoss	F102282	Ovo_D1-n1-d20_993	466.286	2	930.557	930.557	-0.168716	48.79	822	830	K	LLSILGGMK	L		0	1809.3	Ovo_D1-n1-d20.4454.4454.2.dta	Contig_Gammarus_90_64_fr5
Gammarus fossarum	GFoss	F102282	Ovo_D1-n2-d20_10010	835.949	2	1669.88	1669.88	0.252712	59.82	335	349	R	RCDGDVALILNPSLK	Q	Carbamidomethyl (C) [2]	1	1647.35	Ovo_D1-n2-d20.3975.3975.2.dta	Contig_Gammarus_90_277_fr1
Gammarus fossarum	GFoss	F102282	Ovo_D1-n2-d20_10021	836.902	2	1671.79	1671.79	0.306857	51.37	103	118	K	NVEVGEGMAVLPDNGR	E	Oxidation (M) [8]	0	1183.13	Ovo_D1-n2-d20.2678.2678.2.dta	Contig_Gammarus_90_17046_fr6
Gammarus fossarum	GFoss	F102282	Ovo_D1-n2-d20_10022	836.902	2	1671.79	1671.79	0.821276	61.15	103	118	K	NVEVGEGMAVLPDNGR	E	Oxidation (M) [8]	0	1184.8	Ovo_D1-n2-d20.2683.2683.2.dta	Contig_Gammarus_90_17046_fr6
Gammarus fossarum	GFoss	F102282	Ovo_D1-n2-d20_10063	837.459	2	1672.9	1672.9	0.349094	69.16	487	503	R	EIFIDALAAAASGPTVK	V		0	2416.76	Ovo_D1-n2-d20.6013.6013.2.dta	Contig_Gammarus_90_17046_fr6
Gammarus fossarum	GFoss	F102282	Ovo_D1-n2-d20_10073	837.46	2	1672.91	1672.9	0.86317	60.57	487	503	R	EIFIDALAAAASGPTVK	V		0	2482.69	Ovo_D1-n2-d20.6182.6182.2.dta	Contig_Gammarus_90_17046_fr6
Gammarus fossarum	GFoss	F102282	Ovo_D1-n2-d20_10083	837.46	2	1672.91	1672.9	1.36529	50.98	487	503	R	EIFIDALAAAASGPTVK	V		0	2415.58	Ovo_D1-n2-d20.6010.6010.2.dta	Contig_Gammarus_90_17046_fr6
Gammarus fossarum	GFoss	F102282	Ovo_D1-n2-d20_10086	837.461	2	1672.91	1672.9	1.7359	54.87	487	503	R	EIFIDALAAAASGPTVK	V		0	2481.52	Ovo_D1-n2-d20.6179.6179.2.dta	Contig_Gammarus_90_17046_fr6
Gammarus fossarum	GFoss	F102282	Ovo_D1-n2-d20_10151	839.884	2	1677.75	1677.75	0.96677	86.86	285	299	K	IEIEASENAADMETR	L		0	1238.71	Ovo_D1-n2-d20.2835.2835.2.dta	Contig_Gammarus_90_12654_fr6
Gammarus fossarum	GFoss	F102282	Ovo_D1-n2-d20_10152	839.884	2	1677.75	1677.75	1.32439	73.41	285	299	K	IEIEASENAADMETR	L		0	1237	Ovo_D1-n2-d20.2830.2830.2.dta	Contig_Gammarus_90_12654_fr6
Gammarus fossarum	GFoss	F102282	Ovo_D1-n2-d20_10189	841.499	2	1680.98	1680.98	0.804887	40.51	379	393	K	SVVALELPKLDIAWK	V		1	2369.38	Ovo_D1-n2-d20.5888.5888.2.dta	Contig_Gammarus_90_277_fr1
Gammarus fossarum	GFoss	F102282	Ovo_D1-n2-d20_10193	841.499	2	1680.98	1680.98	1.09043	43.93	379	393	K	SVVALELPKLDIAWK	V		1	2367.98	Ovo_D1-n2-d20.5884.5884.2.dta	Contig_Gammarus_90_277_fr1
Gammarus fossarum	GFoss	F102282	Ovo_D1-n2-d20_10252	845.423	2	1688.83	1688.83	0.439357	81.13	78	92	K	LGMESLLHAEMSLMK	D		0	2356.58	Ovo_D1-n2-d20.5853.5853.2.dta	Contig_Gammarus_90_12849_fr2
Gammarus fossarum	GFoss	F102282	Ovo_D1-n2-d20_10253	845.423	2	1688.83	1688.83	0.652523	70.51	78	92	K	LGMESLLHAEMSLMK	D		0	2358.13	Ovo_D1-n2-d20.5857.5857.2.dta	Contig_Gammarus_90_12849_fr2
Gammarus fossarum	GFoss	F102282	Ovo_D1-n2-d20_10301	564.649	3	1690.93	1690.93	0.0786552	44.34	205	220	K	RFGSSSETPLSAVLLK	A		1	1719.63	Ovo_D1-n2-d20.4170.4170.3.dta	Contig_Gammarus_90_194758_fr1
Gammarus fossarum	GFoss	F102282	Ovo_D1-n2-d20_10311	846.471	2	1690.93	1690.93	1.0166	42.87	205	220	K	RFGSSSETPLSAVLLK	A		1	1722.79	Ovo_D1-n2-d20.4179.4179.2.dta	Contig_Gammarus_90_194758_fr1
Gammarus fossarum	GFoss	F102282	Ovo_D1-n2-d20_10322	847.984	2	1693.95	1693.95	1.28988	54.25	83	98	R	VNSAIPGWEVLALLGR	I		0	2893.52	Ovo_D1-n2-d20.7184.7184.2.dta	Contig_Gammarus_90_210817_fr5
Gammarus fossarum	GFoss	F102282	Ovo_D1-n2-d20_10340	848.43	2	1694.85	1694.85	0.759361	63.2	158	173	K	AAGKPASPFHPEEMVK	F		0	876.079	Ovo_D1-n2-d20.1824.1824.2.dta	Contig_Gammarus_90_206753_fr4
Gammarus fossarum	GFoss	F102282	Ovo_D1-n2-d20_10343	848.431	2	1694.85	1694.85	0.97177	46.02	158	173	K	AAGKPASPFHPEEMVK	F		0	874.696	Ovo_D1-n2-d20.1820.1820.2.dta	Contig_Gammarus_90_206753_fr4
Gammarus fossarum	GFoss	F102282	Ovo_D1-n2-d20_10364	566.336	3	1695.99	1695.99	-0.510027	71.71	656	672	R	LQAVIGAASQGISLLQK	L		0	2055.37	Ovo_D1-n2-d20.5062.5062.3.dta	Contig_Gammarus_90_3913_fr1
Gammarus fossarum	GFoss	F102282	Ovo_D1-n2-d20_10552	854.946	2	1707.88	1707.88	-0.455536	69.42	91	107	K	TAVAGIDTEHSVNLPGK	L		0	1177.41	Ovo_D1-n2-d20.2662.2662.2.dta	Contig_Gammarus_90_87598_fr2
Gammarus fossarum	GFoss	F102282	Ovo_D1-n2-d20_10564	854.948	2	1707.88	1707.88	1.47669	72.31	91	107	K	TAVAGIDTEHSVNLPGK	L		0	1174.82	Ovo_D1-n2-d20.2655.2655.2.dta	Contig_Gammarus_90_87598_fr2
Gammarus fossarum	GFoss	F102282	Ovo_D1-n2-d20_10589	855.945	2	1709.88	1709.88	-1.17435	68.51	62	76	R	AFAFVTFLDPEVAQR	L		0	2734.74	Ovo_D1-n2-d20.6804.6804.2.dta	Contig_Gammarus_90_160398_fr1
Gammarus fossarum	GFoss	F102282	Ovo_D1-n2-d20_10776	860.491	2	1718.97	1718.97	-0.401985	95.55	108	122	K	LSMLIGDIFPYPLLK	T		0	3166.37	Ovo_D1-n2-d20.7834.7834.2.dta	Contig_Gammarus_90_87598_fr2
Gammarus fossarum	GFoss	F102282	Ovo_D1-n2-d20_10778	573.996	3	1718.97	1718.97	-0.306579	44.3	108	122	K	LSMLIGDIFPYPLLK	T		0	3117.21	Ovo_D1-n2-d20.7719.7719.3.dta	Contig_Gammarus_90_87598_fr2
Gammarus fossarum	GFoss	F102282	Ovo_D1-n2-d20_10782	573.997	3	1718.97	1718.97	0.216991	44.21	108	122	K	LSMLIGDIFPYPLLK	T		0	3115.18	Ovo_D1-n2-d20.7714.7714.3.dta	Contig_Gammarus_90_87598_fr2
Gammarus fossarum	GFoss	F102282	Ovo_D1-n2-d20_10784	860.492	2	1718.97	1718.97	0.307743	92.06	108	122	K	LSMLIGDIFPYPLLK	T		0	3101.74	Ovo_D1-n2-d20.7682.7682.2.dta	Contig_Gammarus_90_87598_fr2
Gammarus fossarum	GFoss	F102282	Ovo_D1-n2-d20_10788	860.492	2	1718.97	1718.97	0.517171	66.97	108	122	K	LSMLIGDIFPYPLLK	T		0	3165.1	Ovo_D1-n2-d20.7831.7831.2.dta	Contig_Gammarus_90_87598_fr2
Gammarus fossarum	GFoss	F102282	Ovo_D1-n2-d20_10801	860.493	2	1718.97	1718.97	2.00644	68.71	108	122	K	LSMLIGDIFPYPLLK	T		0	3099.75	Ovo_D1-n2-d20.7677.7677.2.dta	Contig_Gammarus_90_87598_fr2
Gammarus fossarum	GFoss	F102282	Ovo_D1-n2-d20_10960	866.951	2	1731.89	1731.89	0.774878	56.87	102	116	R	AIFIDLEPSVVDCVR	N	Carbamidomethyl (C) [13]	0	2346.93	Ovo_D1-n2-d20.5828.5828.2.dta	Contig_Gammarus_90_4741_fr1
Gammarus fossarum	GFoss	F102282	Ovo_D1-n2-d20_10961	866.951	2	1731.89	1731.89	0.913455	48.52	102	116	R	AIFIDLEPSVVDCVR	N	Carbamidomethyl (C) [13]	0	2348.47	Ovo_D1-n2-d20.5832.5832.2.dta	Contig_Gammarus_90_4741_fr1
Gammarus fossarum	GFoss	F102282	Ovo_D1-n2-d20_10973	578.669	3	1732.98	1732.98	0.00750151	66.39	252	266	K	LSMLIGEIFPYPLLK	T		0	3088.64	Ovo_D1-n2-d20.7650.7650.3.dta	Contig_Gammarus_90_169586_fr1
Gammarus fossarum	GFoss	F102282	Ovo_D1-n2-d20_10976	867.5	2	1732.98	1732.98	0.501447	50.53	252	266	K	LSMLIGEIFPYPLLK	T		0	3077.5	Ovo_D1-n2-d20.7622.7622.2.dta	Contig_Gammarus_90_169586_fr1
Gammarus fossarum	GFoss	F102282	Ovo_D1-n2-d20_10980	867.5	2	1732.98	1732.98	0.639937	43.46	252	266	K	LSMLIGEIFPYPLLK	T		0	3193.05	Ovo_D1-n2-d20.7897.7897.2.dta	Contig_Gammarus_90_169586_fr1
Gammarus fossarum	GFoss	F102282	Ovo_D1-n2-d20_10982	867.5	2	1732.98	1732.98	0.720722	55.69	252	266	K	LSMLIGEIFPYPLLK	T		0	3078.77	Ovo_D1-n2-d20.7625.7625.2.dta	Contig_Gammarus_90_169586_fr1
Gammarus fossarum	GFoss	F102282	Ovo_D1-n2-d20_11011	868.489	2	1734.96	1734.96	0.133144	53.01	108	122	K	LSMLIGDIFPYPLLK	T	Oxidation (M) [3]	0	2857.27	Ovo_D1-n2-d20.7094.7094.2.dta	Contig_Gammarus_90_87598_fr2
Gammarus fossarum	GFoss	F102282	Ovo_D1-n2-d20_11016	868.49	2	1734.96	1734.96	0.905495	67.59	108	122	K	LSMLIGDIFPYPLLK	T	Oxidation (M) [3]	0	2859.16	Ovo_D1-n2-d20.7099.7099.2.dta	Contig_Gammarus_90_87598_fr2
Gammarus fossarum	GFoss	F102282	Ovo_D1-n2-d20_11026	579.656	3	1735.95	1735.94	0.539188	44.93	405	419	K	LTMHALPWEAVLTVR	G		0	2286.15	Ovo_D1-n2-d20.5670.5670.3.dta	Contig_Gammarus_90_40044_fr3
Gammarus fossarum	GFoss	F102282	Ovo_D1-n2-d20_11067	580.3	3	1737.88	1737.88	-0.487376	61.77	178	193	R	TLPFTAIAGMMSTLER	H		0	3079.4	Ovo_D1-n2-d20.7627.7627.3.dta	Contig_Gammarus_90_39606_fr3
Gammarus fossarum	GFoss	F102282	Ovo_D1-n2-d20_11083	580.3	3	1737.88	1737.88	-0.0730776	55.13	178	193	R	TLPFTAIAGMMSTLER	H		0	2956.05	Ovo_D1-n2-d20.7337.7337.3.dta	Contig_Gammarus_90_39606_fr3
Gammarus fossarum	GFoss	F102282	Ovo_D1-n2-d20_11089	869.947	2	1737.88	1737.88	0.0799825	72.41	178	193	R	TLPFTAIAGMMSTLER	H		0	2954.66	Ovo_D1-n2-d20.7333.7333.2.dta	Contig_Gammarus_90_39606_fr3
Gammarus fossarum	GFoss	F102282	Ovo_D1-n2-d20_11094	580.3	3	1737.88	1737.88	0.134071	56.89	178	193	R	TLPFTAIAGMMSTLER	H		0	2954.97	Ovo_D1-n2-d20.7334.7334.3.dta	Contig_Gammarus_90_39606_fr3
Gammarus fossarum	GFoss	F102282	Ovo_D1-n2-d20_11098	580.301	3	1737.88	1737.88	0.254908	54.21	178	193	R	TLPFTAIAGMMSTLER	H		0	3016.83	Ovo_D1-n2-d20.7485.7485.3.dta	Contig_Gammarus_90_39606_fr3
Gammarus fossarum	GFoss	F102282	Ovo_D1-n2-d20_11108	869.947	2	1737.88	1737.88	0.1732	75.09	52	67	K	FEAIGVNQHEPALSAR	W		0	1195.85	Ovo_D1-n2-d20.2714.2714.2.dta	Contig_Gammarus_90_200426_fr2
Gammarus fossarum	GFoss	F102282	Ovo_D1-n2-d20_11111	580.301	3	1737.88	1737.88	0.462057	54.63	178	193	R	TLPFTAIAGMMSTLER	H		0	3018.35	Ovo_D1-n2-d20.7489.7489.3.dta	Contig_Gammarus_90_39606_fr3
Gammarus fossarum	GFoss	F102282	Ovo_D1-n2-d20_11115	869.947	2	1737.88	1737.88	0.505789	44.2	178	193	R	TLPFTAIAGMMSTLER	H		0	3079.07	Ovo_D1-n2-d20.7626.7626.2.dta	Contig_Gammarus_90_39606_fr3
Gammarus fossarum	GFoss	F102282	Ovo_D1-n2-d20_11134	869.948	2	1737.88	1737.88	0.518448	82.55	52	67	K	FEAIGVNQHEPALSAR	W		0	1194.7	Ovo_D1-n2-d20.2711.2711.2.dta	Contig_Gammarus_90_200426_fr2
Gammarus fossarum	GFoss	F102282	Ovo_D1-n2-d20_11135	869.948	2	1737.88	1737.88	0.851037	75.14	178	193	R	TLPFTAIAGMMSTLER	H		0	3018.07	Ovo_D1-n2-d20.7488.7488.2.dta	Contig_Gammarus_90_39606_fr3
Gammarus fossarum	GFoss	F102282	Ovo_D1-n2-d20_11139	869.948	2	1737.88	1737.88	0.989137	65.38	178	193	R	TLPFTAIAGMMSTLER	H		0	2955.75	Ovo_D1-n2-d20.7336.7336.2.dta	Contig_Gammarus_90_39606_fr3
Gammarus fossarum	GFoss	F102282	Ovo_D1-n2-d20_11140	869.948	2	1737.88	1737.88	1.06969	74.47	178	193	R	TLPFTAIAGMMSTLER	H		0	3016.55	Ovo_D1-n2-d20.7484.7484.2.dta	Contig_Gammarus_90_39606_fr3
Gammarus fossarum	GFoss	F102282	Ovo_D1-n2-d20_11150	869.948	2	1737.88	1737.88	1.41494	52.74	178	193	R	TLPFTAIAGMMSTLER	H		0	3181.09	Ovo_D1-n2-d20.7869.7869.2.dta	Contig_Gammarus_90_39606_fr3
Gammarus fossarum	GFoss	F102282	Ovo_D1-n2-d20_1117	472.769	2	943.524	943.524	0.0763097	50.15	29	37	R	AGLQFPVGR	I		0	1363.82	Ovo_D1-n2-d20.3185.3185.2.dta	Contig_Gammarus_90_13250_fr6
Gammarus fossarum	GFoss	F102282	Ovo_D1-n2-d20_11197	870.421	2	1738.83	1738.83	0.584877	76.28	207	221	K	KLFEETDKDSTPSDK	I		2	559.199	Ovo_D1-n2-d20.970.970.2.dta	Contig_Gammarus_90_206469_fr3
Gammarus fossarum	GFoss	F102282	Ovo_D1-n2-d20_11201	870.421	2	1738.83	1738.83	0.653889	58.7	207	221	K	KLFEETDKDSTPSDK	I		2	557.537	Ovo_D1-n2-d20.966.966.2.dta	Contig_Gammarus_90_206469_fr3
Gammarus fossarum	GFoss	F102282	Ovo_D1-n2-d20_1122	472.769	2	943.524	943.524	0.457858	55.11	29	37	R	AGLQFPVGR	I		0	1362.69	Ovo_D1-n2-d20.3182.3182.2.dta	Contig_Gammarus_90_13250_fr6
Gammarus fossarum	GFoss	F102282	Ovo_D1-n2-d20_11228	870.426	2	1738.84	1738.84	0.0845392	94.94	130	146	R	FLQQSGTGEAISAESSK	K		0	990.678	Ovo_D1-n2-d20.2146.2146.2.dta	Contig_Gammarus_90_38205_fr2
Gammarus fossarum	GFoss	F102282	Ovo_D1-n2-d20_11235	870.426	2	1738.84	1738.84	0.372088	70.12	130	146	R	FLQQSGTGEAISAESSK	K		0	989.278	Ovo_D1-n2-d20.2142.2142.2.dta	Contig_Gammarus_90_38205_fr2
Gammarus fossarum	GFoss	F102282	Ovo_D1-n2-d20_11244	870.427	2	1738.84	1738.84	1.28074	59.12	130	146	R	FLQQSGTGEAISAESSK	K		0	1056.1	Ovo_D1-n2-d20.2326.2326.2.dta	Contig_Gammarus_90_38205_fr2
Gammarus fossarum	GFoss	F102282	Ovo_D1-n2-d20_11248	870.428	2	1738.84	1738.84	1.91335	76.06	130	146	R	FLQQSGTGEAISAESSK	K		0	1051.72	Ovo_D1-n2-d20.2313.2313.2.dta	Contig_Gammarus_90_38205_fr2
Gammarus fossarum	GFoss	F102282	Ovo_D1-n2-d20_11263	871.963	2	1741.91	1741.91	0.634935	61.97	155	170	R	GQLISQTLNPAYAPNR	N		0	1487.55	Ovo_D1-n2-d20.3530.3530.2.dta	Contig_Gammarus_90_2745_fr2
Gammarus fossarum	GFoss	F102282	Ovo_D1-n2-d20_11265	871.964	2	1741.91	1741.91	1.04827	71.02	155	170	R	GQLISQTLNPAYAPNR	N		0	1484.33	Ovo_D1-n2-d20.3521.3521.2.dta	Contig_Gammarus_90_2745_fr2
Gammarus fossarum	GFoss	F102282	Ovo_D1-n2-d20_11308	872.936	2	1743.86	1743.86	-0.328582	51.23	405	419	R	MNDEGVQNNLLDRVK	I		1	1278.9	Ovo_D1-n2-d20.2947.2947.2.dta	Contig_Gammarus_90_17046_fr6
Gammarus fossarum	GFoss	F102282	Ovo_D1-n2-d20_11318	872.936	2	1743.86	1743.86	0.0842959	58.66	405	419	R	MNDEGVQNNLLDRVK	I		1	1280.03	Ovo_D1-n2-d20.2950.2950.2.dta	Contig_Gammarus_90_17046_fr6
Gammarus fossarum	GFoss	F102282	Ovo_D1-n2-d20_11386	582.975	3	1745.9	1745.9	-0.175267	52.3	605	619	K	LLEDVEKSSLDTELR	I		1	1527.04	Ovo_D1-n2-d20.3638.3638.3.dta	Contig_Gammarus_90_194758_fr3
Gammarus fossarum	GFoss	F102282	Ovo_D1-n2-d20_11394	873.96	2	1745.91	1745.9	0.326478	77.47	605	619	K	LLEDVEKSSLDTELR	I		1	1528.72	Ovo_D1-n2-d20.3643.3643.2.dta	Contig_Gammarus_90_194758_fr3
Gammarus fossarum	GFoss	F102282	Ovo_D1-n2-d20_11402	873.961	2	1745.91	1745.9	1.16272	76.62	605	619	K	LLEDVEKSSLDTELR	I		1	1529.56	Ovo_D1-n2-d20.3645.3645.2.dta	Contig_Gammarus_90_194758_fr3
Gammarus fossarum	GFoss	F102282	Ovo_D1-n2-d20_11419	875.497	2	1748.98	1748.98	0.680397	56.81	252	266	K	LSMLIGEIFPYPLLK	T	Oxidation (M) [3]	0	2841.6	Ovo_D1-n2-d20.7053.7053.2.dta	Contig_Gammarus_90_169586_fr1
Gammarus fossarum	GFoss	F102282	Ovo_D1-n2-d20_11420	875.497	2	1748.98	1748.98	0.81762	64.43	252	266	K	LSMLIGEIFPYPLLK	T	Oxidation (M) [3]	0	2840.7	Ovo_D1-n2-d20.7051.7051.2.dta	Contig_Gammarus_90_169586_fr1
Gammarus fossarum	GFoss	F102282	Ovo_D1-n2-d20_11430	875.509	2	1749	1749	0.369925	63.3	78	93	K	ISPLINSPSDLPKLQK	I		1	1571.18	Ovo_D1-n2-d20.3762.3762.2.dta	Contig_Gammarus_90_39606_fr3
Gammarus fossarum	GFoss	F102282	Ovo_D1-n2-d20_11443	875.51	2	1749.01	1749	1.41052	57.03	78	93	K	ISPLINSPSDLPKLQK	I		1	1569.75	Ovo_D1-n2-d20.3758.3758.2.dta	Contig_Gammarus_90_39606_fr3
Gammarus fossarum	GFoss	F102282	Ovo_D1-n2-d20_11545	585.632	3	1753.87	1753.87	0.184734	51.95	178	193	R	TLPFTAIAGMMSTLER	H	Oxidation (M) [11]	0	2339.52	Ovo_D1-n2-d20.5809.5809.3.dta	Contig_Gammarus_90_39606_fr3
Gammarus fossarum	GFoss	F102282	Ovo_D1-n2-d20_11548	877.945	2	1753.88	1753.87	0.61578	69	178	193	R	TLPFTAIAGMMSTLER	H	Oxidation (M) [11]	0	2331.94	Ovo_D1-n2-d20.5789.5789.2.dta	Contig_Gammarus_90_39606_fr3
Gammarus fossarum	GFoss	F102282	Ovo_D1-n2-d20_11552	877.945	2	1753.88	1753.87	1.23156	69.35	178	193	R	TLPFTAIAGMMSTLER	H	Oxidation (M) [11]	0	2330.42	Ovo_D1-n2-d20.5785.5785.2.dta	Contig_Gammarus_90_39606_fr3
Gammarus fossarum	GFoss	F102282	Ovo_D1-n2-d20_11638	587.286	3	1758.84	1758.84	-1.24628	53.6	164	178	R	DSIQLQELSEDAQQR	Q		0	1591.78	Ovo_D1-n2-d20.3819.3819.3.dta	Contig_Gammarus_90_25127_fr4
Gammarus fossarum	GFoss	F102282	Ovo_D1-n2-d20_11641	587.286	3	1758.84	1758.84	-0.615179	48.03	164	178	R	DSIQLQELSEDAQQR	Q		0	1594.73	Ovo_D1-n2-d20.3827.3827.3.dta	Contig_Gammarus_90_25127_fr4
Gammarus fossarum	GFoss	F102282	Ovo_D1-n2-d20_11650	880.427	2	1758.84	1758.84	0.599259	65.15	164	178	R	DSIQLQELSEDAQQR	Q		0	1583.23	Ovo_D1-n2-d20.3795.3795.2.dta	Contig_Gammarus_90_25127_fr4
Gammarus fossarum	GFoss	F102282	Ovo_D1-n2-d20_11651	880.427	2	1758.84	1758.84	0.667486	78.28	164	178	R	DSIQLQELSEDAQQR	Q		0	1584.64	Ovo_D1-n2-d20.3799.3799.2.dta	Contig_Gammarus_90_25127_fr4
Gammarus fossarum	GFoss	F102282	Ovo_D1-n2-d20_11669	880.934	2	1759.85	1759.85	0.345484	65.92	405	419	R	MNDEGVQNNLLDRVK	I	Oxidation (M) [1]	1	1192.78	Ovo_D1-n2-d20.2705.2705.2.dta	Contig_Gammarus_90_17046_fr6
Gammarus fossarum	GFoss	F102282	Ovo_D1-n2-d20_11670	880.934	2	1759.85	1759.85	0.413671	53.41	405	419	R	MNDEGVQNNLLDRVK	I	Oxidation (M) [1]	1	1191.36	Ovo_D1-n2-d20.2701.2701.2.dta	Contig_Gammarus_90_17046_fr6
Gammarus fossarum	GFoss	F102282	Ovo_D1-n2-d20_11818	589.597	3	1765.77	1765.77	0.167066	37.84	119	134	K	SCSTDNTHVVTFDGAR	Y	Carbamidomethyl (C) [2]	0	834.664	Ovo_D1-n2-d20.1708.1708.3.dta	Contig_Gammarus_90_29145_fr6
Gammarus fossarum	GFoss	F102282	Ovo_D1-n2-d20_11827	883.893	2	1765.77	1765.77	1.67123	73.73	119	134	K	SCSTDNTHVVTFDGAR	Y	Carbamidomethyl (C) [2]	0	838.026	Ovo_D1-n2-d20.1717.1717.2.dta	Contig_Gammarus_90_29145_fr6
Gammarus fossarum	GFoss	F102282	Ovo_D1-n2-d20_11892	885.942	2	1769.87	1769.87	0.238436	61.44	178	193	R	TLPFTAIAGMMSTLER	H	Oxidation (M) [10], Oxidation (M) [11]	0	1877.98	Ovo_D1-n2-d20.4596.4596.2.dta	Contig_Gammarus_90_39606_fr3
Gammarus fossarum	GFoss	F102282	Ovo_D1-n2-d20_11893	885.942	2	1769.87	1769.87	0.374039	53.46	178	193	R	TLPFTAIAGMMSTLER	H	Oxidation (M) [10], Oxidation (M) [11]	0	1876.08	Ovo_D1-n2-d20.4591.4591.2.dta	Contig_Gammarus_90_39606_fr3
Gammarus fossarum	GFoss	F102282	Ovo_D1-n2-d20_11939	886.912	2	1771.81	1771.81	0.596566	64.72	187	201	R	SVDFDSCLDVVNFQK	T	Carbamidomethyl (C) [7]	0	2092.64	Ovo_D1-n2-d20.5157.5157.2.dta	Contig_Gammarus_90_3624_fr5
Gammarus fossarum	GFoss	F102282	Ovo_D1-n2-d20_11941	886.912	2	1771.81	1771.81	0.664293	78.92	187	201	R	SVDFDSCLDVVNFQK	T	Carbamidomethyl (C) [7]	0	2156.88	Ovo_D1-n2-d20.5325.5325.2.dta	Contig_Gammarus_90_3624_fr5
Gammarus fossarum	GFoss	F102282	Ovo_D1-n2-d20_11943	886.912	2	1771.81	1771.81	0.73202	66.08	187	201	R	SVDFDSCLDVVNFQK	T	Carbamidomethyl (C) [7]	0	2154.83	Ovo_D1-n2-d20.5319.5319.2.dta	Contig_Gammarus_90_3624_fr5
Gammarus fossarum	GFoss	F102282	Ovo_D1-n2-d20_11944	886.912	2	1771.81	1771.81	0.799748	76.05	187	201	R	SVDFDSCLDVVNFQK	T	Carbamidomethyl (C) [7]	0	2094.17	Ovo_D1-n2-d20.5161.5161.2.dta	Contig_Gammarus_90_3624_fr5
Gammarus fossarum	GFoss	F102282	Ovo_D1-n2-d20_1195	478.295	2	954.574	954.575	-0.500746	40.81	379	387	K	SVVALELPK	L		0	1502.37	Ovo_D1-n2-d20.3570.3570.2.dta	Contig_Gammarus_90_277_fr1
Gammarus fossarum	GFoss	F102282	Ovo_D1-n2-d20_11980	887.419	2	1772.82	1772.82	0.0293318	71.94	38	52	K	AMSIMNSFVNDIFER	I		0	2805.79	Ovo_D1-n2-d20.6968.6968.2.dta	Contig_Gammarus_90_128511_fr6
Gammarus fossarum	GFoss	F102282	Ovo_D1-n2-d20_11987	887.42	2	1772.82	1772.82	1.27029	81.21	38	52	K	AMSIMNSFVNDIFER	I		0	2807.84	Ovo_D1-n2-d20.6973.6973.2.dta	Contig_Gammarus_90_128511_fr6
Gammarus fossarum	GFoss	F102282	Ovo_D1-n2-d20_12102	892.916	2	1783.82	1783.82	0.739986	45.84	384	397	K	NQNEPEYSPIFYQR	L		0	1612.92	Ovo_D1-n2-d20.3878.3878.2.dta	Contig_Gammarus_90_17046_fr6
Gammarus fossarum	GFoss	F102282	Ovo_D1-n2-d20_12107	892.917	2	1783.82	1783.82	1.07634	56.59	384	397	K	NQNEPEYSPIFYQR	L		0	1543.53	Ovo_D1-n2-d20.3685.3685.2.dta	Contig_Gammarus_90_17046_fr6
Gammarus fossarum	GFoss	F102282	Ovo_D1-n2-d20_12108	892.917	2	1783.82	1783.82	1.07634	66.1	384	397	K	NQNEPEYSPIFYQR	L		0	1542.68	Ovo_D1-n2-d20.3683.3683.2.dta	Contig_Gammarus_90_17046_fr6
Gammarus fossarum	GFoss	F102282	Ovo_D1-n2-d20_12115	892.917	2	1783.82	1783.82	1.62573	66.7	384	397	K	NQNEPEYSPIFYQR	L		0	1605.8	Ovo_D1-n2-d20.3857.3857.2.dta	Contig_Gammarus_90_17046_fr6
Gammarus fossarum	GFoss	F102282	Ovo_D1-n2-d20_12158	894.953	2	1787.89	1787.89	0.406625	84.83	400	416	K	GSLGDGELDLSLLTQDR	E		0	2314.27	Ovo_D1-n2-d20.5742.5742.2.dta	Contig_Gammarus_90_277_fr1
Gammarus fossarum	GFoss	F102282	Ovo_D1-n2-d20_12160	894.953	2	1787.89	1787.89	0.540861	80.16	400	416	K	GSLGDGELDLSLLTQDR	E		0	2315.83	Ovo_D1-n2-d20.5746.5746.2.dta	Contig_Gammarus_90_277_fr1
Gammarus fossarum	GFoss	F102282	Ovo_D1-n2-d20_12178	895.416	2	1788.82	1788.82	0.47741	83.1	38	52	K	AMSIMNSFVNDIFER	I	Oxidation (M) [2]	0	2643.09	Ovo_D1-n2-d20.6583.6583.2.dta	Contig_Gammarus_90_128511_fr6
Gammarus fossarum	GFoss	F102282	Ovo_D1-n2-d20_12179	895.417	2	1788.82	1788.82	1.02526	95.54	38	52	K	AMSIMNSFVNDIFER	I	Oxidation (M) [2]	0	2641.91	Ovo_D1-n2-d20.6580.6580.2.dta	Contig_Gammarus_90_128511_fr6
Gammarus fossarum	GFoss	F102282	Ovo_D1-n2-d20_12183	895.485	2	1788.95	1788.96	-4.18399	47.37	47	62	R	QTFAGTVLDIDILIDR	Q		0	3890.6	Ovo_D1-n2-d20.9353.9353.2.dta	Contig_Gammarus_90_206576_fr4
Gammarus fossarum	GFoss	F102282	Ovo_D1-n2-d20_12186	895.487	2	1788.96	1788.96	-1.45615	51	47	62	R	QTFAGTVLDIDILIDR	Q		0	3720.48	Ovo_D1-n2-d20.9028.9028.2.dta	Contig_Gammarus_90_206576_fr4
Gammarus fossarum	GFoss	F102282	Ovo_D1-n2-d20_12191	895.488	2	1788.96	1788.96	-0.572958	61.63	47	62	R	QTFAGTVLDIDILIDR	Q		0	3498.53	Ovo_D1-n2-d20.8567.8567.2.dta	Contig_Gammarus_90_206576_fr4
Gammarus fossarum	GFoss	F102282	Ovo_D1-n2-d20_12192	597.328	3	1788.96	1788.96	-0.503644	47.02	47	62	R	QTFAGTVLDIDILIDR	Q		0	2881.24	Ovo_D1-n2-d20.7152.7152.3.dta	Contig_Gammarus_90_206576_fr4
Gammarus fossarum	GFoss	F102282	Ovo_D1-n2-d20_12208	597.328	3	1788.96	1788.96	0.200675	57.69	47	62	R	QTFAGTVLDIDILIDR	Q		0	2878.82	Ovo_D1-n2-d20.7146.7146.3.dta	Contig_Gammarus_90_206576_fr4
Gammarus fossarum	GFoss	F102282	Ovo_D1-n2-d20_12211	895.489	2	1788.96	1788.96	0.321415	78.76	47	62	R	QTFAGTVLDIDILIDR	Q		0	2941.28	Ovo_D1-n2-d20.7301.7301.2.dta	Contig_Gammarus_90_206576_fr4
Gammarus fossarum	GFoss	F102282	Ovo_D1-n2-d20_12218	895.489	2	1788.96	1788.96	0.522649	66.98	47	62	R	QTFAGTVLDIDILIDR	Q		0	3012.25	Ovo_D1-n2-d20.7474.7474.2.dta	Contig_Gammarus_90_206576_fr4
Gammarus fossarum	GFoss	F102282	Ovo_D1-n2-d20_12220	895.489	2	1788.96	1788.96	0.589727	102.55	47	62	R	QTFAGTVLDIDILIDR	Q		0	2939.64	Ovo_D1-n2-d20.7297.7297.2.dta	Contig_Gammarus_90_206576_fr4
Gammarus fossarum	GFoss	F102282	Ovo_D1-n2-d20_12221	895.489	2	1788.96	1788.96	0.589727	78.17	47	62	R	QTFAGTVLDIDILIDR	Q		0	3010.6	Ovo_D1-n2-d20.7470.7470.2.dta	Contig_Gammarus_90_206576_fr4
Gammarus fossarum	GFoss	F102282	Ovo_D1-n2-d20_12224	895.489	2	1788.96	1788.96	0.656805	99.54	47	62	R	QTFAGTVLDIDILIDR	Q		0	2878.22	Ovo_D1-n2-d20.7144.7144.2.dta	Contig_Gammarus_90_206576_fr4
Gammarus fossarum	GFoss	F102282	Ovo_D1-n2-d20_12228	895.489	2	1788.96	1788.96	0.723883	103.49	47	62	R	QTFAGTVLDIDILIDR	Q		0	2877.04	Ovo_D1-n2-d20.7141.7141.2.dta	Contig_Gammarus_90_206576_fr4
Gammarus fossarum	GFoss	F102282	Ovo_D1-n2-d20_12243	895.489	2	1788.96	1788.96	1.00338	48.65	47	62	R	QTFAGTVLDIDILIDR	Q		0	3492.56	Ovo_D1-n2-d20.8554.8554.2.dta	Contig_Gammarus_90_206576_fr4
Gammarus fossarum	GFoss	F102282	Ovo_D1-n2-d20_12244	895.489	2	1788.96	1788.96	1.00338	48.38	47	62	R	QTFAGTVLDIDILIDR	Q		0	3383.16	Ovo_D1-n2-d20.8305.8305.2.dta	Contig_Gammarus_90_206576_fr4
Gammarus fossarum	GFoss	F102282	Ovo_D1-n2-d20_12249	895.489	2	1788.96	1788.96	1.07045	63.1	47	62	R	QTFAGTVLDIDILIDR	Q		0	3073.28	Ovo_D1-n2-d20.7612.7612.2.dta	Contig_Gammarus_90_206576_fr4
Gammarus fossarum	GFoss	F102282	Ovo_D1-n2-d20_12267	895.49	2	1788.97	1788.96	2.0878	52.93	47	62	R	QTFAGTVLDIDILIDR	Q		0	3121.1	Ovo_D1-n2-d20.7728.7728.2.dta	Contig_Gammarus_90_206576_fr4
Gammarus fossarum	GFoss	F102282	Ovo_D1-n2-d20_12270	895.49	2	1788.97	1788.96	2.36729	73.15	47	62	R	QTFAGTVLDIDILIDR	Q		0	3144.83	Ovo_D1-n2-d20.7784.7784.2.dta	Contig_Gammarus_90_206576_fr4
Gammarus fossarum	GFoss	F102282	Ovo_D1-n2-d20_12288	895.95	2	1789.88	1789.88	0.0670434	62.01	144	159	K	SYELPDGQVITIGNER	F		0	1959.9	Ovo_D1-n2-d20.4818.4818.2.dta	Contig_Gammarus_90_47294_fr1
Gammarus fossarum	GFoss	F102282	Ovo_D1-n2-d20_12289	895.95	2	1789.89	1789.88	0.335217	82.66	144	159	K	SYELPDGQVITIGNER	F		0	1958.7	Ovo_D1-n2-d20.4815.4815.2.dta	Contig_Gammarus_90_47294_fr1
Gammarus fossarum	GFoss	F102282	Ovo_D1-n2-d20_12301	896.004	2	1789.99	1789.99	-0.360895	85.37	593	609	K	AIYVQTLANIGDKSAVK	I		1	1510.01	Ovo_D1-n2-d20.3591.3591.2.dta	Contig_Gammarus_90_199971_fr3
Gammarus fossarum	GFoss	F102282	Ovo_D1-n2-d20_12304	896.004	2	1789.99	1789.99	-0.0815645	70.29	593	609	K	AIYVQTLANIGDKSAVK	I		1	1510.88	Ovo_D1-n2-d20.3593.3593.2.dta	Contig_Gammarus_90_199971_fr3
Gammarus fossarum	GFoss	F102282	Ovo_D1-n2-d20_12318	896.472	2	1790.93	1790.93	-0.823594	62.5	45	59	K	LEVPEGELLWHSNLR	K		0	1910.45	Ovo_D1-n2-d20.4685.4685.2.dta	Contig_Gammarus_90_199971_fr3
Gammarus fossarum	GFoss	F102282	Ovo_D1-n2-d20_12322	896.473	2	1790.93	1790.93	-0.142384	54.15	45	59	K	LEVPEGELLWHSNLR	K		0	1917.8	Ovo_D1-n2-d20.4705.4705.2.dta	Contig_Gammarus_90_199971_fr3
Gammarus fossarum	GFoss	F102282	Ovo_D1-n2-d20_12497	900.956	2	1799.9	1799.9	0.608369	42.85	109	123	K	VPPYTGDRHFVDLER	N		1	1144.11	Ovo_D1-n2-d20.2570.2570.2.dta	Contig_Gammarus_90_3624_fr5
Gammarus fossarum	GFoss	F102282	Ovo_D1-n2-d20_12581	904.467	2	1806.92	1806.92	0.943042	84.5	67	84	R	IATGMQSALPEYAGTGIK	A		0	1619.64	Ovo_D1-n2-d20.3897.3897.2.dta	Contig_Gammarus_90_17046_fr6
Gammarus fossarum	GFoss	F102282	Ovo_D1-n2-d20_12585	904.467	2	1806.92	1806.92	1.00945	84.25	67	84	R	IATGMQSALPEYAGTGIK	A		0	1680.11	Ovo_D1-n2-d20.4065.4065.2.dta	Contig_Gammarus_90_17046_fr6
Gammarus fossarum	GFoss	F102282	Ovo_D1-n2-d20_12588	904.468	2	1806.92	1806.92	1.2751	73.95	67	84	R	IATGMQSALPEYAGTGIK	A		0	1681.61	Ovo_D1-n2-d20.4069.4069.2.dta	Contig_Gammarus_90_17046_fr6
Gammarus fossarum	GFoss	F102282	Ovo_D1-n2-d20_12589	904.468	2	1806.92	1806.92	1.34151	75.1	67	84	R	IATGMQSALPEYAGTGIK	A		0	1618.23	Ovo_D1-n2-d20.3893.3893.2.dta	Contig_Gammarus_90_17046_fr6
Gammarus fossarum	GFoss	F102282	Ovo_D1-n2-d20_12636	904.926	2	1807.84	1807.84	-0.17922	67.36	186	201	K	LQGEDHFSTQGELGYK	S		0	1073.97	Ovo_D1-n2-d20.2375.2375.2.dta	Contig_Gammarus_90_19261_fr6
Gammarus fossarum	GFoss	F102282	Ovo_D1-n2-d20_12649	904.928	2	1807.84	1807.84	1.98912	63.94	186	201	K	LQGEDHFSTQGELGYK	S		0	1072.32	Ovo_D1-n2-d20.2370.2370.2.dta	Contig_Gammarus_90_19261_fr6
Gammarus fossarum	GFoss	F102282	Ovo_D1-n2-d20_12662	453.276	4	1809.08	1809.08	-0.682116	50.03	378	393	R	KSVVALELPKLDIAWK	V		2	2075.02	Ovo_D1-n2-d20.5111.5111.4.dta	Contig_Gammarus_90_277_fr1
Gammarus fossarum	GFoss	F102282	Ovo_D1-n2-d20_12663	453.276	4	1809.08	1809.08	-0.483119	42.83	378	393	R	KSVVALELPKLDIAWK	V		2	2077.74	Ovo_D1-n2-d20.5118.5118.4.dta	Contig_Gammarus_90_277_fr1
Gammarus fossarum	GFoss	F102282	Ovo_D1-n2-d20_12670	905.546	2	1809.08	1809.08	0.208946	86.73	378	393	R	KSVVALELPKLDIAWK	V		2	2071.84	Ovo_D1-n2-d20.5103.5103.2.dta	Contig_Gammarus_90_277_fr1
Gammarus fossarum	GFoss	F102282	Ovo_D1-n2-d20_12684	905.547	2	1809.08	1809.08	1.5577	86.78	378	393	R	KSVVALELPKLDIAWK	V		2	2076.57	Ovo_D1-n2-d20.5115.5115.2.dta	Contig_Gammarus_90_277_fr1
Gammarus fossarum	GFoss	F102282	Ovo_D1-n2-d20_12709	604.328	3	1809.96	1809.96	-0.186192	50.74	242	258	K	AIVEGVVTLNPFGHETK	K		0	1843.45	Ovo_D1-n2-d20.4503.4503.3.dta	Contig_Gammarus_90_199971_fr3
Gammarus fossarum	GFoss	F102282	Ovo_D1-n2-d20_12717	905.989	2	1809.96	1809.96	0.596145	62.49	242	258	K	AIVEGVVTLNPFGHETK	K		0	1844.9	Ovo_D1-n2-d20.4507.4507.2.dta	Contig_Gammarus_90_199971_fr3
Gammarus fossarum	GFoss	F102282	Ovo_D1-n2-d20_12719	905.989	2	1809.96	1809.96	0.739794	72.83	242	258	K	AIVEGVVTLNPFGHETK	K		0	1846.38	Ovo_D1-n2-d20.4511.4511.2.dta	Contig_Gammarus_90_199971_fr3
Gammarus fossarum	GFoss	F102282	Ovo_D1-n2-d20_12826	909.918	2	1817.82	1817.82	0.390027	88.54	40	54	K	TYEYEVESESQVEVK	T		0	1282.69	Ovo_D1-n2-d20.2957.2957.2.dta	Contig_Gammarus_90_201865_fr3
Gammarus fossarum	GFoss	F102282	Ovo_D1-n2-d20_12829	909.918	2	1817.82	1817.82	0.863121	88.22	40	54	K	TYEYEVESESQVEVK	T		0	1281.17	Ovo_D1-n2-d20.2953.2953.2.dta	Contig_Gammarus_90_201865_fr3
Gammarus fossarum	GFoss	F102282	Ovo_D1-n2-d20_12840	910.441	2	1818.87	1818.87	0.384305	54.14	565	579	R	QYFEEVFESAKESVK	E		1	1839.36	Ovo_D1-n2-d20.4492.4492.2.dta	Contig_Gammarus_90_200426_fr2
Gammarus fossarum	GFoss	F102282	Ovo_D1-n2-d20_12852	910.442	2	1818.87	1818.87	1.25298	57.28	565	579	R	QYFEEVFESAKESVK	E		1	1836.39	Ovo_D1-n2-d20.4484.4484.2.dta	Contig_Gammarus_90_200426_fr2
Gammarus fossarum	GFoss	F102282	Ovo_D1-n2-d20_12888	912.465	2	1822.92	1822.91	1.04503	60.86	67	84	R	IATGMQSALPEYAGTGIK	A	Oxidation (M) [5]	0	1350.9	Ovo_D1-n2-d20.3149.3149.2.dta	Contig_Gammarus_90_17046_fr6
Gammarus fossarum	GFoss	F102282	Ovo_D1-n2-d20_12889	912.465	2	1822.92	1822.91	1.04503	77.22	67	84	R	IATGMQSALPEYAGTGIK	A	Oxidation (M) [5]	0	1349.78	Ovo_D1-n2-d20.3146.3146.2.dta	Contig_Gammarus_90_17046_fr6
Gammarus fossarum	GFoss	F102282	Ovo_D1-n2-d20_12992	915.502	2	1828.99	1828.99	-0.059049	53.12	232	249	K	VDGQVITGSKPLKDTSGK	V		1	687.283	Ovo_D1-n2-d20.1302.1302.2.dta	Contig_Gammarus_90_37795_fr5
Gammarus fossarum	GFoss	F102282	Ovo_D1-n2-d20_13014	915.502	2	1828.99	1828.99	0.476766	69.76	232	249	K	VDGQVITGSKPLKDTSGK	V		1	620.736	Ovo_D1-n2-d20.1126.1126.2.dta	Contig_Gammarus_90_37795_fr5
Gammarus fossarum	GFoss	F102282	Ovo_D1-n2-d20_13026	915.503	2	1828.99	1828.99	0.946971	68.5	232	249	K	VDGQVITGSKPLKDTSGK	V		1	621.646	Ovo_D1-n2-d20.1128.1128.2.dta	Contig_Gammarus_90_37795_fr5
Gammarus fossarum	GFoss	F102282	Ovo_D1-n2-d20_13027	915.503	2	1828.99	1828.99	0.946971	58.74	232	249	K	VDGQVITGSKPLKDTSGK	V		1	685.676	Ovo_D1-n2-d20.1298.1298.2.dta	Contig_Gammarus_90_37795_fr5
Gammarus fossarum	GFoss	F102282	Ovo_D1-n2-d20_1303	487.758	2	973.502	973.501	0.259887	49.72	50	58	K	IMTGVSNPR	Q		0	618.686	Ovo_D1-n2-d20.1120.1120.2.dta	Contig_Gammarus_90_9788_fr4
Gammarus fossarum	GFoss	F102282	Ovo_D1-n2-d20_1305	487.758	2	973.502	973.501	0.32152	53.26	50	58	K	IMTGVSNPR	Q		0	617.237	Ovo_D1-n2-d20.1116.1116.2.dta	Contig_Gammarus_90_9788_fr4
Gammarus fossarum	GFoss	F102282	Ovo_D1-n2-d20_13077	611.335	3	1830.98	1830.98	-0.1775	48.95	258	273	R	QSLQLEKFEVELAAAR	W		1	1937.84	Ovo_D1-n2-d20.4758.4758.3.dta	Contig_Gammarus_90_277_fr1
Gammarus fossarum	GFoss	F102282	Ovo_D1-n2-d20_13080	611.335	3	1830.98	1830.98	0.133808	45.5	258	273	R	QSLQLEKFEVELAAAR	W		1	1938.96	Ovo_D1-n2-d20.4761.4761.3.dta	Contig_Gammarus_90_277_fr1
Gammarus fossarum	GFoss	F102282	Ovo_D1-n2-d20_13089	916.5	2	1830.98	1830.98	0.497547	51.61	258	273	R	QSLQLEKFEVELAAAR	W		1	1944.82	Ovo_D1-n2-d20.4777.4777.2.dta	Contig_Gammarus_90_277_fr1
Gammarus fossarum	GFoss	F102282	Ovo_D1-n2-d20_13091	916.5	2	1830.99	1830.98	0.705085	64.34	258	273	R	QSLQLEKFEVELAAAR	W		1	1943.51	Ovo_D1-n2-d20.4773.4773.2.dta	Contig_Gammarus_90_277_fr1
Gammarus fossarum	GFoss	F102282	Ovo_D1-n2-d20_13195	920.006	2	1838	1837.99	2.09087	42.08	209	226	K	VGINYQPPTVVPGADLAK	V		0	1824.68	Ovo_D1-n2-d20.4453.4453.2.dta	Contig_Gammarus_90_40544_fr1
Gammarus fossarum	GFoss	F102282	Ovo_D1-n2-d20_13226	613.977	3	1838.91	1838.91	-0.390449	47.97	625	639	R	FQDLAYGYLFPHVNR	N		0	2121.12	Ovo_D1-n2-d20.5235.5235.3.dta	Contig_Gammarus_90_24570_fr4
Gammarus fossarum	GFoss	F102282	Ovo_D1-n2-d20_13250	920.464	2	1838.91	1838.91	1.24422	66.28	625	639	R	FQDLAYGYLFPHVNR	N		0	2053.65	Ovo_D1-n2-d20.5058.5058.2.dta	Contig_Gammarus_90_24570_fr4
Gammarus fossarum	GFoss	F102282	Ovo_D1-n2-d20_13251	613.979	3	1838.91	1838.91	1.79563	49.87	625	639	R	FQDLAYGYLFPHVNR	N		0	2053.32	Ovo_D1-n2-d20.5057.5057.3.dta	Contig_Gammarus_90_24570_fr4
Gammarus fossarum	GFoss	F102282	Ovo_D1-n2-d20_13252	920.464	2	1838.91	1838.91	1.8424	70.6	625	639	R	FQDLAYGYLFPHVNR	N		0	2055.05	Ovo_D1-n2-d20.5061.5061.2.dta	Contig_Gammarus_90_24570_fr4
Gammarus fossarum	GFoss	F102282	Ovo_D1-n2-d20_13254	920.465	2	1838.92	1838.92	-0.482349	79.62	307	323	K	HAEFSVNPPLDSTQAVK	S		0	1258.8	Ovo_D1-n2-d20.2891.2891.2.dta	Contig_Gammarus_90_276_fr4
Gammarus fossarum	GFoss	F102282	Ovo_D1-n2-d20_13265	920.466	2	1838.92	1838.92	0.507364	77.31	307	323	K	HAEFSVNPPLDSTQAVK	S		0	1257.38	Ovo_D1-n2-d20.2887.2887.2.dta	Contig_Gammarus_90_276_fr4
Gammarus fossarum	GFoss	F102282	Ovo_D1-n2-d20_13370	617.011	3	1848.01	1848.01	-0.154761	42.34	307	324	K	QAAHAGVLSVLLQTPESK	I		0	1780.78	Ovo_D1-n2-d20.4335.4335.3.dta	Contig_Gammarus_90_200426_fr2
Gammarus fossarum	GFoss	F102282	Ovo_D1-n2-d20_13373	617.011	3	1848.01	1848.01	0.445885	48.97	307	324	K	QAAHAGVLSVLLQTPESK	I		0	1784.59	Ovo_D1-n2-d20.4346.4346.3.dta	Contig_Gammarus_90_200426_fr2
Gammarus fossarum	GFoss	F102282	Ovo_D1-n2-d20_13385	617.041	3	1848.1	1848.1	-0.334397	35.88	122	138	R	VTLFGWPLLAAPLPVVR	A		0	3265.8	Ovo_D1-n2-d20.8063.8063.3.dta	Contig_Gammarus_90_28464_fr5
Gammarus fossarum	GFoss	F102282	Ovo_D1-n2-d20_13396	925.06	2	1848.1	1848.1	1.22179	51.25	122	138	R	VTLFGWPLLAAPLPVVR	A		0	3244	Ovo_D1-n2-d20.8016.8016.2.dta	Contig_Gammarus_90_28464_fr5
Gammarus fossarum	GFoss	F102282	Ovo_D1-n2-d20_13399	925.06	2	1848.11	1848.1	2.01179	32.6	122	138	R	VTLFGWPLLAAPLPVVR	A		0	3244.96	Ovo_D1-n2-d20.8018.8018.2.dta	Contig_Gammarus_90_28464_fr5
Gammarus fossarum	GFoss	F102282	Ovo_D1-n2-d20_13428	617.652	3	1849.94	1849.94	-0.232981	44.83	211	226	R	CRVEYTITPAAISDVR	S	Carbamidomethyl (C) [1]	1	1515.52	Ovo_D1-n2-d20.3606.3606.3.dta	Contig_Gammarus_90_20034_fr2
Gammarus fossarum	GFoss	F102282	Ovo_D1-n2-d20_13440	925.976	2	1849.94	1849.94	0.467584	61.71	211	226	R	CRVEYTITPAAISDVR	S	Carbamidomethyl (C) [1]	1	1454.59	Ovo_D1-n2-d20.3438.3438.2.dta	Contig_Gammarus_90_20034_fr2
Gammarus fossarum	GFoss	F102282	Ovo_D1-n2-d20_13447	925.976	2	1849.94	1849.94	0.737864	74.69	211	226	R	CRVEYTITPAAISDVR	S	Carbamidomethyl (C) [1]	1	1456	Ovo_D1-n2-d20.3442.3442.2.dta	Contig_Gammarus_90_20034_fr2
Gammarus fossarum	GFoss	F102282	Ovo_D1-n2-d20_13486	926.963	2	1851.91	1851.91	0.764616	56.97	208	223	K	LFEETDKDSTPSDKIK	R		2	761.885	Ovo_D1-n2-d20.1504.1504.2.dta	Contig_Gammarus_90_206469_fr3
Gammarus fossarum	GFoss	F102282	Ovo_D1-n2-d20_13487	926.963	2	1851.91	1851.91	0.764616	52.08	208	223	K	LFEETDKDSTPSDKIK	R		2	760.473	Ovo_D1-n2-d20.1500.1500.2.dta	Contig_Gammarus_90_206469_fr3
Gammarus fossarum	GFoss	F102282	Ovo_D1-n2-d20_13616	931.517	2	1861.02	1861.02	0.115528	66.22	220	237	K	TLGALELDVFSEAGKALK	V		1	2423.59	Ovo_D1-n2-d20.6031.6031.2.dta	Contig_Gammarus_90_200426_fr2
Gammarus fossarum	GFoss	F102282	Ovo_D1-n2-d20_13630	621.958	3	1862.85	1862.85	0.40744	41.97	79	96	K	EADEAVASGSSLPHHNSR	G		0	458.43	Ovo_D1-n2-d20.735.735.3.dta	Contig_Gammarus_90_48654_fr6
Gammarus fossarum	GFoss	F102282	Ovo_D1-n2-d20_13639	932.48	2	1862.95	1862.94	0.144932	51.52	30	46	R	LVSGTLAEEGEIPYMVR	V		0	1987.64	Ovo_D1-n2-d20.4890.4890.2.dta	Contig_Gammarus_90_177102_fr5
Gammarus fossarum	GFoss	F102282	Ovo_D1-n2-d20_13641	932.48	2	1862.95	1862.94	0.595831	54.16	30	46	R	LVSGTLAEEGEIPYMVR	V		0	1986.12	Ovo_D1-n2-d20.4886.4886.2.dta	Contig_Gammarus_90_177102_fr5
Gammarus fossarum	GFoss	F102282	Ovo_D1-n2-d20_13679	622.353	3	1864.04	1864.04	-1.78054	40.83	404	419	K	KLTMHALPWEAVLTVR	G		1	2003.78	Ovo_D1-n2-d20.4932.4932.3.dta	Contig_Gammarus_90_40044_fr3
Gammarus fossarum	GFoss	F102282	Ovo_D1-n2-d20_13680	622.353	3	1864.04	1864.04	-1.29772	46.93	404	419	K	KLTMHALPWEAVLTVR	G		1	2008.55	Ovo_D1-n2-d20.4944.4944.3.dta	Contig_Gammarus_90_40044_fr3
Gammarus fossarum	GFoss	F102282	Ovo_D1-n2-d20_13711	623.324	3	1866.95	1866.95	0.686682	48.65	435	450	R	QLLPIAESHAEDFEIR	E		0	1818.58	Ovo_D1-n2-d20.4437.4437.3.dta	Contig_Gammarus_90_206469_fr3
Gammarus fossarum	GFoss	F102282	Ovo_D1-n2-d20_13713	934.482	2	1866.95	1866.95	0.882724	73.56	435	450	R	QLLPIAESHAEDFEIR	E		0	1822.51	Ovo_D1-n2-d20.4447.4447.2.dta	Contig_Gammarus_90_206469_fr3
Gammarus fossarum	GFoss	F102282	Ovo_D1-n2-d20_13719	934.482	2	1866.95	1866.95	1.21482	74.7	435	450	R	QLLPIAESHAEDFEIR	E		0	1821.32	Ovo_D1-n2-d20.4444.4444.2.dta	Contig_Gammarus_90_206469_fr3
Gammarus fossarum	GFoss	F102282	Ovo_D1-n2-d20_13757	936.981	2	1871.95	1871.95	0.558777	52.62	35	50	R	MGAIYSLIHHFNRGEK	R		1	1422.2	Ovo_D1-n2-d20.3347.3347.2.dta	Contig_Gammarus_90_206816_fr3
Gammarus fossarum	GFoss	F102282	Ovo_D1-n2-d20_13766	936.982	2	1871.95	1871.95	1.2105	42.7	35	50	R	MGAIYSLIHHFNRGEK	R		1	1422.9	Ovo_D1-n2-d20.3349.3349.2.dta	Contig_Gammarus_90_206816_fr3
Gammarus fossarum	GFoss	F102282	Ovo_D1-n2-d20_1379	493.319	2	984.623	984.622	0.940463	55.59	925	933	K	SVIALIIEK	L		0	1855.32	Ovo_D1-n2-d20.4535.4535.2.dta	Contig_Gammarus_90_64_fr5
Gammarus fossarum	GFoss	F102282	Ovo_D1-n2-d20_1382	493.319	2	984.623	984.622	1.26546	42.33	925	933	K	SVIALIIEK	L		0	1853.82	Ovo_D1-n2-d20.4531.4531.2.dta	Contig_Gammarus_90_64_fr5
Gammarus fossarum	GFoss	F102282	Ovo_D1-n2-d20_13824	938.522	2	1875.03	1875.03	0.436793	54.57	861	877	K	NDLVIPTIQGMPLHVTK	E		0	2014.22	Ovo_D1-n2-d20.4959.4959.2.dta	Contig_Gammarus_90_194758_fr3
Gammarus fossarum	GFoss	F102282	Ovo_D1-n2-d20_13828	938.523	2	1875.03	1875.03	0.959452	69.19	861	877	K	NDLVIPTIQGMPLHVTK	E		0	2017.22	Ovo_D1-n2-d20.4967.4967.2.dta	Contig_Gammarus_90_194758_fr3
Gammarus fossarum	GFoss	F102282	Ovo_D1-n2-d20_13858	941.502	2	1880.99	1880.99	0.343436	87.15	487	503	K	INEISALEAANIFTTFK	A		0	2740.99	Ovo_D1-n2-d20.6819.6819.2.dta	Contig_Gammarus_90_199971_fr3
Gammarus fossarum	GFoss	F102282	Ovo_D1-n2-d20_13861	628.004	3	1880.99	1880.99	0.430625	54.99	487	503	K	INEISALEAANIFTTFK	A		0	2745.25	Ovo_D1-n2-d20.6830.6830.3.dta	Contig_Gammarus_90_199971_fr3
Gammarus fossarum	GFoss	F102282	Ovo_D1-n2-d20_13862	628.004	3	1880.99	1880.99	0.526319	62.04	487	503	K	INEISALEAANIFTTFK	A		0	2746.4	Ovo_D1-n2-d20.6833.6833.3.dta	Contig_Gammarus_90_199971_fr3
Gammarus fossarum	GFoss	F102282	Ovo_D1-n2-d20_13865	941.502	2	1880.99	1880.99	0.662418	64.83	487	503	K	INEISALEAANIFTTFK	A		0	2806.53	Ovo_D1-n2-d20.6970.6970.2.dta	Contig_Gammarus_90_199971_fr3
Gammarus fossarum	GFoss	F102282	Ovo_D1-n2-d20_13868	941.502	2	1880.99	1880.99	0.864439	94.25	487	503	K	INEISALEAANIFTTFK	A		0	2741.9	Ovo_D1-n2-d20.6821.6821.2.dta	Contig_Gammarus_90_199971_fr3
Gammarus fossarum	GFoss	F102282	Ovo_D1-n2-d20_13883	628.03	3	1881.07	1881.07	-0.841543	42.48	227	244	K	GQQVKVDGQVITGSKPLK	D		1	844.069	Ovo_D1-n2-d20.1734.1734.3.dta	Contig_Gammarus_90_37795_fr5
Gammarus fossarum	GFoss	F102282	Ovo_D1-n2-d20_13886	628.03	3	1881.07	1881.07	0.0356181	42.28	227	244	K	GQQVKVDGQVITGSKPLK	D		1	845.551	Ovo_D1-n2-d20.1738.1738.3.dta	Contig_Gammarus_90_37795_fr5
Gammarus fossarum	GFoss	F102282	Ovo_D1-n2-d20_13896	941.968	2	1881.92	1881.92	1.33109	42.41	576	592	R	SAAPCVLFFDELDSIAK	A	Carbamidomethyl (C) [5]	0	2950.35	Ovo_D1-n2-d20.7323.7323.2.dta	Contig_Gammarus_90_1134_fr1
Gammarus fossarum	GFoss	F102282	Ovo_D1-n2-d20_13928	629.307	3	1884.9	1884.9	0.264736	44.72	113	128	R	NCEVSLLLDNHQSQTK	E	Carbamidomethyl (C) [2]	0	1224.31	Ovo_D1-n2-d20.2793.2793.3.dta	Contig_Gammarus_90_276_fr4
Gammarus fossarum	GFoss	F102282	Ovo_D1-n2-d20_13929	629.307	3	1884.9	1884.9	0.264736	45.59	113	128	R	NCEVSLLLDNHQSQTK	E	Carbamidomethyl (C) [2]	0	1225.74	Ovo_D1-n2-d20.2797.2797.3.dta	Contig_Gammarus_90_276_fr4
Gammarus fossarum	GFoss	F102282	Ovo_D1-n2-d20_1393	494.254	2	986.492	986.492	0.454134	52.97	130	138	R	IDSEGELPK	S		0	738.487	Ovo_D1-n2-d20.1438.1438.2.dta	Contig_Gammarus_90_25127_fr4
Gammarus fossarum	GFoss	F102282	Ovo_D1-n2-d20_13935	943.458	2	1884.9	1884.9	0.862115	91.16	113	128	R	NCEVSLLLDNHQSQTK	E	Carbamidomethyl (C) [2]	0	1224.89	Ovo_D1-n2-d20.2795.2795.2.dta	Contig_Gammarus_90_276_fr4
Gammarus fossarum	GFoss	F102282	Ovo_D1-n2-d20_13939	943.458	2	1884.9	1884.9	1.31837	84.04	113	128	R	NCEVSLLLDNHQSQTK	E	Carbamidomethyl (C) [2]	0	1226.02	Ovo_D1-n2-d20.2798.2798.2.dta	Contig_Gammarus_90_276_fr4
Gammarus fossarum	GFoss	F102282	Ovo_D1-n2-d20_13969	945.466	2	1888.92	1888.91	1.64486	63.41	121	136	R	FGQFAPDFYGPLFDLR	W		0	2915.81	Ovo_D1-n2-d20.7239.7239.2.dta	Contig_Gammarus_90_158419_fr1
Gammarus fossarum	GFoss	F102282	Ovo_D1-n2-d20_13975	945.467	2	1888.92	1888.91	2.80955	64.62	121	136	R	FGQFAPDFYGPLFDLR	W		0	2910.67	Ovo_D1-n2-d20.7226.7226.2.dta	Contig_Gammarus_90_158419_fr1
Gammarus fossarum	GFoss	F102282	Ovo_D1-n2-d20_13990	946.43	2	1890.85	1890.85	0.169236	65.08	136	151	K	NSCEDPAMKELIEEAR	R	Carbamidomethyl (C) [3]	1	1473.8	Ovo_D1-n2-d20.3491.3491.2.dta	Contig_Gammarus_90_30490_fr1
Gammarus fossarum	GFoss	F102282	Ovo_D1-n2-d20_13991	946.43	2	1890.85	1890.85	0.2327	81.48	136	151	K	NSCEDPAMKELIEEAR	R	Carbamidomethyl (C) [3]	1	1474.65	Ovo_D1-n2-d20.3493.3493.2.dta	Contig_Gammarus_90_30490_fr1
Gammarus fossarum	GFoss	F102282	Ovo_D1-n2-d20_14036	631.659	3	1891.95	1891.95	0.71302	49.88	635	650	K	TDSDEEDRFVILTKPK	S		1	1212.08	Ovo_D1-n2-d20.2759.2759.3.dta	Contig_Gammarus_90_25141_fr3
Gammarus fossarum	GFoss	F102282	Ovo_D1-n2-d20_1405	495.293	2	988.571	988.571	0.0920521	44.98	85	92	K	VFLENVIR	D		0	1653.88	Ovo_D1-n2-d20.3993.3993.2.dta	Contig_Gammarus_90_100349_fr3
Gammarus fossarum	GFoss	F102282	Ovo_D1-n2-d20_14058	946.992	2	1891.97	1891.97	1.10784	84.86	310	327	R	GEVESAVILQPFGFNSAK	V		0	2212.65	Ovo_D1-n2-d20.5475.5475.2.dta	Contig_Gammarus_90_17046_fr6
Gammarus fossarum	GFoss	F102282	Ovo_D1-n2-d20_14063	946.993	2	1891.97	1891.97	1.62582	73.29	310	327	R	GEVESAVILQPFGFNSAK	V		0	2211.22	Ovo_D1-n2-d20.5471.5471.2.dta	Contig_Gammarus_90_17046_fr6
Gammarus fossarum	GFoss	F102282	Ovo_D1-n2-d20_14182	633.993	3	1898.96	1898.96	0.375469	50.72	772	789	K	AVAEDTSFGKTFVGAMIR	K		1	1902.9	Ovo_D1-n2-d20.4664.4664.3.dta	Contig_Gammarus_90_194758_fr3
Gammarus fossarum	GFoss	F102282	Ovo_D1-n2-d20_14186	633.993	3	1898.96	1898.96	0.470258	48.43	772	789	K	AVAEDTSFGKTFVGAMIR	K		1	1904.35	Ovo_D1-n2-d20.4668.4668.3.dta	Contig_Gammarus_90_194758_fr3
Gammarus fossarum	GFoss	F102282	Ovo_D1-n2-d20_14190	950.486	2	1898.96	1898.96	0.636666	102.59	772	789	K	AVAEDTSFGKTFVGAMIR	K		1	1907.53	Ovo_D1-n2-d20.4677.4677.2.dta	Contig_Gammarus_90_194758_fr3
Gammarus fossarum	GFoss	F102282	Ovo_D1-n2-d20_14192	950.486	2	1898.96	1898.96	1.02635	93.72	772	789	K	AVAEDTSFGKTFVGAMIR	K		1	1905.8	Ovo_D1-n2-d20.4672.4672.2.dta	Contig_Gammarus_90_194758_fr3
Gammarus fossarum	GFoss	F102282	Ovo_D1-n2-d20_14213	951.439	2	1900.86	1900.86	0.962721	69.02	263	279	R	FKNIAEGLCGDFNSDSK	N	Carbamidomethyl (C) [9]	1	1452.01	Ovo_D1-n2-d20.3431.3431.2.dta	Contig_Gammarus_90_30649_fr2
Gammarus fossarum	GFoss	F102282	Ovo_D1-n2-d20_14214	951.44	2	1900.86	1900.86	1.02585	71.85	263	279	R	FKNIAEGLCGDFNSDSK	N	Carbamidomethyl (C) [9]	1	1452.86	Ovo_D1-n2-d20.3433.3433.2.dta	Contig_Gammarus_90_30649_fr2
Gammarus fossarum	GFoss	F102282	Ovo_D1-n2-d20_14215	634.629	3	1900.86	1900.86	1.049	43.37	263	279	R	FKNIAEGLCGDFNSDSK	N	Carbamidomethyl (C) [9]	1	1450.56	Ovo_D1-n2-d20.3427.3427.3.dta	Contig_Gammarus_90_30649_fr2
Gammarus fossarum	GFoss	F102282	Ovo_D1-n2-d20_14229	954.427	2	1906.84	1906.84	-0.817583	58.47	136	151	K	NSCEDPAMKELIEEAR	R	Oxidation (M) [8], Carbamidomethyl (C) [3]	1	982.798	Ovo_D1-n2-d20.2124.2124.2.dta	Contig_Gammarus_90_30490_fr1
Gammarus fossarum	GFoss	F102282	Ovo_D1-n2-d20_14235	954.428	2	1906.84	1906.84	0.724235	53.86	136	151	K	NSCEDPAMKELIEEAR	R	Oxidation (M) [8], Carbamidomethyl (C) [3]	1	987.716	Ovo_D1-n2-d20.2138.2138.2.dta	Contig_Gammarus_90_30490_fr1
Gammarus fossarum	GFoss	F102282	Ovo_D1-n2-d20_14307	638.332	3	1911.98	1911.98	-0.480654	47.11	720	736	R	CLITAQQVVTFDGVSFK	K	Carbamidomethyl (C) [1]	0	2302.53	Ovo_D1-n2-d20.5713.5713.3.dta	Contig_Gammarus_90_24570_fr5
Gammarus fossarum	GFoss	F102282	Ovo_D1-n2-d20_14308	638.333	3	1911.98	1911.98	0.178349	68.04	720	736	R	CLITAQQVVTFDGVSFK	K	Carbamidomethyl (C) [1]	0	2303.97	Ovo_D1-n2-d20.5717.5717.3.dta	Contig_Gammarus_90_24570_fr5
Gammarus fossarum	GFoss	F102282	Ovo_D1-n2-d20_14318	956.996	2	1911.98	1911.98	0.80388	97.76	720	736	R	CLITAQQVVTFDGVSFK	K	Carbamidomethyl (C) [1]	0	2257.22	Ovo_D1-n2-d20.5592.5592.2.dta	Contig_Gammarus_90_24570_fr5
Gammarus fossarum	GFoss	F102282	Ovo_D1-n2-d20_14320	956.996	2	1911.98	1911.98	0.866642	108.8	720	736	R	CLITAQQVVTFDGVSFK	K	Carbamidomethyl (C) [1]	0	2317.35	Ovo_D1-n2-d20.5750.5750.2.dta	Contig_Gammarus_90_24570_fr5
Gammarus fossarum	GFoss	F102282	Ovo_D1-n2-d20_14329	956.997	2	1911.98	1911.98	1.11769	87.85	720	736	R	CLITAQQVVTFDGVSFK	K	Carbamidomethyl (C) [1]	0	2254.18	Ovo_D1-n2-d20.5584.5584.2.dta	Contig_Gammarus_90_24570_fr5
Gammarus fossarum	GFoss	F102282	Ovo_D1-n2-d20_14331	956.997	2	1911.98	1911.98	1.3792	125.39	720	736	R	CLITAQQVVTFDGVSFK	K	Carbamidomethyl (C) [1]	0	2318.89	Ovo_D1-n2-d20.5754.5754.2.dta	Contig_Gammarus_90_24570_fr5
Gammarus fossarum	GFoss	F102282	Ovo_D1-n2-d20_14447	963.93	2	1925.84	1925.84	1.14703	86.71	260	276	R	CWSSSTAPESVKESESR	G	Carbamidomethyl (C) [1]	1	732.877	Ovo_D1-n2-d20.1422.1422.2.dta	Contig_Gammarus_90_39262_fr4
Gammarus fossarum	GFoss	F102282	Ovo_D1-n2-d20_14448	963.93	2	1925.84	1925.84	1.27165	81.77	260	276	R	CWSSSTAPESVKESESR	G	Carbamidomethyl (C) [1]	1	733.754	Ovo_D1-n2-d20.1424.1424.2.dta	Contig_Gammarus_90_39262_fr4
Gammarus fossarum	GFoss	F102282	Ovo_D1-n2-d20_14454	963.976	2	1925.94	1925.94	0.418498	72.8	301	316	K	NYDLTIYQLNEPSQTK	S		0	1845.48	Ovo_D1-n2-d20.4509.4509.2.dta	Contig_Gammarus_90_39606_fr3
Gammarus fossarum	GFoss	F102282	Ovo_D1-n2-d20_14456	963.976	2	1925.94	1925.94	0.730034	73.92	301	316	K	NYDLTIYQLNEPSQTK	S		0	1844.03	Ovo_D1-n2-d20.4505.4505.2.dta	Contig_Gammarus_90_39606_fr3
Gammarus fossarum	GFoss	F102282	Ovo_D1-n2-d20_14468	963.977	2	1925.94	1925.94	1.55041	78.06	301	316	K	NYDLTIYQLNEPSQTK	S		0	1782.89	Ovo_D1-n2-d20.4341.4341.2.dta	Contig_Gammarus_90_39606_fr3
Gammarus fossarum	GFoss	F102282	Ovo_D1-n2-d20_14470	963.978	2	1925.94	1925.94	1.93464	88.39	301	316	K	NYDLTIYQLNEPSQTK	S		0	1781.48	Ovo_D1-n2-d20.4337.4337.2.dta	Contig_Gammarus_90_39606_fr3
Gammarus fossarum	GFoss	F102282	Ovo_D1-n2-d20_14488	643.334	3	1926.98	1926.98	0.0378831	45.19	157	172	R	CNENPALLVMHTLFLR	E	Carbamidomethyl (C) [1]	0	2722.67	Ovo_D1-n2-d20.6776.6776.3.dta	Contig_Gammarus_90_32837_fr1
Gammarus fossarum	GFoss	F102282	Ovo_D1-n2-d20_14497	964.962	2	1927.91	1927.91	-0.48135	58.57	186	201	R	RSVDFDSCLDVVNFQK	T	Carbamidomethyl (C) [8]	1	1775.84	Ovo_D1-n2-d20.4321.4321.2.dta	Contig_Gammarus_90_3624_fr5
Gammarus fossarum	GFoss	F102282	Ovo_D1-n2-d20_14501	643.644	3	1927.91	1927.91	-0.0435705	43.74	186	201	R	RSVDFDSCLDVVNFQK	T	Carbamidomethyl (C) [8]	1	1772.22	Ovo_D1-n2-d20.4311.4311.3.dta	Contig_Gammarus_90_3624_fr5
Gammarus fossarum	GFoss	F102282	Ovo_D1-n2-d20_14503	964.962	2	1927.91	1927.91	0.0892158	74.44	186	201	R	RSVDFDSCLDVVNFQK	T	Carbamidomethyl (C) [8]	1	1774.71	Ovo_D1-n2-d20.4318.4318.2.dta	Contig_Gammarus_90_3624_fr5
Gammarus fossarum	GFoss	F102282	Ovo_D1-n2-d20_14574	646.642	3	1936.9	1936.91	-1.34286	40.2	429	444	R	CRLQNKDSDAEPTTFR	G	Carbamidomethyl (C) [1]	2	543.628	Ovo_D1-n2-d20.932.932.3.dta	Contig_Gammarus_90_17046_fr6
Gammarus fossarum	GFoss	F102282	Ovo_D1-n2-d20_14581	485.234	4	1936.91	1936.91	-0.401155	43.59	429	444	R	CRLQNKDSDAEPTTFR	G	Carbamidomethyl (C) [1]	2	544.846	Ovo_D1-n2-d20.935.935.4.dta	Contig_Gammarus_90_17046_fr6
Gammarus fossarum	GFoss	F102282	Ovo_D1-n2-d20_14595	969.461	2	1936.91	1936.91	0.627289	43.67	429	444	R	CRLQNKDSDAEPTTFR	G	Carbamidomethyl (C) [1]	2	548.452	Ovo_D1-n2-d20.944.944.2.dta	Contig_Gammarus_90_17046_fr6
Gammarus fossarum	GFoss	F102282	Ovo_D1-n2-d20_14598	969.461	2	1936.91	1936.91	0.875107	46.05	429	444	R	CRLQNKDSDAEPTTFR	G	Carbamidomethyl (C) [1]	2	550.008	Ovo_D1-n2-d20.948.948.2.dta	Contig_Gammarus_90_17046_fr6
Gammarus fossarum	GFoss	F102282	Ovo_D1-n2-d20_14604	969.934	2	1937.85	1937.85	0.101143	46.02	258	273	K	SDAFLLTPYMNEYSCK	K	Carbamidomethyl (C) [15]	0	2219.24	Ovo_D1-n2-d20.5493.5493.2.dta	Contig_Gammarus_90_19261_fr6
Gammarus fossarum	GFoss	F102282	Ovo_D1-n2-d20_14610	969.936	2	1937.86	1937.85	1.66989	48.39	258	273	K	SDAFLLTPYMNEYSCK	K	Carbamidomethyl (C) [15]	0	2217.76	Ovo_D1-n2-d20.5489.5489.2.dta	Contig_Gammarus_90_19261_fr6
Gammarus fossarum	GFoss	F102282	Ovo_D1-n2-d20_14634	970.037	2	1938.06	1938.06	0.816797	63.26	242	259	K	AIVEGVVTLNPFGHETKK	L		1	1588.84	Ovo_D1-n2-d20.3811.3811.2.dta	Contig_Gammarus_90_199971_fr3
Gammarus fossarum	GFoss	F102282	Ovo_D1-n2-d20_14642	970.038	2	1938.06	1938.06	1.64237	68.2	242	259	K	AIVEGVVTLNPFGHETKK	L		1	1590.3	Ovo_D1-n2-d20.3815.3815.2.dta	Contig_Gammarus_90_199971_fr3
Gammarus fossarum	GFoss	F102282	Ovo_D1-n2-d20_14647	648.008	3	1941	1941	-0.0427614	42.4	46	62	R	SPKHDLEIVTCSPAFIK	I	Carbamidomethyl (C) [11]	1	1414.32	Ovo_D1-n2-d20.3325.3325.3.dta	Contig_Gammarus_90_12849_fr2
Gammarus fossarum	GFoss	F102282	Ovo_D1-n2-d20_14655	971.509	2	1941	1941	0.532199	75.16	46	62	R	SPKHDLEIVTCSPAFIK	I	Carbamidomethyl (C) [11]	1	1420.75	Ovo_D1-n2-d20.3343.3343.2.dta	Contig_Gammarus_90_12849_fr2
Gammarus fossarum	GFoss	F102282	Ovo_D1-n2-d20_14657	971.51	2	1941	1941	0.964965	76.94	46	62	R	SPKHDLEIVTCSPAFIK	I	Carbamidomethyl (C) [11]	1	1421.9	Ovo_D1-n2-d20.3346.3346.2.dta	Contig_Gammarus_90_12849_fr2
Gammarus fossarum	GFoss	F102282	Ovo_D1-n2-d20_14671	971.547	2	1941.08	1941.08	0.866014	71.72	514	532	R	SEIDSTLTSLPGLIIGIGR	E		0	3000.38	Ovo_D1-n2-d20.7446.7446.2.dta	Contig_Gammarus_90_626_fr4
Gammarus fossarum	GFoss	F102282	Ovo_D1-n2-d20_14678	971.548	2	1941.08	1941.08	1.30907	54	514	532	R	SEIDSTLTSLPGLIIGIGR	E		0	2995.83	Ovo_D1-n2-d20.7435.7435.2.dta	Contig_Gammarus_90_626_fr4
Gammarus fossarum	GFoss	F102282	Ovo_D1-n2-d20_14686	972.047	2	1942.08	1942.08	1.24248	76.16	109	127	K	LLTTNTPSSPYGLPVLAAK	S		0	2049.53	Ovo_D1-n2-d20.5048.5048.2.dta	Contig_Gammarus_90_32837_fr1
Gammarus fossarum	GFoss	F102282	Ovo_D1-n2-d20_14689	972.048	2	1942.08	1942.08	2.37529	76.85	109	127	K	LLTTNTPSSPYGLPVLAAK	S		0	2046.98	Ovo_D1-n2-d20.5042.5042.2.dta	Contig_Gammarus_90_32837_fr1
Gammarus fossarum	GFoss	F102282	Ovo_D1-n2-d20_14859	977.505	2	1953	1953	-1.35126	66.72	708	725	K	TAATVSQSALSMKVEFQR	K		1	1458.73	Ovo_D1-n2-d20.3450.3450.2.dta	Contig_Gammarus_90_25141_fr3
Gammarus fossarum	GFoss	F102282	Ovo_D1-n2-d20_1486	505.263	2	1008.51	1008.51	-0.579071	51.81	233	241	K	GSEEVFTIK	N		0	1193.07	Ovo_D1-n2-d20.2706.2706.2.dta	Contig_Gammarus_90_19261_fr6
Gammarus fossarum	GFoss	F102282	Ovo_D1-n2-d20_14869	977.507	2	1953	1953	0.522786	65.56	708	725	K	TAATVSQSALSMKVEFQR	K		1	1453.44	Ovo_D1-n2-d20.3435.3435.2.dta	Contig_Gammarus_90_25141_fr3
Gammarus fossarum	GFoss	F102282	Ovo_D1-n2-d20_1491	505.264	2	1008.51	1008.51	-0.162616	44.63	233	241	K	GSEEVFTIK	N		0	1194.17	Ovo_D1-n2-d20.2709.2709.2.dta	Contig_Gammarus_90_19261_fr6
Gammarus fossarum	GFoss	F102282	Ovo_D1-n2-d20_14918	652.35	3	1954.03	1954.03	-0.120264	74.71	266	283	K	HLPSHVPLDGTLEQVGQK	I		0	1223.15	Ovo_D1-n2-d20.2790.2790.3.dta	Contig_Gammarus_90_87598_fr2
Gammarus fossarum	GFoss	F102282	Ovo_D1-n2-d20_14921	652.35	3	1954.03	1954.03	-0.028147	70.27	266	283	K	HLPSHVPLDGTLEQVGQK	I		0	1222	Ovo_D1-n2-d20.2787.2787.3.dta	Contig_Gammarus_90_87598_fr2
Gammarus fossarum	GFoss	F102282	Ovo_D1-n2-d20_14932	978.022	2	1954.03	1954.03	1.28504	58.95	266	283	K	HLPSHVPLDGTLEQVGQK	I		0	1228.53	Ovo_D1-n2-d20.2805.2805.2.dta	Contig_Gammarus_90_87598_fr2
Gammarus fossarum	GFoss	F102282	Ovo_D1-n2-d20_14934	978.022	2	1954.03	1954.03	1.54092	59.71	266	283	K	HLPSHVPLDGTLEQVGQK	I		0	1227.4	Ovo_D1-n2-d20.2802.2802.2.dta	Contig_Gammarus_90_87598_fr2
Gammarus fossarum	GFoss	F102282	Ovo_D1-n2-d20_14947	979.536	2	1957.06	1957.06	0.402135	79	20	37	K	VLAPWIEFTVAAGVDLEK	S		0	3077.81	Ovo_D1-n2-d20.7623.7623.2.dta	Contig_Gammarus_90_84749_fr6
Gammarus fossarum	GFoss	F102282	Ovo_D1-n2-d20_14951	979.536	2	1957.06	1957.06	0.902887	67.57	20	37	K	VLAPWIEFTVAAGVDLEK	S		0	3074.94	Ovo_D1-n2-d20.7616.7616.2.dta	Contig_Gammarus_90_84749_fr6
Gammarus fossarum	GFoss	F102282	Ovo_D1-n2-d20_14984	982.007	2	1962	1962	0.169725	76.2	192	210	R	MGGLMALLTNSIMDPSALK	E		0	3159.94	Ovo_D1-n2-d20.7819.7819.2.dta	Contig_Gammarus_90_172697_fr5
Gammarus fossarum	GFoss	F102282	Ovo_D1-n2-d20_14986	655.007	3	1962	1962	0.406218	42.62	192	210	R	MGGLMALLTNSIMDPSALK	E		0	3176.18	Ovo_D1-n2-d20.7857.7857.3.dta	Contig_Gammarus_90_172697_fr5
Gammarus fossarum	GFoss	F102282	Ovo_D1-n2-d20_14995	982.008	2	1962	1962	1.342	61.87	192	210	R	MGGLMALLTNSIMDPSALK	E		0	3158.64	Ovo_D1-n2-d20.7816.7816.2.dta	Contig_Gammarus_90_172697_fr5
Gammarus fossarum	GFoss	F102282	Ovo_D1-n2-d20_15030	982.511	2	1963.01	1963.01	1.45542	55.25	36	51	K	VEFPRDEAELLKFENK	G		2	1655.72	Ovo_D1-n2-d20.3998.3998.2.dta	Contig_Gammarus_90_277_fr1
Gammarus fossarum	GFoss	F102282	Ovo_D1-n2-d20_15084	984	2	1965.98	1965.98	1.01578	77.98	65	82	R	SDPNLIVQTTAVYAMTSR	Y		0	2208.17	Ovo_D1-n2-d20.5463.5463.2.dta	Contig_Gammarus_90_28570_fr3
Gammarus fossarum	GFoss	F102282	Ovo_D1-n2-d20_15091	984	2	1965.99	1965.98	1.75841	73.27	65	82	R	SDPNLIVQTTAVYAMTSR	Y		0	2206.99	Ovo_D1-n2-d20.5460.5460.2.dta	Contig_Gammarus_90_28570_fr3
Gammarus fossarum	GFoss	F102282	Ovo_D1-n2-d20_15108	656.372	3	1966.09	1966.1	-0.513708	43.12	406	422	R	KIQVAVLENNQDSKRPK	K		2	578.846	Ovo_D1-n2-d20.1020.1020.3.dta	Contig_Gammarus_90_39606_fr3
Gammarus fossarum	GFoss	F102282	Ovo_D1-n2-d20_15118	656.373	3	1966.1	1966.1	0.325518	40.46	406	422	R	KIQVAVLENNQDSKRPK	K		2	580.062	Ovo_D1-n2-d20.1023.1023.3.dta	Contig_Gammarus_90_39606_fr3
Gammarus fossarum	GFoss	F102282	Ovo_D1-n2-d20_15122	984.056	2	1966.1	1966.1	0.618485	51.38	406	422	R	KIQVAVLENNQDSKRPK	K		2	584.071	Ovo_D1-n2-d20.1033.1033.2.dta	Contig_Gammarus_90_39606_fr3
Gammarus fossarum	GFoss	F102282	Ovo_D1-n2-d20_15123	984.056	2	1966.1	1966.1	0.679519	59.01	406	422	R	KIQVAVLENNQDSKRPK	K		2	585.74	Ovo_D1-n2-d20.1037.1037.2.dta	Contig_Gammarus_90_39606_fr3
Gammarus fossarum	GFoss	F102282	Ovo_D1-n2-d20_15202	658.667	3	1972.98	1972.98	0.108465	45.64	176	192	R	VVTQVQHQQDTFAVMSR	Q		0	1171.61	Ovo_D1-n2-d20.2646.2646.3.dta	Contig_Gammarus_90_8924_fr2
Gammarus fossarum	GFoss	F102282	Ovo_D1-n2-d20_15204	658.667	3	1972.98	1972.98	0.290931	59.42	176	192	R	VVTQVQHQQDTFAVMSR	Q		0	1108.15	Ovo_D1-n2-d20.2469.2469.3.dta	Contig_Gammarus_90_8924_fr2
Gammarus fossarum	GFoss	F102282	Ovo_D1-n2-d20_15207	658.667	3	1972.98	1972.98	0.290931	52.86	176	192	R	VVTQVQHQQDTFAVMSR	Q		0	1107.02	Ovo_D1-n2-d20.2466.2466.3.dta	Contig_Gammarus_90_8924_fr2
Gammarus fossarum	GFoss	F102282	Ovo_D1-n2-d20_15211	987.497	2	1972.98	1972.98	0.456163	72.93	176	192	R	VVTQVQHQQDTFAVMSR	Q		0	1109.88	Ovo_D1-n2-d20.2474.2474.2.dta	Contig_Gammarus_90_8924_fr2
Gammarus fossarum	GFoss	F102282	Ovo_D1-n2-d20_15212	987.497	2	1972.98	1972.98	0.770409	72.48	176	192	R	VVTQVQHQQDTFAVMSR	Q		0	1111	Ovo_D1-n2-d20.2477.2477.2.dta	Contig_Gammarus_90_8924_fr2
Gammarus fossarum	GFoss	F102282	Ovo_D1-n2-d20_15225	987.515	2	1973.01	1973.01	2.00151	52.43	255	273	R	GIAELGIYPAVDPLDSTSR	I		0	2339.89	Ovo_D1-n2-d20.5810.5810.2.dta	Contig_Gammarus_90_98464_fr4
Gammarus fossarum	GFoss	F102282	Ovo_D1-n2-d20_15231	987.524	2	1973.03	1973.03	0.613269	76.26	228	245	K	IPSVSQTPVQTCITLAMK	Y	Carbamidomethyl (C) [12]	0	1913.15	Ovo_D1-n2-d20.4692.4692.2.dta	Contig_Gammarus_90_276_fr4
Gammarus fossarum	GFoss	F102282	Ovo_D1-n2-d20_15232	987.525	2	1973.03	1973.03	1.17079	78.47	228	245	K	IPSVSQTPVQTCITLAMK	Y	Carbamidomethyl (C) [12]	0	1910.15	Ovo_D1-n2-d20.4684.4684.2.dta	Contig_Gammarus_90_276_fr4
Gammarus fossarum	GFoss	F102282	Ovo_D1-n2-d20_15283	990.004	2	1977.99	1977.99	-0.224975	79.17	192	210	R	MGGLMALLTNSIMDPSALK	E	Oxidation (M) [1]	0	3018.66	Ovo_D1-n2-d20.7490.7490.2.dta	Contig_Gammarus_90_172697_fr5
Gammarus fossarum	GFoss	F102282	Ovo_D1-n2-d20_15285	990.004	2	1977.99	1977.99	0.13903	64.31	192	210	R	MGGLMALLTNSIMDPSALK	E	Oxidation (M) [13]	0	2860.35	Ovo_D1-n2-d20.7102.7102.2.dta	Contig_Gammarus_90_172697_fr5
Gammarus fossarum	GFoss	F102282	Ovo_D1-n2-d20_15289	990.005	2	1978	1977.99	1.1906	80.42	192	210	R	MGGLMALLTNSIMDPSALK	E	Oxidation (M) [1]	0	3019.6	Ovo_D1-n2-d20.7492.7492.2.dta	Contig_Gammarus_90_172697_fr5
Gammarus fossarum	GFoss	F102282	Ovo_D1-n2-d20_15290	990.005	2	1978	1977.99	1.31194	69.15	192	210	R	MGGLMALLTNSIMDPSALK	E	Oxidation (M) [13]	0	2861.62	Ovo_D1-n2-d20.7105.7105.2.dta	Contig_Gammarus_90_172697_fr5
Gammarus fossarum	GFoss	F102282	Ovo_D1-n2-d20_15432	663.36	3	1987.06	1987.06	-1.68792	60.84	56	73	K	TVIQAEIDAAAELIDFIR	F		0	3574.32	Ovo_D1-n2-d20.8731.8731.3.dta	Contig_Gammarus_90_121767_fr6
Gammarus fossarum	GFoss	F102282	Ovo_D1-n2-d20_15435	663.361	3	1987.06	1987.06	-0.948133	48.24	56	73	K	TVIQAEIDAAAELIDFIR	F		0	3570.9	Ovo_D1-n2-d20.8725.8725.3.dta	Contig_Gammarus_90_121767_fr6
Gammarus fossarum	GFoss	F102282	Ovo_D1-n2-d20_15446	663.369	3	1987.08	1987.09	-0.452925	53.4	257	273	R	RQSLQLEKFEVELAAAR	W		2	1672.98	Ovo_D1-n2-d20.4045.4045.3.dta	Contig_Gammarus_90_277_fr1
Gammarus fossarum	GFoss	F102282	Ovo_D1-n2-d20_15459	663.369	3	1987.09	1987.09	0.286852	48.55	257	273	R	RQSLQLEKFEVELAAAR	W		2	1674.43	Ovo_D1-n2-d20.4049.4049.3.dta	Contig_Gammarus_90_277_fr1
Gammarus fossarum	GFoss	F102282	Ovo_D1-n2-d20_15461	994.551	2	1987.09	1987.09	1.12023	58.29	257	273	R	RQSLQLEKFEVELAAAR	W		2	1679.21	Ovo_D1-n2-d20.4063.4063.2.dta	Contig_Gammarus_90_277_fr1
Gammarus fossarum	GFoss	F102282	Ovo_D1-n2-d20_15486	663.998	3	1988.97	1988.97	-0.31373	60.11	176	192	R	VVTQVQHQQDTFAVMSR	Q	Oxidation (M) [15]	0	848.052	Ovo_D1-n2-d20.1745.1745.3.dta	Contig_Gammarus_90_8924_fr2
Gammarus fossarum	GFoss	F102282	Ovo_D1-n2-d20_15496	995.495	2	1988.98	1988.97	0.865773	71.03	176	192	R	VVTQVQHQQDTFAVMSR	Q	Oxidation (M) [15]	0	850.862	Ovo_D1-n2-d20.1753.1753.2.dta	Contig_Gammarus_90_8924_fr2
Gammarus fossarum	GFoss	F102282	Ovo_D1-n2-d20_15497	663.999	3	1988.98	1988.97	0.87784	44.25	176	192	R	VVTQVQHQQDTFAVMSR	Q	Oxidation (M) [15]	0	846.323	Ovo_D1-n2-d20.1740.1740.3.dta	Contig_Gammarus_90_8924_fr2
Gammarus fossarum	GFoss	F102282	Ovo_D1-n2-d20_15499	995.495	2	1988.98	1988.97	1.1071	72.63	176	192	R	VVTQVQHQQDTFAVMSR	Q	Oxidation (M) [15]	0	852.104	Ovo_D1-n2-d20.1756.1756.2.dta	Contig_Gammarus_90_8924_fr2
Gammarus fossarum	GFoss	F102282	Ovo_D1-n2-d20_15542	998.003	2	1993.99	1993.99	1.16149	78.89	192	210	R	MGGLMALLTNSIMDPSALK	E	Oxidation (M) [1], Oxidation (M) [5]	0	2572.27	Ovo_D1-n2-d20.6406.6406.2.dta	Contig_Gammarus_90_172697_fr5
Gammarus fossarum	GFoss	F102282	Ovo_D1-n2-d20_15629	1000.57	2	1999.12	1999.12	0.989437	82.7	29	47	R	QMLADLKGDFGGVVVPIIK	I		1	2337.74	Ovo_D1-n2-d20.5804.5804.2.dta	Contig_Gammarus_90_24570_fr5
Gammarus fossarum	GFoss	F102282	Ovo_D1-n2-d20_15643	1000.57	2	1999.12	1999.12	1.59971	64.03	29	47	R	QMLADLKGDFGGVVVPIIK	I		1	2336.14	Ovo_D1-n2-d20.5800.5800.2.dta	Contig_Gammarus_90_24570_fr5
Gammarus fossarum	GFoss	F102282	Ovo_D1-n2-d20_15697	1003.54	2	2005.07	2005.07	1.38349	79.18	70	86	R	NQTPVLFLQTVPFTCIK	A	Carbamidomethyl (C) [15]	0	2610.72	Ovo_D1-n2-d20.6500.6500.2.dta	Contig_Gammarus_90_67263_fr2
Gammarus fossarum	GFoss	F102282	Ovo_D1-n2-d20_15699	1003.54	2	2005.07	2005.07	1.80243	101.9	70	86	R	NQTPVLFLQTVPFTCIK	A	Carbamidomethyl (C) [15]	0	2609.48	Ovo_D1-n2-d20.6497.6497.2.dta	Contig_Gammarus_90_67263_fr2
Gammarus fossarum	GFoss	F102282	Ovo_D1-n2-d20_15705	670.029	3	2007.06	2007.06	0.223212	48.83	176	193	K	IRTLPFTAIAGMMSTLER	H		1	2645.94	Ovo_D1-n2-d20.6590.6590.3.dta	Contig_Gammarus_90_39606_fr3
Gammarus fossarum	GFoss	F102282	Ovo_D1-n2-d20_15716	1004.54	2	2007.07	2007.06	2.2092	41.09	176	193	K	IRTLPFTAIAGMMSTLER	H		1	2651.03	Ovo_D1-n2-d20.6602.6602.2.dta	Contig_Gammarus_90_39606_fr3
Gammarus fossarum	GFoss	F102282	Ovo_D1-n2-d20_15803	1006.02	2	2010.03	2010.03	0.312433	84.35	912	928	R	TSEVFLPLTNELYQQTK	G		0	2345.08	Ovo_D1-n2-d20.5823.5823.2.dta	Contig_Gammarus_90_17046_fr5
Gammarus fossarum	GFoss	F102282	Ovo_D1-n2-d20_15808	671.018	3	2010.03	2010.03	0.513425	45.58	912	928	R	TSEVFLPLTNELYQQTK	G		0	2287.34	Ovo_D1-n2-d20.5673.5673.3.dta	Contig_Gammarus_90_17046_fr5
Gammarus fossarum	GFoss	F102282	Ovo_D1-n2-d20_15813	1006.02	2	2010.03	2010.03	0.680587	59.77	912	928	R	TSEVFLPLTNELYQQTK	G		0	2406.19	Ovo_D1-n2-d20.5986.5986.2.dta	Contig_Gammarus_90_17046_fr5
Gammarus fossarum	GFoss	F102282	Ovo_D1-n2-d20_15814	671.018	3	2010.03	2010.03	0.797003	47.25	912	928	R	TSEVFLPLTNELYQQTK	G		0	2288.91	Ovo_D1-n2-d20.5677.5677.3.dta	Contig_Gammarus_90_17046_fr5
Gammarus fossarum	GFoss	F102282	Ovo_D1-n2-d20_15822	1006.02	2	2010.03	2010.03	1.09849	68.51	912	928	R	TSEVFLPLTNELYQQTK	G		0	2343.59	Ovo_D1-n2-d20.5819.5819.2.dta	Contig_Gammarus_90_17046_fr5
Gammarus fossarum	GFoss	F102282	Ovo_D1-n2-d20_15823	1006.02	2	2010.03	2010.03	1.09849	64.87	912	928	R	TSEVFLPLTNELYQQTK	G		0	2282.87	Ovo_D1-n2-d20.5661.5661.2.dta	Contig_Gammarus_90_17046_fr5
Gammarus fossarum	GFoss	F102282	Ovo_D1-n2-d20_15825	1006.02	2	2010.03	2010.03	1.22784	43.59	912	928	R	TSEVFLPLTNELYQQTK	G		0	2407.48	Ovo_D1-n2-d20.5989.5989.2.dta	Contig_Gammarus_90_17046_fr5
Gammarus fossarum	GFoss	F102282	Ovo_D1-n2-d20_15829	1006.02	2	2010.03	2010.03	1.58605	55.23	912	928	R	TSEVFLPLTNELYQQTK	G		0	2281.99	Ovo_D1-n2-d20.5659.5659.2.dta	Contig_Gammarus_90_17046_fr5
Gammarus fossarum	GFoss	F102282	Ovo_D1-n2-d20_1587	512.787	2	1023.56	1023.56	-0.366368	40.4	177	185	K	KIDLSGTYK	L		1	772.479	Ovo_D1-n2-d20.1534.1534.2.dta	Contig_Gammarus_90_19261_fr6
Gammarus fossarum	GFoss	F102282	Ovo_D1-n2-d20_15938	1008.56	2	2015.11	2015.11	0.654554	44.13	29	47	R	QMLADLKGDFGGVVVPIIK	I	Oxidation (M) [2]	1	2169.66	Ovo_D1-n2-d20.5360.5360.2.dta	Contig_Gammarus_90_24570_fr5
Gammarus fossarum	GFoss	F102282	Ovo_D1-n2-d20_16121	673.987	3	2018.94	2018.94	-0.352165	47.65	135	151	K	KNSCEDPAMKELIEEAR	R	Carbamidomethyl (C) [4]	2	1221.41	Ovo_D1-n2-d20.2785.2785.3.dta	Contig_Gammarus_90_30490_fr1
Gammarus fossarum	GFoss	F102282	Ovo_D1-n2-d20_16132	673.987	3	2018.94	2018.94	0.286784	40.85	135	151	K	KNSCEDPAMKELIEEAR	R	Carbamidomethyl (C) [4]	2	1222.86	Ovo_D1-n2-d20.2789.2789.3.dta	Contig_Gammarus_90_30490_fr1
Gammarus fossarum	GFoss	F102282	Ovo_D1-n2-d20_16186	1011.04	2	2020.07	2020.06	1.35441	54.13	684	700	K	IFNVLQPIAESKVEDYR	I		1	1947.71	Ovo_D1-n2-d20.4785.4785.2.dta	Contig_Gammarus_90_17046_fr5
Gammarus fossarum	GFoss	F102282	Ovo_D1-n2-d20_16187	1011.04	2	2020.07	2020.06	1.47322	63.2	684	700	K	IFNVLQPIAESKVEDYR	I		1	1946.84	Ovo_D1-n2-d20.4783.4783.2.dta	Contig_Gammarus_90_17046_fr5
Gammarus fossarum	GFoss	F102282	Ovo_D1-n2-d20_16242	1012.02	2	2022.02	2022.03	-3.25367	59.24	25	43	K	LSVTVVSEGEAYVQISDAR	A		0	4007.5	Ovo_D1-n2-d20.9599.9599.2.dta	Contig_Gammarus_90_25127_fr4
Gammarus fossarum	GFoss	F102282	Ovo_D1-n2-d20_16247	1012.02	2	2022.02	2022.03	-2.04696	45.55	25	43	K	LSVTVVSEGEAYVQISDAR	A		0	3764.79	Ovo_D1-n2-d20.9122.9122.2.dta	Contig_Gammarus_90_25127_fr4
Gammarus fossarum	GFoss	F102282	Ovo_D1-n2-d20_16254	1012.02	2	2022.02	2022.03	-1.32491	49.51	25	43	K	LSVTVVSEGEAYVQISDAR	A		0	3121.85	Ovo_D1-n2-d20.7730.7730.2.dta	Contig_Gammarus_90_25127_fr4
Gammarus fossarum	GFoss	F102282	Ovo_D1-n2-d20_16256	1012.02	2	2022.02	2022.03	-0.96883	61.41	25	43	K	LSVTVVSEGEAYVQISDAR	A		0	3011.28	Ovo_D1-n2-d20.7472.7472.2.dta	Contig_Gammarus_90_25127_fr4
Gammarus fossarum	GFoss	F102282	Ovo_D1-n2-d20_16258	1012.02	2	2022.03	2022.03	-0.7809	56.02	25	43	K	LSVTVVSEGEAYVQISDAR	A		0	3368.67	Ovo_D1-n2-d20.8270.8270.2.dta	Contig_Gammarus_90_25127_fr4
Gammarus fossarum	GFoss	F102282	Ovo_D1-n2-d20_16286	1012.02	2	2022.03	2022.03	0.544503	47	25	43	K	LSVTVVSEGEAYVQISDAR	A		0	3156.08	Ovo_D1-n2-d20.7810.7810.2.dta	Contig_Gammarus_90_25127_fr4
Gammarus fossarum	GFoss	F102282	Ovo_D1-n2-d20_16318	1012.02	2	2022.03	2022.03	1.92925	45.73	25	43	K	LSVTVVSEGEAYVQISDAR	A		0	4457.1	Ovo_D1-n2-d20.10359.10359.2.dta	Contig_Gammarus_90_25127_fr4
Gammarus fossarum	GFoss	F102282	Ovo_D1-n2-d20_16332	1012.02	2	2022.03	2022.03	2.47326	47.46	25	43	K	LSVTVVSEGEAYVQISDAR	A		0	3780.63	Ovo_D1-n2-d20.9154.9154.2.dta	Contig_Gammarus_90_25127_fr4
Gammarus fossarum	GFoss	F102282	Ovo_D1-n2-d20_16336	1012.02	2	2022.03	2022.03	2.83923	60.87	25	43	K	LSVTVVSEGEAYVQISDAR	A		0	3024.52	Ovo_D1-n2-d20.7504.7504.2.dta	Contig_Gammarus_90_25127_fr4
Gammarus fossarum	GFoss	F102282	Ovo_D1-n2-d20_16345	1012.02	2	2022.03	2022.03	3.2052	45.81	25	43	K	LSVTVVSEGEAYVQISDAR	A		0	4001.95	Ovo_D1-n2-d20.9586.9586.2.dta	Contig_Gammarus_90_25127_fr4
Gammarus fossarum	GFoss	F102282	Ovo_D1-n2-d20_16440	1014.49	2	2026.97	2026.97	0.531334	60.27	376	393	K	SGTIFDNFLITDDIEEAK	K		0	2706.29	Ovo_D1-n2-d20.6736.6736.2.dta	Contig_Gammarus_90_11705_fr4
Gammarus fossarum	GFoss	F102282	Ovo_D1-n2-d20_16446	1014.5	2	2026.98	2026.97	2.39618	68.03	376	393	K	SGTIFDNFLITDDIEEAK	K		0	2705.02	Ovo_D1-n2-d20.6733.6733.2.dta	Contig_Gammarus_90_11705_fr4
Gammarus fossarum	GFoss	F102282	Ovo_D1-n2-d20_16524	678.655	3	2032.94	2032.94	-0.850982	63.94	210	228	R	GTRGEHTEAEGGIYDISNK	R		1	695.552	Ovo_D1-n2-d20.1324.1324.3.dta	Contig_Gammarus_90_14404_fr1
Gammarus fossarum	GFoss	F102282	Ovo_D1-n2-d20_16558	679.34	3	2035	2035	-1.2683	46.01	49	64	R	QREEALLLFDVFMHCK	T	Carbamidomethyl (C) [15]	1	2408.2	Ovo_D1-n2-d20.5991.5991.3.dta	Contig_Gammarus_90_48166_fr4
Gammarus fossarum	GFoss	F102282	Ovo_D1-n2-d20_16597	679.344	3	2035.01	2035.01	0.742995	42.11	184	200	K	RPVDLSPEDTTQHREQK	L		1	428.092	Ovo_D1-n2-d20.661.661.3.dta	Contig_Gammarus_90_19128_fr1
Gammarus fossarum	GFoss	F102282	Ovo_D1-n2-d20_16698	1021.04	2	2040.07	2040.07	1.29505	44.13	720	737	R	CLITAQQVVTFDGVSFKK	T	Carbamidomethyl (C) [1]	1	1946.54	Ovo_D1-n2-d20.4782.4782.2.dta	Contig_Gammarus_90_24570_fr5
Gammarus fossarum	GFoss	F102282	Ovo_D1-n2-d20_16699	1021.04	2	2040.07	2040.07	1.4127	60.02	720	737	R	CLITAQQVVTFDGVSFKK	T	Carbamidomethyl (C) [1]	1	1948	Ovo_D1-n2-d20.4786.4786.2.dta	Contig_Gammarus_90_24570_fr5
Gammarus fossarum	GFoss	F102282	Ovo_D1-n2-d20_16727	682.011	3	2043.01	2043.01	0.24229	49.99	64	81	R	GTVMEVPADEQIWVTNVR	K		0	2095.66	Ovo_D1-n2-d20.5165.5165.3.dta	Contig_Gammarus_90_31746_fr5
Gammarus fossarum	GFoss	F102282	Ovo_D1-n2-d20_16728	682.011	3	2043.01	2043.01	0.24229	61.39	64	81	R	GTVMEVPADEQIWVTNVR	K		0	2094.76	Ovo_D1-n2-d20.5163.5163.3.dta	Contig_Gammarus_90_31746_fr5
Gammarus fossarum	GFoss	F102282	Ovo_D1-n2-d20_16732	1022.51	2	2043.01	2043.01	1.2976	66.85	64	81	R	GTVMEVPADEQIWVTNVR	K		0	2089.57	Ovo_D1-n2-d20.5149.5149.2.dta	Contig_Gammarus_90_31746_fr5
Gammarus fossarum	GFoss	F102282	Ovo_D1-n2-d20_16733	1022.51	2	2043.01	2043.01	1.65002	49.58	64	81	R	GTVMEVPADEQIWVTNVR	K		0	2153.32	Ovo_D1-n2-d20.5315.5315.2.dta	Contig_Gammarus_90_31746_fr5
Gammarus fossarum	GFoss	F102282	Ovo_D1-n2-d20_16734	1022.51	2	2043.01	2043.01	1.76749	68.86	64	81	R	GTVMEVPADEQIWVTNVR	K		0	2091.12	Ovo_D1-n2-d20.5153.5153.2.dta	Contig_Gammarus_90_31746_fr5
Gammarus fossarum	GFoss	F102282	Ovo_D1-n2-d20_16745	1022.52	2	2043.02	2043.01	3.32402	48.96	64	81	R	GTVMEVPADEQIWVTNVR	K		0	2151.74	Ovo_D1-n2-d20.5311.5311.2.dta	Contig_Gammarus_90_31746_fr5
Gammarus fossarum	GFoss	F102282	Ovo_D1-n2-d20_1678	517.218	2	1032.42	1032.42	-1.22818	35.98	185	192	R	SVDFYDCK	D	Carbamidomethyl (C) [7]	0	1015.2	Ovo_D1-n2-d20.2214.2214.2.dta	Contig_Gammarus_90_199971_fr3
Gammarus fossarum	GFoss	F102282	Ovo_D1-n2-d20_1684	518.792	2	1035.57	1035.57	-2.37647	43.79	226	234	R	ISYGQTVIR	Q		0	1031.24	Ovo_D1-n2-d20.2257.2257.2.dta	Contig_Gammarus_90_2745_fr2
Gammarus fossarum	GFoss	F102282	Ovo_D1-n2-d20_1685	518.792	2	1035.57	1035.57	-0.850738	47.68	226	234	R	ISYGQTVIR	Q		0	1032.7	Ovo_D1-n2-d20.2261.2261.2.dta	Contig_Gammarus_90_2745_fr2
Gammarus fossarum	GFoss	F102282	Ovo_D1-n2-d20_16872	1027.01	2	2052.01	2052.01	0.295807	75.81	116	134	K	GCIYTPSQGPVFAAAWVTK	K	Carbamidomethyl (C) [2]	0	2218.94	Ovo_D1-n2-d20.5492.5492.2.dta	Contig_Gammarus_90_30490_fr1
Gammarus fossarum	GFoss	F102282	Ovo_D1-n2-d20_16876	1027.02	2	2052.02	2052.01	0.890345	58.96	116	134	K	GCIYTPSQGPVFAAAWVTK	K	Carbamidomethyl (C) [2]	0	2220.13	Ovo_D1-n2-d20.5495.5495.2.dta	Contig_Gammarus_90_30490_fr1
Gammarus fossarum	GFoss	F102282	Ovo_D1-n2-d20_16892	685.025	3	2052.05	2052.05	0.14717	61.12	662	679	R	SFILSDLTNLQQSQAPYK	V		0	2299.43	Ovo_D1-n2-d20.5705.5705.3.dta	Contig_Gammarus_90_194758_fr3
Gammarus fossarum	GFoss	F102282	Ovo_D1-n2-d20_16904	1027.04	2	2052.06	2052.05	2.06525	64.57	662	679	R	SFILSDLTNLQQSQAPYK	V		0	2285.85	Ovo_D1-n2-d20.5669.5669.2.dta	Contig_Gammarus_90_194758_fr3
Gammarus fossarum	GFoss	F102282	Ovo_D1-n2-d20_16997	1028.5	2	2054.98	2054.98	0.229199	77.33	220	238	R	STVGEYLLSGEPTSEMSLR	I		0	2079.59	Ovo_D1-n2-d20.5123.5123.2.dta	Contig_Gammarus_90_199971_fr3
Gammarus fossarum	GFoss	F102282	Ovo_D1-n2-d20_17003	1028.5	2	2054.98	2054.98	0.9494	68.46	220	238	R	STVGEYLLSGEPTSEMSLR	I		0	2080.79	Ovo_D1-n2-d20.5126.5126.2.dta	Contig_Gammarus_90_199971_fr3
Gammarus fossarum	GFoss	F102282	Ovo_D1-n2-d20_17012	1029.07	2	2056.12	2056.12	1.3258	49.09	89	106	K	SQIVLILLDIFENPAESR	L		0	3530.93	Ovo_D1-n2-d20.8645.8645.2.dta	Contig_Gammarus_90_198421_fr3
Gammarus fossarum	GFoss	F102282	Ovo_D1-n2-d20_17039	1030.51	2	2059.01	2059	0.967458	70.9	64	81	R	GTVMEVPADEQIWVTNVR	K	Oxidation (M) [4]	0	1828.73	Ovo_D1-n2-d20.4463.4463.2.dta	Contig_Gammarus_90_31746_fr5
Gammarus fossarum	GFoss	F102282	Ovo_D1-n2-d20_17043	1030.51	2	2059.01	2059	1.31714	77.94	64	81	R	GTVMEVPADEQIWVTNVR	K	Oxidation (M) [4]	0	1827.48	Ovo_D1-n2-d20.4460.4460.2.dta	Contig_Gammarus_90_31746_fr5
Gammarus fossarum	GFoss	F102282	Ovo_D1-n2-d20_17075	1031.51	2	2061.01	2061.01	0.886943	107.57	68	86	R	VPYVLSSPSNSVANTQENR	I		0	1311.92	Ovo_D1-n2-d20.3039.3039.2.dta	Contig_Gammarus_90_199971_fr3
Gammarus fossarum	GFoss	F102282	Ovo_D1-n2-d20_17076	1031.51	2	2061.01	2061.01	1.11984	93.31	68	86	R	VPYVLSSPSNSVANTQENR	I		0	1313.03	Ovo_D1-n2-d20.3042.3042.2.dta	Contig_Gammarus_90_199971_fr3
Gammarus fossarum	GFoss	F102282	Ovo_D1-n2-d20_17196	691.699	3	2072.07	2072.07	-0.277017	43.14	126	144	K	TSSNIQSDAEVKLEVISPR	H		1	1476.35	Ovo_D1-n2-d20.3498.3498.3.dta	Contig_Gammarus_90_19261_fr6
Gammarus fossarum	GFoss	F102282	Ovo_D1-n2-d20_17198	691.699	3	2072.07	2072.07	-0.190148	49.9	126	144	K	TSSNIQSDAEVKLEVISPR	H		1	1474.94	Ovo_D1-n2-d20.3494.3494.3.dta	Contig_Gammarus_90_19261_fr6
Gammarus fossarum	GFoss	F102282	Ovo_D1-n2-d20_17204	1037.05	2	2072.08	2072.07	0.642834	100.89	126	144	K	TSSNIQSDAEVKLEVISPR	H		1	1484.92	Ovo_D1-n2-d20.3523.3523.2.dta	Contig_Gammarus_90_19261_fr6
Gammarus fossarum	GFoss	F102282	Ovo_D1-n2-d20_17205	1037.05	2	2072.08	2072.07	0.874486	94.47	126	144	K	TSSNIQSDAEVKLEVISPR	H		1	1486.15	Ovo_D1-n2-d20.3526.3526.2.dta	Contig_Gammarus_90_19261_fr6
Gammarus fossarum	GFoss	F102282	Ovo_D1-n2-d20_17240	692.68	3	2075.02	2075.01	1.17975	49.63	69	92	K	SSVVNAAAAAHGPSAAHGSSAAGK	T		0	492.046	Ovo_D1-n2-d20.803.803.3.dta	Contig_Gammarus_90_151772_fr5
Gammarus fossarum	GFoss	F102282	Ovo_D1-n2-d20_17295	696.4	3	2086.18	2086.18	-0.36574	56.54	219	236	K	FVLNPERLVTLLTSQTQK	E		1	2663.46	Ovo_D1-n2-d20.6632.6632.3.dta	Contig_Gammarus_90_87598_fr2
Gammarus fossarum	GFoss	F102282	Ovo_D1-n2-d20_17304	696.401	3	2086.18	2086.18	1.2161	40.9	219	236	K	FVLNPERLVTLLTSQTQK	E		1	2665.95	Ovo_D1-n2-d20.6638.6638.3.dta	Contig_Gammarus_90_87598_fr2
Gammarus fossarum	GFoss	F102282	Ovo_D1-n2-d20_17442	1051.02	2	2100.03	2100.02	1.00761	77.84	142	159	K	KEEQTVMGTCNVLYTVTK	S	Carbamidomethyl (C) [10]	1	1483.11	Ovo_D1-n2-d20.3518.3518.2.dta	Contig_Gammarus_90_25127_fr4
Gammarus fossarum	GFoss	F102282	Ovo_D1-n2-d20_17449	1051.02	2	2100.03	2100.02	2.75045	54.85	142	159	K	KEEQTVMGTCNVLYTVTK	S	Carbamidomethyl (C) [10]	1	1490.35	Ovo_D1-n2-d20.3538.3538.2.dta	Contig_Gammarus_90_25127_fr4
Gammarus fossarum	GFoss	F102282	Ovo_D1-n2-d20_17468	1051.5	2	2100.98	2100.98	1.04047	76.83	325	343	K	IELGGVVSSVNNYDCQGYK	L	Carbamidomethyl (C) [15]	0	1774.99	Ovo_D1-n2-d20.4319.4319.2.dta	Contig_Gammarus_90_200426_fr2
Gammarus fossarum	GFoss	F102282	Ovo_D1-n2-d20_17469	1051.5	2	2100.98	2100.98	1.50692	66.18	325	343	K	IELGGVVSSVNNYDCQGYK	L	Carbamidomethyl (C) [15]	0	1776.12	Ovo_D1-n2-d20.4322.4322.2.dta	Contig_Gammarus_90_200426_fr2
Gammarus fossarum	GFoss	F102282	Ovo_D1-n2-d20_17534	702.372	3	2104.1	2104.1	-0.00427737	52.84	85	102	K	VFLENVIRDAVTYTEHAK	R		1	2386.57	Ovo_D1-n2-d20.5935.5935.3.dta	Contig_Gammarus_90_100349_fr3
Gammarus fossarum	GFoss	F102282	Ovo_D1-n2-d20_17536	702.372	3	2104.1	2104.1	0.095528	54.74	85	102	K	VFLENVIRDAVTYTEHAK	R		1	2390.02	Ovo_D1-n2-d20.5944.5944.3.dta	Contig_Gammarus_90_100349_fr3
Gammarus fossarum	GFoss	F102282	Ovo_D1-n2-d20_1756	524.295	2	1046.58	1046.58	-0.10606	43.81	131	139	R	GELPLLYSR	S		0	1680.74	Ovo_D1-n2-d20.4067.4067.2.dta	Contig_Gammarus_90_87598_fr2
Gammarus fossarum	GFoss	F102282	Ovo_D1-n2-d20_17632	704.717	3	2111.13	2111.13	0.744153	44.22	37	54	K	DVSEQPIKPIYLVDDKPR	D		0	1416.44	Ovo_D1-n2-d20.3331.3331.3.dta	Contig_Gammarus_90_276_fr4
Gammarus fossarum	GFoss	F102282	Ovo_D1-n2-d20_17634	704.717	3	2111.13	2111.13	0.914678	43.09	37	54	K	DVSEQPIKPIYLVDDKPR	D		0	1417.57	Ovo_D1-n2-d20.3334.3334.3.dta	Contig_Gammarus_90_276_fr4
Gammarus fossarum	GFoss	F102282	Ovo_D1-n2-d20_17636	1056.57	2	2111.13	2111.13	0.955414	46	37	54	K	DVSEQPIKPIYLVDDKPR	D		0	1423.5	Ovo_D1-n2-d20.3351.3351.2.dta	Contig_Gammarus_90_276_fr4
Gammarus fossarum	GFoss	F102282	Ovo_D1-n2-d20_17694	705.388	3	2113.14	2113.14	-0.0373851	46.82	226	243	R	LVTLLTSQTQKEYALSYR	L		1	1672.12	Ovo_D1-n2-d20.4043.4043.3.dta	Contig_Gammarus_90_87598_fr2
Gammarus fossarum	GFoss	F102282	Ovo_D1-n2-d20_17700	705.388	3	2113.14	2113.14	0.473702	47.19	226	243	R	LVTLLTSQTQKEYALSYR	L		1	1673.27	Ovo_D1-n2-d20.4046.4046.3.dta	Contig_Gammarus_90_87598_fr2
Gammarus fossarum	GFoss	F102282	Ovo_D1-n2-d20_17705	1057.58	2	2113.14	2113.14	1.29523	87.91	226	243	R	LVTLLTSQTQKEYALSYR	L		1	1674.73	Ovo_D1-n2-d20.4050.4050.2.dta	Contig_Gammarus_90_87598_fr2
Gammarus fossarum	GFoss	F102282	Ovo_D1-n2-d20_17706	1057.58	2	2113.14	2113.14	1.4088	97.4	226	243	R	LVTLLTSQTQKEYALSYR	L		1	1675.87	Ovo_D1-n2-d20.4053.4053.2.dta	Contig_Gammarus_90_87598_fr2
Gammarus fossarum	GFoss	F102282	Ovo_D1-n2-d20_17729	1060.12	2	2118.22	2118.22	-0.87904	62.97	59	77	R	ILPDLTEILPLTQPVSIEK	L		0	2905.67	Ovo_D1-n2-d20.7214.7214.2.dta	Contig_Gammarus_90_105570_fr6
Gammarus fossarum	GFoss	F102282	Ovo_D1-n2-d20_17736	707.293	3	2118.86	2118.86	0.108077	53.86	289	307	R	SFMNGLCGDFNGEQAADMR	S	Carbamidomethyl (C) [7]	0	1919.59	Ovo_D1-n2-d20.4709.4709.3.dta	Contig_Gammarus_90_37795_fr5
Gammarus fossarum	GFoss	F102282	Ovo_D1-n2-d20_17744	707.293	3	2118.86	2118.86	0.886799	52.31	289	307	R	SFMNGLCGDFNGEQAADMR	S	Carbamidomethyl (C) [7]	0	1918.71	Ovo_D1-n2-d20.4707.4707.3.dta	Contig_Gammarus_90_37795_fr5
Gammarus fossarum	GFoss	F102282	Ovo_D1-n2-d20_17748	1060.44	2	2118.86	2118.86	1.40878	66	289	307	R	SFMNGLCGDFNGEQAADMR	S	Carbamidomethyl (C) [7]	0	1914.32	Ovo_D1-n2-d20.4695.4695.2.dta	Contig_Gammarus_90_37795_fr5
Gammarus fossarum	GFoss	F102282	Ovo_D1-n2-d20_17751	1060.44	2	2118.86	2118.86	1.53149	87.08	289	307	R	SFMNGLCGDFNGEQAADMR	S	Carbamidomethyl (C) [7]	0	1915.79	Ovo_D1-n2-d20.4699.4699.2.dta	Contig_Gammarus_90_37795_fr5
Gammarus fossarum	GFoss	F102282	Ovo_D1-n2-d20_17804	708.024	3	2121.05	2121.05	-0.0895783	48.89	113	131	R	LQGEANAAFEQQLSSYPLR	A		0	1899.56	Ovo_D1-n2-d20.4655.4655.3.dta	Contig_Gammarus_90_201667_fr3
Gammarus fossarum	GFoss	F102282	Ovo_D1-n2-d20_17806	708.024	3	2121.05	2121.05	0.080149	44.09	113	131	R	LQGEANAAFEQQLSSYPLR	A		0	1901.37	Ovo_D1-n2-d20.4660.4660.3.dta	Contig_Gammarus_90_201667_fr3
Gammarus fossarum	GFoss	F102282	Ovo_D1-n2-d20_17814	1061.53	2	2121.05	2121.05	0.860895	87.37	113	131	R	LQGEANAAFEQQLSSYPLR	A		0	1892.51	Ovo_D1-n2-d20.4636.4636.2.dta	Contig_Gammarus_90_201667_fr3
Gammarus fossarum	GFoss	F102282	Ovo_D1-n2-d20_17820	1061.53	2	2121.05	2121.05	2.247	97.24	113	131	R	LQGEANAAFEQQLSSYPLR	A		0	1890.72	Ovo_D1-n2-d20.4631.4631.2.dta	Contig_Gammarus_90_201667_fr3
Gammarus fossarum	GFoss	F102282	Ovo_D1-n2-d20_17855	708.759	3	2123.26	2123.25	0.658423	53.85	822	841	K	LLSILGGMKLPLFHVSTIGK	G		1	2470.13	Ovo_D1-n2-d20.6148.6148.3.dta	Contig_Gammarus_90_64_fr5
Gammarus fossarum	GFoss	F102282	Ovo_D1-n2-d20_17862	708.759	3	2123.26	2123.25	0.926879	49.38	822	841	K	LLSILGGMKLPLFHVSTIGK	G		1	2466.74	Ovo_D1-n2-d20.6139.6139.3.dta	Contig_Gammarus_90_64_fr5
Gammarus fossarum	GFoss	F102282	Ovo_D1-n2-d20_17865	1062.98	2	2123.95	2123.96	-1.6634	74.46	383	401	R	QVSAGSDPDCFINEAYPVR	A	Carbamidomethyl (C) [10]	0	1800.57	Ovo_D1-n2-d20.4391.4391.2.dta	Contig_Gammarus_90_12473_fr6
Gammarus fossarum	GFoss	F102282	Ovo_D1-n2-d20_17868	1062.99	2	2123.96	2123.95	0.927515	71.08	265	283	K	NIAEGLCGDFNSDSKNDLR	G	Carbamidomethyl (C) [7]	1	1409.12	Ovo_D1-n2-d20.3311.3311.2.dta	Contig_Gammarus_90_30649_fr2
Gammarus fossarum	GFoss	F102282	Ovo_D1-n2-d20_17870	1062.99	2	2123.96	2123.95	1.15351	49.41	265	283	K	NIAEGLCGDFNSDSKNDLR	G	Carbamidomethyl (C) [7]	1	1410.56	Ovo_D1-n2-d20.3315.3315.2.dta	Contig_Gammarus_90_30649_fr2
Gammarus fossarum	GFoss	F102282	Ovo_D1-n2-d20_17877	1062.99	2	2123.96	2123.96	0.634193	80.82	383	401	R	QVSAGSDPDCFINEAYPVR	A	Carbamidomethyl (C) [10]	0	1802.02	Ovo_D1-n2-d20.4395.4395.2.dta	Contig_Gammarus_90_12473_fr6
Gammarus fossarum	GFoss	F102282	Ovo_D1-n2-d20_17965	1068.43	2	2134.85	2134.85	1.0427	71.93	289	307	R	SFMNGLCGDFNGEQAADMR	S	Oxidation (M) [18], Carbamidomethyl (C) [7]	0	1760.12	Ovo_D1-n2-d20.4278.4278.2.dta	Contig_Gammarus_90_37795_fr5
Gammarus fossarum	GFoss	F102282	Ovo_D1-n2-d20_17966	1068.43	2	2134.85	2134.85	1.15512	74.85	289	307	R	SFMNGLCGDFNGEQAADMR	S	Oxidation (M) [18], Carbamidomethyl (C) [7]	0	1761.65	Ovo_D1-n2-d20.4282.4282.2.dta	Contig_Gammarus_90_37795_fr5
Gammarus fossarum	GFoss	F102282	Ovo_D1-n2-d20_18046	713.364	3	2137.07	2137.07	-0.630302	49.35	837	855	K	LAGEIYQEMASQTQLQSIK	G		0	1974.96	Ovo_D1-n2-d20.4857.4857.3.dta	Contig_Gammarus_90_194758_fr3
Gammarus fossarum	GFoss	F102282	Ovo_D1-n2-d20_18049	713.365	3	2137.07	2137.07	0.478692	55.69	837	855	K	LAGEIYQEMASQTQLQSIK	G		0	1977.78	Ovo_D1-n2-d20.4864.4864.3.dta	Contig_Gammarus_90_194758_fr3
Gammarus fossarum	GFoss	F102282	Ovo_D1-n2-d20_18059	1069.54	2	2137.07	2137.07	1.08981	101.38	837	855	K	LAGEIYQEMASQTQLQSIK	G		0	1976.25	Ovo_D1-n2-d20.4860.4860.2.dta	Contig_Gammarus_90_194758_fr3
Gammarus fossarum	GFoss	F102282	Ovo_D1-n2-d20_18062	1069.55	2	2137.08	2137.07	1.42672	108.04	837	855	K	LAGEIYQEMASQTQLQSIK	G		0	1974.65	Ovo_D1-n2-d20.4856.4856.2.dta	Contig_Gammarus_90_194758_fr3
Gammarus fossarum	GFoss	F102282	Ovo_D1-n2-d20_18087	1070.52	2	2139.02	2139.02	1.30995	93.76	330	347	R	TAQLYSELIQSMDQVEER	L		0	2538.61	Ovo_D1-n2-d20.6320.6320.2.dta	Contig_Gammarus_90_194758_fr3
Gammarus fossarum	GFoss	F102282	Ovo_D1-n2-d20_18093	1070.52	2	2139.02	2139.02	1.8803	110.18	330	347	R	TAQLYSELIQSMDQVEER	L		0	2537.04	Ovo_D1-n2-d20.6316.6316.2.dta	Contig_Gammarus_90_194758_fr3
Gammarus fossarum	GFoss	F102282	Ovo_D1-n2-d20_18094	1070.52	2	2139.02	2139.02	3.02102	99.53	330	347	R	TAQLYSELIQSMDQVEER	L		0	2614.6	Ovo_D1-n2-d20.6510.6510.2.dta	Contig_Gammarus_90_194758_fr3
Gammarus fossarum	GFoss	F102282	Ovo_D1-n2-d20_18098	714.09	3	2139.25	2139.25	0.177632	37.85	822	841	K	LLSILGGMKLPLFHVSTIGK	G	Oxidation (M) [8]	1	2169.97	Ovo_D1-n2-d20.5361.5361.3.dta	Contig_Gammarus_90_64_fr5
Gammarus fossarum	GFoss	F102282	Ovo_D1-n2-d20_18124	1071.52	2	2141.02	2141.01	0.710411	71.39	201	218	R	VTFEGDVEYPYVQSHLMK	F		0	1766.15	Ovo_D1-n2-d20.4294.4294.2.dta	Contig_Gammarus_90_87598_fr2
Gammarus fossarum	GFoss	F102282	Ovo_D1-n2-d20_1813	526.785	2	1051.56	1051.55	0.191146	49.28	294	303	K	SAPSIYISSK	Y		0	944.501	Ovo_D1-n2-d20.2017.2017.2.dta	Contig_Gammarus_90_200426_fr2
Gammarus fossarum	GFoss	F102282	Ovo_D1-n2-d20_18134	714.691	3	2141.05	2141.05	0.597838	44.12	48	65	K	IYTMLDLDMSKSPLQSQR	N	Oxidation (M) [9]	1	1734.15	Ovo_D1-n2-d20.4210.4210.3.dta	Contig_Gammarus_90_24570_fr5
Gammarus fossarum	GFoss	F102282	Ovo_D1-n2-d20_18167	537.022	4	2144.06	2144.06	-0.146451	46.27	145	165	R	HIQAHVTVDTSSAAEGHVSAK	L		0	2814.93	Ovo_D1-n2-d20.6990.6990.4.dta	Contig_Gammarus_90_19261_fr6
Gammarus fossarum	GFoss	F102282	Ovo_D1-n2-d20_18184	537.023	4	2144.06	2144.06	0.543828	45.58	145	165	R	HIQAHVTVDTSSAAEGHVSAK	L		0	3123.17	Ovo_D1-n2-d20.7733.7733.4.dta	Contig_Gammarus_90_19261_fr6
Gammarus fossarum	GFoss	F102282	Ovo_D1-n2-d20_18186	715.695	3	2144.06	2144.06	0.569946	70.66	145	165	R	HIQAHVTVDTSSAAEGHVSAK	L		0	611.496	Ovo_D1-n2-d20.1102.1102.3.dta	Contig_Gammarus_90_19261_fr6
Gammarus fossarum	GFoss	F102282	Ovo_D1-n2-d20_18202	715.695	3	2144.06	2144.06	1.25556	64.17	145	165	R	HIQAHVTVDTSSAAEGHVSAK	L		0	612.461	Ovo_D1-n2-d20.1104.1104.3.dta	Contig_Gammarus_90_19261_fr6
Gammarus fossarum	GFoss	F102282	Ovo_D1-n2-d20_18203	1073.04	2	2144.06	2144.06	1.28634	88.09	145	165	R	HIQAHVTVDTSSAAEGHVSAK	L		0	622.305	Ovo_D1-n2-d20.1130.1130.2.dta	Contig_Gammarus_90_19261_fr6
Gammarus fossarum	GFoss	F102282	Ovo_D1-n2-d20_18205	537.023	4	2144.06	2144.06	1.68186	45.96	145	165	R	HIQAHVTVDTSSAAEGHVSAK	L		0	614.096	Ovo_D1-n2-d20.1108.1108.4.dta	Contig_Gammarus_90_19261_fr6
Gammarus fossarum	GFoss	F102282	Ovo_D1-n2-d20_18206	537.024	4	2144.07	2144.06	2.35348	47.17	145	165	R	HIQAHVTVDTSSAAEGHVSAK	L		0	2686.02	Ovo_D1-n2-d20.6687.6687.4.dta	Contig_Gammarus_90_19261_fr6
Gammarus fossarum	GFoss	F102282	Ovo_D1-n2-d20_18211	715.975	3	2144.9	2144.9	-0.0741292	82.28	298	315	K	YAASWVTDETTCQEPEMK	T	Carbamidomethyl (C) [12]	0	1545.05	Ovo_D1-n2-d20.3689.3689.3.dta	Contig_Gammarus_90_30649_fr2
Gammarus fossarum	GFoss	F102282	Ovo_D1-n2-d20_18213	715.975	3	2144.9	2144.9	0.275537	61.31	298	315	K	YAASWVTDETTCQEPEMK	T	Carbamidomethyl (C) [12]	0	1543.8	Ovo_D1-n2-d20.3686.3686.3.dta	Contig_Gammarus_90_30649_fr2
Gammarus fossarum	GFoss	F102282	Ovo_D1-n2-d20_18220	1073.46	2	2144.9	2144.9	0.730569	100.5	298	315	K	YAASWVTDETTCQEPEMK	T	Carbamidomethyl (C) [12]	0	1535.23	Ovo_D1-n2-d20.3662.3662.2.dta	Contig_Gammarus_90_30649_fr2
Gammarus fossarum	GFoss	F102282	Ovo_D1-n2-d20_18225	1073.46	2	2144.91	2144.9	1.18747	93.32	298	315	K	YAASWVTDETTCQEPEMK	T	Carbamidomethyl (C) [12]	0	1536.34	Ovo_D1-n2-d20.3665.3665.2.dta	Contig_Gammarus_90_30649_fr2
Gammarus fossarum	GFoss	F102282	Ovo_D1-n2-d20_1823	527.308	2	1052.6	1052.6	-0.763822	66.19	354	362	R	YLTVAAIFR	G		0	2063.51	Ovo_D1-n2-d20.5081.5081.2.dta	Contig_Gammarus_90_10171_fr5
Gammarus fossarum	GFoss	F102282	Ovo_D1-n2-d20_1825	527.308	2	1052.6	1052.6	-0.535815	49.72	354	362	R	YLTVAAIFR	G		0	2062.25	Ovo_D1-n2-d20.5078.5078.2.dta	Contig_Gammarus_90_10171_fr5
Gammarus fossarum	GFoss	F102282	Ovo_D1-n2-d20_18285	1077.52	2	2153.02	2153.01	1.13237	71.59	197	216	R	QSSLESGPCSQVMSVYPVAK	R	Carbamidomethyl (C) [9]	0	1673.57	Ovo_D1-n2-d20.4047.4047.2.dta	Contig_Gammarus_90_12473_fr4
Gammarus fossarum	GFoss	F102282	Ovo_D1-n2-d20_18291	1077.52	2	2153.02	2153.01	1.35531	66.88	197	216	R	QSSLESGPCSQVMSVYPVAK	R	Carbamidomethyl (C) [9]	0	1671.83	Ovo_D1-n2-d20.4042.4042.2.dta	Contig_Gammarus_90_12473_fr4
Gammarus fossarum	GFoss	F102282	Ovo_D1-n2-d20_18334	1079.51	2	2157.01	2157.01	0.233193	61.57	201	218	R	VTFEGDVEYPYVQSHLMK	F	Oxidation (M) [17]	0	1613.21	Ovo_D1-n2-d20.3879.3879.2.dta	Contig_Gammarus_90_87598_fr2
Gammarus fossarum	GFoss	F102282	Ovo_D1-n2-d20_18335	720.01	3	2157.01	2157.01	0.29068	42.58	201	218	R	VTFEGDVEYPYVQSHLMK	F	Oxidation (M) [17]	0	1602.88	Ovo_D1-n2-d20.3849.3849.3.dta	Contig_Gammarus_90_87598_fr2
Gammarus fossarum	GFoss	F102282	Ovo_D1-n2-d20_18342	1079.51	2	2157.01	2157.01	1.03059	49.07	201	218	R	VTFEGDVEYPYVQSHLMK	F	Oxidation (M) [17]	0	1604.63	Ovo_D1-n2-d20.3854.3854.2.dta	Contig_Gammarus_90_87598_fr2
Gammarus fossarum	GFoss	F102282	Ovo_D1-n2-d20_18377	1081.46	2	2160.9	2160.9	0.596049	100.46	298	315	K	YAASWVTDETTCQEPEMK	T	Oxidation (M) [17], Carbamidomethyl (C) [12]	0	1348.33	Ovo_D1-n2-d20.3142.3142.2.dta	Contig_Gammarus_90_30649_fr2
Gammarus fossarum	GFoss	F102282	Ovo_D1-n2-d20_18383	1081.46	2	2160.9	2160.9	1.83627	69.19	298	315	K	YAASWVTDETTCQEPEMK	T	Oxidation (M) [17], Carbamidomethyl (C) [12]	0	1351.18	Ovo_D1-n2-d20.3150.3150.2.dta	Contig_Gammarus_90_30649_fr2
Gammarus fossarum	GFoss	F102282	Ovo_D1-n2-d20_18423	722.404	3	2164.19	2164.19	0.0365033	39.96	14	32	R	APLPITNFEPLKDIAELQR	S		1	2462.19	Ovo_D1-n2-d20.6127.6127.3.dta	Contig_Gammarus_90_199971_fr3
Gammarus fossarum	GFoss	F102282	Ovo_D1-n2-d20_18438	1083.1	2	2164.19	2164.19	1.08355	62.28	14	32	R	APLPITNFEPLKDIAELQR	S		1	2469.57	Ovo_D1-n2-d20.6146.6146.2.dta	Contig_Gammarus_90_199971_fr3
Gammarus fossarum	GFoss	F102282	Ovo_D1-n2-d20_18439	1083.1	2	2164.19	2164.19	1.52713	88.69	14	32	R	APLPITNFEPLKDIAELQR	S		1	2468.33	Ovo_D1-n2-d20.6143.6143.2.dta	Contig_Gammarus_90_199971_fr3
Gammarus fossarum	GFoss	F102282	Ovo_D1-n2-d20_18476	1086.08	2	2170.14	2170.14	1.04556	73.73	409	427	K	QNAGVYIEESQIQVNLPLR	Q		0	2187.59	Ovo_D1-n2-d20.5408.5408.2.dta	Contig_Gammarus_90_12849_fr2
Gammarus fossarum	GFoss	F102282	Ovo_D1-n2-d20_18478	1086.08	2	2170.14	2170.14	1.72754	77.09	409	427	K	QNAGVYIEESQIQVNLPLR	Q		0	2188.75	Ovo_D1-n2-d20.5411.5411.2.dta	Contig_Gammarus_90_12849_fr2
Gammarus fossarum	GFoss	F102282	Ovo_D1-n2-d20_18494	1086.56	2	2171.11	2171.1	1.27861	75.51	64	82	R	GTVMEVPADEQIWVTNVRK	A		1	1771.56	Ovo_D1-n2-d20.4309.4309.2.dta	Contig_Gammarus_90_31746_fr5
Gammarus fossarum	GFoss	F102282	Ovo_D1-n2-d20_18497	1086.56	2	2171.11	2171.1	1.38915	82.58	64	82	R	GTVMEVPADEQIWVTNVRK	A		1	1773.06	Ovo_D1-n2-d20.4313.4313.2.dta	Contig_Gammarus_90_31746_fr5
Gammarus fossarum	GFoss	F102282	Ovo_D1-n2-d20_18526	1087.05	2	2172.09	2172.09	-0.96727	68.46	65	84	R	FGIPIVETITFGNSQAMYGK	L		0	2903.01	Ovo_D1-n2-d20.7208.7208.2.dta	Contig_Gammarus_90_204978_fr4
Gammarus fossarum	GFoss	F102282	Ovo_D1-n2-d20_18540	725.038	3	2172.09	2172.09	0.208555	45.65	65	84	R	FGIPIVETITFGNSQAMYGK	L		0	2754.58	Ovo_D1-n2-d20.6853.6853.3.dta	Contig_Gammarus_90_204978_fr4
Gammarus fossarum	GFoss	F102282	Ovo_D1-n2-d20_18547	725.038	3	2172.09	2172.09	0.457163	42.43	65	84	R	FGIPIVETITFGNSQAMYGK	L		0	2753.31	Ovo_D1-n2-d20.6850.6850.3.dta	Contig_Gammarus_90_204978_fr4
Gammarus fossarum	GFoss	F102282	Ovo_D1-n2-d20_18549	1087.05	2	2172.09	2172.09	0.496756	44.88	65	84	R	FGIPIVETITFGNSQAMYGK	L		0	3014.61	Ovo_D1-n2-d20.7480.7480.2.dta	Contig_Gammarus_90_204978_fr4
Gammarus fossarum	GFoss	F102282	Ovo_D1-n2-d20_18556	725.039	3	2172.09	2172.09	0.705771	54.76	65	84	R	FGIPIVETITFGNSQAMYGK	L		0	2691.39	Ovo_D1-n2-d20.6700.6700.3.dta	Contig_Gammarus_90_204978_fr4
Gammarus fossarum	GFoss	F102282	Ovo_D1-n2-d20_18560	1087.05	2	2172.09	2172.09	0.828234	92.62	65	84	R	FGIPIVETITFGNSQAMYGK	L		0	2682.11	Ovo_D1-n2-d20.6677.6677.2.dta	Contig_Gammarus_90_204978_fr4
Gammarus fossarum	GFoss	F102282	Ovo_D1-n2-d20_18568	725.039	3	2172.09	2172.09	1.05106	55.12	65	84	R	FGIPIVETITFGNSQAMYGK	L		0	2690.27	Ovo_D1-n2-d20.6697.6697.3.dta	Contig_Gammarus_90_204978_fr4
Gammarus fossarum	GFoss	F102282	Ovo_D1-n2-d20_18573	1087.05	2	2172.1	2172.09	1.16892	125.35	65	84	R	FGIPIVETITFGNSQAMYGK	L		0	2744.97	Ovo_D1-n2-d20.6829.6829.2.dta	Contig_Gammarus_90_204978_fr4
Gammarus fossarum	GFoss	F102282	Ovo_D1-n2-d20_18580	1087.05	2	2172.1	2172.09	1.27941	65.46	65	84	R	FGIPIVETITFGNSQAMYGK	L		0	2863.19	Ovo_D1-n2-d20.7109.7109.2.dta	Contig_Gammarus_90_204978_fr4
Gammarus fossarum	GFoss	F102282	Ovo_D1-n2-d20_18582	1087.06	2	2172.1	2172.09	1.3899	105.39	65	84	R	FGIPIVETITFGNSQAMYGK	L		0	2743.45	Ovo_D1-n2-d20.6825.6825.2.dta	Contig_Gammarus_90_204978_fr4
Gammarus fossarum	GFoss	F102282	Ovo_D1-n2-d20_18585	1087.06	2	2172.1	2172.09	1.3899	81.53	65	84	R	FGIPIVETITFGNSQAMYGK	L		0	2680.79	Ovo_D1-n2-d20.6674.6674.2.dta	Contig_Gammarus_90_204978_fr4
Gammarus fossarum	GFoss	F102282	Ovo_D1-n2-d20_18644	726.383	3	2176.13	2176.13	-0.30467	47.1	42	59	R	QEKLEVPEGELLWHSNLR	K		1	1701.54	Ovo_D1-n2-d20.4122.4122.3.dta	Contig_Gammarus_90_199971_fr3
Gammarus fossarum	GFoss	F102282	Ovo_D1-n2-d20_18663	726.411	3	2176.21	2176.21	-0.0942005	49.94	914	933	K	GSLEQLHDPSKSVIALIIEK	L		1	2066.53	Ovo_D1-n2-d20.5089.5089.3.dta	Contig_Gammarus_90_64_fr5
Gammarus fossarum	GFoss	F102282	Ovo_D1-n2-d20_18669	545.06	4	2176.21	2176.21	0.385533	38.67	914	933	K	GSLEQLHDPSKSVIALIIEK	L		1	2069.53	Ovo_D1-n2-d20.5097.5097.4.dta	Contig_Gammarus_90_64_fr5
Gammarus fossarum	GFoss	F102282	Ovo_D1-n2-d20_18672	1089.11	2	2176.21	2176.21	0.565662	60.29	914	933	K	GSLEQLHDPSKSVIALIIEK	L		1	2069.84	Ovo_D1-n2-d20.5098.5098.2.dta	Contig_Gammarus_90_64_fr5
Gammarus fossarum	GFoss	F102282	Ovo_D1-n2-d20_18674	726.411	3	2176.21	2176.21	0.829424	42.61	914	933	K	GSLEQLHDPSKSVIALIIEK	L		1	2065.04	Ovo_D1-n2-d20.5085.5085.3.dta	Contig_Gammarus_90_64_fr5
Gammarus fossarum	GFoss	F102282	Ovo_D1-n2-d20_18682	1089.11	2	2176.21	2176.21	1.45712	62.02	914	933	K	GSLEQLHDPSKSVIALIIEK	L		1	2072.76	Ovo_D1-n2-d20.5105.5105.2.dta	Contig_Gammarus_90_64_fr5
Gammarus fossarum	GFoss	F102282	Ovo_D1-n2-d20_18694	1091.06	2	2180.11	2180.11	-0.0587127	46.87	116	135	K	GCIYTPSQGPVFAAAWVTKK	N	Carbamidomethyl (C) [2]	1	1913.46	Ovo_D1-n2-d20.4693.4693.2.dta	Contig_Gammarus_90_30490_fr1
Gammarus fossarum	GFoss	F102282	Ovo_D1-n2-d20_18715	1091.06	2	2180.11	2180.11	1.28984	61.64	116	135	K	GCIYTPSQGPVFAAAWVTKK	N	Carbamidomethyl (C) [2]	1	1914.6	Ovo_D1-n2-d20.4696.4696.2.dta	Contig_Gammarus_90_30490_fr1
Gammarus fossarum	GFoss	F102282	Ovo_D1-n2-d20_1872	530.779	2	1059.54	1059.54	-0.582326	45.6	292	300	K	DSLEEQLVK	A		0	1299.57	Ovo_D1-n2-d20.3003.3003.2.dta	Contig_Gammarus_90_87598_fr2
Gammarus fossarum	GFoss	F102282	Ovo_D1-n2-d20_18755	1094.03	2	2186.05	2186.05	0.20768	66.01	529	548	R	EAFVFGWVVGDGNPYMSALK	Q		0	2942.86	Ovo_D1-n2-d20.7305.7305.2.dta	Contig_Gammarus_90_40044_fr3
Gammarus fossarum	GFoss	F102282	Ovo_D1-n2-d20_18757	1094.03	2	2186.05	2186.05	0.317467	79.97	529	548	R	EAFVFGWVVGDGNPYMSALK	Q		0	2941.58	Ovo_D1-n2-d20.7302.7302.2.dta	Contig_Gammarus_90_40044_fr3
Gammarus fossarum	GFoss	F102282	Ovo_D1-n2-d20_18786	1095.05	2	2188.09	2188.09	0.694671	83.68	65	84	R	FGIPIVETITFGNSQAMYGK	L	Oxidation (M) [17]	0	2562.59	Ovo_D1-n2-d20.6382.6382.2.dta	Contig_Gammarus_90_204978_fr4
Gammarus fossarum	GFoss	F102282	Ovo_D1-n2-d20_18797	1095.05	2	2188.09	2188.09	1.4716	70.6	65	84	R	FGIPIVETITFGNSQAMYGK	L	Oxidation (M) [17]	0	2563.48	Ovo_D1-n2-d20.6384.6384.2.dta	Contig_Gammarus_90_204978_fr4
Gammarus fossarum	GFoss	F102282	Ovo_D1-n2-d20_18803	730.394	3	2188.16	2188.16	0.580853	56.58	226	245	R	SKIPSVSQTPVQTCITLAMK	Y	Carbamidomethyl (C) [14]	1	1641.75	Ovo_D1-n2-d20.3959.3959.3.dta	Contig_Gammarus_90_276_fr4
Gammarus fossarum	GFoss	F102282	Ovo_D1-n2-d20_18804	730.394	3	2188.16	2188.16	0.676824	51.93	226	245	R	SKIPSVSQTPVQTCITLAMK	Y	Carbamidomethyl (C) [14]	1	1643.12	Ovo_D1-n2-d20.3963.3963.3.dta	Contig_Gammarus_90_276_fr4
Gammarus fossarum	GFoss	F102282	Ovo_D1-n2-d20_18807	1095.09	2	2188.16	2188.16	0.761827	73	226	245	R	SKIPSVSQTPVQTCITLAMK	Y	Carbamidomethyl (C) [14]	1	1651.3	Ovo_D1-n2-d20.3986.3986.2.dta	Contig_Gammarus_90_276_fr4
Gammarus fossarum	GFoss	F102282	Ovo_D1-n2-d20_18811	1095.09	2	2188.16	2188.16	0.98119	60.37	226	245	R	SKIPSVSQTPVQTCITLAMK	Y	Carbamidomethyl (C) [14]	1	1648.2	Ovo_D1-n2-d20.3977.3977.2.dta	Contig_Gammarus_90_276_fr4
Gammarus fossarum	GFoss	F102282	Ovo_D1-n2-d20_18889	731.024	3	2190.05	2190.05	0.440173	60.79	78	96	K	LGMESLLHAEMSLMKDTER	Q		1	2274.41	Ovo_D1-n2-d20.5638.5638.3.dta	Contig_Gammarus_90_12849_fr2
Gammarus fossarum	GFoss	F102282	Ovo_D1-n2-d20_18891	1096.03	2	2190.05	2190.05	0.529669	64.08	78	96	K	LGMESLLHAEMSLMKDTER	Q		1	2277.53	Ovo_D1-n2-d20.5647.5647.2.dta	Contig_Gammarus_90_12849_fr2
Gammarus fossarum	GFoss	F102282	Ovo_D1-n2-d20_18893	1096.03	2	2190.05	2190.05	0.977147	62.17	78	96	K	LGMESLLHAEMSLMKDTER	Q		1	2279	Ovo_D1-n2-d20.5651.5651.2.dta	Contig_Gammarus_90_12849_fr2
Gammarus fossarum	GFoss	F102282	Ovo_D1-n2-d20_18895	731.024	3	2190.05	2190.05	1.11139	51.69	78	96	K	LGMESLLHAEMSLMKDTER	Q		1	2275.4	Ovo_D1-n2-d20.5641.5641.3.dta	Contig_Gammarus_90_12849_fr2
Gammarus fossarum	GFoss	F102282	Ovo_D1-n2-d20_18907	1096.16	2	2190.3	2190.3	0.916768	47.44	242	261	K	VLLGVSDLLTPVPFLPILER	A		0	3487.43	Ovo_D1-n2-d20.8543.8543.2.dta	Contig_Gammarus_90_158419_fr1
Gammarus fossarum	GFoss	F102282	Ovo_D1-n2-d20_18916	1096.16	2	2190.31	2190.3	2.35949	61.25	242	261	K	VLLGVSDLLTPVPFLPILER	A		0	3489.39	Ovo_D1-n2-d20.8548.8548.2.dta	Contig_Gammarus_90_158419_fr1
Gammarus fossarum	GFoss	F102282	Ovo_D1-n2-d20_1893	532.773	2	1063.53	1063.53	0.95625	46.41	423	432	R	AADTVPTSFR	S		0	948.466	Ovo_D1-n2-d20.2028.2028.2.dta	Contig_Gammarus_90_12473_fr6
Gammarus fossarum	GFoss	F102282	Ovo_D1-n2-d20_18976	733.39	3	2197.15	2197.15	-0.836083	45.37	264	283	K	DKHLPSHVPLDGTLEQVGQK	I		1	1151.63	Ovo_D1-n2-d20.2591.2591.3.dta	Contig_Gammarus_90_87598_fr2
Gammarus fossarum	GFoss	F102282	Ovo_D1-n2-d20_18980	733.39	3	2197.15	2197.15	-0.508386	55.86	264	283	K	DKHLPSHVPLDGTLEQVGQK	I		1	1156.96	Ovo_D1-n2-d20.2606.2606.3.dta	Contig_Gammarus_90_87598_fr2
Gammarus fossarum	GFoss	F102282	Ovo_D1-n2-d20_18991	1099.58	2	2197.15	2197.15	1.38771	60.96	264	283	K	DKHLPSHVPLDGTLEQVGQK	I		1	1164.55	Ovo_D1-n2-d20.2627.2627.2.dta	Contig_Gammarus_90_87598_fr2
Gammarus fossarum	GFoss	F102282	Ovo_D1-n2-d20_18997	1099.59	2	2197.16	2197.15	3.3903	61.55	264	283	K	DKHLPSHVPLDGTLEQVGQK	I		1	1168.6	Ovo_D1-n2-d20.2638.2638.2.dta	Contig_Gammarus_90_87598_fr2
Gammarus fossarum	GFoss	F102282	Ovo_D1-n2-d20_19035	734.388	3	2200.14	2200.14	0.525421	70.64	261	280	K	VASIVDYLSPLNSYLYAGQK	G		0	2837.24	Ovo_D1-n2-d20.7042.7042.3.dta	Contig_Gammarus_90_196124_fr3
Gammarus fossarum	GFoss	F102282	Ovo_D1-n2-d20_19036	734.388	3	2200.14	2200.14	0.607234	66.91	261	280	K	VASIVDYLSPLNSYLYAGQK	G		0	2835.95	Ovo_D1-n2-d20.7039.7039.3.dta	Contig_Gammarus_90_196124_fr3
Gammarus fossarum	GFoss	F102282	Ovo_D1-n2-d20_19039	1101.08	2	2200.14	2200.14	0.841764	43.03	261	280	K	VASIVDYLSPLNSYLYAGQK	G		0	2908.97	Ovo_D1-n2-d20.7222.7222.2.dta	Contig_Gammarus_90_196124_fr3
Gammarus fossarum	GFoss	F102282	Ovo_D1-n2-d20_19041	1101.08	2	2200.14	2200.14	1.05993	70.01	261	280	K	VASIVDYLSPLNSYLYAGQK	G		0	2833.66	Ovo_D1-n2-d20.7033.7033.2.dta	Contig_Gammarus_90_196124_fr3
Gammarus fossarum	GFoss	F102282	Ovo_D1-n2-d20_19044	1101.08	2	2200.14	2200.14	1.16902	69.46	261	280	K	VASIVDYLSPLNSYLYAGQK	G		0	2832.38	Ovo_D1-n2-d20.7030.7030.2.dta	Contig_Gammarus_90_196124_fr3
Gammarus fossarum	GFoss	F102282	Ovo_D1-n2-d20_19045	1101.08	2	2200.14	2200.14	1.16902	57.67	261	280	K	VASIVDYLSPLNSYLYAGQK	G		0	2907.35	Ovo_D1-n2-d20.7218.7218.2.dta	Contig_Gammarus_90_196124_fr3
Gammarus fossarum	GFoss	F102282	Ovo_D1-n2-d20_19061	734.397	3	2200.17	2200.17	-0.285887	54.91	125	144	K	KTSSNIQSDAEVKLEVISPR	H		2	1248.19	Ovo_D1-n2-d20.2861.2861.3.dta	Contig_Gammarus_90_19261_fr6
Gammarus fossarum	GFoss	F102282	Ovo_D1-n2-d20_19065	551.05	4	2200.17	2200.17	-0.12499	48.31	125	144	K	KTSSNIQSDAEVKLEVISPR	H		2	1251.36	Ovo_D1-n2-d20.2870.2870.4.dta	Contig_Gammarus_90_19261_fr6
Gammarus fossarum	GFoss	F102282	Ovo_D1-n2-d20_1907	532.803	2	1063.59	1063.59	-0.0620539	51.91	336	344	R	FSTLLLQDK	S		0	1517.25	Ovo_D1-n2-d20.3611.3611.2.dta	Contig_Gammarus_90_12849_fr2
Gammarus fossarum	GFoss	F102282	Ovo_D1-n2-d20_19070	734.397	3	2200.17	2200.17	0.218619	57.52	125	144	K	KTSSNIQSDAEVKLEVISPR	H		2	1250.23	Ovo_D1-n2-d20.2867.2867.3.dta	Contig_Gammarus_90_19261_fr6
Gammarus fossarum	GFoss	F102282	Ovo_D1-n2-d20_1912	532.803	2	1063.59	1063.59	0.163597	50.93	336	344	R	FSTLLLQDK	S		0	1518.07	Ovo_D1-n2-d20.3613.3613.2.dta	Contig_Gammarus_90_12849_fr2
Gammarus fossarum	GFoss	F102282	Ovo_D1-n2-d20_19160	738.06	3	2211.16	2211.16	0.601495	43.71	29	50	K	SFDPVSFAKDFLAGGIAAAISK	T		1	3405.82	Ovo_D1-n2-d20.8364.8364.3.dta	Contig_Gammarus_90_6538_fr6
Gammarus fossarum	GFoss	F102282	Ovo_D1-n2-d20_19180	1108.04	2	2214.06	2214.06	-2.79802	69.44	197	217	K	DLYANTVLSGGTTMYPGIADR	M		0	2245.14	Ovo_D1-n2-d20.5561.5561.2.dta	Contig_Gammarus_90_47294_fr1
Gammarus fossarum	GFoss	F102282	Ovo_D1-n2-d20_19219	740.361	3	2218.06	2218.06	0.204232	43.49	506	524	K	EGCLQEEPVQQIMQTISTK	I	Carbamidomethyl (C) [3]	0	2338.02	Ovo_D1-n2-d20.5805.5805.3.dta	Contig_Gammarus_90_194758_fr3
Gammarus fossarum	GFoss	F102282	Ovo_D1-n2-d20_19222	740.361	3	2218.06	2218.06	0.542366	41.59	506	524	K	EGCLQEEPVQQIMQTISTK	I	Carbamidomethyl (C) [3]	0	2334.67	Ovo_D1-n2-d20.5796.5796.3.dta	Contig_Gammarus_90_194758_fr3
Gammarus fossarum	GFoss	F102282	Ovo_D1-n2-d20_19224	1110.04	2	2218.06	2218.06	0.626223	79.66	506	524	K	EGCLQEEPVQQIMQTISTK	I	Carbamidomethyl (C) [3]	0	2326.13	Ovo_D1-n2-d20.5773.5773.2.dta	Contig_Gammarus_90_194758_fr3
Gammarus fossarum	GFoss	F102282	Ovo_D1-n2-d20_19227	1110.04	2	2218.06	2218.06	0.851645	80.64	506	524	K	EGCLQEEPVQQIMQTISTK	I	Carbamidomethyl (C) [3]	0	2327.88	Ovo_D1-n2-d20.5778.5778.2.dta	Contig_Gammarus_90_194758_fr3
Gammarus fossarum	GFoss	F102282	Ovo_D1-n2-d20_19250	740.384	3	2218.13	2218.13	0.717271	66.92	360	378	K	TWNHQLESPKPKPEGFAPR	F		0	865.128	Ovo_D1-n2-d20.1792.1792.3.dta	Contig_Gammarus_90_17046_fr6
Gammarus fossarum	GFoss	F102282	Ovo_D1-n2-d20_19258	1110.07	2	2218.13	2218.13	1.30606	63.4	360	378	K	TWNHQLESPKPKPEGFAPR	F		0	865.66	Ovo_D1-n2-d20.1794.1794.2.dta	Contig_Gammarus_90_17046_fr6
Gammarus fossarum	GFoss	F102282	Ovo_D1-n2-d20_19262	1110.07	2	2218.13	2218.13	1.73885	57.41	360	378	K	TWNHQLESPKPKPEGFAPR	F		0	867.866	Ovo_D1-n2-d20.1800.1800.2.dta	Contig_Gammarus_90_17046_fr6
Gammarus fossarum	GFoss	F102282	Ovo_D1-n2-d20_19545	1118.08	2	2234.15	2234.15	0.825818	51.21	40	59	K	YLNPVESNIIMPTAPGLFMK	I		0	2784.7	Ovo_D1-n2-d20.6916.6916.2.dta	Contig_Gammarus_90_39606_fr3
Gammarus fossarum	GFoss	F102282	Ovo_D1-n2-d20_19550	1118.08	2	2234.15	2234.15	1.26446	83.13	40	59	K	YLNPVESNIIMPTAPGLFMK	I		0	2615.55	Ovo_D1-n2-d20.6512.6512.2.dta	Contig_Gammarus_90_39606_fr3
Gammarus fossarum	GFoss	F102282	Ovo_D1-n2-d20_19556	1118.08	2	2234.15	2234.15	1.37189	53.44	40	59	K	YLNPVESNIIMPTAPGLFMK	I		0	2679.2	Ovo_D1-n2-d20.6670.6670.2.dta	Contig_Gammarus_90_39606_fr3
Gammarus fossarum	GFoss	F102282	Ovo_D1-n2-d20_19558	1118.08	2	2234.15	2234.15	1.37189	54.96	40	59	K	YLNPVESNIIMPTAPGLFMK	I		0	2748.7	Ovo_D1-n2-d20.6839.6839.2.dta	Contig_Gammarus_90_39606_fr3
Gammarus fossarum	GFoss	F102282	Ovo_D1-n2-d20_19561	1118.08	2	2234.15	2234.15	1.47931	82.63	40	59	K	YLNPVESNIIMPTAPGLFMK	I		0	2677.67	Ovo_D1-n2-d20.6666.6666.2.dta	Contig_Gammarus_90_39606_fr3
Gammarus fossarum	GFoss	F102282	Ovo_D1-n2-d20_19566	1118.08	2	2234.15	2234.15	1.70311	75.66	40	59	K	YLNPVESNIIMPTAPGLFMK	I		0	2617.1	Ovo_D1-n2-d20.6516.6516.2.dta	Contig_Gammarus_90_39606_fr3
Gammarus fossarum	GFoss	F102282	Ovo_D1-n2-d20_19681	746.741	3	2237.2	2237.2	0.492133	55.53	4	23	K	VQLLAALHPSLIFDCSGQLR	Q	Carbamidomethyl (C) [15]	0	2412.61	Ovo_D1-n2-d20.6002.6002.3.dta	Contig_Gammarus_90_80124_fr3
Gammarus fossarum	GFoss	F102282	Ovo_D1-n2-d20_19682	746.741	3	2237.2	2237.2	1.22966	46.92	4	23	K	VQLLAALHPSLIFDCSGQLR	Q	Carbamidomethyl (C) [15]	0	2410.73	Ovo_D1-n2-d20.5997.5997.3.dta	Contig_Gammarus_90_80124_fr3
Gammarus fossarum	GFoss	F102282	Ovo_D1-n2-d20_19738	747.414	3	2239.22	2239.22	0.0334938	44.01	36	54	K	KDVSEQPIKPIYLVDDKPR	D		1	1112.45	Ovo_D1-n2-d20.2481.2481.3.dta	Contig_Gammarus_90_276_fr4
Gammarus fossarum	GFoss	F102282	Ovo_D1-n2-d20_19743	1120.62	2	2239.22	2239.22	0.366645	51.63	36	54	K	KDVSEQPIKPIYLVDDKPR	D		1	1120.25	Ovo_D1-n2-d20.2503.2503.2.dta	Contig_Gammarus_90_276_fr4
Gammarus fossarum	GFoss	F102282	Ovo_D1-n2-d20_19746	747.415	3	2239.22	2239.22	0.770357	59.86	36	54	K	KDVSEQPIKPIYLVDDKPR	D		1	1111.29	Ovo_D1-n2-d20.2478.2478.3.dta	Contig_Gammarus_90_276_fr4
Gammarus fossarum	GFoss	F102282	Ovo_D1-n2-d20_1978	539.306	2	1076.6	1076.6	-0.0845255	50.22	76	85	R	SIAVTGLFNR	H		0	1677.52	Ovo_D1-n2-d20.4058.4058.2.dta	Contig_Gammarus_90_201362_fr4
Gammarus fossarum	GFoss	F102282	Ovo_D1-n2-d20_1983	539.306	2	1076.6	1076.6	0.249861	56.27	76	85	R	SIAVTGLFNR	H		0	1676.15	Ovo_D1-n2-d20.4054.4054.2.dta	Contig_Gammarus_90_201362_fr4
Gammarus fossarum	GFoss	F102282	Ovo_D1-n2-d20_19911	1126.08	2	2250.14	2250.14	0.580408	71.76	40	59	K	YLNPVESNIIMPTAPGLFMK	I	Oxidation (M) [11]	0	2396.66	Ovo_D1-n2-d20.5961.5961.2.dta	Contig_Gammarus_90_39606_fr3
Gammarus fossarum	GFoss	F102282	Ovo_D1-n2-d20_1992	542.341	2	1082.67	1082.67	-1.37992	62.86	378	387	R	KSVVALELPK	L		1	1147.31	Ovo_D1-n2-d20.2579.2579.2.dta	Contig_Gammarus_90_277_fr1
Gammarus fossarum	GFoss	F102282	Ovo_D1-n2-d20_19923	1126.08	2	2250.15	2250.14	1.23814	70.18	40	59	K	YLNPVESNIIMPTAPGLFMK	I	Oxidation (M) [19]	0	2458.5	Ovo_D1-n2-d20.6118.6118.2.dta	Contig_Gammarus_90_39606_fr3
Gammarus fossarum	GFoss	F102282	Ovo_D1-n2-d20_19926	1126.08	2	2250.15	2250.14	1.3448	52.1	40	59	K	YLNPVESNIIMPTAPGLFMK	I	Oxidation (M) [19]	0	2460.06	Ovo_D1-n2-d20.6122.6122.2.dta	Contig_Gammarus_90_39606_fr3
Gammarus fossarum	GFoss	F102282	Ovo_D1-n2-d20_19929	1126.08	2	2250.15	2250.14	1.45146	103.75	40	59	K	YLNPVESNIIMPTAPGLFMK	I	Oxidation (M) [11]	0	2395.47	Ovo_D1-n2-d20.5958.5958.2.dta	Contig_Gammarus_90_39606_fr3
Gammarus fossarum	GFoss	F102282	Ovo_D1-n2-d20_1993	542.342	2	1082.67	1082.67	-1.26908	52.42	378	387	R	KSVVALELPK	L		1	1149.64	Ovo_D1-n2-d20.2585.2585.2.dta	Contig_Gammarus_90_277_fr1
Gammarus fossarum	GFoss	F102282	Ovo_D1-n2-d20_19938	751.06	3	2250.16	2250.16	1.11192	50.05	70	91	K	VATSQGDKVFAAEEISAMVLGK	M		1	2268.57	Ovo_D1-n2-d20.5622.5622.3.dta	Contig_Gammarus_90_23428_fr4
Gammarus fossarum	GFoss	F102282	Ovo_D1-n2-d20_19980	752.042	3	2253.1	2253.1	0.458035	45.46	166	185	K	LQQEQVADYKKPYGGTTDGR	L		1	703.027	Ovo_D1-n2-d20.1344.1344.3.dta	Contig_Gammarus_90_206469_fr3
Gammarus fossarum	GFoss	F102282	Ovo_D1-n2-d20_19989	1127.56	2	2253.1	2253.1	1.00217	58.45	166	185	K	LQQEQVADYKKPYGGTTDGR	L		1	704.537	Ovo_D1-n2-d20.1348.1348.2.dta	Contig_Gammarus_90_206469_fr3
Gammarus fossarum	GFoss	F102282	Ovo_D1-n2-d20_20048	753.755	3	2258.24	2258.24	0.0699659	41.8	3	22	K	QFQFGVKPTLQSESPILLAR	N		0	2090.22	Ovo_D1-n2-d20.5151.5151.3.dta	Contig_Gammarus_90_276_fr4
Gammarus fossarum	GFoss	F102282	Ovo_D1-n2-d20_20061	1130.13	2	2258.24	2258.24	1.07783	69.55	3	22	K	QFQFGVKPTLQSESPILLAR	N		0	2029.94	Ovo_D1-n2-d20.5001.5001.2.dta	Contig_Gammarus_90_276_fr4
Gammarus fossarum	GFoss	F102282	Ovo_D1-n2-d20_20062	1130.13	2	2258.24	2258.24	1.18411	61.68	3	22	K	QFQFGVKPTLQSESPILLAR	N		0	2031.38	Ovo_D1-n2-d20.5005.5005.2.dta	Contig_Gammarus_90_276_fr4
Gammarus fossarum	GFoss	F102282	Ovo_D1-n2-d20_20066	753.756	3	2258.25	2258.24	1.19916	49.34	3	22	K	QFQFGVKPTLQSESPILLAR	N		0	2026	Ovo_D1-n2-d20.4990.4990.3.dta	Contig_Gammarus_90_276_fr4
Gammarus fossarum	GFoss	F102282	Ovo_D1-n2-d20_20069	753.756	3	2258.25	2258.24	1.29216	41.91	3	22	K	QFQFGVKPTLQSESPILLAR	N		0	2024.81	Ovo_D1-n2-d20.4987.4987.3.dta	Contig_Gammarus_90_276_fr4
Gammarus fossarum	GFoss	F102282	Ovo_D1-n2-d20_2018	544.278	2	1086.54	1086.54	0.034053	44.07	281	289	R	DMYIIAAYK	K		0	1726.46	Ovo_D1-n2-d20.4189.4189.2.dta	Contig_Gammarus_90_200426_fr2
Gammarus fossarum	GFoss	F102282	Ovo_D1-n2-d20_2019	544.278	2	1086.54	1086.54	0.365379	41.97	281	289	R	DMYIIAAYK	K		0	1728.22	Ovo_D1-n2-d20.4194.4194.2.dta	Contig_Gammarus_90_200426_fr2
Gammarus fossarum	GFoss	F102282	Ovo_D1-n2-d20_20249	756.373	3	2266.1	2266.1	0.0962006	42.28	73	93	K	SIYTDGGVAAQHLVDELADHR	L		0	2117.49	Ovo_D1-n2-d20.5225.5225.3.dta	Contig_Gammarus_90_46567_fr4
Gammarus fossarum	GFoss	F102282	Ovo_D1-n2-d20_20263	1134.08	2	2266.14	2266.14	2.28009	47.73	40	59	K	YLNPVESNIIMPTAPGLFMK	I	Oxidation (M) [11], Oxidation (M) [19]	0	2234.98	Ovo_D1-n2-d20.5534.5534.2.dta	Contig_Gammarus_90_39606_fr3
Gammarus fossarum	GFoss	F102282	Ovo_D1-n2-d20_20297	1136.54	2	2271.07	2271.07	0.54688	89.76	283	303	K	TPGSEGASQYVSQVQLSYNEK	Q		0	1548.6	Ovo_D1-n2-d20.3699.3699.2.dta	Contig_Gammarus_90_277_fr1
Gammarus fossarum	GFoss	F102282	Ovo_D1-n2-d20_20465	762.015	3	2283.02	2283.02	0.185719	61.06	501	522	K	FAASWVASSDAQQCAQSSPSAK	Q	Carbamidomethyl (C) [14]	0	1308.99	Ovo_D1-n2-d20.3030.3030.3.dta	Contig_Gammarus_90_6933_fr5
Gammarus fossarum	GFoss	F102282	Ovo_D1-n2-d20_20466	1142.52	2	2283.02	2283.02	0.197107	119.19	501	522	K	FAASWVASSDAQQCAQSSPSAK	Q	Carbamidomethyl (C) [14]	0	1305.87	Ovo_D1-n2-d20.3021.3021.2.dta	Contig_Gammarus_90_6933_fr5
Gammarus fossarum	GFoss	F102282	Ovo_D1-n2-d20_20471	762.015	3	2283.02	2283.02	0.593073	51.15	501	522	K	FAASWVASSDAQQCAQSSPSAK	Q	Carbamidomethyl (C) [14]	0	1307.84	Ovo_D1-n2-d20.3027.3027.3.dta	Contig_Gammarus_90_6933_fr5
Gammarus fossarum	GFoss	F102282	Ovo_D1-n2-d20_20482	1142.52	2	2283.03	2283.02	1.37099	98.41	501	522	K	FAASWVASSDAQQCAQSSPSAK	Q	Carbamidomethyl (C) [14]	0	1307.55	Ovo_D1-n2-d20.3026.3026.2.dta	Contig_Gammarus_90_6933_fr5
Gammarus fossarum	GFoss	F102282	Ovo_D1-n2-d20_20629	1145.59	2	2289.17	2289.17	1.04929	63.44	885	903	K	YLDLASEDESLFFHLHILK	H		0	2501.75	Ovo_D1-n2-d20.6230.6230.2.dta	Contig_Gammarus_90_64_fr5
Gammarus fossarum	GFoss	F102282	Ovo_D1-n2-d20_20632	1145.59	2	2289.17	2289.17	1.47739	52.45	885	903	K	YLDLASEDESLFFHLHILK	H		0	2500.19	Ovo_D1-n2-d20.6226.6226.2.dta	Contig_Gammarus_90_64_fr5
Gammarus fossarum	GFoss	F102282	Ovo_D1-n2-d20_20686	765.378	3	2293.11	2293.11	-0.279969	41.83	256	274	R	VKSDAFLLTPYMNEYSCKK	E	Carbamidomethyl (C) [17]	2	1645.68	Ovo_D1-n2-d20.3970.3970.3.dta	Contig_Gammarus_90_19261_fr6
Gammarus fossarum	GFoss	F102282	Ovo_D1-n2-d20_20694	765.378	3	2293.11	2293.11	0.112511	42.58	256	274	R	VKSDAFLLTPYMNEYSCKK	E	Carbamidomethyl (C) [17]	2	1644.55	Ovo_D1-n2-d20.3967.3967.3.dta	Contig_Gammarus_90_19261_fr6
Gammarus fossarum	GFoss	F102282	Ovo_D1-n2-d20_2077	547.777	2	1093.54	1093.54	-0.253306	50.42	32	41	R	GDVSSDIFVR	F		0	1337.13	Ovo_D1-n2-d20.3110.3110.2.dta	Contig_Gammarus_90_47_fr4
Gammarus fossarum	GFoss	F102282	Ovo_D1-n2-d20_20772	1151.2	2	2300.39	2300.38	3.50376	49.33	104	126	K	LLSGVTIAQGGVLPNIQAVLLPK	K		0	2857.62	Ovo_D1-n2-d20.7095.7095.2.dta	Contig_Gammarus_90_13250_fr6
Gammarus fossarum	GFoss	F102282	Ovo_D1-n2-d20_20773	1151.2	2	2300.39	2300.38	4.66879	49.07	104	126	K	LLSGVTIAQGGVLPNIQAVLLPK	K		0	2861.93	Ovo_D1-n2-d20.7106.7106.2.dta	Contig_Gammarus_90_13250_fr6
Gammarus fossarum	GFoss	F102282	Ovo_D1-n2-d20_2080	547.778	2	1093.54	1093.54	0.0941895	49	32	41	R	GDVSSDIFVR	F		0	1398.84	Ovo_D1-n2-d20.3282.3282.2.dta	Contig_Gammarus_90_47_fr4
Gammarus fossarum	GFoss	F102282	Ovo_D1-n2-d20_20864	770.392	3	2308.15	2308.15	0.514264	42.33	307	327	R	MERGEVESAVILQPFGFNSAK	V		1	1982.36	Ovo_D1-n2-d20.4876.4876.3.dta	Contig_Gammarus_90_17046_fr6
Gammarus fossarum	GFoss	F102282	Ovo_D1-n2-d20_20866	770.392	3	2308.15	2308.15	0.670233	43.12	307	327	R	MERGEVESAVILQPFGFNSAK	V		1	1983.93	Ovo_D1-n2-d20.4880.4880.3.dta	Contig_Gammarus_90_17046_fr6
Gammarus fossarum	GFoss	F102282	Ovo_D1-n2-d20_20876	1155.09	2	2308.16	2308.15	1.92492	66.18	307	327	R	MERGEVESAVILQPFGFNSAK	V		1	1985.47	Ovo_D1-n2-d20.4884.4884.2.dta	Contig_Gammarus_90_17046_fr6
Gammarus fossarum	GFoss	F102282	Ovo_D1-n2-d20_20878	1155.09	2	2308.16	2308.15	2.98204	56.2	307	327	R	MERGEVESAVILQPFGFNSAK	V		1	1984.22	Ovo_D1-n2-d20.4881.4881.2.dta	Contig_Gammarus_90_17046_fr6
Gammarus fossarum	GFoss	F102282	Ovo_D1-n2-d20_2089	547.778	2	1093.54	1093.54	0.423395	52.27	32	41	R	GDVSSDIFVR	F		0	1335.53	Ovo_D1-n2-d20.3105.3105.2.dta	Contig_Gammarus_90_47_fr4
Gammarus fossarum	GFoss	F102282	Ovo_D1-n2-d20_2091	547.778	2	1093.54	1093.54	0.642866	54.48	32	41	R	GDVSSDIFVR	F		0	1397.43	Ovo_D1-n2-d20.3278.3278.2.dta	Contig_Gammarus_90_47_fr4
Gammarus fossarum	GFoss	F102282	Ovo_D1-n2-d20_20921	1156.55	2	2311.08	2311.08	0.683664	69.84	265	284	R	YLHDDEIGSKGSEGWLSQYK	S		1	1400.53	Ovo_D1-n2-d20.3287.3287.2.dta	Contig_Gammarus_90_18324_fr6
Gammarus fossarum	GFoss	F102282	Ovo_D1-n2-d20_20925	1156.55	2	2311.08	2311.08	0.995208	59.68	265	284	R	YLHDDEIGSKGSEGWLSQYK	S		1	1401.68	Ovo_D1-n2-d20.3290.3290.2.dta	Contig_Gammarus_90_18324_fr6
Gammarus fossarum	GFoss	F102282	Ovo_D1-n2-d20_21058	778.06	3	2331.16	2331.16	-1.14149	47.96	91	110	K	EAMLSLWSMLVDQQLSPEVR	Q		0	3214.96	Ovo_D1-n2-d20.7951.7951.3.dta	Contig_Gammarus_90_28570_fr3
Gammarus fossarum	GFoss	F102282	Ovo_D1-n2-d20_21060	778.061	3	2331.16	2331.16	0.196898	44.89	91	110	K	EAMLSLWSMLVDQQLSPEVR	Q		0	3216.23	Ovo_D1-n2-d20.7954.7954.3.dta	Contig_Gammarus_90_28570_fr3
Gammarus fossarum	GFoss	F102282	Ovo_D1-n2-d20_21069	1166.59	2	2331.17	2331.16	3.87146	51.76	91	110	K	EAMLSLWSMLVDQQLSPEVR	Q		0	3226.56	Ovo_D1-n2-d20.7979.7979.2.dta	Contig_Gammarus_90_28570_fr3
Gammarus fossarum	GFoss	F102282	Ovo_D1-n2-d20_21160	782.395	3	2344.16	2344.16	1.63086	55.5	176	195	R	VVTQVQHQQDTFAVMSRQDK	S		1	950.175	Ovo_D1-n2-d20.2033.2033.3.dta	Contig_Gammarus_90_8924_fr2
Gammarus fossarum	GFoss	F102282	Ovo_D1-n2-d20_2118	548.793	2	1095.57	1095.57	-0.00547659	50.01	60	68	K	AIFSLFNER	Q		0	2035.95	Ovo_D1-n2-d20.5017.5017.2.dta	Contig_Gammarus_90_47948_fr6
Gammarus fossarum	GFoss	F102282	Ovo_D1-n2-d20_2119	548.793	2	1095.57	1095.57	-0.00547659	47.67	60	68	K	AIFSLFNER	Q		0	2034.79	Ovo_D1-n2-d20.5014.5014.2.dta	Contig_Gammarus_90_47948_fr6
Gammarus fossarum	GFoss	F102282	Ovo_D1-n2-d20_21400	1192.57	2	2383.12	2383.11	0.952955	68.86	397	417	K	IDMFAGKDCSVNEKVGESEIR	L	Carbamidomethyl (C) [9]	2	1270.97	Ovo_D1-n2-d20.2925.2925.2.dta	Contig_Gammarus_90_87598_fr2
Gammarus fossarum	GFoss	F102282	Ovo_D1-n2-d20_21403	1192.57	2	2383.12	2383.11	1.15437	69.07	397	417	K	IDMFAGKDCSVNEKVGESEIR	L	Carbamidomethyl (C) [9]	2	1270.11	Ovo_D1-n2-d20.2923.2923.2.dta	Contig_Gammarus_90_87598_fr2
Gammarus fossarum	GFoss	F102282	Ovo_D1-n2-d20_21444	795.723	3	2384.15	2384.15	0.139673	47.35	199	218	K	SRVTFEGDVEYPYVQSHLMK	F		1	1564	Ovo_D1-n2-d20.3742.3742.3.dta	Contig_Gammarus_90_87598_fr2
Gammarus fossarum	GFoss	F102282	Ovo_D1-n2-d20_21453	1193.08	2	2384.15	2384.15	0.406435	45.75	199	218	K	SRVTFEGDVEYPYVQSHLMK	F		1	1568.58	Ovo_D1-n2-d20.3755.3755.2.dta	Contig_Gammarus_90_87598_fr2
Gammarus fossarum	GFoss	F102282	Ovo_D1-n2-d20_21459	1193.08	2	2384.15	2384.15	0.607765	62.35	199	218	K	SRVTFEGDVEYPYVQSHLMK	F		1	1570.89	Ovo_D1-n2-d20.3761.3761.2.dta	Contig_Gammarus_90_87598_fr2
Gammarus fossarum	GFoss	F102282	Ovo_D1-n2-d20_21470	795.724	3	2384.15	2384.15	1.37282	44.75	199	218	K	SRVTFEGDVEYPYVQSHLMK	F		1	1562.84	Ovo_D1-n2-d20.3739.3739.3.dta	Contig_Gammarus_90_87598_fr2
Gammarus fossarum	GFoss	F102282	Ovo_D1-n2-d20_21522	1199.59	2	2397.16	2397.16	0.0609054	62.76	493	512	R	GLEVVYMVDPIDEYCVQQLK	E	Carbamidomethyl (C) [15]	0	2603.07	Ovo_D1-n2-d20.6481.6481.2.dta	Contig_Gammarus_90_4152_fr4
Gammarus fossarum	GFoss	F102282	Ovo_D1-n2-d20_21528	1199.59	2	2397.16	2397.16	2.09665	66.87	493	512	R	GLEVVYMVDPIDEYCVQQLK	E	Carbamidomethyl (C) [15]	0	2606.32	Ovo_D1-n2-d20.6489.6489.2.dta	Contig_Gammarus_90_4152_fr4
Gammarus fossarum	GFoss	F102282	Ovo_D1-n2-d20_21583	1200.59	2	2399.16	2399.16	-0.0887811	60.01	282	303	R	KTPGSEGASQYVSQVQLSYNEK	Q		1	1321.61	Ovo_D1-n2-d20.3067.3067.2.dta	Contig_Gammarus_90_277_fr1
Gammarus fossarum	GFoss	F102282	Ovo_D1-n2-d20_21586	800.728	3	2399.16	2399.16	0.363044	47.16	282	303	R	KTPGSEGASQYVSQVQLSYNEK	Q		1	1308.71	Ovo_D1-n2-d20.3029.3029.3.dta	Contig_Gammarus_90_277_fr1
Gammarus fossarum	GFoss	F102282	Ovo_D1-n2-d20_21594	1200.59	2	2399.16	2399.16	1.23668	58.76	282	303	R	KTPGSEGASQYVSQVQLSYNEK	Q		1	1314.37	Ovo_D1-n2-d20.3046.3046.2.dta	Contig_Gammarus_90_277_fr1
Gammarus fossarum	GFoss	F102282	Ovo_D1-n2-d20_21608	601.043	4	2400.14	2400.14	-0.192489	41.33	199	218	K	SRVTFEGDVEYPYVQSHLMK	F	Oxidation (M) [19]	1	1423.19	Ovo_D1-n2-d20.3350.3350.4.dta	Contig_Gammarus_90_87598_fr2
Gammarus fossarum	GFoss	F102282	Ovo_D1-n2-d20_21655	601.529	4	2402.09	2402.09	0.0445446	49.62	43	61	R	HHQSVEGQQNWEQQQQQQR	R		0	446.131	Ovo_D1-n2-d20.707.707.4.dta	Contig_Gammarus_90_12917_fr4
Gammarus fossarum	GFoss	F102282	Ovo_D1-n2-d20_21663	801.703	3	2402.09	2402.09	0.700641	42.32	43	61	R	HHQSVEGQQNWEQQQQQQR	R		0	448.532	Ovo_D1-n2-d20.713.713.3.dta	Contig_Gammarus_90_12917_fr4
Gammarus fossarum	GFoss	F102282	Ovo_D1-n2-d20_2181	552.277	2	1102.54	1102.54	-1.96093	45.33	361	369	K	IQSSPETWR	K		0	826.462	Ovo_D1-n2-d20.1685.1685.2.dta	Contig_Gammarus_90_206469_fr3
Gammarus fossarum	GFoss	F102282	Ovo_D1-n2-d20_21927	813.681	3	2438.02	2438.02	0.065627	48.31	287	307	R	YRSFMNGLCGDFNGEQAADMR	S	Carbamidomethyl (C) [9]	1	1740.33	Ovo_D1-n2-d20.4226.4226.3.dta	Contig_Gammarus_90_37795_fr5
Gammarus fossarum	GFoss	F102282	Ovo_D1-n2-d20_21929	813.681	3	2438.02	2438.02	0.299423	57.09	287	307	R	YRSFMNGLCGDFNGEQAADMR	S	Carbamidomethyl (C) [9]	1	1737.24	Ovo_D1-n2-d20.4218.4218.3.dta	Contig_Gammarus_90_37795_fr5
Gammarus fossarum	GFoss	F102282	Ovo_D1-n2-d20_2193	552.278	2	1102.54	1102.54	1.24984	45.44	361	369	K	IQSSPETWR	K		0	886.924	Ovo_D1-n2-d20.1857.1857.2.dta	Contig_Gammarus_90_206469_fr3
Gammarus fossarum	GFoss	F102282	Ovo_D1-n2-d20_21963	1221.04	2	2440.06	2440.06	1.74996	69.42	221	248	R	AASSASSSSASGTSSSDPAPPSSSASGR	V		0	473.373	Ovo_D1-n2-d20.764.764.2.dta	Contig_Gammarus_90_681_fr6
Gammarus fossarum	GFoss	F102282	Ovo_D1-n2-d20_22054	821.748	3	2462.22	2462.22	1.15993	48.03	139	159	K	SFKKEEQTVMGTCNVLYTVTK	S	Carbamidomethyl (C) [13]	2	1539.75	Ovo_D1-n2-d20.3675.3675.3.dta	Contig_Gammarus_90_25127_fr4
Gammarus fossarum	GFoss	F102282	Ovo_D1-n2-d20_22062	821.749	3	2462.22	2462.22	2.20777	49.15	139	159	K	SFKKEEQTVMGTCNVLYTVTK	S	Carbamidomethyl (C) [13]	2	1538.36	Ovo_D1-n2-d20.3671.3671.3.dta	Contig_Gammarus_90_25127_fr4
Gammarus fossarum	GFoss	F102282	Ovo_D1-n2-d20_22176	827.749	3	2480.23	2480.23	-0.258444	48.85	324	344	K	SALVYDRLDAEIWETKPMTDK	L		1	1870.23	Ovo_D1-n2-d20.4576.4576.3.dta	Contig_Gammarus_90_276_fr4
Gammarus fossarum	GFoss	F102282	Ovo_D1-n2-d20_22179	827.75	3	2480.23	2480.23	0.926932	47.01	324	344	K	SALVYDRLDAEIWETKPMTDK	L		1	1871.72	Ovo_D1-n2-d20.4580.4580.3.dta	Contig_Gammarus_90_276_fr4
Gammarus fossarum	GFoss	F102282	Ovo_D1-n2-d20_22191	829.442	3	2485.3	2485.3	0.224922	75.93	400	422	K	GSLGDGELDLSLLTQDREVISIR	G		1	2441.72	Ovo_D1-n2-d20.6077.6077.3.dta	Contig_Gammarus_90_277_fr1
Gammarus fossarum	GFoss	F102282	Ovo_D1-n2-d20_22196	829.442	3	2485.3	2485.3	0.8164	61.98	400	422	K	GSLGDGELDLSLLTQDREVISIR	G		1	2439.67	Ovo_D1-n2-d20.6072.6072.3.dta	Contig_Gammarus_90_277_fr1
Gammarus fossarum	GFoss	F102282	Ovo_D1-n2-d20_22254	1245.56	2	2489.11	2489.11	-2.00714	57.78	553	574	K	SYSHPAAMMGEQQCQAEQIVPK	F	Carbamidomethyl (C) [14]	0	1275.25	Ovo_D1-n2-d20.2937.2937.2.dta	Contig_Gammarus_90_199971_fr3
Gammarus fossarum	GFoss	F102282	Ovo_D1-n2-d20_22268	1245.57	2	2489.12	2489.11	0.941701	67.36	553	574	K	SYSHPAAMMGEQQCQAEQIVPK	F	Carbamidomethyl (C) [14]	0	1276.79	Ovo_D1-n2-d20.2941.2941.2.dta	Contig_Gammarus_90_199971_fr3
Gammarus fossarum	GFoss	F102282	Ovo_D1-n2-d20_22365	1252.69	2	2503.36	2503.36	0.643935	63.53	206	229	R	FGSSSETPLSAVLLKAPFPLVESK	S		1	2618.84	Ovo_D1-n2-d20.6521.6521.2.dta	Contig_Gammarus_90_194758_fr1
Gammarus fossarum	GFoss	F102282	Ovo_D1-n2-d20_22371	1252.69	2	2503.36	2503.36	0.931549	53.52	206	229	R	FGSSSETPLSAVLLKAPFPLVESK	S		1	2620.54	Ovo_D1-n2-d20.6525.6525.2.dta	Contig_Gammarus_90_194758_fr1
Gammarus fossarum	GFoss	F102282	Ovo_D1-n2-d20_22754	1272.58	2	2543.15	2543.15	1.34165	43.77	152	174	R	DANDGHWKGSPENVIPGDGEFFR	L		1	1785.75	Ovo_D1-n2-d20.4349.4349.2.dta	Contig_Gammarus_90_31746_fr5
Gammarus fossarum	GFoss	F102282	Ovo_D1-n2-d20_22755	848.724	3	2543.15	2543.15	1.34322	45.93	152	174	R	DANDGHWKGSPENVIPGDGEFFR	L		1	1848.09	Ovo_D1-n2-d20.4516.4516.3.dta	Contig_Gammarus_90_31746_fr5
Gammarus fossarum	GFoss	F102282	Ovo_D1-n2-d20_22759	1272.58	2	2543.15	2543.15	1.82137	57.88	152	174	R	DANDGHWKGSPENVIPGDGEFFR	L		1	1787.46	Ovo_D1-n2-d20.4354.4354.2.dta	Contig_Gammarus_90_31746_fr5
Gammarus fossarum	GFoss	F102282	Ovo_D1-n2-d20_22784	850.082	3	2547.23	2547.22	0.730599	65.95	194	217	K	SGLEIDVTGQNVQVNGQSMTQQSK	V		0	1701.24	Ovo_D1-n2-d20.4121.4121.3.dta	Contig_Gammarus_90_30649_fr2
Gammarus fossarum	GFoss	F102282	Ovo_D1-n2-d20_22789	850.083	3	2547.23	2547.22	1.01326	69.63	194	217	K	SGLEIDVTGQNVQVNGQSMTQQSK	V		0	1697.43	Ovo_D1-n2-d20.4111.4111.3.dta	Contig_Gammarus_90_30649_fr2
Gammarus fossarum	GFoss	F102282	Ovo_D1-n2-d20_22791	1274.62	2	2547.23	2547.22	1.23154	85.34	194	217	K	SGLEIDVTGQNVQVNGQSMTQQSK	V		0	1698.33	Ovo_D1-n2-d20.4113.4113.2.dta	Contig_Gammarus_90_30649_fr2
Gammarus fossarum	GFoss	F102282	Ovo_D1-n2-d20_22802	1274.62	2	2547.23	2547.22	2.09522	85.06	194	217	K	SGLEIDVTGQNVQVNGQSMTQQSK	V		0	1697.13	Ovo_D1-n2-d20.4110.4110.2.dta	Contig_Gammarus_90_30649_fr2
Gammarus fossarum	GFoss	F102282	Ovo_D1-n2-d20_22895	851.802	3	2552.39	2552.38	0.0599439	43.39	43	66	K	TSYGIAQEILLAIAEAQAEPPIVR	E		0	3467.43	Ovo_D1-n2-d20.8493.8493.3.dta	Contig_Gammarus_90_50488_fr6
Gammarus fossarum	GFoss	F102282	Ovo_D1-n2-d20_22909	639.104	4	2552.39	2552.38	0.762816	54.05	43	66	K	TSYGIAQEILLAIAEAQAEPPIVR	E		0	3402.2	Ovo_D1-n2-d20.8355.8355.4.dta	Contig_Gammarus_90_50488_fr6
Gammarus fossarum	GFoss	F102282	Ovo_D1-n2-d20_22914	851.803	3	2552.39	2552.38	1.12953	69.21	43	66	K	TSYGIAQEILLAIAEAQAEPPIVR	E		0	3462.41	Ovo_D1-n2-d20.8481.8481.3.dta	Contig_Gammarus_90_50488_fr6
Gammarus fossarum	GFoss	F102282	Ovo_D1-n2-d20_22915	639.104	4	2552.39	2552.38	1.15461	43.53	43	66	K	TSYGIAQEILLAIAEAQAEPPIVR	E		0	3403.74	Ovo_D1-n2-d20.8359.8359.4.dta	Contig_Gammarus_90_50488_fr6
Gammarus fossarum	GFoss	F102282	Ovo_D1-n2-d20_22919	851.803	3	2552.39	2552.38	1.27058	85.23	43	66	K	TSYGIAQEILLAIAEAQAEPPIVR	E		0	3398.16	Ovo_D1-n2-d20.8344.8344.3.dta	Contig_Gammarus_90_50488_fr6
Gammarus fossarum	GFoss	F102282	Ovo_D1-n2-d20_22922	851.803	3	2552.39	2552.38	1.42337	46.89	43	66	K	TSYGIAQEILLAIAEAQAEPPIVR	E		0	3396.62	Ovo_D1-n2-d20.8340.8340.3.dta	Contig_Gammarus_90_50488_fr6
Gammarus fossarum	GFoss	F102282	Ovo_D1-n2-d20_22926	1277.2	2	2552.39	2552.38	1.78617	56.59	43	66	K	TSYGIAQEILLAIAEAQAEPPIVR	E		0	3472.16	Ovo_D1-n2-d20.8505.8505.2.dta	Contig_Gammarus_90_50488_fr6
Gammarus fossarum	GFoss	F102282	Ovo_D1-n2-d20_22930	1277.2	2	2552.39	2552.38	1.97423	62.72	43	66	K	TSYGIAQEILLAIAEAQAEPPIVR	E		0	3400.77	Ovo_D1-n2-d20.8351.8351.2.dta	Contig_Gammarus_90_50488_fr6
Gammarus fossarum	GFoss	F102282	Ovo_D1-n2-d20_22931	1277.2	2	2552.39	2552.38	2.16229	55.29	43	66	K	TSYGIAQEILLAIAEAQAEPPIVR	E		0	3401.9	Ovo_D1-n2-d20.8354.8354.2.dta	Contig_Gammarus_90_50488_fr6
Gammarus fossarum	GFoss	F102282	Ovo_D1-n2-d20_23177	859.803	3	2576.39	2576.39	0.58027	41.71	273	294	K	VTQQPLVQKPSGPLKQEPWNFR	V		1	1421.61	Ovo_D1-n2-d20.3345.3345.3.dta	Contig_Gammarus_90_199971_fr3
Gammarus fossarum	GFoss	F102282	Ovo_D1-n2-d20_23290	863.457	3	2587.35	2587.35	0.192475	54.11	265	290	R	QSFLDAVAASGSAQGIQELILAAEAK	K		0	3195.65	Ovo_D1-n2-d20.7903.7903.3.dta	Contig_Gammarus_90_206723_fr1
Gammarus fossarum	GFoss	F102282	Ovo_D1-n2-d20_23309	863.458	3	2587.35	2587.35	0.551916	47.18	265	290	R	QSFLDAVAASGSAQGIQELILAAEAK	K		0	3324.96	Ovo_D1-n2-d20.8179.8179.3.dta	Contig_Gammarus_90_206723_fr1
Gammarus fossarum	GFoss	F102282	Ovo_D1-n2-d20_23311	647.845	4	2587.35	2587.35	0.568922	58.98	265	290	R	QSFLDAVAASGSAQGIQELILAAEAK	K		0	3209.11	Ovo_D1-n2-d20.7937.7937.4.dta	Contig_Gammarus_90_206723_fr1
Gammarus fossarum	GFoss	F102282	Ovo_D1-n2-d20_23322	863.458	3	2587.35	2587.35	0.760624	59.18	265	290	R	QSFLDAVAASGSAQGIQELILAAEAK	K		0	3196.97	Ovo_D1-n2-d20.7906.7906.3.dta	Contig_Gammarus_90_206723_fr1
Gammarus fossarum	GFoss	F102282	Ovo_D1-n2-d20_23325	1294.68	2	2587.35	2587.35	0.813187	121.28	265	290	R	QSFLDAVAASGSAQGIQELILAAEAK	K		0	3258.83	Ovo_D1-n2-d20.8047.8047.2.dta	Contig_Gammarus_90_206723_fr1
Gammarus fossarum	GFoss	F102282	Ovo_D1-n2-d20_23329	863.458	3	2587.35	2587.35	0.830193	51.27	265	290	R	QSFLDAVAASGSAQGIQELILAAEAK	K		0	3257.25	Ovo_D1-n2-d20.8043.8043.3.dta	Contig_Gammarus_90_206723_fr1
Gammarus fossarum	GFoss	F102282	Ovo_D1-n2-d20_2333	559.806	2	1117.6	1117.6	-0.229957	61.69	277	286	K	TDLSITLAER	Y		0	1429.96	Ovo_D1-n2-d20.3369.3369.2.dta	Contig_Gammarus_90_37795_fr5
Gammarus fossarum	GFoss	F102282	Ovo_D1-n2-d20_23330	863.458	3	2587.35	2587.35	0.830193	45.4	265	290	R	QSFLDAVAASGSAQGIQELILAAEAK	K		0	3258.51	Ovo_D1-n2-d20.8046.8046.3.dta	Contig_Gammarus_90_206723_fr1
Gammarus fossarum	GFoss	F102282	Ovo_D1-n2-d20_2336	559.806	2	1117.6	1117.6	-0.229957	53.64	277	286	K	TDLSITLAER	Y		0	1431.62	Ovo_D1-n2-d20.3374.3374.2.dta	Contig_Gammarus_90_37795_fr5
Gammarus fossarum	GFoss	F102282	Ovo_D1-n2-d20_23379	1294.68	2	2587.35	2587.35	1.66348	99.44	265	290	R	QSFLDAVAASGSAQGIQELILAAEAK	K		0	3257.57	Ovo_D1-n2-d20.8044.8044.2.dta	Contig_Gammarus_90_206723_fr1
Gammarus fossarum	GFoss	F102282	Ovo_D1-n2-d20_23390	1294.68	2	2587.35	2587.35	1.85673	78.01	265	290	R	QSFLDAVAASGSAQGIQELILAAEAK	K		0	3324.01	Ovo_D1-n2-d20.8177.8177.2.dta	Contig_Gammarus_90_206723_fr1
Gammarus fossarum	GFoss	F102282	Ovo_D1-n2-d20_23411	863.459	3	2587.36	2587.35	2.24477	50.34	265	290	R	QSFLDAVAASGSAQGIQELILAAEAK	K		0	3327.64	Ovo_D1-n2-d20.8185.8185.3.dta	Contig_Gammarus_90_206723_fr1
Gammarus fossarum	GFoss	F102282	Ovo_D1-n2-d20_23412	1294.68	2	2587.36	2587.35	2.32825	61.39	265	290	R	QSFLDAVAASGSAQGIQELILAAEAK	K		0	3334.08	Ovo_D1-n2-d20.8200.8200.2.dta	Contig_Gammarus_90_206723_fr1
Gammarus fossarum	GFoss	F102282	Ovo_D1-n2-d20_23426	1294.69	2	2587.36	2587.35	3.07805	100.33	265	290	R	QSFLDAVAASGSAQGIQELILAAEAK	K		0	3197.28	Ovo_D1-n2-d20.7907.7907.2.dta	Contig_Gammarus_90_206723_fr1
Gammarus fossarum	GFoss	F102282	Ovo_D1-n2-d20_23450	864.084	3	2589.23	2589.23	0.772431	48.29	317	340	R	GMEYVLAVAVTDGETDAQHDVLEK	A		0	2396.96	Ovo_D1-n2-d20.5962.5962.3.dta	Contig_Gammarus_90_30247_fr5
Gammarus fossarum	GFoss	F102282	Ovo_D1-n2-d20_23451	864.084	3	2589.23	2589.23	0.911469	58	317	340	R	GMEYVLAVAVTDGETDAQHDVLEK	A		0	2401.24	Ovo_D1-n2-d20.5973.5973.3.dta	Contig_Gammarus_90_30247_fr5
Gammarus fossarum	GFoss	F102282	Ovo_D1-n2-d20_2346	560.289	2	1118.56	1118.56	-0.545342	47.04	126	135	R	TVLCGVDVEK	T	Carbamidomethyl (C) [4]	0	1053.07	Ovo_D1-n2-d20.2317.2317.2.dta	Contig_Gammarus_90_39606_fr3
Gammarus fossarum	GFoss	F102282	Ovo_D1-n2-d20_23472	864.789	3	2591.35	2591.35	0.276304	59.78	43	67	R	EAAVAVQGKFEAIGVNQHEPALSAR	W		1	1387.62	Ovo_D1-n2-d20.3251.3251.3.dta	Contig_Gammarus_90_200426_fr2
Gammarus fossarum	GFoss	F102282	Ovo_D1-n2-d20_23489	1297.15	2	2592.29	2592.29	0.58211	58.19	129	153	K	EITGTITVATPSSSHATHPFTGQPR	V		0	1165.72	Ovo_D1-n2-d20.2630.2630.2.dta	Contig_Gammarus_90_276_fr4
Gammarus fossarum	GFoss	F102282	Ovo_D1-n2-d20_23500	1297.16	2	2592.3	2592.29	2.27945	80.62	129	153	K	EITGTITVATPSSSHATHPFTGQPR	V		0	1163.94	Ovo_D1-n2-d20.2625.2625.2.dta	Contig_Gammarus_90_276_fr4
Gammarus fossarum	GFoss	F102282	Ovo_D1-n2-d20_23511	865.466	3	2593.38	2593.38	0.537909	59.23	41	64	R	ATLLQAYASLGVITDLEQFNSLAR	S		0	3305.42	Ovo_D1-n2-d20.8135.8135.3.dta	Contig_Gammarus_90_28570_fr3
Gammarus fossarum	GFoss	F102282	Ovo_D1-n2-d20_23513	1297.7	2	2593.38	2593.38	0.551791	83.18	41	64	R	ATLLQAYASLGVITDLEQFNSLAR	S		0	3307.3	Ovo_D1-n2-d20.8140.8140.2.dta	Contig_Gammarus_90_28570_fr3
Gammarus fossarum	GFoss	F102282	Ovo_D1-n2-d20_23515	865.466	3	2593.38	2593.38	0.7577	73.95	41	64	R	ATLLQAYASLGVITDLEQFNSLAR	S		0	3308.24	Ovo_D1-n2-d20.8142.8142.3.dta	Contig_Gammarus_90_28570_fr3
Gammarus fossarum	GFoss	F102282	Ovo_D1-n2-d20_23525	1297.7	2	2593.38	2593.38	1.77028	79.1	41	64	R	ATLLQAYASLGVITDLEQFNSLAR	S		0	3308.58	Ovo_D1-n2-d20.8143.8143.2.dta	Contig_Gammarus_90_28570_fr3
Gammarus fossarum	GFoss	F102282	Ovo_D1-n2-d20_23587	868.115	3	2601.32	2601.32	0.488213	43.58	97	120	K	GICEQLAANAGISEPTALQLYVQR	C	Carbamidomethyl (C) [3]	0	2355.94	Ovo_D1-n2-d20.5851.5851.3.dta	Contig_Gammarus_90_121303_fr5
Gammarus fossarum	GFoss	F102282	Ovo_D1-n2-d20_23589	868.115	3	2601.32	2601.32	0.764996	47.01	97	120	K	GICEQLAANAGISEPTALQLYVQR	C	Carbamidomethyl (C) [3]	0	2357.82	Ovo_D1-n2-d20.5856.5856.3.dta	Contig_Gammarus_90_121303_fr5
Gammarus fossarum	GFoss	F102282	Ovo_D1-n2-d20_23942	1316.66	2	2631.3	2631.31	-3.51308	52.25	414	437	K	TLIAAVDDEATFSLPAQFFVSFDK	S		0	3248.19	Ovo_D1-n2-d20.8025.8025.2.dta	Contig_Gammarus_90_50488_fr6
Gammarus fossarum	GFoss	F102282	Ovo_D1-n2-d20_23955	878.111	3	2631.31	2631.31	0.634665	48	414	437	K	TLIAAVDDEATFSLPAQFFVSFDK	S		0	3268.04	Ovo_D1-n2-d20.8068.8068.3.dta	Contig_Gammarus_90_50488_fr6
Gammarus fossarum	GFoss	F102282	Ovo_D1-n2-d20_23960	878.112	3	2631.31	2631.31	0.908293	55.68	414	437	K	TLIAAVDDEATFSLPAQFFVSFDK	S		0	3266.76	Ovo_D1-n2-d20.8065.8065.3.dta	Contig_Gammarus_90_50488_fr6
Gammarus fossarum	GFoss	F102282	Ovo_D1-n2-d20_23961	1316.66	2	2631.31	2631.31	0.940976	62.9	414	437	K	TLIAAVDDEATFSLPAQFFVSFDK	S		0	3251.59	Ovo_D1-n2-d20.8033.8033.2.dta	Contig_Gammarus_90_50488_fr6
Gammarus fossarum	GFoss	F102282	Ovo_D1-n2-d20_24099	884.132	3	2649.37	2649.37	0.418967	51.71	263	285	R	QVSSADQQIQQLLNLQLPEQDVR	R		0	2581.15	Ovo_D1-n2-d20.6428.6428.3.dta	Contig_Gammarus_90_210246_fr2
Gammarus fossarum	GFoss	F102282	Ovo_D1-n2-d20_24189	888.429	3	2662.26	2662.26	0.418817	41.47	6	27	R	QLLPMMDMVQPSLQNAFFFDYK	E		0	3222.66	Ovo_D1-n2-d20.7969.7969.3.dta	Contig_Gammarus_90_206753_fr4
Gammarus fossarum	GFoss	F102282	Ovo_D1-n2-d20_24194	1332.14	2	2662.27	2662.26	0.699029	60.96	6	27	R	QLLPMMDMVQPSLQNAFFFDYK	E		0	3219.77	Ovo_D1-n2-d20.7962.7962.2.dta	Contig_Gammarus_90_206753_fr4
Gammarus fossarum	GFoss	F102282	Ovo_D1-n2-d20_24195	888.429	3	2662.27	2662.26	0.700532	59.8	6	27	R	QLLPMMDMVQPSLQNAFFFDYK	E		0	3224.28	Ovo_D1-n2-d20.7973.7973.3.dta	Contig_Gammarus_90_206753_fr4
Gammarus fossarum	GFoss	F102282	Ovo_D1-n2-d20_24215	1332.14	2	2662.27	2662.26	2.44191	44.29	6	27	R	QLLPMMDMVQPSLQNAFFFDYK	E		0	3217.18	Ovo_D1-n2-d20.7956.7956.2.dta	Contig_Gammarus_90_206753_fr4
Gammarus fossarum	GFoss	F102282	Ovo_D1-n2-d20_24244	889.766	3	2666.28	2666.27	0.534829	55	132	156	R	AVLADGTFEEVCADKDDVTSAVNIK	K	Carbamidomethyl (C) [12]	1	1889.24	Ovo_D1-n2-d20.4627.4627.3.dta	Contig_Gammarus_90_201667_fr3
Gammarus fossarum	GFoss	F102282	Ovo_D1-n2-d20_24247	889.766	3	2666.28	2666.27	0.804868	55.68	132	156	R	AVLADGTFEEVCADKDDVTSAVNIK	K	Carbamidomethyl (C) [12]	1	1887.9	Ovo_D1-n2-d20.4623.4623.3.dta	Contig_Gammarus_90_201667_fr3
Gammarus fossarum	GFoss	F102282	Ovo_D1-n2-d20_24300	893.76	3	2678.26	2678.26	-0.165779	45.74	6	27	R	QLLPMMDMVQPSLQNAFFFDYK	E	Oxidation (M) [5]	0	2964.77	Ovo_D1-n2-d20.7357.7357.3.dta	Contig_Gammarus_90_206753_fr4
Gammarus fossarum	GFoss	F102282	Ovo_D1-n2-d20_24306	893.761	3	2678.26	2678.26	0.651916	57.8	6	27	R	QLLPMMDMVQPSLQNAFFFDYK	E	Oxidation (M) [6]	0	2963.14	Ovo_D1-n2-d20.7353.7353.3.dta	Contig_Gammarus_90_206753_fr4
Gammarus fossarum	GFoss	F102282	Ovo_D1-n2-d20_24307	1340.14	2	2678.26	2678.26	0.769903	55.6	6	27	R	QLLPMMDMVQPSLQNAFFFDYK	E	Oxidation (M) [6]	0	2963.46	Ovo_D1-n2-d20.7354.7354.2.dta	Contig_Gammarus_90_206753_fr4
Gammarus fossarum	GFoss	F102282	Ovo_D1-n2-d20_24311	1340.14	2	2678.26	2678.26	1.22542	57.06	6	27	R	QLLPMMDMVQPSLQNAFFFDYK	E	Oxidation (M) [6]	0	2965.09	Ovo_D1-n2-d20.7358.7358.2.dta	Contig_Gammarus_90_206753_fr4
Gammarus fossarum	GFoss	F102282	Ovo_D1-n2-d20_24426	899.801	3	2696.38	2696.38	1.2476	41.04	143	165	R	KQDGETVLEVPEDDVLWVTNVRR	G		2	2111.88	Ovo_D1-n2-d20.5210.5210.3.dta	Contig_Gammarus_90_17046_fr6
Gammarus fossarum	GFoss	F102282	Ovo_D1-n2-d20_24489	903.823	3	2708.45	2708.45	0.352232	51.76	342	366	K	EQIVALINNVAEQISQQNALLASSR	F		0	3146.15	Ovo_D1-n2-d20.7787.7787.3.dta	Contig_Gammarus_90_199971_fr3
Gammarus fossarum	GFoss	F102282	Ovo_D1-n2-d20_24494	903.823	3	2708.45	2708.45	1.10543	61.02	342	366	K	EQIVALINNVAEQISQQNALLASSR	F		0	3148.4	Ovo_D1-n2-d20.7792.7792.3.dta	Contig_Gammarus_90_199971_fr3
Gammarus fossarum	GFoss	F102282	Ovo_D1-n2-d20_24556	906.156	3	2715.45	2715.44	0.781456	67.06	265	291	R	QSFLDAVAASGSAQGIQELILAAEAKK	V		1	2887.39	Ovo_D1-n2-d20.7168.7168.3.dta	Contig_Gammarus_90_206723_fr1
Gammarus fossarum	GFoss	F102282	Ovo_D1-n2-d20_24557	906.156	3	2715.45	2715.44	0.914031	88	265	291	R	QSFLDAVAASGSAQGIQELILAAEAKK	V		1	2884.6	Ovo_D1-n2-d20.7161.7161.3.dta	Contig_Gammarus_90_206723_fr1
Gammarus fossarum	GFoss	F102282	Ovo_D1-n2-d20_24587	906.441	3	2716.3	2716.3	-0.0681073	59.86	302	325	R	ASNSPSWISFLDKNDATYPIYAEK	D		1	2297.05	Ovo_D1-n2-d20.5699.5699.3.dta	Contig_Gammarus_90_199971_fr3
Gammarus fossarum	GFoss	F102282	Ovo_D1-n2-d20_24596	906.442	3	2716.31	2716.3	1.21305	61.54	302	325	R	ASNSPSWISFLDKNDATYPIYAEK	D		1	2298.21	Ovo_D1-n2-d20.5702.5702.3.dta	Contig_Gammarus_90_199971_fr3
Gammarus fossarum	GFoss	F102282	Ovo_D1-n2-d20_24601	1359.16	2	2716.31	2716.3	4.43655	58.82	302	325	R	ASNSPSWISFLDKNDATYPIYAEK	D		1	2311.72	Ovo_D1-n2-d20.5736.5736.2.dta	Contig_Gammarus_90_199971_fr3
Gammarus fossarum	GFoss	F102282	Ovo_D1-n2-d20_24695	1362.63	2	2723.24	2723.25	-2.01854	59.99	86	111	K	VTSQDFNEQVYIGEPSEAMVGGGPGR	S		0	1963.01	Ovo_D1-n2-d20.4826.4826.2.dta	Contig_Gammarus_90_9788_fr4
Gammarus fossarum	GFoss	F102282	Ovo_D1-n2-d20_24700	908.758	3	2723.25	2723.25	0.887543	54.64	86	111	K	VTSQDFNEQVYIGEPSEAMVGGGPGR	S		0	1898.11	Ovo_D1-n2-d20.4651.4651.3.dta	Contig_Gammarus_90_9788_fr4
Gammarus fossarum	GFoss	F102282	Ovo_D1-n2-d20_24701	908.758	3	2723.25	2723.25	0.887543	43.73	86	111	K	VTSQDFNEQVYIGEPSEAMVGGGPGR	S		0	1896.69	Ovo_D1-n2-d20.4647.4647.3.dta	Contig_Gammarus_90_9788_fr4
Gammarus fossarum	GFoss	F102282	Ovo_D1-n2-d20_24703	1362.63	2	2723.25	2723.25	1.21289	117.73	86	111	K	VTSQDFNEQVYIGEPSEAMVGGGPGR	S		0	1895.85	Ovo_D1-n2-d20.4645.4645.2.dta	Contig_Gammarus_90_9788_fr4
Gammarus fossarum	GFoss	F102282	Ovo_D1-n2-d20_24709	1362.63	2	2723.25	2723.25	1.47728	87.83	86	111	K	VTSQDFNEQVYIGEPSEAMVGGGPGR	S		0	1896.97	Ovo_D1-n2-d20.4648.4648.2.dta	Contig_Gammarus_90_9788_fr4
Gammarus fossarum	GFoss	F102282	Ovo_D1-n2-d20_24742	909.842	3	2726.51	2726.51	-0.348064	46.54	491	516	K	QTLAPTLSLAERELTSAAEVVSSLLK	Q		1	3640.36	Ovo_D1-n2-d20.8864.8864.3.dta	Contig_Gammarus_90_200426_fr2
Gammarus fossarum	GFoss	F102282	Ovo_D1-n2-d20_24752	909.843	3	2726.51	2726.51	0.653217	36.89	491	516	K	QTLAPTLSLAERELTSAAEVVSSLLK	Q		1	3641.3	Ovo_D1-n2-d20.8866.8866.3.dta	Contig_Gammarus_90_200426_fr2
Gammarus fossarum	GFoss	F102282	Ovo_D1-n2-d20_24757	1364.26	2	2726.51	2726.51	0.952501	41.93	491	516	K	QTLAPTLSLAERELTSAAEVVSSLLK	Q		1	3659.06	Ovo_D1-n2-d20.8903.8903.2.dta	Contig_Gammarus_90_200426_fr2
Gammarus fossarum	GFoss	F102282	Ovo_D1-n2-d20_24763	1364.26	2	2726.51	2726.51	1.84742	42.09	491	516	K	QTLAPTLSLAERELTSAAEVVSSLLK	Q		1	3657.87	Ovo_D1-n2-d20.8900.8900.2.dta	Contig_Gammarus_90_200426_fr2
Gammarus fossarum	GFoss	F102282	Ovo_D1-n2-d20_24780	912.152	3	2733.44	2733.43	0.976428	40.42	659	683	K	SESSSADQEIKIIYPAEALTIVIEK	N		1	2578.76	Ovo_D1-n2-d20.6422.6422.3.dta	Contig_Gammarus_90_25141_fr3
Gammarus fossarum	GFoss	F102282	Ovo_D1-n2-d20_24781	912.152	3	2733.44	2733.43	1.17398	52.62	659	683	K	SESSSADQEIKIIYPAEALTIVIEK	N		1	2584.47	Ovo_D1-n2-d20.6436.6436.3.dta	Contig_Gammarus_90_25141_fr3
Gammarus fossarum	GFoss	F102282	Ovo_D1-n2-d20_24813	1370.63	2	2739.25	2739.24	0.651274	99.03	86	111	K	VTSQDFNEQVYIGEPSEAMVGGGPGR	S	Oxidation (M) [19]	0	1686.31	Ovo_D1-n2-d20.4081.4081.2.dta	Contig_Gammarus_90_9788_fr4
Gammarus fossarum	GFoss	F102282	Ovo_D1-n2-d20_24815	914.09	3	2739.25	2739.24	0.915581	61.37	86	111	K	VTSQDFNEQVYIGEPSEAMVGGGPGR	S	Oxidation (M) [19]	0	1687.84	Ovo_D1-n2-d20.4085.4085.3.dta	Contig_Gammarus_90_9788_fr4
Gammarus fossarum	GFoss	F102282	Ovo_D1-n2-d20_24816	914.09	3	2739.25	2739.24	0.981292	49.66	86	111	K	VTSQDFNEQVYIGEPSEAMVGGGPGR	S	Oxidation (M) [19]	0	1684.77	Ovo_D1-n2-d20.4077.4077.3.dta	Contig_Gammarus_90_9788_fr4
Gammarus fossarum	GFoss	F102282	Ovo_D1-n2-d20_24819	1370.63	2	2739.25	2739.24	1.09665	87.28	86	111	K	VTSQDFNEQVYIGEPSEAMVGGGPGR	S	Oxidation (M) [19]	0	1688.46	Ovo_D1-n2-d20.4087.4087.2.dta	Contig_Gammarus_90_9788_fr4
Gammarus fossarum	GFoss	F102282	Ovo_D1-n2-d20_24892	686.87	4	2743.45	2743.45	-0.0995097	45.99	264	290	K	RQSFLDAVAASGSAQGIQELILAAEAK	K		1	2844.53	Ovo_D1-n2-d20.7061.7061.4.dta	Contig_Gammarus_90_206723_fr1
Gammarus fossarum	GFoss	F102282	Ovo_D1-n2-d20_24895	915.491	3	2743.45	2743.45	0.168766	49.85	264	290	K	RQSFLDAVAASGSAQGIQELILAAEAK	K		1	2961.83	Ovo_D1-n2-d20.7350.7350.3.dta	Contig_Gammarus_90_206723_fr1
Gammarus fossarum	GFoss	F102282	Ovo_D1-n2-d20_24897	686.87	4	2743.45	2743.45	0.352476	47.61	264	290	K	RQSFLDAVAASGSAQGIQELILAAEAK	K		1	2843.8	Ovo_D1-n2-d20.7059.7059.4.dta	Contig_Gammarus_90_206723_fr1
Gammarus fossarum	GFoss	F102282	Ovo_D1-n2-d20_24903	915.491	3	2743.45	2743.45	0.507755	107.58	264	290	K	RQSFLDAVAASGSAQGIQELILAAEAK	K		1	2831.14	Ovo_D1-n2-d20.7027.7027.3.dta	Contig_Gammarus_90_206723_fr1
Gammarus fossarum	GFoss	F102282	Ovo_D1-n2-d20_24911	1372.73	2	2743.45	2743.45	1.02754	88.46	264	290	K	RQSFLDAVAASGSAQGIQELILAAEAK	K		1	2838.46	Ovo_D1-n2-d20.7045.7045.2.dta	Contig_Gammarus_90_206723_fr1
Gammarus fossarum	GFoss	F102282	Ovo_D1-n2-d20_24913	915.492	3	2743.45	2743.45	1.04358	62.57	264	290	K	RQSFLDAVAASGSAQGIQELILAAEAK	K		1	2900.97	Ovo_D1-n2-d20.7203.7203.3.dta	Contig_Gammarus_90_206723_fr1
Gammarus fossarum	GFoss	F102282	Ovo_D1-n2-d20_24921	915.492	3	2743.45	2743.45	1.43724	57.13	264	290	K	RQSFLDAVAASGSAQGIQELILAAEAK	K		1	2832.06	Ovo_D1-n2-d20.7029.7029.3.dta	Contig_Gammarus_90_206723_fr1
Gammarus fossarum	GFoss	F102282	Ovo_D1-n2-d20_24924	1372.73	2	2743.45	2743.45	1.47223	86.18	264	290	K	RQSFLDAVAASGSAQGIQELILAAEAK	K		1	2837.57	Ovo_D1-n2-d20.7043.7043.2.dta	Contig_Gammarus_90_206723_fr1
Gammarus fossarum	GFoss	F102282	Ovo_D1-n2-d20_24934	915.493	3	2743.46	2743.45	2.44327	46.52	264	290	K	RQSFLDAVAASGSAQGIQELILAAEAK	K		1	2895.05	Ovo_D1-n2-d20.7188.7188.3.dta	Contig_Gammarus_90_206723_fr1
Gammarus fossarum	GFoss	F102282	Ovo_D1-n2-d20_24959	916.776	3	2747.31	2747.31	0.362537	43.31	131	154	R	EISQTLNPAYFSNHGQSNFLTSHR	G		0	1658.8	Ovo_D1-n2-d20.4006.4006.3.dta	Contig_Gammarus_90_2745_fr2
Gammarus fossarum	GFoss	F102282	Ovo_D1-n2-d20_25004	918.486	3	2752.44	2752.43	0.620542	53.66	109	134	K	GHAAPILYAAWAEAGLFDAAELLNLR	K		0	3479.27	Ovo_D1-n2-d20.8522.8522.3.dta	Contig_Gammarus_90_14580_fr6
Gammarus fossarum	GFoss	F102282	Ovo_D1-n2-d20_25009	918.487	3	2752.44	2752.43	1.54699	48.37	109	134	K	GHAAPILYAAWAEAGLFDAAELLNLR	K		0	3485.42	Ovo_D1-n2-d20.8538.8538.3.dta	Contig_Gammarus_90_14580_fr6
Gammarus fossarum	GFoss	F102282	Ovo_D1-n2-d20_25141	1388.64	2	2775.26	2775.26	-0.270605	38.9	618	640	R	LSSYVDMVKDWLEDMFGPIEDMR	D		1	3947.38	Ovo_D1-n2-d20.9479.9479.2.dta	Contig_Gammarus_90_200426_fr2
Gammarus fossarum	GFoss	F102282	Ovo_D1-n2-d20_25144	1388.64	2	2775.27	2775.26	2.36699	40.15	618	640	R	LSSYVDMVKDWLEDMFGPIEDMR	D		1	3936.22	Ovo_D1-n2-d20.9461.9461.2.dta	Contig_Gammarus_90_200426_fr2
Gammarus fossarum	GFoss	F102282	Ovo_D1-n2-d20_2516	571.839	2	1141.66	1141.66	-0.189198	75.14	278	289	R	AAMLGAVAALVR	S		0	2064.15	Ovo_D1-n2-d20.5083.5083.2.dta	Contig_Gammarus_90_12002_fr2
Gammarus fossarum	GFoss	F102282	Ovo_D1-n2-d20_25195	927.51	3	2779.51	2779.51	-0.975351	39.16	38	63	K	SLSIPVRVDGSIEQPFALSVDPTKPK	K		1	2110.39	Ovo_D1-n2-d20.5206.5206.3.dta	Contig_Gammarus_90_84749_fr6
Gammarus fossarum	GFoss	F102282	Ovo_D1-n2-d20_25202	927.512	3	2779.51	2779.51	1.07537	42.25	38	63	K	SLSIPVRVDGSIEQPFALSVDPTKPK	K		1	2111.57	Ovo_D1-n2-d20.5209.5209.3.dta	Contig_Gammarus_90_84749_fr6
Gammarus fossarum	GFoss	F102282	Ovo_D1-n2-d20_2521	571.839	2	1141.66	1141.66	0.24876	60.14	278	289	R	AAMLGAVAALVR	S		0	2065.35	Ovo_D1-n2-d20.5086.5086.2.dta	Contig_Gammarus_90_12002_fr2
Gammarus fossarum	GFoss	F102282	Ovo_D1-n2-d20_25222	928.824	3	2783.45	2783.45	0.713144	53.37	381	405	K	IYEVVITSALHKEVGPNPDFETVAR	K		1	1883.86	Ovo_D1-n2-d20.4612.4612.3.dta	Contig_Gammarus_90_39606_fr3
Gammarus fossarum	GFoss	F102282	Ovo_D1-n2-d20_25227	928.825	3	2783.45	2783.45	0.971816	46.9	381	405	K	IYEVVITSALHKEVGPNPDFETVAR	K		1	1885	Ovo_D1-n2-d20.4615.4615.3.dta	Contig_Gammarus_90_39606_fr3
Gammarus fossarum	GFoss	F102282	Ovo_D1-n2-d20_2538	572.322	2	1142.63	1142.63	0.276555	47.82	1	11	-	TITPAAISDVR	S		0	1210.03	Ovo_D1-n2-d20.2753.2753.2.dta	Contig_Gammarus_90_204176_fr2
Gammarus fossarum	GFoss	F102282	Ovo_D1-n2-d20_25447	944.174	3	2829.5	2829.5	0.430465	39.72	61	86	K	SIVSLLRVPYVLSSPSNSVANTQENR	I		1	2313.34	Ovo_D1-n2-d20.5740.5740.3.dta	Contig_Gammarus_90_199971_fr3
Gammarus fossarum	GFoss	F102282	Ovo_D1-n2-d20_25535	948.152	3	2841.44	2841.43	0.681698	41.01	237	260	R	SLATDRYTIWTKTENSICVTQNLK	V	Carbamidomethyl (C) [18]	2	1779.05	Ovo_D1-n2-d20.4330.4330.3.dta	Contig_Gammarus_90_196124_fr3
Gammarus fossarum	GFoss	F102282	Ovo_D1-n2-d20_25541	948.153	3	2841.44	2841.43	1.009	46.83	237	260	R	SLATDRYTIWTKTENSICVTQNLK	V	Carbamidomethyl (C) [18]	2	1777.27	Ovo_D1-n2-d20.4325.4325.3.dta	Contig_Gammarus_90_196124_fr3
Gammarus fossarum	GFoss	F102282	Ovo_D1-n2-d20_25601	951.549	3	2851.62	2851.63	-0.887914	40.8	261	286	R	IVVSVPSKLEVVLQDKTDLSITLAER	Y		2	2912.66	Ovo_D1-n2-d20.7231.7231.3.dta	Contig_Gammarus_90_37795_fr5
Gammarus fossarum	GFoss	F102282	Ovo_D1-n2-d20_25602	951.549	3	2851.62	2851.63	-0.824792	43	261	286	R	IVVSVPSKLEVVLQDKTDLSITLAER	Y		2	3619.48	Ovo_D1-n2-d20.8820.8820.3.dta	Contig_Gammarus_90_37795_fr5
Gammarus fossarum	GFoss	F102282	Ovo_D1-n2-d20_25672	951.549	3	2851.63	2851.63	-0.119932	38.48	261	286	R	IVVSVPSKLEVVLQDKTDLSITLAER	Y		2	4156.47	Ovo_D1-n2-d20.9858.9858.3.dta	Contig_Gammarus_90_37795_fr5
Gammarus fossarum	GFoss	F102282	Ovo_D1-n2-d20_25673	951.549	3	2851.63	2851.63	-0.119932	40.84	261	286	R	IVVSVPSKLEVVLQDKTDLSITLAER	Y		2	3684.31	Ovo_D1-n2-d20.8955.8955.3.dta	Contig_Gammarus_90_37795_fr5
Gammarus fossarum	GFoss	F102282	Ovo_D1-n2-d20_25712	951.55	3	2851.63	2851.63	0.069434	51.38	261	286	R	IVVSVPSKLEVVLQDKTDLSITLAER	Y		2	2717.71	Ovo_D1-n2-d20.6764.6764.3.dta	Contig_Gammarus_90_37795_fr5
Gammarus fossarum	GFoss	F102282	Ovo_D1-n2-d20_25727	951.55	3	2851.63	2851.63	0.132556	33.25	261	286	R	IVVSVPSKLEVVLQDKTDLSITLAER	Y		2	4961.14	Ovo_D1-n2-d20.11157.11157.3.dta	Contig_Gammarus_90_37795_fr5
Gammarus fossarum	GFoss	F102282	Ovo_D1-n2-d20_25730	951.55	3	2851.63	2851.63	0.132556	39.68	261	286	R	IVVSVPSKLEVVLQDKTDLSITLAER	Y		2	3898.36	Ovo_D1-n2-d20.9369.9369.3.dta	Contig_Gammarus_90_37795_fr5
Gammarus fossarum	GFoss	F102282	Ovo_D1-n2-d20_25731	951.55	3	2851.63	2851.63	0.132556	47.2	261	286	R	IVVSVPSKLEVVLQDKTDLSITLAER	Y		2	3103.84	Ovo_D1-n2-d20.7687.7687.3.dta	Contig_Gammarus_90_37795_fr5
Gammarus fossarum	GFoss	F102282	Ovo_D1-n2-d20_25734	951.55	3	2851.63	2851.63	0.195678	41.1	261	286	R	IVVSVPSKLEVVLQDKTDLSITLAER	Y		2	3443.39	Ovo_D1-n2-d20.8444.8444.3.dta	Contig_Gammarus_90_37795_fr5
Gammarus fossarum	GFoss	F102282	Ovo_D1-n2-d20_25770	713.914	4	2851.63	2851.63	0.29527	33.21	261	286	R	IVVSVPSKLEVVLQDKTDLSITLAER	Y		2	3251.21	Ovo_D1-n2-d20.8032.8032.4.dta	Contig_Gammarus_90_37795_fr5
Gammarus fossarum	GFoss	F102282	Ovo_D1-n2-d20_25776	951.55	3	2851.63	2851.63	0.332442	59.75	261	286	R	IVVSVPSKLEVVLQDKTDLSITLAER	Y		2	3020.89	Ovo_D1-n2-d20.7495.7495.3.dta	Contig_Gammarus_90_37795_fr5
Gammarus fossarum	GFoss	F102282	Ovo_D1-n2-d20_25806	951.55	3	2851.63	2851.63	0.395564	36.71	261	286	R	IVVSVPSKLEVVLQDKTDLSITLAER	Y		2	3314.98	Ovo_D1-n2-d20.8158.8158.3.dta	Contig_Gammarus_90_37795_fr5
Gammarus fossarum	GFoss	F102282	Ovo_D1-n2-d20_25816	951.55	3	2851.63	2851.63	0.458686	46.36	261	286	R	IVVSVPSKLEVVLQDKTDLSITLAER	Y		2	3312.16	Ovo_D1-n2-d20.8151.8151.3.dta	Contig_Gammarus_90_37795_fr5
Gammarus fossarum	GFoss	F102282	Ovo_D1-n2-d20_25844	951.55	3	2851.63	2851.63	0.521807	55.2	261	286	R	IVVSVPSKLEVVLQDKTDLSITLAER	Y		2	3171.83	Ovo_D1-n2-d20.7847.7847.3.dta	Contig_Gammarus_90_37795_fr5
Gammarus fossarum	GFoss	F102282	Ovo_D1-n2-d20_25847	951.55	3	2851.63	2851.63	0.521807	45.72	261	286	R	IVVSVPSKLEVVLQDKTDLSITLAER	Y		2	2321.55	Ovo_D1-n2-d20.5761.5761.3.dta	Contig_Gammarus_90_37795_fr5
Gammarus fossarum	GFoss	F102282	Ovo_D1-n2-d20_25850	951.55	3	2851.63	2851.63	0.521807	39.59	261	286	R	IVVSVPSKLEVVLQDKTDLSITLAER	Y		2	2653.98	Ovo_D1-n2-d20.6609.6609.3.dta	Contig_Gammarus_90_37795_fr5
Gammarus fossarum	GFoss	F102282	Ovo_D1-n2-d20_25891	951.55	3	2851.63	2851.63	0.584929	42.36	261	286	R	IVVSVPSKLEVVLQDKTDLSITLAER	Y		2	3446.16	Ovo_D1-n2-d20.8450.8450.3.dta	Contig_Gammarus_90_37795_fr5
Gammarus fossarum	GFoss	F102282	Ovo_D1-n2-d20_25924	951.55	3	2851.63	2851.63	0.648051	33.55	261	286	R	IVVSVPSKLEVVLQDKTDLSITLAER	Y		2	3965.54	Ovo_D1-n2-d20.9517.9517.3.dta	Contig_Gammarus_90_37795_fr5
Gammarus fossarum	GFoss	F102282	Ovo_D1-n2-d20_25925	951.55	3	2851.63	2851.63	0.648051	44.39	261	286	R	IVVSVPSKLEVVLQDKTDLSITLAER	Y		2	3508.32	Ovo_D1-n2-d20.8589.8589.3.dta	Contig_Gammarus_90_37795_fr5
Gammarus fossarum	GFoss	F102282	Ovo_D1-n2-d20_25932	951.55	3	2851.63	2851.63	0.711173	34.59	261	286	R	IVVSVPSKLEVVLQDKTDLSITLAER	Y		2	3901.8	Ovo_D1-n2-d20.9377.9377.3.dta	Contig_Gammarus_90_37795_fr5
Gammarus fossarum	GFoss	F102282	Ovo_D1-n2-d20_25935	951.55	3	2851.63	2851.63	0.711173	60.52	261	286	R	IVVSVPSKLEVVLQDKTDLSITLAER	Y		2	2791.9	Ovo_D1-n2-d20.6933.6933.3.dta	Contig_Gammarus_90_37795_fr5
Gammarus fossarum	GFoss	F102282	Ovo_D1-n2-d20_25965	951.55	3	2851.63	2851.63	0.774295	35.53	261	286	R	IVVSVPSKLEVVLQDKTDLSITLAER	Y		2	4350.16	Ovo_D1-n2-d20.10195.10195.3.dta	Contig_Gammarus_90_37795_fr5
Gammarus fossarum	GFoss	F102282	Ovo_D1-n2-d20_25971	951.55	3	2851.63	2851.63	0.774295	45.31	261	286	R	IVVSVPSKLEVVLQDKTDLSITLAER	Y		2	2316.44	Ovo_D1-n2-d20.5748.5748.3.dta	Contig_Gammarus_90_37795_fr5
Gammarus fossarum	GFoss	F102282	Ovo_D1-n2-d20_25975	713.915	4	2851.63	2851.63	0.814272	32.92	261	286	R	IVVSVPSKLEVVLQDKTDLSITLAER	Y		2	4321.13	Ovo_D1-n2-d20.10153.10153.4.dta	Contig_Gammarus_90_37795_fr5
Gammarus fossarum	GFoss	F102282	Ovo_D1-n2-d20_25986	713.915	4	2851.63	2851.63	0.814272	32.85	261	286	R	IVVSVPSKLEVVLQDKTDLSITLAER	Y		2	3188.78	Ovo_D1-n2-d20.7887.7887.4.dta	Contig_Gammarus_90_37795_fr5
Gammarus fossarum	GFoss	F102282	Ovo_D1-n2-d20_26000	951.55	3	2851.63	2851.63	0.837417	41.62	261	286	R	IVVSVPSKLEVVLQDKTDLSITLAER	Y		2	3381.64	Ovo_D1-n2-d20.8301.8301.3.dta	Contig_Gammarus_90_37795_fr5
Gammarus fossarum	GFoss	F102282	Ovo_D1-n2-d20_26033	951.55	3	2851.63	2851.63	0.900539	33.33	261	286	R	IVVSVPSKLEVVLQDKTDLSITLAER	Y		2	4411.09	Ovo_D1-n2-d20.10289.10289.3.dta	Contig_Gammarus_90_37795_fr5
Gammarus fossarum	GFoss	F102282	Ovo_D1-n2-d20_26068	951.551	3	2851.63	2851.63	1.0373	37.47	261	286	R	IVVSVPSKLEVVLQDKTDLSITLAER	Y		2	4600.44	Ovo_D1-n2-d20.10583.10583.3.dta	Contig_Gammarus_90_37795_fr5
Gammarus fossarum	GFoss	F102282	Ovo_D1-n2-d20_26073	951.551	3	2851.63	2851.63	1.0373	45.03	261	286	R	IVVSVPSKLEVVLQDKTDLSITLAER	Y		2	3676.51	Ovo_D1-n2-d20.8937.8937.3.dta	Contig_Gammarus_90_37795_fr5
Gammarus fossarum	GFoss	F102282	Ovo_D1-n2-d20_26092	951.551	3	2851.63	2851.63	1.10042	34.54	261	286	R	IVVSVPSKLEVVLQDKTDLSITLAER	Y		2	5039.24	Ovo_D1-n2-d20.11272.11272.3.dta	Contig_Gammarus_90_37795_fr5
Gammarus fossarum	GFoss	F102282	Ovo_D1-n2-d20_26099	951.551	3	2851.63	2851.63	1.10042	39.49	261	286	R	IVVSVPSKLEVVLQDKTDLSITLAER	Y		2	3237.08	Ovo_D1-n2-d20.8003.8003.3.dta	Contig_Gammarus_90_37795_fr5
Gammarus fossarum	GFoss	F102282	Ovo_D1-n2-d20_26103	951.551	3	2851.63	2851.63	1.10042	42.45	261	286	R	IVVSVPSKLEVVLQDKTDLSITLAER	Y		2	2392.78	Ovo_D1-n2-d20.5951.5951.3.dta	Contig_Gammarus_90_37795_fr5
Gammarus fossarum	GFoss	F102282	Ovo_D1-n2-d20_26120	951.551	3	2851.63	2851.63	1.16355	37.61	261	286	R	IVVSVPSKLEVVLQDKTDLSITLAER	Y		2	4474.86	Ovo_D1-n2-d20.10387.10387.3.dta	Contig_Gammarus_90_37795_fr5
Gammarus fossarum	GFoss	F102282	Ovo_D1-n2-d20_26129	951.551	3	2851.63	2851.63	1.22667	41.59	261	286	R	IVVSVPSKLEVVLQDKTDLSITLAER	Y		2	3964.35	Ovo_D1-n2-d20.9514.9514.3.dta	Contig_Gammarus_90_37795_fr5
Gammarus fossarum	GFoss	F102282	Ovo_D1-n2-d20_26131	951.551	3	2851.63	2851.63	1.22667	52.23	261	286	R	IVVSVPSKLEVVLQDKTDLSITLAER	Y		2	3822.67	Ovo_D1-n2-d20.9241.9241.3.dta	Contig_Gammarus_90_37795_fr5
Gammarus fossarum	GFoss	F102282	Ovo_D1-n2-d20_26134	951.551	3	2851.63	2851.63	1.22667	37.09	261	286	R	IVVSVPSKLEVVLQDKTDLSITLAER	Y		2	2566.71	Ovo_D1-n2-d20.6392.6392.3.dta	Contig_Gammarus_90_37795_fr5
Gammarus fossarum	GFoss	F102282	Ovo_D1-n2-d20_26148	951.551	3	2851.63	2851.63	1.28979	40.25	261	286	R	IVVSVPSKLEVVLQDKTDLSITLAER	Y		2	4151.73	Ovo_D1-n2-d20.9851.9851.3.dta	Contig_Gammarus_90_37795_fr5
Gammarus fossarum	GFoss	F102282	Ovo_D1-n2-d20_26153	951.551	3	2851.63	2851.63	1.28979	40.71	261	286	R	IVVSVPSKLEVVLQDKTDLSITLAER	Y		2	3754.46	Ovo_D1-n2-d20.9102.9102.3.dta	Contig_Gammarus_90_37795_fr5
Gammarus fossarum	GFoss	F102282	Ovo_D1-n2-d20_26156	951.551	3	2851.63	2851.63	1.28979	43.33	261	286	R	IVVSVPSKLEVVLQDKTDLSITLAER	Y		2	3376.99	Ovo_D1-n2-d20.8289.8289.3.dta	Contig_Gammarus_90_37795_fr5
Gammarus fossarum	GFoss	F102282	Ovo_D1-n2-d20_26157	951.551	3	2851.63	2851.63	1.28979	51.01	261	286	R	IVVSVPSKLEVVLQDKTDLSITLAER	Y		2	2573.53	Ovo_D1-n2-d20.6409.6409.3.dta	Contig_Gammarus_90_37795_fr5
Gammarus fossarum	GFoss	F102282	Ovo_D1-n2-d20_26174	951.551	3	2851.63	2851.63	1.35291	37.33	261	286	R	IVVSVPSKLEVVLQDKTDLSITLAER	Y		2	4088.95	Ovo_D1-n2-d20.9743.9743.3.dta	Contig_Gammarus_90_37795_fr5
Gammarus fossarum	GFoss	F102282	Ovo_D1-n2-d20_26175	951.551	3	2851.63	2851.63	1.35291	43.51	261	286	R	IVVSVPSKLEVVLQDKTDLSITLAER	Y		2	4089.75	Ovo_D1-n2-d20.9745.9745.3.dta	Contig_Gammarus_90_37795_fr5
Gammarus fossarum	GFoss	F102282	Ovo_D1-n2-d20_26176	951.551	3	2851.63	2851.63	1.35291	48.67	261	286	R	IVVSVPSKLEVVLQDKTDLSITLAER	Y		2	3242.29	Ovo_D1-n2-d20.8012.8012.3.dta	Contig_Gammarus_90_37795_fr5
Gammarus fossarum	GFoss	F102282	Ovo_D1-n2-d20_26184	951.551	3	2851.63	2851.63	1.41603	39.19	261	286	R	IVVSVPSKLEVVLQDKTDLSITLAER	Y		2	3509.92	Ovo_D1-n2-d20.8593.8593.3.dta	Contig_Gammarus_90_37795_fr5
Gammarus fossarum	GFoss	F102282	Ovo_D1-n2-d20_26199	951.551	3	2851.63	2851.63	1.47916	42.38	261	286	R	IVVSVPSKLEVVLQDKTDLSITLAER	Y		2	4537.31	Ovo_D1-n2-d20.10485.10485.3.dta	Contig_Gammarus_90_37795_fr5
Gammarus fossarum	GFoss	F102282	Ovo_D1-n2-d20_26203	951.551	3	2851.63	2851.63	1.47916	48.98	261	286	R	IVVSVPSKLEVVLQDKTDLSITLAER	Y		2	4028.16	Ovo_D1-n2-d20.9638.9638.3.dta	Contig_Gammarus_90_37795_fr5
Gammarus fossarum	GFoss	F102282	Ovo_D1-n2-d20_26205	951.551	3	2851.63	2851.63	1.47916	42.9	261	286	R	IVVSVPSKLEVVLQDKTDLSITLAER	Y		2	3834.74	Ovo_D1-n2-d20.9256.9256.3.dta	Contig_Gammarus_90_37795_fr5
Gammarus fossarum	GFoss	F102282	Ovo_D1-n2-d20_26210	951.551	3	2851.63	2851.63	1.47916	44.9	261	286	R	IVVSVPSKLEVVLQDKTDLSITLAER	Y		2	2644.67	Ovo_D1-n2-d20.6587.6587.3.dta	Contig_Gammarus_90_37795_fr5
Gammarus fossarum	GFoss	F102282	Ovo_D1-n2-d20_26230	951.551	3	2851.63	2851.63	1.5528	33.59	261	286	R	IVVSVPSKLEVVLQDKTDLSITLAER	Y		2	4411.9	Ovo_D1-n2-d20.10291.10291.3.dta	Contig_Gammarus_90_37795_fr5
Gammarus fossarum	GFoss	F102282	Ovo_D1-n2-d20_26234	951.551	3	2851.63	2851.63	1.5528	47.46	261	286	R	IVVSVPSKLEVVLQDKTDLSITLAER	Y		2	3168.4	Ovo_D1-n2-d20.7839.7839.3.dta	Contig_Gammarus_90_37795_fr5
Gammarus fossarum	GFoss	F102282	Ovo_D1-n2-d20_26267	951.551	3	2851.63	2851.63	1.74216	35.61	261	286	R	IVVSVPSKLEVVLQDKTDLSITLAER	Y		2	4770.49	Ovo_D1-n2-d20.10871.10871.3.dta	Contig_Gammarus_90_37795_fr5
Gammarus fossarum	GFoss	F102282	Ovo_D1-n2-d20_26376	951.553	3	2851.64	2851.63	3.15188	35.64	261	286	R	IVVSVPSKLEVVLQDKTDLSITLAER	Y		2	2729.83	Ovo_D1-n2-d20.6793.6793.3.dta	Contig_Gammarus_90_37795_fr5
Gammarus fossarum	GFoss	F102282	Ovo_D1-n2-d20_26385	951.553	3	2851.64	2851.63	3.41489	41.44	261	286	R	IVVSVPSKLEVVLQDKTDLSITLAER	Y		2	2923.74	Ovo_D1-n2-d20.7259.7259.3.dta	Contig_Gammarus_90_37795_fr5
Gammarus fossarum	GFoss	F102282	Ovo_D1-n2-d20_26497	958.191	3	2871.55	2871.55	1.67784	77.52	264	291	K	RQSFLDAVAASGSAQGIQELILAAEAKK	V		2	2595.41	Ovo_D1-n2-d20.6462.6462.3.dta	Contig_Gammarus_90_206723_fr1
Gammarus fossarum	GFoss	F102282	Ovo_D1-n2-d20_26499	958.191	3	2871.55	2871.55	1.80321	72.39	264	291	K	RQSFLDAVAASGSAQGIQELILAAEAKK	V		2	2592.88	Ovo_D1-n2-d20.6456.6456.3.dta	Contig_Gammarus_90_206723_fr1
Gammarus fossarum	GFoss	F102282	Ovo_D1-n2-d20_26521	959.794	3	2876.36	2876.36	0.597631	53.97	403	428	K	SLISSTFISLAQSSDPDYQDMTIMAR	Q		0	2875.23	Ovo_D1-n2-d20.7136.7136.3.dta	Contig_Gammarus_90_6039_fr1
Gammarus fossarum	GFoss	F102282	Ovo_D1-n2-d20_26523	1439.19	2	2876.36	2876.36	0.624053	78.37	403	428	K	SLISSTFISLAQSSDPDYQDMTIMAR	Q		0	2875.9	Ovo_D1-n2-d20.7138.7138.2.dta	Contig_Gammarus_90_6039_fr1
Gammarus fossarum	GFoss	F102282	Ovo_D1-n2-d20_26525	959.794	3	2876.36	2876.36	0.722789	58.7	403	428	K	SLISSTFISLAQSSDPDYQDMTIMAR	Q		0	2873.71	Ovo_D1-n2-d20.7132.7132.3.dta	Contig_Gammarus_90_6039_fr1
Gammarus fossarum	GFoss	F102282	Ovo_D1-n2-d20_26532	1439.19	2	2876.36	2876.36	1.0482	70.54	403	428	K	SLISSTFISLAQSSDPDYQDMTIMAR	Q		0	2876.75	Ovo_D1-n2-d20.7140.7140.2.dta	Contig_Gammarus_90_6039_fr1
Gammarus fossarum	GFoss	F102282	Ovo_D1-n2-d20_26546	959.794	3	2876.36	2876.36	1.54675	54.92	403	428	K	SLISSTFISLAQSSDPDYQDMTIMAR	Q		0	2938.39	Ovo_D1-n2-d20.7294.7294.3.dta	Contig_Gammarus_90_6039_fr1
Gammarus fossarum	GFoss	F102282	Ovo_D1-n2-d20_26557	959.795	3	2876.36	2876.36	2.5063	43.47	403	428	K	SLISSTFISLAQSSDPDYQDMTIMAR	Q		0	2937.12	Ovo_D1-n2-d20.7291.7291.3.dta	Contig_Gammarus_90_6039_fr1
Gammarus fossarum	GFoss	F102282	Ovo_D1-n2-d20_26561	960.481	3	2878.42	2878.42	0.45928	44.75	227	256	R	GSTSGGLVGYGQYGHSSLSQPVLSGTLGGR	I		0	1738.45	Ovo_D1-n2-d20.4221.4221.3.dta	Contig_Gammarus_90_121109_fr1
Gammarus fossarum	GFoss	F102282	Ovo_D1-n2-d20_26606	723.134	4	2888.51	2888.51	-1.55893	44.47	51	79	R	VGAGAPVYLAAVMEYLAAEVLELAGNAAR	D		0	4604.83	Ovo_D1-n2-d20.10592.10592.4.dta	Contig_Gammarus_90_13250_fr6
Gammarus fossarum	GFoss	F102282	Ovo_D1-n2-d20_26617	963.845	3	2888.51	2888.51	0.998092	55.41	51	79	R	VGAGAPVYLAAVMEYLAAEVLELAGNAAR	D		0	4604.02	Ovo_D1-n2-d20.10590.10590.3.dta	Contig_Gammarus_90_13250_fr6
Gammarus fossarum	GFoss	F102282	Ovo_D1-n2-d20_26628	1445.27	2	2888.52	2888.51	2.80041	54.61	51	79	R	VGAGAPVYLAAVMEYLAAEVLELAGNAAR	D		0	4628.9	Ovo_D1-n2-d20.10630.10630.2.dta	Contig_Gammarus_90_13250_fr6
Gammarus fossarum	GFoss	F102282	Ovo_D1-n2-d20_26652	1447.18	2	2892.36	2892.35	1.02201	75.28	403	428	K	SLISSTFISLAQSSDPDYQDMTIMAR	Q	Oxidation (M) [21]	0	2693.35	Ovo_D1-n2-d20.6705.6705.2.dta	Contig_Gammarus_90_6039_fr1
Gammarus fossarum	GFoss	F102282	Ovo_D1-n2-d20_26656	1447.19	2	2892.36	2892.35	1.44381	88.41	403	428	K	SLISSTFISLAQSSDPDYQDMTIMAR	Q	Oxidation (M) [21]	0	2688.29	Ovo_D1-n2-d20.6692.6692.2.dta	Contig_Gammarus_90_6039_fr1
Gammarus fossarum	GFoss	F102282	Ovo_D1-n2-d20_26657	965.126	3	2892.36	2892.35	1.63189	45.87	403	428	K	SLISSTFISLAQSSDPDYQDMTIMAR	Q	Oxidation (M) [21]	0	2683.7	Ovo_D1-n2-d20.6681.6681.3.dta	Contig_Gammarus_90_6039_fr1
Gammarus fossarum	GFoss	F102282	Ovo_D1-n2-d20_26672	965.135	3	2892.38	2892.38	0.109598	44.45	711	735	K	FTQSGSFGSEVDYEVIFDDEKKIPR	Q		2	2006.31	Ovo_D1-n2-d20.4938.4938.3.dta	Contig_Gammarus_90_194758_fr1
Gammarus fossarum	GFoss	F102282	Ovo_D1-n2-d20_26676	965.135	3	2892.38	2892.38	0.306668	50.71	711	735	K	FTQSGSFGSEVDYEVIFDDEKKIPR	Q		2	2009.75	Ovo_D1-n2-d20.4947.4947.3.dta	Contig_Gammarus_90_194758_fr1
Gammarus fossarum	GFoss	F102282	Ovo_D1-n2-d20_26718	965.851	3	2894.53	2894.53	1.22749	52.99	93	121	R	VGATAAVYSAAILEYLTAEVLELAGNASK	D		0	4203.51	Ovo_D1-n2-d20.9950.9950.3.dta	Contig_Gammarus_90_2101_fr3
Gammarus fossarum	GFoss	F102282	Ovo_D1-n2-d20_26732	725.371	4	2897.46	2897.45	1.6832	43.72	388	413	R	ALPKEELEQLYQQLAEGSAHQSVSSR	R		1	2116.6	Ovo_D1-n2-d20.5223.5223.4.dta	Contig_Gammarus_90_199971_fr3
Gammarus fossarum	GFoss	F102282	Ovo_D1-n2-d20_2674	577.778	2	1153.54	1153.54	0.323352	45.86	344	353	R	GSEGWLSQYK	S		0	1372.49	Ovo_D1-n2-d20.3209.3209.2.dta	Contig_Gammarus_90_204825_fr6
Gammarus fossarum	GFoss	F102282	Ovo_D1-n2-d20_2675	577.778	2	1153.54	1153.54	0.42738	44.26	344	353	R	GSEGWLSQYK	S		0	1310.12	Ovo_D1-n2-d20.3033.3033.2.dta	Contig_Gammarus_90_204825_fr6
Gammarus fossarum	GFoss	F102282	Ovo_D1-n2-d20_26761	970.457	3	2908.35	2908.35	0.519539	49.95	403	428	K	SLISSTFISLAQSSDPDYQDMTIMAR	Q	Oxidation (M) [21], Oxidation (M) [24]	0	2557.21	Ovo_D1-n2-d20.6368.6368.3.dta	Contig_Gammarus_90_6039_fr1
Gammarus fossarum	GFoss	F102282	Ovo_D1-n2-d20_26764	970.457	3	2908.35	2908.35	1.01467	49.54	403	428	K	SLISSTFISLAQSSDPDYQDMTIMAR	Q	Oxidation (M) [21], Oxidation (M) [24]	0	2555.96	Ovo_D1-n2-d20.6365.6365.3.dta	Contig_Gammarus_90_6039_fr1
Gammarus fossarum	GFoss	F102282	Ovo_D1-n2-d20_2677	577.778	2	1153.54	1153.54	0.531407	48.77	344	353	R	GSEGWLSQYK	S		0	1311.68	Ovo_D1-n2-d20.3038.3038.2.dta	Contig_Gammarus_90_204825_fr6
Gammarus fossarum	GFoss	F102282	Ovo_D1-n2-d20_2678	577.778	2	1153.54	1153.54	0.531407	54.17	344	353	R	GSEGWLSQYK	S		0	1375.68	Ovo_D1-n2-d20.3218.3218.2.dta	Contig_Gammarus_90_204825_fr6
Gammarus fossarum	GFoss	F102282	Ovo_D1-n2-d20_26884	1464.78	2	2927.54	2927.54	1.42953	46.98	504	531	K	ANVESPAILSELVDYVISIPDDASVALK	S		0	3871.44	Ovo_D1-n2-d20.9318.9318.2.dta	Contig_Gammarus_90_199971_fr3
Gammarus fossarum	GFoss	F102282	Ovo_D1-n2-d20_26888	1464.78	2	2927.54	2927.54	1.84626	59.46	504	531	K	ANVESPAILSELVDYVISIPDDASVALK	S		0	3872.31	Ovo_D1-n2-d20.9320.9320.2.dta	Contig_Gammarus_90_199971_fr3
Gammarus fossarum	GFoss	F102282	Ovo_D1-n2-d20_26975	978.836	3	2933.49	2933.48	0.386912	96.82	248	274	K	DLVMLLFETALLSSGFSLDDPTVHASR	I		0	3948.72	Ovo_D1-n2-d20.9482.9482.3.dta	Contig_Gammarus_90_12402_fr1
Gammarus fossarum	GFoss	F102282	Ovo_D1-n2-d20_26979	978.836	3	2933.49	2933.48	0.888022	63.16	248	274	K	DLVMLLFETALLSSGFSLDDPTVHASR	I		0	3946.03	Ovo_D1-n2-d20.9476.9476.3.dta	Contig_Gammarus_90_12402_fr1
Gammarus fossarum	GFoss	F102282	Ovo_D1-n2-d20_27075	983.477	3	2947.41	2947.41	0.523511	47.49	6	29	R	QLLPMMDMVQPSLQNAFFFDYKER	I		1	2979.77	Ovo_D1-n2-d20.7395.7395.3.dta	Contig_Gammarus_90_206753_fr4
[truncated: 15,703 more rows]
