# Supplementary material for: Data for comparative proteomics of ovaries from five non-model, crustacean amphipods
Source: Data Brief. 2015 Aug 12;5:1–6. doi: 10.1016/j.dib.2015.07.037 (PMC4556749; doi:10.1016/j.dib.2015.07.037)
Supplement: Supplementary file 1 — Supplementary data [file mmc1.zip › Table S2_List of proteins identified for the creation of the AMPHI_MERGE database.xlsx]

## Sheet: Table S2
Table S2. List of proteins selected for Amphi_Merge database, their peptides and spectral count comparison.
														# PEPTIDES																				SPECTRAL COUNT
														GFOSS					Daphnia Pulex					NCBInr					PHAWA					GFOSS					Daphnia Pulex					NCBInr					PHAWA
									Non redondant		Total	NSAF	Cumulative	102282	102287	102290	102192	102195	102283	102288	102291	102193	102196	102284	102295	102296	102294	102293	102285	102289	102292	102194	102197	F102282	F102287	F102290	F102192	F102195	F102283	F102288	F102291	F102193	F102196	F102284	F102295	F102296	F102294	F102293	F102285
Accession	Organism	database	File.Dat	pI	MW (Da)	coverage	MASCOT score	#peptides	#peptides	Total SC	NSAF	(%)	NSAF	Gammarus Fossarum	Gammarus Pulex	Gammarus Roeseli	Hyallela Azteca	Parhyale Hawaiensis	Gammarus Fossarum	Gammarus Pulex	Gammarus Roeseli	Hyallela Azteca	Parhyale Hawaiensis	Gammarus Fossarum	Gammarus Pulex	Gammarus Roeseli	Hyallela Azteca	Parhyale Hawaiensis	Gammarus Fossarum	Gammarus Pulex	Gammarus Roeseli	Hyallela Azteca	Parhyale Hawaiensis	Gammarus Fossarum	Gammarus Pulex	Gammarus Roeseli	Hyallela Azteca	Parhyale Hawaiensis	Gammarus Fossarum	Gammarus Pulex	Gammarus Roeseli	Hyallela Azteca	Parhyale Hawaiensis	Gammarus Fossarum	Gammarus Pulex	Gammarus Roeseli	Hyallela Azteca	Parhyale Hawaiensis	Gammarus Fossarum
Contig_Gammarus_90_199971_fr3	Gammarus Fossarum	GFOSS	F102282	9.88604	102777	43.2692	2584.68	40	42	397	0.386272	0.00245808	0.345341	40	7	5	2	3	0	0	0	0	0	0	0	0	0	0	0	0	0	0	0	310	46	29	6	6	0	0	0	0	0	0	0	0	0	0	0
Contig_Gammarus_90_17046_fr6	Gammarus Fossarum	GFOSS	F102282	9.53548	133859	22.6968	1971.23	27	27	677	0.505757	0.00321843	0.243091	27	4	0	4	2	0	0	0	0	0	0	0	0	0	0	0	0	0	0	0	543	88	0	30	16	0	0	0	0	0	0	0	0	0	0	0
Contig_Gammarus_90_277_fr1	Gammarus Fossarum	GFOSS	F102282	9.4998	61856.9	50.457	1792.05	26	26	254	0.410625	0.00261305	0.317375	26	3	1	0	0	0	0	0	0	0	0	0	0	0	0	0	0	0	0	0	224	18	12	0	0	0	0	0	0	0	0	0	0	0	0	0
Contig_Gammarus_90_39606_fr3	Gammarus Fossarum	GFOSS	F102282	9.27371	64021.1	31.1189	1653.19	24	24	475	0.741943	0.00472143	0.133323	24	5	0	5	4	0	0	0	0	0	0	0	0	0	0	0	0	0	0	0	395	53	0	15	12	0	0	0	0	0	0	0	0	0	0	0
Contig_Gammarus_90_200426_fr2	Gammarus Fossarum	GFOSS	F102282	8.95934	81251	36.8932	1543.02	23	24	197	0.242459	0.00154291	0.493481	23	5	2	0	0	0	0	0	0	0	0	0	0	0	0	0	0	0	0	0	168	20	9	0	0	0	0	0	0	0	0	0	0	0	0	0
Contig_Gammarus_90_64_fr5	Gammarus Fossarum	GFOSS	F102282	9.66542	121314	22.5571	1489.6	24	24	273	0.225036	0.00143204	0.521841	24	4	3	0	0	0	0	0	0	0	0	0	0	0	0	0	0	0	0	0	237	22	14	0	0	0	0	0	0	0	0	0	0	0	0	0
Contig_Gammarus_90_87598_fr2	Gammarus Fossarum	GFOSS	F102282	9.44464	82412.9	24.3869	1492.56	23	23	257	0.311844	0.00198445	0.397712	23	0	0	0	0	0	0	0	0	0	0	0	0	0	0	0	0	0	0	0	257	0	0	0	0	0	0	0	0	0	0	0	0	0	0	0
Contig_Gammarus_90_20034_fr2	Gammarus Fossarum	GFOSS	F102282	8.73269	79284.9	28.9362	1518.82	22	22	492	0.620547	0.00394891	0.183717	22	4	0	0	0	0	0	0	0	0	0	0	0	0	0	0	0	0	0	0	433	59	0	0	0	0	0	0	0	0	0	0	0	0	0	0
Contig_Gammarus_90_151_fr6	Gammarus Fossarum	GFOSS	F102282	9.24038	69238.2	28.8052	1374.02	22	22	269	0.388514	0.00247235	0.342883	22	4	0	2	2	0	0	0	0	0	0	0	0	0	0	0	0	0	0	0	225	35	0	6	3	0	0	0	0	0	0	0	0	0	0	0
Contig_Gammarus_90_17046_fr5	Gammarus Fossarum	GFOSS	F102282	10.8237	133845	12.1441	1290.11	21	22	414	0.309313	0.00196835	0.405611	21	7	5	2	3	0	0	0	0	0	0	0	0	0	0	0	0	0	0	0	269	71	45	9	20	0	0	0	0	0	0	0	0	0	0	0
gi|321477265	Gammarus Roeseli	Daphnia Pulex	F102291	5.29625	41810.8	65.9574	968.17	21	21	509	1.21739	0.00774698	0.0599363	0	0	0	0	0	10	15	21	12	0	0	0	0	0	0	0	0	0	0	0	0	0	0	0	0	57	99	208	145	0	0	0	0	0	0	0
Contig_Gammarus_90_50488_fr6	Gammarus Fossarum	GFOSS	F102282	9.19739	52320.3	46.888	1285.28	20	21	331	0.632641	0.00402587	0.175778	20	8	5	0	4	0	0	0	0	0	0	0	0	0	0	0	0	0	0	0	241	45	35	0	10	0	0	0	0	0	0	0	0	0	0	0
Contig_Gammarus_90_64_fr6	Gammarus Fossarum	GFOSS	F102282	10.3188	119422	18.4475	1138.09	18	21	243	0.203479	0.00129486	0.549165	18	7	0	3	4	0	0	0	0	0	0	0	0	0	0	0	0	0	0	0	179	44	0	9	11	0	0	0	0	0	0	0	0	0	0	0
Contig_Gammarus_90_194758_fr3	Gammarus Fossarum	GFOSS	F102282	9.69266	148659	17.3354	1570.94	21	21	237	0.159426	0.00101452	0.644871	21	1	1	0	0	0	0	0	0	0	0	0	0	0	0	0	0	0	0	0	200	19	18	0	0	0	0	0	0	0	0	0	0	0	0	0
Contig_Gammarus_90_25127_fr4	Gammarus Fossarum	GFOSS	F102282	10.0598	38944.1	47.4138	1211.15	18	20	204	0.523828	0.00333343	0.226851	18	4	0	0	0	0	0	0	0	0	0	0	0	0	0	0	0	0	0	0	178	26	0	0	0	0	0	0	0	0	0	0	0	0	0	0
Contig_Gammarus_90_12849_fr2	Gammarus Fossarum	GFOSS	F102282	7.24902	73832.7	34.6749	1365.65	20	20	186	0.251921	0.00160312	0.479387	20	7	0	0	0	0	0	0	0	0	0	0	0	0	0	0	0	0	0	0	161	25	0	0	0	0	0	0	0	0	0	0	0	0	0	0
Contig_Gammarus_90_19261_fr6	Gammarus Fossarum	GFOSS	F102282	10.034	70035.2	35.4575	1239.34	19	19	185	0.264153	0.00168096	0.456307	19	7	6	0	0	0	0	0	0	0	0	0	0	0	0	0	0	0	0	0	148	19	18	0	0	0	0	0	0	0	0	0	0	0	0	0
Contig_Gammarus_90_24570_fr5	Gammarus Fossarum	GFOSS	F102282	10.2559	87427.8	19.6406	1208.81	19	19	222	0.253924	0.00161587	0.476173	19	0	0	0	0	0	0	0	0	0	0	0	0	0	0	0	0	0	0	0	222	0	0	0	0	0	0	0	0	0	0	0	0	0	0	0
Contig_Gammarus_90_276_fr4	Gammarus Fossarum	GFOSS	F102282	9.60418	130902	21.6867	1413.31	19	19	247	0.188691	0.00120075	0.574254	19	4	0	3	0	0	0	0	0	0	0	0	0	0	0	0	0	0	0	0	219	22	0	6	0	0	0	0	0	0	0	0	0	0	0	0
gi|321476661	Gammarus Roeseli	Daphnia Pulex	F102291	5.23005	41836.8	58.2447	822.31	18	18	407	0.972828	0.00619069	0.101766	0	0	0	0	0	9	14	18	11	0	0	0	0	0	0	0	0	0	0	0	0	0	0	0	0	48	87	160	112	0	0	0	0	0	0	0
isotig09924_Frame_1	Parhyale Hawaiensis	PHAWA	F102197	8.65601	79385.9	22.5251	1019.19	15	18	256	0.322475	0.0020521	0.385649	0	0	0	0	0	0	0	0	0	0	0	0	0	0	0	1	7	6	12	15	0	0	0	0	0	0	0	0	0	0	0	0	0	0	0	1
gi|321478700	Gammarus Roeseli	Daphnia Pulex	F102291	5.29047	41760.8	47.8723	778.79	17	17	432	1.03446	0.0065829	0.0955753	0	0	0	0	0	0	11	17	9	13	0	0	0	0	0	0	0	0	0	0	0	0	0	0	0	0	73	157	108	94	0	0	0	0	0	0
isotig08848_Frame_5	Parhyale Hawaiensis	PHAWA	F102197	5.53854	95494.6	21.4628	761.19	13	17	100	0.104718	0.000666383	0.740297	0	0	0	0	0	0	0	0	0	0	0	0	0	0	0	0	1	4	6	13	0	0	0	0	0	0	0	0	0	0	0	0	0	0	0	0
Contig_Gammarus_90_22840_fr6	Gammarus Fossarum	GFOSS	F102282	9.25531	47217.4	24.2857	849.2	15	16	282	0.597238	0.00380058	0.191374	15	8	0	3	3	0	0	0	0	0	0	0	0	0	0	0	0	0	0	0	189	67	0	13	13	0	0	0	0	0	0	0	0	0	0	0
Contig_Gammarus_90_205033_fr3	Gammarus Fossarum	GFOSS	F102282	9.38213	77667.2	21.6833	1083.26	16	16	364	0.468666	0.0029824	0.258269	16	4	0	4	3	0	0	0	0	0	0	0	0	0	0	0	0	0	0	0	293	43	0	11	17	0	0	0	0	0	0	0	0	0	0	0
Contig_Gammarus_90_201934_fr5	Gammarus Fossarum	GFOSS	F102282	10.4814	58081.2	25.8755	1058.35	16	16	205	0.352954	0.00224606	0.366411	16	0	0	0	0	0	0	0	0	0	0	0	0	0	0	0	0	0	0	0	205	0	0	0	0	0	0	0	0	0	0	0	0	0	0	0
Contig_Gammarus_90_20628_fr1	Gammarus Fossarum	GFOSS	F102282	9.31864	42264.7	49.4737	1028.21	16	16	135	0.319415	0.00203263	0.389723	16	0	0	0	0	0	0	0	0	0	0	0	0	0	0	0	0	0	0	0	135	0	0	0	0	0	0	0	0	0	0	0	0	0	0	0
Contig_Gammarus_90_201362_fr4	Gammarus Fossarum	GFOSS	F102282	10.7343	79720.9	23.7143	1108.77	16	16	135	0.169341	0.00107762	0.627088	16	5	0	0	0	0	0	0	0	0	0	0	0	0	0	0	0	0	0	0	115	20	0	0	0	0	0	0	0	0	0	0	0	0	0	0
Contig_Gammarus_90_194758_fr1	Gammarus Fossarum	GFOSS	F102282	10.0972	149708	15.9727	941.64	16	16	117	0.0781523	0.00049733	0.795391	16	0	0	0	0	0	0	0	0	0	0	0	0	0	0	0	0	0	0	0	117	0	0	0	0	0	0	0	0	0	0	0	0	0	0	0
Contig_Gammarus_90_206469_fr3	Gammarus Fossarum	GFOSS	F102282	9.33694	73042.8	26.8105	1100.95	15	15	300	0.410718	0.00261364	0.314762	15	3	0	0	0	0	0	0	0	0	0	0	0	0	0	0	0	0	0	0	281	19	0	0	0	0	0	0	0	0	0	0	0	0	0	0
Contig_Gammarus_90_14404_fr1	Gammarus Roeseli	GFOSS	F102290	6.99762	48683	25.2294	764.647	13	15	192	0.394388	0.00250973	0.340411	4	11	13	6	6	0	0	0	0	0	0	0	0	0	0	0	0	0	0	0	11	58	61	36	26	0	0	0	0	0	0	0	0	0	0	0
gi|321458072	Parhyale Hawaiensis	Daphnia Pulex	F102196	5.29625	41828.7	51.8617	701.99	15	15	116	0.277321	0.00176476	0.439101	0	0	0	0	0	0	0	0	0	15	0	0	0	0	0	0	0	0	0	0	0	0	0	0	0	0	0	0	0	116	0	0	0	0	0	0
Contig_Gammarus_90_169586_fr1	Gammarus Fossarum	GFOSS	F102282	9.96016	73410.9	20.679	872.5	15	15	199	0.271077	0.00172502	0.447787	15	4	0	2	1	0	0	0	0	0	0	0	0	0	0	0	0	0	0	0	133	45	0	10	11	0	0	0	0	0	0	0	0	0	0	0
Contig_Gammarus_90_196124_fr3	Gammarus Fossarum	GFOSS	F102282	9.54519	67250.9	28.7582	1068.89	15	15	155	0.23048	0.00146668	0.516053	15	0	0	0	0	0	0	0	0	0	0	0	0	0	0	0	0	0	0	0	155	0	0	0	0	0	0	0	0	0	0	0	0	0	0	0
Contig_Gammarus_90_16110_fr4	Gammarus Fossarum	GFOSS	F102282	9.71848	78108.1	28.2828	1149.31	15	15	155	0.198443	0.00126281	0.558135	15	0	0	0	0	0	0	0	0	0	0	0	0	0	0	0	0	0	0	0	155	0	0	0	0	0	0	0	0	0	0	0	0	0	0	0
Contig_Gammarus_90_25141_fr3	Gammarus Fossarum	GFOSS	F102282	9.78079	127332	13.2635	1078.42	14	15	188	0.147645	0.000939555	0.663393	14	4	0	0	0	0	0	0	0	0	0	0	0	0	0	0	0	0	0	0	167	21	0	0	0	0	0	0	0	0	0	0	0	0	0	0
Contig_Gammarus_90_199575_fr4	Gammarus Fossarum	GFOSS	F102282	10.1474	104911	18.6072	948.484	15	15	137	0.130587	0.000831002	0.692463	15	4	0	1	0	0	0	0	0	0	0	0	0	0	0	0	0	0	0	0	120	14	0	3	0	0	0	0	0	0	0	0	0	0	0	0
Contig_Gammarus_90_37795_fr5	Gammarus Fossarum	GFOSS	F102282	9.53722	38191	29.1908	786.01	14	14	360	0.942629	0.00599851	0.107765	14	0	0	0	0	0	0	0	0	0	0	0	0	0	0	0	0	0	0	0	360	0	0	0	0	0	0	0	0	0	0	0	0	0	0	0
gi|321477015	Hyallela Azteca	Daphnia Pulex	F102193	4.8477	49966.2	29.148	587.98	11	14	298	0.596403	0.00379527	0.195169	0	0	0	0	0	5	8	10	11	6	0	0	5	0	5	0	0	0	0	0	0	0	0	0	0	42	41	77	66	39	0	0	17	0	16	0
gi|321471061	Hyallela Azteca	Daphnia Pulex	F102193	4.83635	50147.2	29.6875	544.85	11	14	276	0.55038	0.0035024	0.216735	0	0	0	0	0	6	8	11	11	6	0	0	0	0	0	0	0	0	0	0	0	0	0	0	0	46	50	79	65	36	0	0	0	0	0	0
Contig_Gammarus_90_204825_fr6	Gammarus Fossarum	GFOSS	F102282	9.32176	44804.7	25.5814	796.66	13	14	227	0.506643	0.00322407	0.239873	13	6	0	2	3	0	0	0	0	0	0	0	0	0	0	0	0	0	0	0	145	61	0	12	9	0	0	0	0	0	0	0	0	0	0	0
Contig_Gammarus_90_206753_fr4	Gammarus Fossarum	GFOSS	F102282	7.22545	42154.3	31.9035	810.44	13	14	209	0.495797	0.00315505	0.246246	13	3	0	1	0	0	0	0	0	0	0	0	0	0	0	0	0	0	0	0	182	26	0	1	0	0	0	0	0	0	0	0	0	0	0	0
Contig_Gammarus_90_47_fr4	Gammarus Fossarum	GFOSS	F102282	9.51488	57210	23.4375	857.04	14	14	267	0.466702	0.0029699	0.264212	14	5	2	4	3	0	0	0	0	0	0	0	0	0	0	0	0	0	0	0	187	42	14	9	15	0	0	0	0	0	0	0	0	0	0	0
Contig_Gammarus_90_31746_fr5	Gammarus Fossarum	GFOSS	F102282	9.36577	49203	32.4943	1000.83	14	14	225	0.457289	0.00291001	0.27595	14	0	0	0	0	0	0	0	0	0	0	0	0	0	0	0	0	0	0	0	225	0	0	0	0	0	0	0	0	0	0	0	0	0	0	0
Contig_Gammarus_90_204070_fr2	Gammarus Fossarum	GFOSS	F102282	9.77639	38493.8	42.4779	1012.52	14	14	176	0.457216	0.00290954	0.278859	14	0	0	0	0	0	0	0	0	0	0	0	0	0	0	0	0	0	0	0	176	0	0	0	0	0	0	0	0	0	0	0	0	0	0	0
Contig_Gammarus_90_201527_fr6	Gammarus Fossarum	GFOSS	F102282	7.12976	30777.4	55.2727	906.997	14	14	139	0.45163	0.00287399	0.287517	14	5	5	0	0	0	0	0	0	0	0	0	0	0	0	0	0	0	0	0	96	20	23	0	0	0	0	0	0	0	0	0	0	0	0	0
Contig_Gammarus_90_327_fr3	Gammarus Fossarum	GFOSS	F102282	9.0011	45326.7	43.0318	778.94	12	14	111	0.244889	0.00155837	0.488838	12	2	0	1	0	0	0	0	0	0	0	0	0	0	0	0	0	0	0	0	97	10	0	4	0	0	0	0	0	0	0	0	0	0	0	0
Contig_Gammarus_90_17046_fr4	Gammarus Fossarum	GFOSS	F102282	10.146	133533	9.37238	850.94	14	14	261	0.195457	0.00124381	0.565668	14	5	2	0	0	0	0	0	0	0	0	0	0	0	0	0	0	0	0	0	225	31	5	0	0	0	0	0	0	0	0	0	0	0	0	0
Contig_Gammarus_90_24570_fr4	Gammarus Fossarum	GFOSS	F102282	9.75088	88230.8	14.6341	995.637	14	14	171	0.19381	0.00123333	0.569378	14	0	0	0	0	0	0	0	0	0	0	0	0	0	0	0	0	0	0	0	171	0	0	0	0	0	0	0	0	0	0	0	0	0	0	0
gi|321458608	Hyallela Azteca	Daphnia Pulex	F102193	4.7403	50070.1	27.2931	493.09	10	13	167	0.333532	0.00212246	0.381504	0	0	0	0	0	4	7	9	10	5	0	0	0	0	0	0	0	0	0	0	0	0	0	0	0	19	23	58	46	21	0	0	0	0	0	0
Contig_Gammarus_90_201522_fr3	Gammarus Fossarum	GFOSS	F102282	9.7219	62106.7	24.0143	876.67	12	13	182	0.293044	0.00186481	0.424582	12	9	3	0	0	0	0	0	0	0	0	0	0	0	0	0	0	0	0	0	131	40	11	0	0	0	0	0	0	0	0	0	0	0	0	0
Contig_Gammarus_90_14_fr3	Gammarus Roeseli	GFOSS	F102290	9.07226	46360.4	27.027	611.84	10	13	134	0.28904	0.00183933	0.431973	0	10	10	6	8	0	0	0	0	0	0	0	0	0	0	0	0	0	0	0	0	46	42	18	28	0	0	0	0	0	0	0	0	0	0	0
Contig_Gammarus_90_30649_fr2	Gammarus Fossarum	GFOSS	F102282	9.25781	55712.8	25.0493	970.58	13	13	154	0.276418	0.00175901	0.44086	13	0	0	0	0	0	0	0	0	0	0	0	0	0	0	0	0	0	0	0	154	0	0	0	0	0	0	0	0	0	0	0	0	0	0	0
Contig_Gammarus_90_200648_fr2	Gammarus Fossarum	GFOSS	F102282	9.65979	39394.6	30.7263	763.49	13	13	96	0.243689	0.00155074	0.490389	13	0	0	0	0	0	0	0	0	0	0	0	0	0	0	0	0	0	0	0	96	0	0	0	0	0	0	0	0	0	0	0	0	0	0	0
Contig_Gammarus_90_22214_fr4	Gammarus Fossarum	GFOSS	F102282	10.0429	39957.2	35.493	762.747	13	13	70	0.175187	0.00111482	0.604109	13	0	0	0	0	0	0	0	0	0	0	0	0	0	0	0	0	0	0	0	70	0	0	0	0	0	0	0	0	0	0	0	0	0	0	0
Contig_Gammarus_90_187507_fr1	Gammarus Fossarum	GFOSS	F102282	10.6176	91750.9	14.3378	749.36	12	13	159	0.173295	0.00110278	0.609651	12	6	0	3	0	0	0	0	0	0	0	0	0	0	0	0	0	0	0	0	124	29	0	6	0	0	0	0	0	0	0	0	0	0	0	0
isotig02220_Frame_2	Gammarus Roeseli	PHAWA	F102292	7.89493	106376	16.06	672.95	11	13	148	0.13913	0.000885364	0.677878	0	0	0	0	0	0	0	0	0	0	0	0	0	0	0	0	9	11	10	0	0	0	0	0	0	0	0	0	0	0	0	0	0	0	0	0
Contig_Gammarus_90_205133_fr6	Gammarus Fossarum	GFOSS	F102282	8.68683	31739.9	29.8932	782.63	12	12	199	0.626971	0.00398979	0.179768	12	0	0	0	0	0	0	0	0	0	0	0	0	0	0	0	0	0	0	0	199	0	0	0	0	0	0	0	0	0	0	0	0	0	0	0
Contig_Gammarus_90_3624_fr5	Gammarus Fossarum	GFOSS	F102282	9.62958	54073.9	20.9205	709.797	11	12	245	0.453083	0.00288324	0.284643	11	5	6	3	3	0	0	0	0	0	0	0	0	0	0	0	0	0	0	0	146	47	29	9	14	0	0	0	0	0	0	0	0	0	0	0
Contig_Gammarus_90_8924_fr2	Gammarus Fossarum	GFOSS	F102282	9.50624	43521.8	23.1169	753.14	12	12	177	0.406693	0.00258803	0.322571	12	1	0	0	0	0	0	0	0	0	0	0	0	0	0	0	0	0	0	0	155	22	0	0	0	0	0	0	0	0	0	0	0	0	0	0
Contig_Gammarus_90_10171_fr5	Gammarus Roeseli	GFOSS	F102290	5.82679	44429.6	39.5	683.34	12	12	150	0.337612	0.00214843	0.375103	4	6	12	5	4	0	0	0	0	0	0	0	0	0	0	0	0	0	0	0	21	17	59	30	23	0	0	0	0	0	0	0	0	0	0	0
isotig18155_Frame_5	Gammarus Roeseli	PHAWA	F102292	4.92187	56965.5	31.7554	651.95	11	12	174	0.305448	0.00194375	0.407555	0	0	0	0	0	0	0	0	0	0	0	0	0	0	0	6	9	11	10	0	0	0	0	0	0	0	0	0	0	0	0	0	0	0	0	33
Contig_Gammarus_90_1004_fr1	Gammarus Fossarum	GFOSS	F102282	9.50041	40658.4	35.0543	797.21	12	12	99	0.243492	0.00154948	0.491938	12	0	0	0	0	0	0	0	0	0	0	0	0	0	0	0	0	0	0	0	99	0	0	0	0	0	0	0	0	0	0	0	0	0	0	0
Contig_Gammarus_90_12885_fr4	Gammarus Fossarum	GFOSS	F102282	9.94569	44125.3	30.5128	746.16	12	12	87	0.197166	0.00125468	0.563172	12	0	0	0	0	0	0	0	0	0	0	0	0	0	0	0	0	0	0	0	87	0	0	0	0	0	0	0	0	0	0	0	0	0	0	0
gi|62484806	Gammarus Roeseli	NCBInr	F102296	5.17674	76304.3	18.3036	585.9	8	12	130	0.170371	0.00108417	0.621685	0	0	0	0	0	0	0	0	0	0	2	5	8	3	5	0	0	0	0	0	0	0	0	0	0	0	0	0	0	0	18	29	61	11	11	0
Contig_Gammarus_90_205033_fr1	Gammarus Fossarum	GFOSS	F102282	11.4016	77936.6	8.41655	779.157	12	12	109	0.139857	0.000889995	0.67344	12	0	0	0	0	0	0	0	0	0	0	0	0	0	0	0	0	0	0	0	109	0	0	0	0	0	0	0	0	0	0	0	0	0	0	0
Contig_Gammarus_90_198177_fr2	Gammarus Fossarum	GFOSS	F102282	9.52602	91476.7	20.3704	906.11	12	12	125	0.136647	0.000869565	0.682279	12	0	0	0	0	0	0	0	0	0	0	0	0	0	0	0	0	0	0	0	125	0	0	0	0	0	0	0	0	0	0	0	0	0	0	0
Contig_Gammarus_90_17585_fr4	Gammarus Fossarum	GFOSS	F102282	10.3236	118876	13.5755	840.4	12	12	108	0.0908507	0.000578137	0.767525	12	0	0	0	0	0	0	0	0	0	0	0	0	0	0	0	0	0	0	0	108	0	0	0	0	0	0	0	0	0	0	0	0	0	0	0
gi|321476144	Gammarus Roeseli	Daphnia Pulex	F102291	5.91006	223210	6.88592	598.72	11	12	161	0.0721294	0.000459003	0.8092	0	0	0	0	0	0	0	11	0	11	0	0	3	0	5	0	0	0	0	0	0	0	0	0	0	0	0	72	0	48	0	0	23	0	18	0
Contig_Gammarus_90_18500_fr3	Gammarus Fossarum	GFOSS	F102282	9.63577	37037.9	23.9394	739.25	11	11	319	0.861279	0.00548084	0.113245	11	4	0	3	3	0	0	0	0	0	0	0	0	0	0	0	0	0	0	0	212	72	0	18	17	0	0	0	0	0	0	0	0	0	0	0
gi|321472355	Gammarus Roeseli	Daphnia Pulex	F102291	5.0262	46090.7	36.3855	600.02	11	11	214	0.464302	0.00295463	0.267167	0	0	0	0	0	4	7	11	9	5	0	0	0	0	0	0	0	0	0	0	0	0	0	0	0	14	31	85	50	34	0	0	0	0	0	0
Contig_Gammarus_90_201429_fr5	Gammarus Fossarum	GFOSS	F102282	8.45154	25217	54.0541	699.987	11	11	116	0.460007	0.0029273	0.27304	11	5	0	0	0	0	0	0	0	0	0	0	0	0	0	0	0	0	0	0	100	16	0	0	0	0	0	0	0	0	0	0	0	0	0	0
Contig_Gammarus_90_22001_fr2	Gammarus Fossarum	GFOSS	F102282	10.1796	42779.8	29.4906	716.84	11	11	195	0.455822	0.00290067	0.28176	11	3	0	0	0	0	0	0	0	0	0	0	0	0	0	0	0	0	0	0	190	5	0	0	0	0	0	0	0	0	0	0	0	0	0	0
gi|321472357	Gammarus Roeseli	Daphnia Pulex	F102291	5.04577	49782.4	33.5556	600.02	11	11	169	0.339478	0.0021603	0.3708	0	0	0	0	0	0	0	11	9	5	0	0	0	0	0	0	0	0	0	0	0	0	0	0	0	0	0	85	50	34	0	0	0	0	0	0
gi|321472551	Gammarus Roeseli	Daphnia Pulex	F102291	5.00416	49883.4	36	607.09	11	11	167	0.334781	0.00213041	0.379381	0	0	0	0	0	0	0	11	9	5	0	0	0	0	0	0	0	0	0	0	0	0	0	0	0	0	0	92	46	29	0	0	0	0	0	0
Contig_Gammarus_90_9416_fr2	Gammarus Fossarum	GFOSS	F102282	10.1418	73839	21.2257	845.65	11	11	182	0.246482	0.00156851	0.484153	11	3	3	0	2	0	0	0	0	0	0	0	0	0	0	0	0	0	0	0	133	20	24	0	5	0	0	0	0	0	0	0	0	0	0	0
Contig_Gammarus_90_36401_fr1	Gammarus Fossarum	GFOSS	F102282	9.7356	54943.9	19.9195	651.16	11	11	132	0.240245	0.00152882	0.499631	11	0	0	0	0	0	0	0	0	0	0	0	0	0	0	0	0	0	0	0	132	0	0	0	0	0	0	0	0	0	0	0	0	0	0	0
gi|3915093	Gammarus Roeseli	NCBInr	F102296	4.8454	50897.7	32.3009	642.47	10	11	99	0.194508	0.00123777	0.568145	0	0	0	0	0	0	0	0	0	0	4	7	10	7	6	0	0	0	0	0	0	0	0	0	0	0	0	0	0	0	12	15	31	24	17	0
Contig_Gammarus_90_12654_fr5	Gammarus Fossarum	GFOSS	F102282	9.8937	55656.3	23.9085	719.13	11	11	98	0.176081	0.00112051	0.599641	11	0	0	0	0	0	0	0	0	0	0	0	0	0	0	0	0	0	0	0	98	0	0	0	0	0	0	0	0	0	0	0	0	0	0	0
Contig_Gammarus_90_6933_fr4	Gammarus Fossarum	GFOSS	F102282	9.2938	99286.6	18.5682	774.35	11	11	169	0.170214	0.00108318	0.623851	11	4	2	3	0	0	0	0	0	0	0	0	0	0	0	0	0	0	0	0	118	26	18	7	0	0	0	0	0	0	0	0	0	0	0	0
Contig_Gammarus_90_6933_fr5	Gammarus Fossarum	GFOSS	F102282	10.4997	99772.3	9.95526	789.907	10	11	133	0.133304	0.00084829	0.687417	10	2	0	2	0	0	0	0	0	0	0	0	0	0	0	0	0	0	0	0	116	15	0	2	0	0	0	0	0	0	0	0	0	0	0	0
isotig10093_Frame_5	Gammarus Roeseli	PHAWA	F102292	8.94615	180101	8.18678	626.64	10	11	129	0.0716266	0.000455803	0.811027	0	0	0	0	0	0	0	0	0	0	0	0	0	0	0	4	9	10	4	4	0	0	0	0	0	0	0	0	0	0	0	0	0	0	0	18
Contig_Gammarus_90_17585_fr6	Gammarus Fossarum	GFOSS	F102282	10.0195	117198	12.2488	744.87	11	11	80	0.0682606	0.000434383	0.817281	11	0	0	0	0	0	0	0	0	0	0	0	0	0	0	0	0	0	0	0	80	0	0	0	0	0	0	0	0	0	0	0	0	0	0	0
gi|295149386	Gammarus Fossarum	NCBInr	F102284	8.45481	21594.2	44.1624	726.3	10	10	227	1.05121	0.00668946	0.0889924	0	0	0	0	0	0	0	0	0	0	10	1	0	1	0	0	0	0	0	0	0	0	0	0	0	0	0	0	0	0	210	14	0	3	0	0
Contig_Gammarus_90_206723_fr1	Gammarus Fossarum	GFOSS	F102282	9.77133	39677.2	22.792	837.42	10	10	271	0.683013	0.00434642	0.1512	10	3	0	3	2	0	0	0	0	0	0	0	0	0	0	0	0	0	0	0	222	38	0	8	3	0	0	0	0	0	0	0	0	0	0	0
contig30484_Frame_1	Parhyale Hawaiensis	PHAWA	F102197	5.33796	19406.5	70.0599	699	10	10	87	0.448303	0.00285282	0.29037	0	0	0	0	0	0	0	0	0	0	0	0	0	0	0	1	1	0	0	10	0	0	0	0	0	0	0	0	0	0	0	0	0	0	0	1
Contig_Gammarus_90_19128_fr1	Gammarus Fossarum	GFOSS	F102282	6.52678	34124.3	23.0263	663.13	10	10	143	0.419056	0.0026667	0.30684	10	0	0	0	0	0	0	0	0	0	0	0	0	0	0	0	0	0	0	0	143	0	0	0	0	0	0	0	0	0	0	0	0	0	0	0
gi|321472356	Hyallela Azteca	Daphnia Pulex	F102193	5.14867	53427.1	29.8137	588.63	10	10	215	0.402418	0.00256082	0.330299	0	0	0	0	0	4	7	9	10	5	0	0	0	0	0	0	0	0	0	0	0	0	0	0	0	14	30	84	55	32	0	0	0	0	0	0
Contig_Gammarus_90_194796_fr2	Parhyale Hawaiensis	GFOSS	F102195	6.5916	34973.2	35.3312	552.58	9	10	109	0.311667	0.00198332	0.399695	0	6	7	4	9	0	0	0	0	0	0	0	0	0	0	0	0	0	0	0	0	30	37	14	28	0	0	0	0	0	0	0	0	0	0	0
Contig_Gammarus_90_199348_fr4	Gammarus Fossarum	GFOSS	F102282	9.39071	44247.9	34.4221	749.43	10	10	129	0.291539	0.00185524	0.426437	10	0	0	0	0	0	0	0	0	0	0	0	0	0	0	0	0	0	0	0	129	0	0	0	0	0	0	0	0	0	0	0	0	0	0	0
gi|307715704	Hyallela Azteca	NCBInr	F102294	6.18215	40275.4	18.7675	511.77	7	10	112	0.278086	0.00176963	0.437336	0	0	0	0	0	0	0	0	0	0	0	4	3	7	5	0	0	0	0	0	0	0	0	0	0	0	0	0	0	0	0	13	10	52	37	0
Contig_Gammarus_90_50368_fr2	Gammarus Fossarum	GFOSS	F102282	10.1187	36436.3	19.5122	614.22	10	10	97	0.266218	0.0016941	0.454626	10	0	0	0	0	0	0	0	0	0	0	0	0	0	0	0	0	0	0	0	97	0	0	0	0	0	0	0	0	0	0	0	0	0	0	0
Contig_Gammarus_90_22255_fr2	Parhyale Hawaiensis	GFOSS	F102195	9.06142	53284.7	22.6496	584.91	8	10	139	0.260863	0.00166003	0.464642	0	7	8	6	8	0	0	0	0	0	0	0	0	0	0	0	0	0	0	0	0	38	45	18	38	0	0	0	0	0	0	0	0	0	0	0
Contig_Gammarus_90_195102_fr4	Gammarus Roeseli	GFOSS	F102290	9.61885	49119.9	23.516	632.88	9	10	128	0.260587	0.00165827	0.467959	0	6	9	6	7	0	0	0	0	0	0	0	0	0	0	0	0	0	0	0	0	40	49	16	23	0	0	0	0	0	0	0	0	0	0	0
Contig_Gammarus_90_197819_fr5	Gammarus Fossarum	GFOSS	F102282	9.97825	49537.3	30.4545	635.82	10	10	113	0.228111	0.00145161	0.518962	10	4	0	3	0	0	0	0	0	0	0	0	0	0	0	0	0	0	0	0	88	21	0	4	0	0	0	0	0	0	0	0	0	0	0	0
Contig_Gammarus_90_98023_fr1	Gammarus Roeseli	GFOSS	F102290	7.56957	49476.2	28.5714	456.61	8	10	110	0.222329	0.00141481	0.52752	0	5	8	6	4	0	0	0	0	0	0	0	0	0	0	0	0	0	0	0	0	19	42	26	23	0	0	0	0	0	0	0	0	0	0	0
gi|195012053	Hyallela Azteca	NCBInr	F102294	8.56415	64686.3	16.9154	641.07	9	10	114	0.176235	0.00112149	0.598521	0	0	0	0	0	0	0	0	0	0	0	0	0	9	7	0	0	0	0	0	0	0	0	0	0	0	0	0	0	0	0	0	0	64	50	0
Contig_Gammarus_90_197235_fr6	Gammarus Fossarum	GFOSS	F102282	8.85025	57378.3	17.8782	577.79	10	10	101	0.176025	0.00112015	0.600762	10	0	0	0	0	0	0	0	0	0	0	0	0	0	0	0	0	0	0	0	101	0	0	0	0	0	0	0	0	0	0	0	0	0	0	0
Contig_Gammarus_90_187507_fr2	Gammarus Fossarum	GFOSS	F102282	10.0407	90678.2	15.3285	626.96	9	10	159	0.175345	0.00111583	0.602994	9	3	2	2	2	0	0	0	0	0	0	0	0	0	0	0	0	0	0	0	103	19	19	8	10	0	0	0	0	0	0	0	0	0	0	0
Contig_Gammarus_90_201587_fr3	Gammarus Fossarum	GFOSS	F102282	9.78544	59582.6	33.5807	651.247	10	10	103	0.172869	0.00110007	0.611853	10	0	0	0	0	0	0	0	0	0	0	0	0	0	0	0	0	0	0	0	103	0	0	0	0	0	0	0	0	0	0	0	0	0	0	0
Contig_Gammarus_90_199971_fr1	Gammarus Fossarum	GFOSS	F102282	11.3156	103819	9.28495	559.74	9	10	144	0.138702	0.000882646	0.680529	9	6	3	0	0	0	0	0	0	0	0	0	0	0	0	0	0	0	0	0	87	41	16	0	0	0	0	0	0	0	0	0	0	0	0	0
Contig_Gammarus_90_12165_fr6	Gammarus Roeseli	GFOSS	F102290	9.42767	42692.8	18.1586	308.45	6	10	58	0.135854	0.000864522	0.684011	0	6	6	4	5	0	0	0	0	0	0	0	0	0	0	0	0	0	0	0	0	20	16	11	11	0	0	0	0	0	0	0	0	0	0	0
Contig_Gammarus_90_14263_fr4	Gammarus Fossarum	GFOSS	F102282	9.73529	69491.1	24.8756	642.71	10	10	72	0.10361	0.000659335	0.743598	10	0	0	2	1	0	0	0	0	0	0	0	0	0	0	0	0	0	0	0	61	0	0	6	5	0	0	0	0	0	0	0	0	0	0	0
Contig_Gammarus_90_37276_fr6	Gammarus Roeseli	GFOSS	F102290	10.6629	88689.8	12.1951	616.937	9	10	87	0.0980947	0.000624235	0.751881	0	3	9	0	7	0	0	0	0	0	0	0	0	0	0	0	0	0	0	0	0	20	40	0	27	0	0	0	0	0	0	0	0	0	0	0
gi|321476143	Gammarus Pulex	Daphnia Pulex	F102288	5.91006	223175	5.90956	546.53	9	10	149	0.0667638	0.000424858	0.82158	0	0	0	0	0	4	9	0	7	0	0	4	0	4	0	0	0	0	0	0	0	0	0	0	0	9	64	0	38	0	0	25	0	13	0	0
gi|443683123	Gammarus Roeseli	NCBInr	F102296	11.2336	25257.1	39.6552	525.967	7	9	206	0.815612	0.00519023	0.123838	0	0	0	0	0	0	0	0	0	0	5	7	7	4	3	0	0	0	0	0	0	0	0	0	0	0	0	0	0	0	25	52	58	36	35	0
Contig_Gammarus_90_18466_fr4	Gammarus Fossarum	GFOSS	F102282	9.27079	21317.8	38.7097	549.34	9	9	142	0.666109	0.00423885	0.155439	9	0	0	0	0	0	0	0	0	0	0	0	0	0	0	0	0	0	0	0	142	0	0	0	0	0	0	0	0	0	0	0	0	0	0	0
GIB53OK02F3UTB_Frame_1	Parhyale Hawaiensis	PHAWA	F102197	5.55152	11905.8	69.2308	544.86	9	9	61	0.512354	0.00326041	0.233397	0	0	0	0	0	0	0	0	0	0	0	0	0	0	0	0	0	0	0	9	0	0	0	0	0	0	0	0	0	0	0	0	0	0	0	0
Contig_Gammarus_90_6039_fr1	Gammarus Fossarum	GFOSS	F102282	8.77159	51254	22.3684	710.46	9	9	191	0.372654	0.00237142	0.352546	9	0	0	0	0	0	0	0	0	0	0	0	0	0	0	0	0	0	0	0	191	0	0	0	0	0	0	0	0	0	0	0	0	0	0	0
Contig_Gammarus_90_194806_fr6	Gammarus Roeseli	GFOSS	F102290	5.21661	28328.4	41.4343	600.39	9	9	104	0.367123	0.00233623	0.357232	0	4	9	4	8	0	0	0	0	0	0	0	0	0	0	0	0	0	0	0	0	22	43	11	28	0	0	0	0	0	0	0	0	0	0	0
Contig_Gammarus_90_39612_fr1	Gammarus Fossarum	GFOSS	F102282	9.83988	63848.2	14.6384	599.51	9	9	198	0.31011	0.00197342	0.403643	9	2	0	2	2	0	0	0	0	0	0	0	0	0	0	0	0	0	0	0	144	36	0	6	12	0	0	0	0	0	0	0	0	0	0	0
Contig_Gammarus_90_201737_fr2	Gammarus Fossarum	GFOSS	F102282	9.76918	34012.3	22.6115	555.55	9	9	99	0.291071	0.00185226	0.428289	9	0	0	0	0	0	0	0	0	0	0	0	0	0	0	0	0	0	0	0	99	0	0	0	0	0	0	0	0	0	0	0	0	0	0	0
gi|375298901	Hyallela Azteca	NCBInr	F102294	6.18537	40094.4	24.0896	583.39	8	9	103	0.256894	0.00163477	0.474557	0	0	0	0	0	0	0	0	0	0	0	0	0	8	7	0	0	0	0	0	0	0	0	0	0	0	0	0	0	0	0	0	0	53	50	0
Contig_Gammarus_90_203698_fr1	Gammarus Fossarum	GFOSS	F102282	9.60234	51464.9	20.7792	711.287	9	9	121	0.235112	0.00149616	0.508687	9	0	0	0	0	0	0	0	0	0	0	0	0	0	0	0	0	0	0	0	121	0	0	0	0	0	0	0	0	0	0	0	0	0	0	0
gi|10304437	Gammarus Roeseli	NCBInr	F102296	5.29625	41840.8	35.1064	608.6	8	9	91	0.217491	0.00138403	0.533083	0	0	0	0	0	0	0	0	0	0	5	5	8	0	0	0	0	0	0	0	0	0	0	0	0	0	0	0	0	0	21	17	53	0	0	0
Contig_Gammarus_90_200559_fr3	Gammarus Fossarum	GFOSS	F102282	9.13503	26364.5	42.3387	538.29	9	9	57	0.2162	0.00137581	0.534459	9	0	0	0	0	0	0	0	0	0	0	0	0	0	0	0	0	0	0	0	57	0	0	0	0	0	0	0	0	0	0	0	0	0	0	0
Contig_Gammarus_90_190624_fr5	Gammarus Roeseli	GFOSS	F102290	8.85123	63440	23.4568	547.23	9	9	122	0.192308	0.00122377	0.571832	3	5	9	6	4	0	0	0	0	0	0	0	0	0	0	0	0	0	0	0	16	15	49	27	15	0	0	0	0	0	0	0	0	0	0	0
Contig_Gammarus_90_201983_fr3	Gammarus Fossarum	GFOSS	F102282	9.27815	34451.9	28.754	559.89	9	9	65	0.188669	0.00120061	0.575454	9	0	0	0	0	0	0	0	0	0	0	0	0	0	0	0	0	0	0	0	65	0	0	0	0	0	0	0	0	0	0	0	0	0	0	0
gi|321479063	Gammarus Roeseli	Daphnia Pulex	F102291	5.4473	56769.9	26.0788	444.56	9	9	105	0.184957	0.00117699	0.579018	0	0	0	0	0	2	8	9	2	2	0	0	0	0	0	0	0	0	0	0	0	0	0	0	0	12	31	48	10	4	0	0	0	0	0	0
Contig_Gammarus_90_18324_fr6	Gammarus Fossarum	GFOSS	F102282	9.63347	44832.4	13.3166	570.23	9	9	82	0.182904	0.00116393	0.582524	9	0	0	0	0	0	0	0	0	0	0	0	0	0	0	0	0	0	0	0	82	0	0	0	0	0	0	0	0	0	0	0	0	0	0	0
gi|190014502	Hyallela Azteca	NCBInr	F102294	6.14029	35709.9	39.521	471.28	7	9	58	0.16242	0.00103357	0.640782	0	0	0	0	0	0	0	0	0	0	0	1	3	7	5	0	0	0	0	0	0	0	0	0	0	0	0	0	0	0	0	2	11	28	17	0
Contig_Gammarus_90_169586_fr2	Gammarus Fossarum	GFOSS	F102282	9.97927	72625.5	15.5864	605.924	9	9	114	0.15697	0.000998892	0.648875	9	0	0	0	0	0	0	0	0	0	0	0	0	0	0	0	0	0	0	0	114	0	0	0	0	0	0	0	0	0	0	0	0	0	0	0
Contig_Gammarus_90_196843_fr3	Gammarus Pulex	GFOSS	F102287	7.57243	58483.9	10.4046	351.92	5	9	89	0.152179	0.000968404	0.657714	0	5	4	4	3	0	0	0	0	0	0	0	0	0	0	0	0	0	0	0	0	46	22	12	9	0	0	0	0	0	0	0	0	0	0	0
gi|321459762	Gammarus Roeseli	Daphnia Pulex	F102291	9.25157	59340.8	21.6758	528.18	9	9	86	0.144926	0.000922248	0.666172	0	0	0	0	0	1	4	9	3	4	0	0	6	0	0	0	0	0	0	0	0	0	0	0	0	1	13	43	7	8	0	0	14	0	0	0
Contig_Gammarus_90_25172_fr1	Gammarus Fossarum	GFOSS	F102282	9.77936	58512.4	19.5446	616.947	9	9	81	0.138432	0.000880926	0.68141	9	4	0	0	0	0	0	0	0	0	0	0	0	0	0	0	0	0	0	0	65	16	0	0	0	0	0	0	0	0	0	0	0	0	0	0
Contig_Gammarus_90_14263_fr5	Gammarus Fossarum	GFOSS	F102282	9.62774	66886	22.3881	637.8	9	9	79	0.118111	0.000751613	0.715473	9	0	0	0	0	0	0	0	0	0	0	0	0	0	0	0	0	0	0	0	79	0	0	0	0	0	0	0	0	0	0	0	0	0	0	0
Contig_Gammarus_90_137345_fr3	Gammarus Fossarum	GFOSS	F102282	9.85618	86737.3	10.9211	668.32	9	9	102	0.117596	0.000748337	0.718471	9	0	0	0	0	0	0	0	0	0	0	0	0	0	0	0	0	0	0	0	102	0	0	0	0	0	0	0	0	0	0	0	0	0	0	0
Contig_Gammarus_90_64_fr4	Gammarus Fossarum	GFOSS	F102282	10.8497	121516	7.67123	547.44	8	9	126	0.10369	0.000659842	0.742279	8	5	3	0	0	0	0	0	0	0	0	0	0	0	0	0	0	0	0	0	79	35	12	0	0	0	0	0	0	0	0	0	0	0	0	0
Contig_Gammarus_90_202557_fr5	Gammarus Fossarum	GFOSS	F102282	9.93061	61186.6	22.3485	586.82	9	9	57	0.0931577	0.000592818	0.762261	9	0	0	0	0	0	0	0	0	0	0	0	0	0	0	0	0	0	0	0	57	0	0	0	0	0	0	0	0	0	0	0	0	0	0	0
isotig07475_Frame_6	Gammarus Roeseli	PHAWA	F102292	6.1293	80914.7	12.3783	454.62	8	9	72	0.0889826	0.000566249	0.77267	0	0	0	0	0	0	0	0	0	0	0	0	0	0	0	0	0	8	6	0	0	0	0	0	0	0	0	0	0	0	0	0	0	0	0	0
Contig_Gammarus_90_25141_fr2	Gammarus Fossarum	GFOSS	F102282	10.1397	129075	11.1693	677.63	9	9	108	0.0836723	0.000532457	0.783055	9	0	0	0	0	0	0	0	0	0	0	0	0	0	0	0	0	0	0	0	108	0	0	0	0	0	0	0	0	0	0	0	0	0	0	0
Contig_Gammarus_90_198177_fr3	Gammarus Fossarum	GFOSS	F102282	9.97784	92286.5	16.5432	551.3	9	9	65	0.0704328	0.000448206	0.81464	9	0	0	0	0	0	0	0	0	0	0	0	0	0	0	0	0	0	0	0	65	0	0	0	0	0	0	0	0	0	0	0	0	0	0	0
Contig_Gammarus_90_199575_fr5	Gammarus Fossarum	GFOSS	F102282	9.9506	103644	12.1872	616.05	9	9	63	0.0607847	0.00038681	0.841104	9	0	0	0	0	0	0	0	0	0	0	0	0	0	0	0	0	0	0	0	63	0	0	0	0	0	0	0	0	0	0	0	0	0	0	0
Contig_Gammarus_90_17585_fr5	Gammarus Fossarum	GFOSS	F102282	9.77578	118570	12.1415	612.78	9	9	70	0.0590371	0.000375688	0.847588	9	0	0	0	0	0	0	0	0	0	0	0	0	0	0	0	0	0	0	0	70	0	0	0	0	0	0	0	0	0	0	0	0	0	0	0
isotig02218_Frame_2	Parhyale Hawaiensis	PHAWA	F102197	6.34869	105982	13.2762	536.027	9	9	42	0.0396293	0.000252185	0.894284	0	0	0	0	0	0	0	0	0	0	0	0	0	0	0	0	0	0	0	9	0	0	0	0	0	0	0	0	0	0	0	0	0	0	0	0
Contig_Gammarus_90_37338_fr3	Gammarus Roeseli	GFOSS	F102290	8.83834	105340	10.846	519.797	9	9	32	0.0303779	0.000193313	0.91957	0	0	9	0	0	0	0	0	0	0	0	0	0	0	0	0	0	0	0	0	0	0	32	0	0	0	0	0	0	0	0	0	0	0	0	0
isotig11551_Frame_3	Gammarus Roeseli	PHAWA	F102292	7.79541	169505	9.52381	652.71	9	9	46	0.0271379	0.000172694	0.92855	0	0	0	0	0	0	0	0	0	0	0	0	0	0	0	2	1	9	1	1	0	0	0	0	0	0	0	0	0	0	0	0	0	0	0	8
gi|321450917	Gammarus Roeseli	Daphnia Pulex	F102291	11.3629	11374.4	52.4272	376.217	7	8	184	1.61767	0.0102942	0.0521893	0	0	0	0	0	5	7	7	2	2	0	0	0	0	0	0	0	0	0	0	0	0	0	0	0	30	53	81	2	18	0	0	0	0	0	0
Contig_Gammarus_90_30490_fr1	Gammarus Fossarum	GFOSS	F102282	9.45098	22343.2	34.8259	557.74	8	8	128	0.572881	0.00364559	0.20614	8	3	0	2	0	0	0	0	0	0	0	0	0	0	0	0	0	0	0	0	102	20	0	6	0	0	0	0	0	0	0	0	0	0	0	0
Contig_Gammarus_90_9788_fr4	Gammarus Fossarum	GFOSS	F102282	9.82224	27504.1	31.0204	480.65	7	8	142	0.516287	0.00328544	0.230136	7	2	3	0	0	0	0	0	0	0	0	0	0	0	0	0	0	0	0	0	118	17	7	0	0	0	0	0	0	0	0	0	0	0	0	0
Contig_Gammarus_90_34079_fr5	Gammarus Roeseli	GFOSS	F102290	6.06019	20331.3	32.4022	400.22	5	8	95	0.467259	0.00297345	0.261242	0	4	5	3	6	0	0	0	0	0	0	0	0	0	0	0	0	0	0	0	0	30	34	9	22	0	0	0	0	0	0	0	0	0	0	0
Contig_Gammarus_90_47_fr5	Gammarus Fossarum	GFOSS	F102282	10.1592	57593	13.0859	545.56	8	8	170	0.295175	0.00187837	0.418987	8	0	0	0	0	0	0	0	0	0	0	0	0	0	0	0	0	0	0	0	170	0	0	0	0	0	0	0	0	0	0	0	0	0	0	0
Contig_Gammarus_90_49244_fr3	Gammarus Roeseli	GFOSS	F102290	9.80711	39216.9	31.454	448.71	8	8	107	0.272841	0.00173625	0.444333	3	5	8	5	3	0	0	0	0	0	0	0	0	0	0	0	0	0	0	0	18	15	32	23	19	0	0	0	0	0	0	0	0	0	0	0
Contig_Gammarus_90_191476_fr2	Gammarus Roeseli	GFOSS	F102290	9.4357	52643.5	24.1453	526.68	8	8	143	0.271639	0.0017286	0.446062	2	4	8	5	4	0	0	0	0	0	0	0	0	0	0	0	0	0	0	0	4	21	63	28	27	0	0	0	0	0	0	0	0	0	0	0
Contig_Gammarus_90_30894_fr1	Gammarus Roeseli	GFOSS	F102290	10.4607	42461	22.4932	384.03	7	8	112	0.263772	0.00167854	0.457985	0	5	7	5	5	0	0	0	0	0	0	0	0	0	0	0	0	0	0	0	0	23	35	26	28	0	0	0	0	0	0	0	0	0	0	0
Contig_Gammarus_90_105020_fr5	Gammarus Roeseli	GFOSS	F102290	5.53639	41816.6	25.9563	554.71	8	8	110	0.263053	0.00167396	0.459659	0	5	8	5	7	0	0	0	0	0	0	0	0	0	0	0	0	0	0	0	0	26	39	20	25	0	0	0	0	0	0	0	0	0	0	0
Contig_Gammarus_90_195626_fr6	Gammarus Fossarum	GFOSS	F102282	9.51953	38089.1	19.6429	555.96	8	8	91	0.238913	0.00152035	0.502672	8	0	0	0	0	0	0	0	0	0	0	0	0	0	0	0	0	0	0	0	91	0	0	0	0	0	0	0	0	0	0	0	0	0	0	0
gi|480318379	Gammarus Roeseli	NCBInr	F102296	5.11821	21531.7	50.2564	363.107	5	8	50	0.232216	0.00147773	0.511644	0	0	0	0	0	0	0	0	0	0	0	0	5	5	0	0	0	0	0	0	0	0	0	0	0	0	0	0	0	0	0	0	29	21	0	0
Contig_Gammarus_90_23124_fr5	Gammarus Fossarum	GFOSS	F102282	9.40937	38157.3	19.0476	528.89	8	8	88	0.230624	0.0014676	0.514586	8	0	0	0	0	0	0	0	0	0	0	0	0	0	0	0	0	0	0	0	88	0	0	0	0	0	0	0	0	0	0	0	0	0	0	0
Contig_Gammarus_90_200453_fr6	Gammarus Fossarum	GFOSS	F102282	10.7426	45775	21.9277	489.24	7	8	102	0.222829	0.00141799	0.526105	7	5	0	0	0	0	0	0	0	0	0	0	0	0	0	0	0	0	0	0	66	36	0	0	0	0	0	0	0	0	0	0	0	0	0	0
Contig_Gammarus_90_202402_fr6	Gammarus Fossarum	GFOSS	F102282	9.38846	27410.2	31.4516	545.65	8	8	60	0.218897	0.00139297	0.530309	8	0	0	0	0	0	0	0	0	0	0	0	0	0	0	0	0	0	0	0	60	0	0	0	0	0	0	0	0	0	0	0	0	0	0	0
Contig_Gammarus_90_201667_fr3	Gammarus Fossarum	GFOSS	F102282	8.86922	41893.2	31.25	635.07	8	8	81	0.193349	0.00123039	0.570608	8	0	0	0	0	0	0	0	0	0	0	0	0	0	0	0	0	0	0	0	81	0	0	0	0	0	0	0	0	0	0	0	0	0	0	0
Contig_Gammarus_90_182086_fr1	Gammarus Roeseli	GFOSS	F102290	9.54754	61435.7	13.9493	474.53	7	8	110	0.179049	0.0011394	0.592883	0	4	7	4	7	0	0	0	0	0	0	0	0	0	0	0	0	0	0	0	0	30	39	17	24	0	0	0	0	0	0	0	0	0	0	0
Contig_Gammarus_90_200955_fr4	Gammarus Fossarum	GFOSS	F102282	10.0456	39196.1	28	515.57	8	8	67	0.170935	0.00108776	0.6206	8	4	0	0	0	0	0	0	0	0	0	0	0	0	0	0	0	0	0	0	57	10	0	0	0	0	0	0	0	0	0	0	0	0	0	0
isotig24403_Frame_4	Parhyale Hawaiensis	PHAWA	F102197	4.87182	28614.9	53.3865	461.45	8	8	45	0.157261	0.00100074	0.647876	0	0	0	0	0	0	0	0	0	0	0	0	0	0	0	0	1	2	3	8	0	0	0	0	0	0	0	0	0	0	0	0	0	0	0	0
Contig_Gammarus_90_4123_fr3	Hyallela Azteca	GFOSS	F102192	9.07793	101950	8.22072	361.12	6	8	134	0.131437	0.000836415	0.691632	4	4	6	6	4	0	0	0	0	0	0	0	0	0	0	0	0	0	0	0	22	19	36	32	25	0	0	0	0	0	0	0	0	0	0	0
Contig_Gammarus_90_201493_fr1	Gammarus Fossarum	GFOSS	F102282	10.4539	39563.4	19.943	546.657	8	8	51	0.128907	0.000820312	0.696578	8	0	0	0	0	0	0	0	0	0	0	0	0	0	0	0	0	0	0	0	51	0	0	0	0	0	0	0	0	0	0	0	0	0	0	0
contig30499_Frame_2	Parhyale Hawaiensis	PHAWA	F102197	5.50843	21141.3	65.1934	448.96	8	8	27	0.127712	0.000812707	0.698209	0	0	0	0	0	0	0	0	0	0	0	0	0	0	0	0	0	0	3	8	0	0	0	0	0	0	0	0	0	0	0	0	0	0	0	0
contig30928_Frame_4	Parhyale Hawaiensis	PHAWA	F102197	6.88414	55241.9	24.6988	471.21	7	8	66	0.119474	0.000760288	0.714721	0	0	0	0	0	0	0	0	0	0	0	0	0	0	0	2	2	2	4	7	0	0	0	0	0	0	0	0	0	0	0	0	0	0	0	6
GIB53OK01DF81U_Frame_1	Parhyale Hawaiensis	PHAWA	F102197	4.85332	15712.9	32.8571	409.01	7	8	18	0.114556	0.000728986	0.723622	0	0	0	0	0	0	0	0	0	0	0	0	0	0	0	0	0	1	0	7	0	0	0	0	0	0	0	0	0	0	0	0	0	0	0	0
gi|3915087	Gammarus Roeseli	NCBInr	F102296	4.8755	50710.5	23.2816	445.38	7	8	55	0.108459	0.000690188	0.732163	0	0	0	0	0	0	0	0	0	0	0	6	7	6	0	0	0	0	0	0	0	0	0	0	0	0	0	0	0	0	0	13	18	24	0	0
Contig_Gammarus_90_199669_fr4	Gammarus Fossarum	GFOSS	F102282	9.74209	58519.4	27.3946	550.007	8	8	59	0.100821	0.000641586	0.746183	8	0	0	0	0	0	0	0	0	0	0	0	0	0	0	0	0	0	0	0	59	0	0	0	0	0	0	0	0	0	0	0	0	0	0	0
Contig_Gammarus_90_11717_fr4	Gammarus Roeseli	GFOSS	F102290	7.59017	44587.7	29.75	451.63	8	8	43	0.0964393	0.000613701	0.756826	0	0	8	0	0	0	0	0	0	0	0	0	0	0	0	0	0	0	0	0	0	0	43	0	0	0	0	0	0	0	0	0	0	0	0	0
Contig_Gammarus_90_21562_fr1	Gammarus Roeseli	GFOSS	F102290	8.44577	43031.2	18.0851	356.9	7	8	39	0.0906318	0.000576745	0.768102	0	0	7	0	5	0	0	0	0	0	0	0	0	0	0	0	0	0	0	0	0	0	23	0	16	0	0	0	0	0	0	0	0	0	0	0
gi|675384141	Gammarus Roeseli	NCBInr	F102296	5.14724	41262.5	32.5269	536.37	8	8	36	0.0872463	0.000555201	0.776031	0	0	0	0	0	0	0	0	0	0	0	0	8	0	0	0	0	0	0	0	0	0	0	0	0	0	0	0	0	0	0	0	36	0	0	0
Contig_Gammarus_90_19243_fr3	Gammarus Fossarum	GFOSS	F102282	10.4691	56450.7	16.7677	540.657	8	8	48	0.08503	0.000541097	0.779303	8	0	0	0	0	0	0	0	0	0	0	0	0	0	0	0	0	0	0	0	48	0	0	0	0	0	0	0	0	0	0	0	0	0	0	0
gi|29293659	Hyallela Azteca	NCBInr	F102294	5.29154	41884.9	36.87	526.9	8	8	31	0.0740123	0.000470985	0.803619	0	0	0	0	0	0	0	0	0	0	0	0	0	8	0	0	0	0	0	0	0	0	0	0	0	0	0	0	0	0	0	0	0	31	0	0
gi|685621952	Gammarus Roeseli	NCBInr	F102296	10.9618	128494	6.16034	455.327	7	8	61	0.0474729	0.000302098	0.873654	0	0	0	0	0	0	0	0	0	0	0	6	7	0	0	0	0	0	0	0	0	0	0	0	0	0	0	0	0	0	0	25	36	0	0	0
isotig11933_Frame_6	Parhyale Hawaiensis	PHAWA	F102197	7.67267	75632.9	17.6642	411.05	8	8	14	0.0185105	0.000117793	0.953749	0	0	0	0	0	0	0	0	0	0	0	0	0	0	0	0	0	0	0	8	0	0	0	0	0	0	0	0	0	0	0	0	0	0	0	0
Contig_Gammarus_90_206542_fr1	Gammarus Fossarum	GFOSS	F102282	10.0173	24782.5	29.7414	453.86	7	7	301	1.21457	0.00772902	0.0676653	7	0	0	0	0	0	0	0	0	0	0	0	0	0	0	0	0	0	0	0	301	0	0	0	0	0	0	0	0	0	0	0	0	0	0	0
Contig_Gammarus_90_206816_fr3	Gammarus Fossarum	GFOSS	F102282	8.71781	22865.3	46.2687	503.89	7	7	150	0.656016	0.00417462	0.159613	7	0	0	0	0	0	0	0	0	0	0	0	0	0	0	0	0	0	0	0	150	0	0	0	0	0	0	0	0	0	0	0	0	0	0	0
contig35613_Frame_5	Gammarus Roeseli	PHAWA	F102292	6.57402	22919.6	57.0732	478.36	7	7	124	0.541023	0.00344285	0.220178	0	0	0	0	0	0	0	0	0	0	0	0	0	0	0	0	5	7	6	3	0	0	0	0	0	0	0	0	0	0	0	0	0	0	0	0
Contig_Gammarus_90_24835_fr4	Gammarus Fossarum	GFOSS	F102282	9.58864	36791.6	24.7678	468.23	7	7	156	0.42401	0.00269823	0.304173	7	0	0	0	0	0	0	0	0	0	0	0	0	0	0	0	0	0	0	0	156	0	0	0	0	0	0	0	0	0	0	0	0	0	0	0
Contig_Gammarus_90_207097_fr1	Gammarus Fossarum	GFOSS	F102282	9.99803	35893	17.9331	591.68	7	7	130	0.362188	0.00230482	0.361861	7	0	0	0	0	0	0	0	0	0	0	0	0	0	0	0	0	0	0	0	130	0	0	0	0	0	0	0	0	0	0	0	0	0	0	0
Contig_Gammarus_90_20735_fr2	Gammarus Fossarum	GFOSS	F102282	9.37584	31768.2	21.9512	519.6	7	7	115	0.361997	0.0023036	0.364165	7	0	0	0	0	0	0	0	0	0	0	0	0	0	0	0	0	0	0	0	115	0	0	0	0	0	0	0	0	0	0	0	0	0	0	0
Contig_Gammarus_90_100349_fr3	Gammarus Roeseli	GFOSS	F102290	10.9512	16836	35.5263	376.217	7	7	57	0.338561	0.00215446	0.372954	4	4	7	0	0	0	0	0	0	0	0	0	0	0	0	0	0	0	0	0	7	14	36	0	0	0	0	0	0	0	0	0	0	0	0	0
Contig_Gammarus_90_204825_fr5	Gammarus Fossarum	GFOSS	F102282	8.89912	43470.4	14.9871	415.99	7	7	143	0.32896	0.00209337	0.383597	7	3	0	2	2	0	0	0	0	0	0	0	0	0	0	0	0	0	0	0	72	43	0	15	13	0	0	0	0	0	0	0	0	0	0	0
Contig_Gammarus_90_203422_fr1	Gammarus Fossarum	GFOSS	F102282	9.97718	26375.6	23.913	423.8	7	7	72	0.27298	0.00173713	0.442597	7	0	0	0	0	0	0	0	0	0	0	0	0	0	0	0	0	0	0	0	72	0	0	0	0	0	0	0	0	0	0	0	0	0	0	0
Contig_Gammarus_90_5003_fr4	Gammarus Fossarum	GFOSS	F102282	11.3544	49019.8	20.5543	483.25	7	7	128	0.261119	0.00166166	0.461321	7	0	0	0	0	0	0	0	0	0	0	0	0	0	0	0	0	0	0	0	128	0	0	0	0	0	0	0	0	0	0	0	0	0	0	0
Contig_Gammarus_90_204687_fr2	Gammarus Fossarum	GFOSS	F102282	9.8204	32626.9	23.3898	511.67	7	7	82	0.251327	0.00159934	0.480987	7	0	0	0	0	0	0	0	0	0	0	0	0	0	0	0	0	0	0	0	82	0	0	0	0	0	0	0	0	0	0	0	0	0	0	0
gi|238683673	Parhyale Hawaiensis	NCBInr	F102293	5.05533	25272.8	28.4404	388.18	5	7	61	0.241366	0.00153596	0.498102	0	0	0	0	0	0	0	0	0	0	0	4	4	5	5	0	0	0	0	0	0	0	0	0	0	0	0	0	0	0	0	15	17	10	19	0
Contig_Gammarus_90_130034_fr5	Gammarus Roeseli	GFOSS	F102290	5.92524	34886.9	27.1341	421.54	7	7	83	0.237912	0.00151397	0.504186	3	7	7	0	3	0	0	0	0	0	0	0	0	0	0	0	0	0	0	0	15	26	37	0	5	0	0	0	0	0	0	0	0	0	0	0
gi|156106763	Gammarus Roeseli	NCBInr	F102296	8.24094	29672.8	27.2727	405.02	6	7	69	0.232537	0.00147977	0.510167	0	0	0	0	0	0	0	0	0	0	0	5	6	5	5	0	0	0	0	0	0	0	0	0	0	0	0	0	0	0	0	12	25	16	16	0
Contig_Gammarus_90_204737_fr2	Gammarus Fossarum	GFOSS	F102282	9.724	30669.8	16.1172	416.4	7	7	67	0.218456	0.00139017	0.531699	7	0	0	0	0	0	0	0	0	0	0	0	0	0	0	0	0	0	0	0	67	0	0	0	0	0	0	0	0	0	0	0	0	0	0	0
gi|99867354	Hyallela Azteca	NCBInr	F102294	6.38856	40063.3	17.4157	444.13	6	7	83	0.207172	0.00131836	0.545263	0	0	0	0	0	0	0	0	0	0	0	0	0	6	5	0	0	0	0	0	0	0	0	0	0	0	0	0	0	0	0	0	0	44	39	0
isotig21619_Frame_1	Parhyale Hawaiensis	PHAWA	F102197	9.87418	33542.1	22.4832	502.58	7	7	66	0.196768	0.00125215	0.564424	0	0	0	0	0	0	0	0	0	0	0	0	0	0	0	0	0	0	0	7	0	0	0	0	0	0	0	0	0	0	0	0	0	0	0	0
Contig_Gammarus_90_9684_fr2	Gammarus Fossarum	GFOSS	F102282	5.50654	33386.5	17.2414	402.13	7	7	65	0.19469	0.00123893	0.566907	7	0	0	0	0	0	0	0	0	0	0	0	0	0	0	0	0	0	0	0	65	0	0	0	0	0	0	0	0	0	0	0	0	0	0	0
Contig_Gammarus_90_204908_fr3	Gammarus Fossarum	GFOSS	F102282	9.52602	27857.9	14.5749	425.37	7	7	52	0.186662	0.00118784	0.577841	7	0	0	0	0	0	0	0	0	0	0	0	0	0	0	0	0	0	0	0	52	0	0	0	0	0	0	0	0	0	0	0	0	0	0	0
Contig_Gammarus_90_198862_fr2	Gammarus Fossarum	GFOSS	F102282	8.92095	35901.3	22.6708	549.95	7	7	65	0.181052	0.00115214	0.588311	7	0	0	0	0	0	0	0	0	0	0	0	0	0	0	0	0	0	0	0	65	0	0	0	0	0	0	0	0	0	0	0	0	0	0	0
gi|717007174	Parhyale Hawaiensis	NCBInr	F102293	6.24089	33157.7	24.8276	398.19	5	7	58	0.174922	0.00111313	0.605222	0	0	0	0	0	0	0	0	0	0	0	0	0	6	5	0	0	0	0	0	0	0	0	0	0	0	0	0	0	0	0	0	0	31	27	0
Contig_Gammarus_90_198391_fr6	Gammarus Fossarum	GFOSS	F102282	9.96399	57318.7	17.2414	515.99	7	7	99	0.172719	0.00109911	0.612952	7	0	0	0	0	0	0	0	0	0	0	0	0	0	0	0	0	0	0	0	99	0	0	0	0	0	0	0	0	0	0	0	0	0	0	0
Contig_Gammarus_90_155991_fr2	Gammarus Roeseli	GFOSS	F102290	9.70871	46958.7	22.1198	430.337	7	7	81	0.172492	0.00109767	0.615148	0	7	7	4	3	0	0	0	0	0	0	0	0	0	0	0	0	0	0	0	0	27	35	14	5	0	0	0	0	0	0	0	0	0	0	0
isotig10590_Frame_1	Gammarus Roeseli	PHAWA	F102292	5.26972	59388	15.2542	412	6	7	102	0.171752	0.00109296	0.617335	0	0	0	0	0	0	0	0	0	0	0	0	0	0	0	3	5	6	0	3	0	0	0	0	0	0	0	0	0	0	0	0	0	0	0	8
gi|226693233	Gammarus Pulex	NCBInr	F102295	5.82347	40166.5	19.382	469.23	7	7	67	0.166806	0.00106148	0.633501	0	0	0	0	0	0	0	0	0	0	0	7	6	0	0	0	0	0	0	0	0	0	0	0	0	0	0	0	0	0	0	34	33	0	0	0
contig30494_Frame_4	Parhyale Hawaiensis	PHAWA	F102197	4.61864	24033.6	30.2326	468.26	7	7	39	0.162273	0.00103264	0.641815	0	0	0	0	0	0	0	0	0	0	0	0	0	0	0	0	0	0	0	7	0	0	0	0	0	0	0	0	0	0	0	0	0	0	0	0
isotig07687_Frame_2	Parhyale Hawaiensis	PHAWA	F102197	4.92355	31890.6	33.2117	455.82	7	7	50	0.156786	0.000997724	0.649873	0	0	0	0	0	0	0	0	0	0	0	0	0	0	0	0	0	0	0	7	0	0	0	0	0	0	0	0	0	0	0	0	0	0	0	0
gi|321470928	Gammarus Roeseli	Daphnia Pulex	F102291	5.53087	70917.2	10.8025	294.17	6	7	109	0.1537	0.000978088	0.654793	0	0	0	0	0	3	5	6	4	4	0	0	0	0	0	0	0	0	0	0	0	0	0	0	0	7	24	47	17	14	0	0	0	0	0	0
Contig_Gammarus_90_17502_fr5	Gammarus Fossarum	GFOSS	F102282	9.25755	61365.7	19.2377	564.98	7	7	91	0.148291	0.000943666	0.662454	7	0	0	1	0	0	0	0	0	0	0	0	0	0	0	0	0	0	0	0	90	0	0	1	0	0	0	0	0	0	0	0	0	0	0	0
isotig18756_Frame_3	Parhyale Hawaiensis	PHAWA	F102197	9.53333	49724.8	19.5455	301.26	5	7	72	0.144797	0.00092143	0.667093	0	0	0	0	0	0	0	0	0	0	0	0	0	0	0	0	5	4	5	5	0	0	0	0	0	0	0	0	0	0	0	0	0	0	0	0
gi|296317309	Gammarus Roeseli	NCBInr	F102296	4.76192	49781	16.6292	460.96	7	7	72	0.144633	0.000920389	0.668014	0	0	0	0	0	0	0	0	0	0	0	5	7	5	5	0	0	0	0	0	0	0	0	0	0	0	0	0	0	0	0	12	27	21	12	0
Contig_Gammarus_90_167919_fr6	Gammarus Roeseli	GFOSS	F102290	9.84008	62646.2	13.1295	471.87	6	7	90	0.143664	0.000914219	0.668928	0	5	6	0	6	0	0	0	0	0	0	0	0	0	0	0	0	0	0	0	0	30	36	0	24	0	0	0	0	0	0	0	0	0	0	0
gi|47551039	Parhyale Hawaiensis	NCBInr	F102293	5.45819	41795.6	20.7447	330.097	5	7	60	0.143556	0.00091353	0.669841	0	0	0	0	0	0	0	0	0	0	0	0	4	5	5	0	0	0	0	0	0	0	0	0	0	0	0	0	0	0	0	0	17	20	23	0
Contig_Gammarus_90_422_fr4	Gammarus Roeseli	GFOSS	F102290	5.30126	40443.8	21.8837	463.75	7	7	58	0.143409	0.000912596	0.670754	0	4	7	0	0	0	0	0	0	0	0	0	0	0	0	0	0	0	0	0	0	21	37	0	0	0	0	0	0	0	0	0	0	0	0	0
Contig_Gammarus_90_39162_fr2	Gammarus Roeseli	GFOSS	F102290	10.3164	81992.5	9.81767	358.67	6	7	115	0.140257	0.000892537	0.67255	0	5	6	5	5	0	0	0	0	0	0	0	0	0	0	0	0	0	0	0	0	24	38	27	26	0	0	0	0	0	0	0	0	0	0	0
gi|557776928	Parhyale Hawaiensis	NCBInr	F102293	8.40543	64371.8	13.198	379.92	5	7	90	0.139813	0.000889712	0.674329	0	0	0	0	0	0	0	0	0	0	0	5	5	0	5	0	0	0	0	0	0	0	0	0	0	0	0	0	0	0	0	31	32	0	27	0
Contig_Gammarus_90_177383_fr6	Gammarus Roeseli	GFOSS	F102290	9.54688	30835.1	32.2807	398.38	7	7	43	0.139451	0.000887412	0.676105	0	4	7	0	0	0	0	0	0	0	0	0	0	0	0	0	0	0	0	0	0	12	31	0	0	0	0	0	0	0	0	0	0	0	0	0
Contig_Gammarus_90_194476_fr3	Parhyale Hawaiensis	GFOSS	F102195	9.87264	45663.3	16.3855	271.06	5	7	59	0.129207	0.000822218	0.694114	0	3	3	4	5	0	0	0	0	0	0	0	0	0	0	0	0	0	0	0	0	13	19	13	14	0	0	0	0	0	0	0	0	0	0	0
gi|25453074	Hyallela Azteca	NCBInr	F102294	6.18532	40289.4	18.7675	511.77	7	7	52	0.129066	0.000821326	0.695757	0	0	0	0	0	0	0	0	0	0	0	0	0	7	0	0	0	0	0	0	0	0	0	0	0	0	0	0	0	0	0	0	0	52	0	0
Contig_Gammarus_90_6287_fr4	Hyallela Azteca	GFOSS	F102192	6.0194	61958.8	13.6612	328.34	6	7	78	0.12589	0.000801114	0.703848	0	4	5	6	0	0	0	0	0	0	0	0	0	0	0	0	0	0	0	0	0	21	30	27	0	0	0	0	0	0	0	0	0	0	0	0
gi|321477717	Gammarus Roeseli	Daphnia Pulex	F102291	5.1684	73037.8	8.95296	286.96	6	7	86	0.117747	0.000749296	0.716973	0	0	0	0	0	2	3	6	1	3	0	0	0	0	0	0	0	0	0	0	0	0	0	0	0	2	21	39	6	18	0	0	0	0	0	0
Contig_Gammarus_90_200052_fr4	Gammarus Fossarum	GFOSS	F102282	9.50833	43400.4	19.1436	427.09	7	7	44	0.101382	0.000645152	0.744898	7	0	0	0	0	0	0	0	0	0	0	0	0	0	0	0	0	0	0	0	44	0	0	0	0	0	0	0	0	0	0	0	0	0	0	0
Contig_Gammarus_90_202279_fr1	Gammarus Pulex	GFOSS	F102287	6.57207	82952.3	9.49796	370.28	6	7	75	0.0904134	0.000575355	0.769254	2	6	5	2	3	0	0	0	0	0	0	0	0	0	0	0	0	0	0	0	3	26	30	5	11	0	0	0	0	0	0	0	0	0	0	0
gi|523582813	Gammarus Roeseli	NCBInr	F102296	5.29047	41817.8	27.1277	485.43	7	7	31	0.0741311	0.00047174	0.803148	0	0	0	0	0	0	0	0	0	0	0	0	7	0	0	0	0	0	0	0	0	0	0	0	0	0	0	0	0	0	0	0	31	0	0	0
Contig_Gammarus_90_201587_fr1	Gammarus Fossarum	GFOSS	F102282	10.0154	61600.1	10.3704	483.41	7	7	45	0.0730518	0.000464872	0.80643	7	0	0	0	0	0	0	0	0	0	0	0	0	0	0	0	0	0	0	0	45	0	0	0	0	0	0	0	0	0	0	0	0	0	0	0
gi|301298989	Hyallela Azteca	NCBInr	F102294	5.30192	41646.8	34.4	470.79	7	7	29	0.0696332	0.000443118	0.815974	0	0	0	0	0	0	0	0	0	0	0	0	0	7	0	0	0	0	0	0	0	0	0	0	0	0	0	0	0	0	0	0	0	29	0	0
gi|158524732	Gammarus Roeseli	NCBInr	F102296	5.03156	46032.1	23.8318	492.07	7	7	31	0.0673443	0.000428552	0.8203	0	0	0	0	0	0	0	0	0	0	0	0	7	0	0	0	0	0	0	0	0	0	0	0	0	0	0	0	0	0	0	0	31	0	0	0
gi|620957927	Gammarus Roeseli	NCBInr	F102296	10.452	85381.9	8.15287	391.299	6	7	57	0.0667589	0.000424827	0.822005	0	0	0	0	0	0	0	0	0	0	0	5	6	0	0	0	0	0	0	0	0	0	0	0	0	0	0	0	0	0	0	23	34	0	0	0
gi|157382972	Parhyale Hawaiensis	NCBInr	F102293	5.3764	41986	26.5957	474.75	7	7	28	0.066689	0.000424382	0.822429	0	0	0	0	0	0	0	0	0	0	0	0	0	0	7	0	0	0	0	0	0	0	0	0	0	0	0	0	0	0	0	0	0	0	28	0
Contig_Gammarus_90_16972_fr2	Gammarus Roeseli	GFOSS	F102290	9.87632	62910.5	15.5709	408.19	7	7	41	0.065172	0.000414728	0.827045	0	0	7	4	2	0	0	0	0	0	0	0	0	0	0	0	0	0	0	0	0	0	33	5	3	0	0	0	0	0	0	0	0	0	0	0
Contig_Gammarus_90_186201_fr3	Gammarus Pulex	GFOSS	F102287	6.54442	81829.2	7.98898	323.76	5	7	53	0.0647691	0.000412164	0.828283	0	5	3	0	0	0	0	0	0	0	0	0	0	0	0	0	0	0	0	0	0	41	12	0	0	0	0	0	0	0	0	0	0	0	0	0
gi|255733360	Gammarus Pulex	NCBInr	F102295	5.04327	46322.1	25.0585	492.38	7	7	29	0.0626051	0.000398394	0.836796	0	0	0	0	0	0	0	0	0	0	0	7	0	0	0	0	0	0	0	0	0	0	0	0	0	0	0	0	0	0	0	29	0	0	0	0
isotig17342_Frame_3	Gammarus Roeseli	PHAWA	F102292	10.3328	73364.3	12.7976	402.91	7	7	45	0.0613377	0.000390329	0.839551	0	0	0	0	0	0	0	0	0	0	0	0	0	0	0	0	4	7	3	2	0	0	0	0	0	0	0	0	0	0	0	0	0	0	0	0
Contig_Gammarus_90_19261_fr4	Gammarus Fossarum	GFOSS	F102282	10.3979	69144.4	10.7843	481.09	7	7	41	0.0592962	0.000377337	0.847212	7	0	0	0	0	0	0	0	0	0	0	0	0	0	0	0	0	0	0	0	41	0	0	0	0	0	0	0	0	0	0	0	0	0	0	0
isotig08849_Frame_5	Parhyale Hawaiensis	PHAWA	F102197	5.53752	64946.5	13.3803	441.76	7	7	38	0.0585097	0.000372332	0.849454	0	0	0	0	0	0	0	0	0	0	0	0	0	0	0	0	0	0	0	7	0	0	0	0	0	0	0	0	0	0	0	0	0	0	0	0
gi|675847222	Gammarus Roeseli	NCBInr	F102296	4.8454	49750.9	17.5281	453.76	7	7	19	0.0381902	0.000243027	0.898485	0	0	0	0	0	0	0	0	0	0	0	0	7	0	0	0	0	0	0	0	0	0	0	0	0	0	0	0	0	0	0	0	19	0	0	0
isotig04869_Frame_4	Gammarus Roeseli	PHAWA	F102292	8.35345	119790	6.85714	408.27	7	7	36	0.0300526	0.000191243	0.920917	0	0	0	0	0	0	0	0	0	0	0	0	0	0	0	0	0	7	0	0	0	0	0	0	0	0	0	0	0	0	0	0	0	0	0	0
gi|321451029	Gammarus Roeseli	Daphnia Pulex	F102291	10.7221	13502.5	59.5238	396.23	6	6	353	2.61433	0.0166365	0.0166365	0	0	0	0	0	4	5	6	4	4	0	0	0	0	0	0	0	0	0	0	0	0	0	0	0	55	82	101	60	55	0	0	0	0	0	0
Contig_Gammarus_90_206771_fr3	Gammarus Fossarum	GFOSS	F102282	9.64533	23393.2	40.796	376.87	6	6	129	0.551441	0.00350915	0.213233	6	0	0	0	0	0	0	0	0	0	0	0	0	0	0	0	0	0	0	0	129	0	0	0	0	0	0	0	0	0	0	0	0	0	0	0
gi|391344261	Gammarus Roeseli	NCBInr	F102296	11.1787	29284.4	29.6992	415.99	6	6	139	0.474656	0.00302052	0.252295	0	0	0	0	0	0	0	0	0	0	4	5	6	4	3	0	0	0	0	0	0	0	0	0	0	0	0	0	0	0	23	38	45	18	15	0
Contig_Gammarus_90_205287_fr6	Gammarus Fossarum	GFOSS	F102282	10.3179	20637.6	22.4599	355.69	6	6	97	0.470016	0.00299099	0.255286	6	2	2	0	0	0	0	0	0	0	0	0	0	0	0	0	0	0	0	0	55	25	17	0	0	0	0	0	0	0	0	0	0	0	0	0
gi|321463228	Gammarus Roeseli	Daphnia Pulex	F102291	4.79366	28168	27.1255	341.37	6	6	120	0.426016	0.00271099	0.301475	0	0	0	0	0	2	2	6	5	3	0	0	0	0	0	0	0	0	0	0	0	0	0	0	0	13	20	33	33	21	0	0	0	0	0	0
gi|480318267	Hyallela Azteca	NCBInr	F102294	5.28935	22641.2	42.233	357.907	5	6	92	0.406338	0.00258577	0.325157	0	0	0	0	0	0	0	0	0	0	2	3	3	5	4	0	0	0	0	0	0	0	0	0	0	0	0	0	0	0	13	14	25	23	17	0
Contig_Gammarus_90_207425_fr2	Gammarus Pulex	GFOSS	F102287	8.6304	25333.9	40.1674	447.97	6	6	101	0.398676	0.00253701	0.335382	3	6	5	0	2	0	0	0	0	0	0	0	0	0	0	0	0	0	0	0	12	38	45	0	6	0	0	0	0	0	0	0	0	0	0	0
gi|480318375	Hyallela Azteca	NCBInr	F102294	5.0288	23241.3	41.4286	357.907	5	6	92	0.395846	0.00251901	0.337901	0	0	0	0	0	0	0	0	0	0	2	3	3	5	4	0	0	0	0	0	0	0	0	0	0	0	0	0	0	0	13	14	25	23	17	0
Contig_Gammarus_90_47294_fr1	Gammarus Roeseli	GFOSS	F102290	9.34297	35401.8	23.75	379.99	6	6	124	0.350265	0.00222894	0.36864	3	5	6	4	3	0	0	0	0	0	0	0	0	0	0	0	0	0	0	0	14	21	44	27	18	0	0	0	0	0	0	0	0	0	0	0
GIAFTRM01DUVSC_Frame_5	Parhyale Hawaiensis	PHAWA	F102197	4.38514	15861.5	51.0638	373.43	6	6	50	0.315228	0.00200599	0.391729	0	0	0	0	0	0	0	0	0	0	0	0	0	0	0	0	0	1	1	6	0	0	0	0	0	0	0	0	0	0	0	0	0	0	0	0
gi|443702146	Gammarus Roeseli	NCBInr	F102296	11.2228	24174.4	17.9724	285.217	4	6	76	0.314382	0.0020006	0.39373	0	0	0	0	0	0	0	0	0	0	2	4	4	0	0	0	0	0	0	0	0	0	0	0	0	0	0	0	0	0	17	25	34	0	0	0
gi|323435320	Parhyale Hawaiensis	NCBInr	F102293	5.45486	30854.7	21.4545	351.15	5	6	93	0.301413	0.00191807	0.411397	0	0	0	0	0	0	0	0	0	0	3	3	4	3	5	0	0	0	0	0	0	0	0	0	0	0	0	0	0	0	14	14	27	19	19	0
Contig_Gammarus_90_5003_fr6	Gammarus Fossarum	GFOSS	F102282	9.77859	48654.2	20.6019	396.43	6	6	141	0.2898	0.00184417	0.430134	6	0	0	0	0	0	0	0	0	0	0	0	0	0	0	0	0	0	0	0	141	0	0	0	0	0	0	0	0	0	0	0	0	0	0	0
Contig_Gammarus_90_205082_fr4	Gammarus Roeseli	GFOSS	F102290	8.78764	36811.8	20.8459	360.72	6	6	99	0.268935	0.0017114	0.452932	0	5	6	4	5	0	0	0	0	0	0	0	0	0	0	0	0	0	0	0	0	16	42	19	22	0	0	0	0	0	0	0	0	0	0	0
Contig_Gammarus_90_44548_fr1	Gammarus Roeseli	GFOSS	F102290	7.25014	29623.2	27.5194	339.41	6	6	75	0.25318	0.00161113	0.477784	0	4	6	0	4	0	0	0	0	0	0	0	0	0	0	0	0	0	0	0	0	16	33	0	26	0	0	0	0	0	0	0	0	0	0	0
Contig_Gammarus_90_71063_fr4	Gammarus Roeseli	GFOSS	F102290	6.26793	42492.5	16	333.22	5	6	103	0.242396	0.00154251	0.496566	0	5	5	4	4	0	0	0	0	0	0	0	0	0	0	0	0	0	0	0	0	27	38	21	17	0	0	0	0	0	0	0	0	0	0	0
contig04206_Frame_4	Parhyale Hawaiensis	PHAWA	F102197	5.89125	28384.3	33.9921	286.42	5	6	67	0.236046	0.0015021	0.507191	0	0	0	0	0	0	0	0	0	0	0	0	0	0	0	0	4	4	4	5	0	0	0	0	0	0	0	0	0	0	0	0	0	0	0	0
Contig_Gammarus_90_172697_fr5	Gammarus Fossarum	GFOSS	F102282	10.4405	51360.9	18.9542	432.02	6	6	119	0.231694	0.00147441	0.513119	6	0	0	0	0	0	0	0	0	0	0	0	0	0	0	0	0	0	0	0	119	0	0	0	0	0	0	0	0	0	0	0	0	0	0	0
gi|3907620	Parhyale Hawaiensis	NCBInr	F102293	5.2301	41715.9	17.5532	371.18	5	6	93	0.222937	0.00141868	0.524687	0	0	0	0	0	0	0	0	0	0	2	0	4	5	5	0	0	0	0	0	0	0	0	0	0	0	0	0	0	0	14	0	29	25	25	0
Contig_Gammarus_90_37255_fr2	Gammarus Roeseli	GFOSS	F102290	8.88368	38914.6	27.1137	449.22	6	6	83	0.213288	0.00135728	0.539919	0	6	6	0	0	0	0	0	0	0	0	0	0	0	0	0	0	0	0	0	0	29	54	0	0	0	0	0	0	0	0	0	0	0	0	0
Contig_Gammarus_90_1065_fr4	Gammarus Roeseli	GFOSS	F102290	8.72696	26989.3	28.5156	354.3	6	6	57	0.211195	0.00134396	0.541263	0	5	6	0	0	0	0	0	0	0	0	0	0	0	0	0	0	0	0	0	0	22	35	0	0	0	0	0	0	0	0	0	0	0	0	0
Contig_Gammarus_90_41135_fr1	Gammarus Roeseli	GFOSS	F102290	5.82781	29654.9	27.2031	422.49	6	6	61	0.205699	0.00130899	0.546572	0	0	6	4	5	0	0	0	0	0	0	0	0	0	0	0	0	0	0	0	0	0	32	14	15	0	0	0	0	0	0	0	0	0	0	0
Contig_Gammarus_90_4097_fr4	Gammarus Fossarum	GFOSS	F102282	8.85143	27077.6	31.9502	504.22	6	6	55	0.20312	0.00129258	0.550458	6	0	0	0	0	0	0	0	0	0	0	0	0	0	0	0	0	0	0	0	55	0	0	0	0	0	0	0	0	0	0	0	0	0	0	0
Contig_Gammarus_90_7061_fr2	Gammarus Fossarum	GFOSS	F102282	6.191	29114.5	17.4721	342.66	6	6	58	0.199213	0.00126771	0.556872	6	5	0	0	0	0	0	0	0	0	0	0	0	0	0	0	0	0	0	0	40	18	0	0	0	0	0	0	0	0	0	0	0	0	0	0
gi|187968730	Gammarus Roeseli	NCBInr	F102296	5.23005	28267.3	42.7451	486.11	6	6	50	0.176883	0.00112561	0.597399	0	0	0	0	0	0	0	0	0	0	0	0	6	0	0	0	0	0	0	0	0	0	0	0	0	0	0	0	0	0	0	0	50	0	0	0
isotig09966_Frame_4	Parhyale Hawaiensis	PHAWA	F102197	8.75088	38571.8	29.6512	367.74	6	6	65	0.168517	0.00107238	0.629237	0	0	0	0	0	0	0	0	0	0	0	0	0	0	0	0	1	3	4	6	0	0	0	0	0	0	0	0	0	0	0	0	0	0	0	0
Contig_Gammarus_90_9002_fr1	Gammarus Roeseli	GFOSS	F102290	5.49427	66376.1	15.8433	431.727	6	6	102	0.15367	0.000977892	0.655771	0	6	6	5	0	0	0	0	0	0	0	0	0	0	0	0	0	0	0	0	0	27	49	26	0	0	0	0	0	0	0	0	0	0	0	0
Contig_Gammarus_90_45221_fr1	Gammarus Roeseli	GFOSS	F102290	9.48543	54782.9	14.7541	275.77	5	6	82	0.149682	0.000952514	0.658667	0	4	5	4	4	0	0	0	0	0	0	0	0	0	0	0	0	0	0	0	0	14	29	16	23	0	0	0	0	0	0	0	0	0	0	0
Contig_Gammarus_90_6039_fr2	Gammarus Fossarum	GFOSS	F102282	10.4739	51666.3	15.3509	393.34	6	6	69	0.133549	0.000849854	0.68572	6	0	0	0	0	0	0	0	0	0	0	0	0	0	0	0	0	0	0	0	69	0	0	0	0	0	0	0	0	0	0	0	0	0	0	0
Contig_Gammarus_90_201985_fr2	Gammarus Fossarum	GFOSS	F102282	9.49888	37478.2	27.7612	360.25	6	6	50	0.133411	0.000848974	0.686569	6	0	0	0	0	0	0	0	0	0	0	0	0	0	0	0	0	0	0	0	50	0	0	0	0	0	0	0	0	0	0	0	0	0	0	0
gi|418207384	Gammarus Roeseli	NCBInr	F102296	5.73406	46097.9	23.8554	430.79	6	6	60	0.130158	0.000828272	0.693292	0	0	0	0	0	0	0	0	0	0	0	0	6	5	2	0	0	0	0	0	0	0	0	0	0	0	0	0	0	0	0	0	31	19	10	0
gi|733578896	Gammarus Roeseli	NCBInr	F102296	7.21206	34993.7	34.0764	434.28	6	6	45	0.128595	0.000818324	0.697396	0	0	0	0	0	0	0	0	0	0	0	3	6	0	0	0	0	0	0	0	0	0	0	0	0	0	0	0	0	0	0	17	28	0	0	0
Contig_Gammarus_90_32480_fr1	Gammarus Fossarum	GFOSS	F102282	9.74608	47572.8	9.13462	388.87	6	6	60	0.126122	0.000802593	0.702245	6	0	0	0	0	0	0	0	0	0	0	0	0	0	0	0	0	0	0	0	60	0	0	0	0	0	0	0	0	0	0	0	0	0	0	0
Contig_Gammarus_90_195874_fr1	Gammarus Roeseli	GFOSS	F102290	9.71352	57183.5	14.3133	289.71	5	6	70	0.122413	0.000778986	0.708577	2	3	5	4	2	0	0	0	0	0	0	0	0	0	0	0	0	0	0	0	12	9	23	15	11	0	0	0	0	0	0	0	0	0	0	0
gi|449490232	Gammarus Roeseli	NCBInr	F102296	4.98745	46088.6	21.7391	459.05	6	6	52	0.112826	0.00071798	0.726517	0	0	0	0	0	0	0	0	0	0	0	0	6	0	3	0	0	0	0	0	0	0	0	0	0	0	0	0	0	0	0	0	40	0	12	0
Contig_Gammarus_90_48868_fr5	Gammarus Roeseli	GFOSS	F102290	9.03376	54414.1	11.9497	298.7	5	6	58	0.10659	0.000678296	0.736939	2	4	5	0	3	0	0	0	0	0	0	0	0	0	0	0	0	0	0	0	11	17	23	0	7	0	0	0	0	0	0	0	0	0	0	0
Contig_Gammarus_90_194462_fr3	Gammarus Fossarum	GFOSS	F102282	10.0136	67211.7	12.3953	450.06	6	6	65	0.0967094	0.00061542	0.755598	6	0	0	0	0	0	0	0	0	0	0	0	0	0	0	0	0	0	0	0	65	0	0	0	0	0	0	0	0	0	0	0	0	0	0	0
Contig_Gammarus_90_12681_fr4	Gammarus Roeseli	GFOSS	F102290	10.9918	45957.2	15.7248	388.35	6	6	44	0.0957412	0.000609258	0.759268	0	2	6	2	3	0	0	0	0	0	0	0	0	0	0	0	0	0	0	0	0	8	20	5	11	0	0	0	0	0	0	0	0	0	0	0
Contig_Gammarus_90_42505_fr2	Gammarus Roeseli	GFOSS	F102290	8.85859	54796.9	15.0101	358.64	6	6	52	0.0948959	0.000603879	0.760481	0	0	6	0	2	0	0	0	0	0	0	0	0	0	0	0	0	0	0	0	0	0	36	0	16	0	0	0	0	0	0	0	0	0	0	0
Contig_Gammarus_90_12917_fr4	Gammarus Fossarum	GFOSS	F102282	9.35779	35428.9	19.0789	317.47	6	6	33	0.0931442	0.000592732	0.762854	6	0	0	0	0	0	0	0	0	0	0	0	0	0	0	0	0	0	0	0	33	0	0	0	0	0	0	0	0	0	0	0	0	0	0	0
Contig_Gammarus_90_201362_fr6	Gammarus Fossarum	GFOSS	F102282	9.47403	79740.5	8.29757	415.58	6	6	74	0.0928011	0.000590549	0.763444	6	0	0	0	0	0	0	0	0	0	0	0	0	0	0	0	0	0	0	0	74	0	0	0	0	0	0	0	0	0	0	0	0	0	0	0
Contig_Gammarus_90_201667_fr1	Gammarus Fossarum	GFOSS	F102282	11.4252	43712.9	11.4286	384.34	6	6	40	0.0915062	0.000582308	0.765788	6	0	0	0	0	0	0	0	0	0	0	0	0	0	0	0	0	0	0	0	40	0	0	0	0	0	0	0	0	0	0	0	0	0	0	0
gi|321462784	Gammarus Pulex	Daphnia Pulex	F102288	5.57897	41949.8	20.8556	237.92	6	6	38	0.0905845	0.000576443	0.768678	0	0	0	0	0	0	6	0	0	0	0	0	0	0	0	0	0	0	0	0	0	0	0	0	0	0	38	0	0	0	0	0	0	0	0	0
Contig_Gammarus_90_196884_fr4	Gammarus Roeseli	GFOSS	F102290	9.14663	26640.2	26.556	359.63	6	6	22	0.082582	0.000525519	0.78517	0	0	6	0	0	0	0	0	0	0	0	0	0	0	0	0	0	0	0	0	0	0	22	0	0	0	0	0	0	0	0	0	0	0	0	0
gi|668454030	Gammarus Roeseli	NCBInr	F102296	5.3582	41620.8	28.9894	431.16	6	6	34	0.0816899	0.000519842	0.788302	0	0	0	0	0	0	0	0	0	0	0	0	6	0	0	0	0	0	0	0	0	0	0	0	0	0	0	0	0	0	0	0	34	0	0	0
gi|391336468	Gammarus Roeseli	NCBInr	F102296	5.29047	41811.7	25.7979	421.82	6	6	33	0.0789252	0.000502248	0.792898	0	0	0	0	0	0	0	0	0	0	0	0	6	0	0	0	0	0	0	0	0	0	0	0	0	0	0	0	0	0	0	0	33	0	0	0
Contig_Gammarus_90_12473_fr6	Gammarus Fossarum	GFOSS	F102282	9.30402	68441	11.4671	375.63	6	6	54	0.0789001	0.000502088	0.7934	6	1	1	0	0	0	0	0	0	0	0	0	0	0	0	0	0	0	0	0	42	7	5	0	0	0	0	0	0	0	0	0	0	0	0	0
gi|640824027	Gammarus Roeseli	NCBInr	F102296	4.94288	50082.5	23.0599	425.04	6	6	38	0.0758748	0.000482837	0.800767	0	0	0	0	0	0	0	0	0	0	0	2	6	0	0	0	0	0	0	0	0	0	0	0	0	0	0	0	0	0	0	11	27	0	0	0
gi|161430	Parhyale Hawaiensis	NCBInr	F102293	5.21262	41741.4	16.4894	247.367	4	6	31	0.0742667	0.000472604	0.802677	0	0	0	0	0	0	0	0	0	0	0	0	3	4	4	0	0	0	0	0	0	0	0	0	0	0	0	0	0	0	0	0	8	10	13	0
Contig_Gammarus_90_105032_fr3	Gammarus Roeseli	GFOSS	F102290	9.59176	78987.9	10.3399	284.15	5	6	57	0.072163	0.000459216	0.808741	0	4	5	4	0	0	0	0	0	0	0	0	0	0	0	0	0	0	0	0	0	15	27	15	0	0	0	0	0	0	0	0	0	0	0	0
Contig_Gammarus_90_6394_fr3	Gammarus Roeseli	GFOSS	F102290	7.5391	35132.4	28.3019	334.64	6	6	25	0.0711594	0.00045283	0.812841	0	0	6	0	0	0	0	0	0	0	0	0	0	0	0	0	0	0	0	0	0	0	25	0	0	0	0	0	0	0	0	0	0	0	0	0
Contig_Gammarus_90_188305_fr3	Gammarus Roeseli	GFOSS	F102290	6.06254	35810.2	23.9748	314.47	6	6	25	0.0698125	0.000444259	0.81553	0	0	6	0	0	0	0	0	0	0	0	0	0	0	0	0	0	0	0	0	0	0	25	0	0	0	0	0	0	0	0	0	0	0	0	0
gi|440911048	Gammarus Roeseli	NCBInr	F102296	4.94686	49859.4	22.0982	437.53	6	6	33	0.0661862	0.000421182	0.824119	0	0	0	0	0	0	0	0	0	0	0	0	6	0	0	0	0	0	0	0	0	0	0	0	0	0	0	0	0	0	0	0	33	0	0	0
Contig_Gammarus_90_207130_fr1	Gammarus Pulex	GFOSS	F102287	10.1607	75928.1	6.5312	261.43	4	6	50	0.0658518	0.000419054	0.825379	3	4	3	0	0	0	0	0	0	0	0	0	0	0	0	0	0	0	0	0	9	17	24	0	0	0	0	0	0	0	0	0	0	0	0	0
Contig_Gammarus_90_4401_fr4	Gammarus Roeseli	GFOSS	F102290	9.61864	51068.6	20.6074	351.96	6	6	33	0.0646189	0.000411209	0.828694	0	4	6	0	0	0	0	0	0	0	0	0	0	0	0	0	0	0	0	0	0	8	25	0	0	0	0	0	0	0	0	0	0	0	0	0
Contig_Gammarus_90_40034_fr6	Gammarus Pulex	GFOSS	F102287	8.98045	81143.7	7.31364	294.92	5	6	52	0.0640838	0.000407804	0.832377	2	5	4	0	3	0	0	0	0	0	0	0	0	0	0	0	0	0	0	0	3	18	20	0	11	0	0	0	0	0	0	0	0	0	0	0
Contig_Gammarus_90_141775_fr4	Gammarus Roeseli	GFOSS	F102290	7.61849	36553.9	31.0241	407.57	6	6	23	0.0629208	0.000400403	0.8352	0	1	6	0	0	0	0	0	0	0	0	0	0	0	0	0	0	0	0	0	0	4	19	0	0	0	0	0	0	0	0	0	0	0	0	0
gi|734645239	Gammarus Roeseli	NCBInr	F102296	4.919	51704.4	21.2446	430.79	6	6	31	0.0599562	0.000381537	0.844941	0	0	0	0	0	0	0	0	0	0	0	0	6	0	0	0	0	0	0	0	0	0	0	0	0	0	0	0	0	0	0	0	31	0	0	0
Contig_Gammarus_90_137345_fr2	Gammarus Fossarum	GFOSS	F102282	9.42828	87320	7.63158	409.11	6	6	51	0.0584059	0.000371672	0.849826	6	0	0	0	0	0	0	0	0	0	0	0	0	0	0	0	0	0	0	0	51	0	0	0	0	0	0	0	0	0	0	0	0	0	0	0
gi|443684721	Gammarus Roeseli	NCBInr	F102296	4.76913	50528.2	14.2539	388.81	6	6	28	0.0554146	0.000352636	0.856658	0	0	0	0	0	0	0	0	0	0	3	0	6	0	0	0	0	0	0	0	0	0	0	0	0	0	0	0	0	0	11	0	17	0	0	0
Contig_Gammarus_90_9264_fr5	Hyallela Azteca	GFOSS	F102192	7.0513	85114.9	8.38794	293.697	5	6	47	0.0552195	0.000351395	0.857714	0	0	4	5	0	0	0	0	0	0	0	0	0	0	0	0	0	0	0	0	0	0	25	22	0	0	0	0	0	0	0	0	0	0	0	0
Contig_Gammarus_90_40044_fr3	Gammarus Fossarum	GFOSS	F102282	8.81064	76725.8	11.5836	296.28	5	6	41	0.0534371	0.000340052	0.86117	5	3	2	0	0	0	0	0	0	0	0	0	0	0	0	0	0	0	0	0	22	14	5	0	0	0	0	0	0	0	0	0	0	0	0	0
gi|116222125	Hyallela Azteca	NCBInr	F102294	5.33586	41490.8	23.8606	359.48	6	6	21	0.0506136	0.000322084	0.867118	0	0	0	0	0	0	0	0	0	0	0	0	0	6	0	0	0	0	0	0	0	0	0	0	0	0	0	0	0	0	0	0	0	21	0	0
gi|34484223	Gammarus Roeseli	NCBInr	F102296	4.97922	44977	21.6867	427.88	6	6	22	0.0489139	0.000311268	0.869974	0	0	0	0	0	0	0	0	0	0	2	0	6	0	1	0	0	0	0	0	0	0	0	0	0	0	0	0	0	0	4	0	16	0	2	0
Contig_Gammarus_90_18449_fr3	Hyallela Azteca	GFOSS	F102192	8.90909	46561	25.4157	368.76	6	6	22	0.0472498	0.000300679	0.874256	0	0	0	6	0	0	0	0	0	0	0	0	0	0	0	0	0	0	0	0	0	0	0	22	0	0	0	0	0	0	0	0	0	0	0	0
gi|198285477	Gammarus Roeseli	NCBInr	F102296	4.87203	52910.6	19.1919	422.78	6	6	25	0.0472495	0.000300677	0.874556	0	0	0	0	0	0	0	0	0	0	0	0	6	0	0	0	0	0	0	0	0	0	0	0	0	0	0	0	0	0	0	0	25	0	0	0
gi|405974790	Gammarus Roeseli	NCBInr	F102296	4.94589	44899.2	22.2222	386.09	6	6	19	0.042317	0.000269288	0.887277	0	0	0	0	0	0	0	0	0	0	0	0	6	0	0	0	0	0	0	0	0	0	0	0	0	0	0	0	0	0	0	0	19	0	0	0
gi|170051675	Hyallela Azteca	NCBInr	F102294	4.99869	49821.4	21.1581	451.91	6	6	20	0.0401434	0.000255456	0.892256	0	0	0	0	0	0	0	0	0	0	0	0	0	6	0	0	0	0	0	0	0	0	0	0	0	0	0	0	0	0	0	0	0	20	0	0
gi|375314779	Hyallela Azteca	NCBInr	F102294	8.15062	66026	14.5963	447.627	6	6	25	0.0378639	0.00024095	0.898968	0	0	0	0	0	0	0	0	0	0	3	3	0	6	0	0	0	0	0	0	0	0	0	0	0	0	0	0	0	0	6	8	0	11	0	0
gi|597739104	Hyallela Azteca	NCBInr	F102294	5.02533	58539.7	18.9394	449.01	6	6	22	0.0375814	0.000239153	0.900167	0	0	0	0	0	0	0	0	0	0	0	0	0	6	0	0	0	0	0	0	0	0	0	0	0	0	0	0	0	0	0	0	0	22	0	0
gi|7331218	Hyallela Azteca	NCBInr	F102294	8.1613	65978	14.5963	466.61	6	6	24	0.0363758	0.000231481	0.902738	0	0	0	0	0	0	0	0	0	0	0	0	0	6	2	0	0	0	0	0	0	0	0	0	0	0	0	0	0	0	0	0	0	11	13	0
gi|321477402	Gammarus Roeseli	Daphnia Pulex	F102291	5.13656	109192	10.5847	414.04	6	6	38	0.0348011	0.00022146	0.906129	0	0	0	0	0	1	0	6	0	0	0	0	5	0	0	0	0	0	0	0	0	0	0	0	0	1	0	23	0	0	0	0	14	0	0	0
Contig_Gammarus_90_162582_fr2	Gammarus Roeseli	GFOSS	F102290	8.95351	87933.4	11.7942	347.34	6	6	30	0.0341167	0.000217105	0.907443	0	0	6	0	0	0	0	0	0	0	0	0	0	0	0	0	0	0	0	0	0	0	30	0	0	0	0	0	0	0	0	0	0	0	0	0
Contig_Gammarus_90_3913_fr3	Gammarus Pulex	GFOSS	F102287	10.7978	82089.4	9.05405	256.267	5	6	28	0.0341091	0.000217057	0.90766	3	5	2	0	0	0	0	0	0	0	0	0	0	0	0	0	0	0	0	0	6	14	8	0	0	0	0	0	0	0	0	0	0	0	0	0
gi|114052278	Gammarus Roeseli	NCBInr	F102296	9.20915	59620.7	14.4665	365.25	6	6	20	0.0335454	0.000213469	0.909596	0	0	0	0	0	0	0	0	0	0	0	3	6	1	0	0	0	0	0	0	0	0	0	0	0	0	0	0	0	0	0	7	12	1	0	0
gi|209151440	Gammarus Roeseli	NCBInr	F102296	9.12736	59766.6	13.0435	358.17	6	6	20	0.0334635	0.000212948	0.910236	0	0	0	0	0	0	0	0	0	0	0	3	6	1	0	0	0	0	0	0	0	0	0	0	0	0	0	0	0	0	0	7	12	1	0	0
gi|357606304	Gammarus Roeseli	NCBInr	F102296	9.24063	59494.6	14.4928	365.25	6	6	19	0.0319357	0.000203226	0.914811	0	0	0	0	0	0	0	0	0	0	0	3	6	0	0	0	0	0	0	0	0	0	0	0	0	0	0	0	0	0	0	7	12	0	0	0
isotig09200_Frame_5	Parhyale Hawaiensis	PHAWA	F102197	5.6716	54218.8	16.9772	320.56	6	6	16	0.0295101	0.00018779	0.92262	0	0	0	0	0	0	0	0	0	0	0	0	0	0	0	0	0	1	0	6	0	0	0	0	0	0	0	0	0	0	0	0	0	0	0	0
Contig_Gammarus_90_30375_fr6	Gammarus Roeseli	GFOSS	F102290	9.4106	90105.8	9.44785	389.654	6	6	26	0.028855	0.000183621	0.923735	0	2	6	0	0	0	0	0	0	0	0	0	0	0	0	0	0	0	0	0	0	4	22	0	0	0	0	0	0	0	0	0	0	0	0	0
isotig04870_Frame_4	Hyallela Azteca	PHAWA	F102194	7.11483	119221	6.95901	361.12	6	6	33	0.0276797	0.000176143	0.927506	0	0	0	0	0	0	0	0	0	0	0	0	0	0	0	0	0	0	6	0	0	0	0	0	0	0	0	0	0	0	0	0	0	0	0	0
isotig09201_Frame_5	Parhyale Hawaiensis	PHAWA	F102197	5.7265	54088.9	17.0478	326.12	6	6	13	0.0240345	0.000152946	0.939644	0	0	0	0	0	0	0	0	0	0	0	0	0	0	0	0	0	0	0	6	0	0	0	0	0	0	0	0	0	0	0	0	0	0	0	0
gi|410509310	Gammarus Roeseli	NCBInr	F102296	5.75701	219576	2.56142	277.77	4	6	41	0.0186723	0.000118823	0.953158	0	0	0	0	0	0	0	0	0	0	0	4	4	0	4	0	0	0	0	0	0	0	0	0	0	0	0	0	0	0	0	18	17	0	6	0
gi|340378413	Gammarus Roeseli	NCBInr	F102296	7.62508	59077.9	13.8122	350.02	6	6	11	0.0186195	0.000118487	0.953395	0	0	0	0	0	0	0	0	0	0	0	0	6	1	0	0	0	0	0	0	0	0	0	0	0	0	0	0	0	0	0	0	10	1	0	0
gi|288816877	Gammarus Roeseli	NCBInr	F102296	8.96634	59188.3	13.8182	359.97	6	6	10	0.0168952	0.000107514	0.957761	0	0	0	0	0	0	0	0	0	0	0	0	6	0	0	0	0	0	0	0	0	0	0	0	0	0	0	0	0	0	0	0	10	0	0	0
gi|21961605	Gammarus Pulex	NCBInr	F102295	5.09025	58791.6	18.1507	434.1	6	6	8	0.0136074	8.65919e-05	0.967961	0	0	0	0	0	0	0	0	0	0	0	6	0	0	0	0	0	0	0	0	0	0	0	0	0	0	0	0	0	0	0	8	0	0	0	0
Contig_Gammarus_90_31902_fr5	Gammarus Roeseli	GFOSS	F102290	8.96568	149839	8.15549	332.75	6	6	20	0.0133476	8.49391e-05	0.968561	0	2	6	0	0	0	0	0	0	0	0	0	0	0	0	0	0	0	0	0	0	3	17	0	0	0	0	0	0	0	0	0	0	0	0	0
GIB53OK02HRXY1_Frame_1	Gammarus Roeseli	PHAWA	F102292	10.2746	12407	66.3717	367.84	5	5	273	2.20038	0.0140023	0.0306388	0	0	0	0	0	0	0	0	0	0	0	0	0	0	0	4	4	5	4	4	0	0	0	0	0	0	0	0	0	0	0	0	0	0	0	42
Contig_Gammarus_90_13250_fr6	Gammarus Roeseli	GFOSS	F102290	10.4685	15546.7	52.4476	367.84	5	5	275	1.76886	0.0112563	0.0418951	4	4	5	4	4	0	0	0	0	0	0	0	0	0	0	0	0	0	0	0	43	63	74	45	50	0	0	0	0	0	0	0	0	0	0	0
gi|321450918	Gammarus Roeseli	Daphnia Pulex	F102291	11.2694	15378.5	44.1176	273.41	5	5	183	1.18997	0.00757251	0.0752378	0	0	0	0	0	4	5	5	1	2	0	0	0	0	0	0	0	0	0	0	0	0	0	0	0	41	49	71	9	13	0	0	0	0	0	0
contig48162_Frame_4	Gammarus Roeseli	PHAWA	F102292	5.29021	20065	27.5281	294.5	4	5	113	0.563171	0.00358379	0.209724	0	0	0	0	0	0	0	0	0	0	0	0	0	0	0	2	4	4	4	4	0	0	0	0	0	0	0	0	0	0	0	0	0	0	0	13
gi|321460806	Gammarus Roeseli	Daphnia Pulex	F102291	4.67359	29283.5	16.2162	223.04	5	5	120	0.409787	0.00260772	0.319983	0	0	0	0	0	2	4	5	3	2	0	0	0	0	0	0	0	0	0	0	0	0	0	0	0	11	28	32	29	20	0	0	0	0	0	0
Contig_Gammarus_90_203191_fr4	Gammarus Fossarum	GFOSS	F102282	9.74751	14033.2	30.5785	286.06	5	5	54	0.384801	0.00244872	0.34779	5	2	0	0	0	0	0	0	0	0	0	0	0	0	0	0	0	0	0	0	37	17	0	0	0	0	0	0	0	0	0	0	0	0	0	0
Contig_Gammarus_90_2799_fr2	Gammarus Roeseli	GFOSS	F102290	10.0635	30687.8	27.1739	297.43	5	5	115	0.374742	0.0023847	0.350174	4	4	5	0	4	0	0	0	0	0	0	0	0	0	0	0	0	0	0	0	25	34	41	0	15	0	0	0	0	0	0	0	0	0	0	0
Contig_Gammarus_90_204978_fr4	Gammarus Fossarum	GFOSS	F102282	10.7415	22444.4	19.5	323.94	5	5	72	0.320792	0.00204139	0.38769	5	0	0	0	0	0	0	0	0	0	0	0	0	0	0	0	0	0	0	0	72	0	0	0	0	0	0	0	0	0	0	0	0	0	0	0
Contig_Gammarus_90_206684_fr4	Gammarus Fossarum	GFOSS	F102282	8.25091	22934.1	27.3632	325.64	5	5	72	0.313942	0.0019978	0.395727	5	0	0	0	2	0	0	0	0	0	0	0	0	0	0	0	0	0	0	0	60	0	0	0	12	0	0	0	0	0	0	0	0	0	0	0
Contig_Gammarus_90_206432_fr2	Gammarus Roeseli	GFOSS	F102290	10.2821	20615.4	34.6369	278.97	5	5	62	0.300747	0.00191383	0.415229	0	4	5	3	4	0	0	0	0	0	0	0	0	0	0	0	0	0	0	0	0	10	29	7	16	0	0	0	0	0	0	0	0	0	0	0
gi|480318331	Gammarus Roeseli	NCBInr	F102296	5.0517	23596.5	31.7757	308.73	4	5	58	0.245799	0.00156417	0.485717	0	0	0	0	0	0	0	0	0	0	3	0	4	0	4	0	0	0	0	0	0	0	0	0	0	0	0	0	0	0	14	0	27	0	17	0
Contig_Gammarus_90_200269_fr2	Gammarus Roeseli	GFOSS	F102290	9.95269	29290.7	27.3764	353.47	5	5	71	0.242398	0.00154252	0.495024	0	5	5	0	0	0	0	0	0	0	0	0	0	0	0	0	0	0	0	0	0	28	43	0	0	0	0	0	0	0	0	0	0	0	0	0
Contig_Gammarus_90_202069_fr4	Gammarus Fossarum	GFOSS	F102282	9.50542	29018	24.5211	422.24	5	5	66	0.227445	0.00144737	0.520409	5	0	0	0	0	0	0	0	0	0	0	0	0	0	0	0	0	0	0	0	66	0	0	0	0	0	0	0	0	0	0	0	0	0	0	0
GIB53OK01CAAN7_Frame_5	Parhyale Hawaiensis	PHAWA	F102197	5.35043	17779.6	36.6013	332.84	5	5	39	0.219353	0.00139587	0.528916	0	0	0	0	0	0	0	0	0	0	0	0	0	0	0	0	0	0	0	5	0	0	0	0	0	0	0	0	0	0	0	0	0	0	0	0
gi|239505083	Gammarus Roeseli	NCBInr	F102296	5.13564	25601.9	24.0909	301.15	4	5	55	0.214828	0.00136708	0.537202	0	0	0	0	0	0	0	0	0	0	0	4	4	4	3	0	0	0	0	0	0	0	0	0	0	0	0	0	0	0	0	15	17	9	14	0
gi|194772468	Gammarus Pulex	NCBInr	F102295	10.6615	21230.7	19.7917	272.18	4	5	42	0.197827	0.00125889	0.561917	0	0	0	0	0	0	0	0	0	0	2	4	0	0	0	0	0	0	0	0	0	0	0	0	0	0	0	0	0	0	17	25	0	0	0	0
Contig_Gammarus_90_201865_fr3	Gammarus Fossarum	GFOSS	F102282	6.50491	26820.7	26.5306	415.28	5	5	49	0.182695	0.0011626	0.583686	5	0	0	0	0	0	0	0	0	0	0	0	0	0	0	0	0	0	0	0	49	0	0	0	0	0	0	0	0	0	0	0	0	0	0	0
Contig_Gammarus_90_201978_fr3	Gammarus Fossarum	GFOSS	F102282	9.78886	28714.6	17.3228	332.12	5	5	51	0.17761	0.00113024	0.595148	5	0	0	0	0	0	0	0	0	0	0	0	0	0	0	0	0	0	0	0	51	0	0	0	0	0	0	0	0	0	0	0	0	0	0	0
Contig_Gammarus_90_205707_fr3	Gammarus Roeseli	GFOSS	F102290	9.52214	29068.5	16.0305	243.85	4	5	50	0.172008	0.00109459	0.616242	0	3	4	4	0	0	0	0	0	0	0	0	0	0	0	0	0	0	0	0	0	13	21	16	0	0	0	0	0	0	0	0	0	0	0	0
Contig_Gammarus_90_204890_fr1	Gammarus Roeseli	GFOSS	F102290	8.77573	36748.3	18.8088	272.84	5	5	61	0.165994	0.00105632	0.634557	0	4	5	0	4	0	0	0	0	0	0	0	0	0	0	0	0	0	0	0	0	15	27	0	19	0	0	0	0	0	0	0	0	0	0	0
Contig_Gammarus_90_23428_fr4	Gammarus Roeseli	GFOSS	F102290	8.60673	43587.9	21.0256	343.43	5	5	71	0.162889	0.00103656	0.637678	3	3	5	2	0	0	0	0	0	0	0	0	0	0	0	0	0	0	0	0	11	20	34	6	0	0	0	0	0	0	0	0	0	0	0	0
Contig_Gammarus_90_201834_fr5	Gammarus Fossarum	GFOSS	F102282	9.62422	43667.5	12.3457	375.18	5	5	71	0.162592	0.00103467	0.639749	5	0	0	0	0	0	0	0	0	0	0	0	0	0	0	0	0	0	0	0	71	0	0	0	0	0	0	0	0	0	0	0	0	0	0	0
GIB53OK01E0DY3_Frame_1	Parhyale Hawaiensis	PHAWA	F102197	4.43467	16781	64.3357	311.337	5	5	27	0.160896	0.00102388	0.642839	0	0	0	0	0	0	0	0	0	0	0	0	0	0	0	0	0	0	0	5	0	0	0	0	0	0	0	0	0	0	0	0	0	0	0	0
gi|3183060	Hyallela Azteca	NCBInr	F102294	5.86513	39991.2	16.573	243.24	4	5	63	0.157535	0.00100249	0.646876	0	0	0	0	0	0	0	0	0	0	0	3	2	4	3	0	0	0	0	0	0	0	0	0	0	0	0	0	0	0	0	11	12	22	18	0
Contig_Gammarus_90_206849_fr3	Gammarus Fossarum	GFOSS	F102282	9.98229	35467.8	18.241	356.11	5	5	53	0.149431	0.00095092	0.659618	5	0	0	0	0	0	0	0	0	0	0	0	0	0	0	0	0	0	0	0	53	0	0	0	0	0	0	0	0	0	0	0	0	0	0	0
gi|38488401	Gammarus Pulex	NCBInr	F102295	4.90306	49177.8	12.7563	344.96	5	5	67	0.13624	0.000866978	0.683146	0	0	0	0	0	0	0	0	0	0	0	5	5	5	5	0	0	0	0	0	0	0	0	0	0	0	0	0	0	0	0	12	22	21	12	0
Contig_Gammarus_90_196745_fr1	Gammarus Roeseli	GFOSS	F102290	8.64062	40557	17.4785	247.74	4	5	54	0.133146	0.000847288	0.688264	0	4	4	2	3	0	0	0	0	0	0	0	0	0	0	0	0	0	0	0	0	14	22	9	9	0	0	0	0	0	0	0	0	0	0	0
Contig_Gammarus_90_192695_fr3	Gammarus Roeseli	GFOSS	F102290	7.1454	50086.7	12.1413	282.37	4	5	66	0.131771	0.00083854	0.690796	0	2	4	3	3	0	0	0	0	0	0	0	0	0	0	0	0	0	0	0	0	13	25	13	15	0	0	0	0	0	0	0	0	0	0	0
Contig_Gammarus_90_145070_fr4	Gammarus Roeseli	GFOSS	F102290	7.77598	18608.1	37.6471	382.16	5	5	23	0.123602	0.000786554	0.706235	0	0	5	0	0	0	0	0	0	0	0	0	0	0	0	0	0	0	0	0	0	0	23	0	0	0	0	0	0	0	0	0	0	0	0	0
isotig03274_Frame_5	Parhyale Hawaiensis	PHAWA	F102197	4.73355	29578.3	32.0144	371.9	5	5	36	0.121711	0.000774518	0.710129	0	0	0	0	0	0	0	0	0	0	0	0	0	0	0	0	0	0	0	5	0	0	0	0	0	0	0	0	0	0	0	0	0	0	0	0
gi|37925239	Gammarus Roeseli	NCBInr	F102296	5.21543	58528.1	12.8205	324.587	4	5	70	0.119601	0.000761091	0.713961	0	0	0	0	0	0	0	0	0	0	0	3	4	4	4	0	0	0	0	0	0	0	0	0	0	0	0	0	0	0	0	22	20	10	18	0
Contig_Gammarus_90_98464_fr4	Gammarus Pulex	GFOSS	F102287	7.76632	36433.5	25.4491	307.71	5	5	43	0.118023	0.000751052	0.716224	3	5	0	0	0	0	0	0	0	0	0	0	0	0	0	0	0	0	0	0	14	29	0	0	0	0	0	0	0	0	0	0	0	0	0	0
Contig_Gammarus_90_205425_fr5	Gammarus Fossarum	GFOSS	F102282	9.22571	41564.8	17.9348	291.04	5	5	48	0.115482	0.000734883	0.722161	5	0	0	0	0	0	0	0	0	0	0	0	0	0	0	0	0	0	0	0	48	0	0	0	0	0	0	0	0	0	0	0	0	0	0	0
Contig_Gammarus_90_125513_fr1	Gammarus Roeseli	GFOSS	F102290	9.3352	41113.2	19.0476	260.05	5	5	47	0.114318	0.000727477	0.725078	0	4	5	0	3	0	0	0	0	0	0	0	0	0	0	0	0	0	0	0	0	12	18	0	17	0	0	0	0	0	0	0	0	0	0	0
gi|678001816	Hyallela Azteca	NCBInr	F102294	5.12316	46258.9	18.0723	394.46	5	5	49	0.105926	0.000674067	0.737613	0	0	0	0	0	0	0	0	0	0	0	0	5	5	0	0	0	0	0	0	0	0	0	0	0	0	0	0	0	0	0	0	30	19	0	0
gi|658860287	Hyallela Azteca	NCBInr	F102294	4.94288	50155.5	17.0732	387.25	5	5	52	0.103678	0.000659762	0.742939	0	0	0	0	0	0	0	0	0	0	0	0	5	5	0	0	0	0	0	0	0	0	0	0	0	0	0	0	0	0	0	0	32	20	0	0
Contig_Gammarus_90_36277_fr4	Gammarus Roeseli	GFOSS	F102290	8.79955	27780.6	28.9256	291.42	5	5	28	0.10079	0.000641386	0.746825	0	0	5	0	0	0	0	0	0	0	0	0	0	0	0	0	0	0	0	0	0	0	28	0	0	0	0	0	0	0	0	0	0	0	0	0
gi|402168637	Hyallela Azteca	NCBInr	F102294	5.12869	22296.2	42.8571	357.907	5	5	22	0.0986714	0.000627905	0.750004	0	0	0	0	0	0	0	0	0	0	0	0	0	5	0	0	0	0	0	0	0	0	0	0	0	0	0	0	0	0	0	0	0	22	0	0
Contig_Gammarus_90_48901_fr2	Gammarus Roeseli	GFOSS	F102290	7.74695	34734.8	18.328	256.15	4	5	34	0.0978844	0.000622897	0.753127	0	3	4	0	0	0	0	0	0	0	0	0	0	0	0	0	0	0	0	0	0	16	18	0	0	0	0	0	0	0	0	0	0	0	0	0
gi|480318640	Hyallela Azteca	NCBInr	F102294	5.0516	23698.6	40.8451	357.907	5	5	23	0.0970521	0.000617601	0.754367	0	0	0	0	0	0	0	0	0	0	0	0	0	5	0	0	0	0	0	0	0	0	0	0	0	0	0	0	0	0	0	0	0	23	0	0
Contig_Gammarus_90_98270_fr2	Gammarus Roeseli	GFOSS	F102290	9.94774	30074.8	23.0216	293.3	5	5	27	0.0897762	0.000571299	0.770397	0	3	5	0	0	0	0	0	0	0	0	0	0	0	0	0	0	0	0	0	0	8	19	0	0	0	0	0	0	0	0	0	0	0	0	0
gi|657556466	Hyallela Azteca	NCBInr	F102294	4.89114	50182.5	16.8514	367.32	5	5	42	0.0836945	0.000532598	0.782523	0	0	0	0	0	0	0	0	0	0	0	0	5	5	0	0	0	0	0	0	0	0	0	0	0	0	0	0	0	0	0	0	27	15	0	0
Contig_Gammarus_90_48484_fr2	Parhyale Hawaiensis	GFOSS	F102195	8.84877	58703.6	9.62672	233.26	4	5	46	0.0783598	0.00049865	0.793899	3	0	0	3	4	0	0	0	0	0	0	0	0	0	0	0	0	0	0	0	5	0	0	26	15	0	0	0	0	0	0	0	0	0	0	0
Contig_Gammarus_90_12473_fr4	Gammarus Fossarum	GFOSS	F102282	9.86641	66599.7	7.40741	374.17	5	5	52	0.0780785	0.00049686	0.795888	5	0	0	0	0	0	0	0	0	0	0	0	0	0	0	0	0	0	0	0	52	0	0	0	0	0	0	0	0	0	0	0	0	0	0	0
Contig_Gammarus_90_144511_fr1	Gammarus Roeseli	GFOSS	F102290	9.21283	46569.2	15.2913	281.84	5	5	36	0.0773044	0.000491934	0.796872	0	3	5	3	0	0	0	0	0	0	0	0	0	0	0	0	0	0	0	0	0	5	17	14	0	0	0	0	0	0	0	0	0	0	0	0
gi|221125076	Gammarus Roeseli	NCBInr	F102296	5.29052	41668.8	23.1383	324.93	5	5	32	0.076796	0.000488699	0.798339	0	0	0	0	0	0	0	0	0	0	3	0	5	0	0	0	0	0	0	0	0	0	0	0	0	0	0	0	0	0	13	0	19	0	0	0
Contig_Gammarus_90_121109_fr1	Gammarus Fossarum	GFOSS	F102282	5.81452	30379.9	31.4879	290.86	5	5	23	0.075708	0.000481775	0.801249	5	0	0	0	0	0	0	0	0	0	0	0	0	0	0	0	0	0	0	0	23	0	0	0	0	0	0	0	0	0	0	0	0	0	0	0
Contig_Gammarus_90_36276_fr5	Gammarus Roeseli	GFOSS	F102290	8.65345	48642	17.096	313.707	5	5	35	0.0719543	0.000457888	0.809658	0	0	5	0	0	0	0	0	0	0	0	0	0	0	0	0	0	0	0	0	0	0	35	0	0	0	0	0	0	0	0	0	0	0	0	0
Contig_Gammarus_90_2745_fr2	Gammarus Fossarum	GFOSS	F102282	7.29456	35692	28	291.41	5	5	25	0.0700437	0.00044573	0.815086	5	0	0	0	0	0	0	0	0	0	0	0	0	0	0	0	0	0	0	0	25	0	0	0	0	0	0	0	0	0	0	0	0	0	0	0
Contig_Gammarus_90_3149_fr3	Gammarus Roeseli	GFOSS	F102290	11.0157	58991.7	13.8132	295.79	5	5	35	0.0593304	0.000377555	0.846835	0	4	5	0	0	0	0	0	0	0	0	0	0	0	0	0	0	0	0	0	0	15	20	0	0	0	0	0	0	0	0	0	0	0	0	0
Contig_Gammarus_90_276_fr5	Gammarus Fossarum	GFOSS	F102282	10.5985	129674	4.99139	309.81	4	5	76	0.0586083	0.00037296	0.848709	4	2	0	2	0	0	0	0	0	0	0	0	0	0	0	0	0	0	0	0	54	19	0	3	0	0	0	0	0	0	0	0	0	0	0	0
gi|21667231	Gammarus Roeseli	NCBInr	F102296	5.85449	43936.9	21.7172	361.66	5	5	25	0.0568997	0.000362087	0.852016	0	0	0	0	0	0	0	0	0	0	0	0	5	0	0	0	0	0	0	0	0	0	0	0	0	0	0	0	0	0	0	0	25	0	0	0
Contig_Gammarus_90_4152_fr4	Gammarus Roeseli	GFOSS	F102290	5.52985	101349	7.78781	267.42	5	5	57	0.0562416	0.000357899	0.854532	3	3	5	1	0	0	0	0	0	0	0	0	0	0	0	0	0	0	0	0	13	19	21	4	0	0	0	0	0	0	0	0	0	0	0	0
gi|82706447	Gammarus Roeseli	NCBInr	F102296	5.79203	23439.8	39.6396	366.71	5	5	13	0.0554613	0.000352933	0.856305	0	0	0	0	0	0	0	0	0	0	0	0	5	0	0	0	0	0	0	0	0	0	0	0	0	0	0	0	0	0	0	0	13	0	0	0
Contig_Gammarus_90_48741_fr3	Gammarus Roeseli	GFOSS	F102290	9.23977	65320.4	8.37696	312.21	5	5	36	0.055113	0.000350717	0.858065	0	0	5	0	0	0	0	0	0	0	0	0	0	0	0	0	0	0	0	0	0	0	36	0	0	0	0	0	0	0	0	0	0	0	0	0
Contig_Gammarus_90_12654_fr6	Gammarus Fossarum	GFOSS	F102282	10.6278	54716.5	11.2266	354.1	5	5	30	0.054828	0.000348904	0.858414	5	0	0	0	0	0	0	0	0	0	0	0	0	0	0	0	0	0	0	0	30	0	0	0	0	0	0	0	0	0	0	0	0	0	0	0
gi|418207530	Gammarus Roeseli	NCBInr	F102296	5.73406	46109.8	20.7229	359.977	5	5	25	0.0542184	0.000345024	0.8598	0	0	0	0	0	0	0	0	0	0	0	0	5	0	0	0	0	0	0	0	0	0	0	0	0	0	0	0	0	0	0	0	25	0	0	0
Contig_Gammarus_90_203833_fr2	Gammarus Roeseli	GFOSS	F102290	6.83543	41533.8	21.2202	278.78	5	5	22	0.0529688	0.000337072	0.861846	0	1	5	0	0	0	0	0	0	0	0	0	0	0	0	0	0	0	0	0	0	3	19	0	0	0	0	0	0	0	0	0	0	0	0	0
gi|224061194	Gammarus Roeseli	NCBInr	F102296	4.94972	49819.9	17.7778	373.35	5	5	26	0.052188	0.000332103	0.864191	0	0	0	0	0	0	0	0	0	0	0	0	5	0	0	0	0	0	0	0	0	0	0	0	0	0	0	0	0	0	0	0	26	0	0	0
Contig_Gammarus_90_27942_fr5	Hyallela Azteca	GFOSS	F102192	8.50542	67615.1	9.71993	226.61	4	5	35	0.0517636	0.000329403	0.864851	0	0	4	4	0	0	0	0	0	0	0	0	0	0	0	0	0	0	0	0	0	0	16	19	0	0	0	0	0	0	0	0	0	0	0	0
gi|557017089	Gammarus Roeseli	NCBInr	F102296	5.0606	49978.5	19.4196	353.99	5	5	24	0.0480207	0.000305584	0.872439	0	0	0	0	0	0	0	0	0	0	0	0	5	0	0	0	0	0	0	0	0	0	0	0	0	0	0	0	0	0	0	0	24	0	0	0
gi|84682178	Hyallela Azteca	NCBInr	F102294	5.22346	42405	20.4724	306.87	5	5	20	0.0471642	0.000300134	0.874856	0	0	0	0	0	0	0	0	0	0	0	0	0	5	0	0	0	0	0	0	0	0	0	0	0	0	0	0	0	0	0	0	0	20	0	0
gi|312088984	Gammarus Roeseli	NCBInr	F102296	4.75604	49946.8	13.0337	340.07	5	5	23	0.046049	0.000293037	0.876632	0	0	0	0	0	0	0	0	0	0	0	0	5	0	0	0	0	0	0	0	0	0	0	0	0	0	0	0	0	0	0	0	23	0	0	0
gi|385145408	Gammarus Roeseli	NCBInr	F102296	4.94814	50160.6	16.6297	350.09	5	5	23	0.0458527	0.000291788	0.877508	0	0	0	0	0	0	0	0	0	0	0	0	5	0	0	0	0	0	0	0	0	0	0	0	0	0	0	0	0	0	0	0	23	0	0	0
gi|530723033	Parhyale Hawaiensis	NCBInr	F102293	5.22346	41790.9	15.6915	343.95	5	5	19	0.0454644	0.000289317	0.87838	0	0	0	0	0	0	0	0	0	0	0	0	0	0	5	0	0	0	0	0	0	0	0	0	0	0	0	0	0	0	0	0	0	0	19	0
Contig_Gammarus_90_17207_fr2	Gammarus Roeseli	GFOSS	F102290	11.3843	49027.5	14.3508	338.61	5	5	22	0.0448727	0.000285552	0.8801	0	0	5	0	0	0	0	0	0	0	0	0	0	0	0	0	0	0	0	0	0	0	22	0	0	0	0	0	0	0	0	0	0	0	0	0
gi|695545493	Gammarus Roeseli	NCBInr	F102296	5.3856	41676.1	23.2	321.85	5	5	18	0.0431903	0.000274845	0.884286	0	0	0	0	0	0	0	0	0	0	0	0	5	0	0	0	0	0	0	0	0	0	0	0	0	0	0	0	0	0	0	0	18	0	0	0
gi|223016075	Gammarus Roeseli	NCBInr	F102296	5.29625	41734.8	21.2766	332.57	5	5	18	0.0431295	0.000274459	0.88456	0	0	0	0	0	0	0	0	0	0	0	0	5	0	0	0	0	0	0	0	0	0	0	0	0	0	0	0	0	0	0	0	18	0	0	0
gi|385145406	Gammarus Roeseli	NCBInr	F102296	4.82679	50087.4	16.6667	343.35	5	5	21	0.0419267	0.000266805	0.888348	0	0	0	0	0	0	0	0	0	0	0	0	5	0	0	0	0	0	0	0	0	0	0	0	0	0	0	0	0	0	0	0	21	0	0	0
Contig_Gammarus_90_48730_fr5	Gammarus Pulex	GFOSS	F102287	9.10778	36034.8	9.77918	181.63	4	5	15	0.0416264	0.000264894	0.889143	0	4	4	0	0	0	0	0	0	0	0	0	0	0	0	0	0	0	0	0	0	8	7	0	0	0	0	0	0	0	0	0	0	0	0	0
isotig07507_Frame_5	Parhyale Hawaiensis	PHAWA	F102197	8.96813	63223.3	17.9211	294.817	5	5	26	0.0411241	0.000261697	0.88967	0	0	0	0	0	0	0	0	0	0	0	0	0	0	0	0	0	2	2	5	0	0	0	0	0	0	0	0	0	0	0	0	0	0	0	0
gi|321455641	Gammarus Roeseli	Daphnia Pulex	F102291	4.99415	82492.6	7.10306	208.12	5	5	33	0.0400036	0.000254567	0.892766	0	0	0	0	0	0	3	5	0	0	0	0	0	0	0	0	0	0	0	0	0	0	0	0	0	0	10	23	0	0	0	0	0	0	0	0
gi|321459623	Gammarus Roeseli	Daphnia Pulex	F102291	5.5322	72773.2	7.22892	221.95	4	5	29	0.0398498	0.000253588	0.893274	0	0	0	0	0	0	0	4	2	0	0	0	0	0	0	0	0	0	0	0	0	0	0	0	0	0	0	24	5	0	0	0	0	0	0	0
Contig_Gammarus_90_13142_fr5	Gammarus Roeseli	GFOSS	F102290	10.1479	81127	8.69565	212.064	4	5	32	0.0394443	0.000251008	0.894787	0	3	4	0	0	0	0	0	0	0	0	0	0	0	0	0	0	0	0	0	0	18	14	0	0	0	0	0	0	0	0	0	0	0	0	0
Contig_Gammarus_90_4741_fr1	Gammarus Roeseli	GFOSS	F102290	8.80491	143320	5.6872	274.04	4	5	56	0.0390734	0.000248647	0.896034	2	3	4	3	0	0	0	0	0	0	0	0	0	0	0	0	0	0	0	0	11	8	25	12	0	0	0	0	0	0	0	0	0	0	0	0
Contig_Gammarus_90_48166_fr4	Parhyale Hawaiensis	GFOSS	F102195	9.09556	50497.4	10.2975	180.33	3	5	19	0.0376257	0.000239435	0.899688	3	0	0	0	3	0	0	0	0	0	0	0	0	0	0	0	0	0	0	0	6	0	0	0	13	0	0	0	0	0	0	0	0	0	0	0
gi|585668762	Hyallela Azteca	NCBInr	F102294	4.86671	48694.8	19.6796	386.44	5	5	18	0.036965	0.00023523	0.900876	0	0	0	0	0	0	0	0	0	0	0	0	0	5	0	0	0	0	0	0	0	0	0	0	0	0	0	0	0	0	0	0	0	18	0	0
gi|676444463	Hyallela Azteca	NCBInr	F102294	4.95315	49798.1	17.3719	370.93	5	5	18	0.036146	0.000230018	0.903199	0	0	0	0	0	0	0	0	0	0	0	0	0	5	0	0	0	0	0	0	0	0	0	0	0	0	0	0	0	0	0	0	0	18	0	0
gi|675862300	Gammarus Roeseli	NCBInr	F102296	4.88869	50268.2	14.0312	331.13	5	5	17	0.0338186	0.000215208	0.90874	0	0	0	0	0	0	0	0	0	0	0	0	5	0	0	0	0	0	0	0	0	0	0	0	0	0	0	0	0	0	0	0	17	0	0	0
gi|512902558	Gammarus Pulex	NCBInr	F102295	5.85659	223362	3.6243	413.37	5	5	72	0.0322347	0.000205128	0.913995	0	0	0	0	0	0	0	0	0	0	0	5	4	0	4	0	0	0	0	0	0	0	0	0	0	0	0	0	0	0	0	28	28	0	16	0
gi|594631230	Gammarus Roeseli	NCBInr	F102296	4.86763	54544.3	12.6761	331.13	5	5	17	0.0311673	0.000198336	0.917617	0	0	0	0	0	0	0	0	0	0	0	0	5	0	0	0	0	0	0	0	0	0	0	0	0	0	0	0	0	0	0	0	17	0	0	0
Contig_Gammarus_90_45655_fr3	Gammarus Fossarum	GFOSS	F102282	9.4381	63470.2	12.611	280.34	5	5	18	0.0283598	0.00018047	0.924644	5	0	0	0	0	0	0	0	0	0	0	0	0	0	0	0	0	0	0	0	18	0	0	0	0	0	0	0	0	0	0	0	0	0	0	0
Contig_Gammarus_90_47680_fr4	Gammarus Roeseli	GFOSS	F102290	8.53144	63759.9	8.71886	266.59	5	5	18	0.0282309	0.00017965	0.925544	0	0	5	0	0	0	0	0	0	0	0	0	0	0	0	0	0	0	0	0	0	0	18	0	0	0	0	0	0	0	0	0	0	0	0	0
isotig10480_Frame_3	Parhyale Hawaiensis	PHAWA	F102197	9.43013	67745	14.3092	310.83	5	5	19	0.0280464	0.000178476	0.926797	0	0	0	0	0	0	0	0	0	0	0	0	0	0	0	0	0	0	0	5	0	0	0	0	0	0	0	0	0	0	0	0	0	0	0	0
gi|372001229	Gammarus Roeseli	NCBInr	F102296	5.20674	70393.8	8.54037	265.01	4	5	19	0.026991	0.00017176	0.929411	0	0	0	0	0	0	0	0	0	0	0	0	4	0	1	0	0	0	0	0	0	0	0	0	0	0	0	0	0	0	0	0	16	0	3	0
gi|83025072	Gammarus Roeseli	NCBInr	F102296	4.79556	50237.2	10.9375	325.6	5	5	13	0.0258772	0.000164672	0.933946	0	0	0	0	0	0	0	0	0	0	0	0	5	0	0	0	0	0	0	0	0	0	0	0	0	0	0	0	0	0	0	0	13	0	0	0
gi|513194598	Hyallela Azteca	NCBInr	F102294	4.95545	50857.9	18.559	366.51	5	5	13	0.0255614	0.000162663	0.934598	0	0	0	0	0	0	0	0	0	0	0	0	0	5	0	0	0	0	0	0	0	0	0	0	0	0	0	0	0	0	0	0	0	13	0	0
gi|321460059	Gammarus Roeseli	Daphnia Pulex	F102291	5.89176	112505	8.16929	294.64	5	5	23	0.0204436	0.000130095	0.948666	0	0	0	0	0	0	0	5	0	0	0	0	0	0	0	0	0	0	0	0	0	0	0	0	0	0	0	23	0	0	0	0	0	0	0	0
contig35849_Frame_2	Parhyale Hawaiensis	PHAWA	F102197	6.78201	75256	12.8012	222.21	4	5	15	0.019932	0.000126839	0.950327	0	0	0	0	0	0	0	0	0	0	0	0	0	0	0	0	0	0	1	4	0	0	0	0	0	0	0	0	0	0	0	0	0	0	0	0
isotig06611_Frame_2	Parhyale Hawaiensis	PHAWA	F102197	4.34915	79218.5	8.93617	245	4	5	15	0.018935	0.000120495	0.952681	0	0	0	0	0	0	0	0	0	0	0	0	0	0	0	0	0	0	2	4	0	0	0	0	0	0	0	0	0	0	0	0	0	0	0	0
gi|749729766	Gammarus Roeseli	NCBInr	F102296	9.00953	59325.4	11.8738	301.73	5	5	11	0.0185418	0.000117993	0.953513	0	0	0	0	0	0	0	0	0	0	0	2	5	0	0	0	0	0	0	0	0	0	0	0	0	0	0	0	0	0	0	3	8	0	0	0
Contig_Gammarus_90_209438_fr3	Gammarus Roeseli	GFOSS	F102290	8.49463	78604.6	9.81767	345.63	5	5	14	0.0178107	0.00011334	0.955121	0	0	5	0	0	0	0	0	0	0	0	0	0	0	0	0	0	0	0	0	0	0	14	0	0	0	0	0	0	0	0	0	0	0	0	0
gi|1351907	Hyallela Azteca	NCBInr	F102294	5.8227	69248.4	11.6969	323.07	5	5	9	0.0129967	8.27057e-05	0.970238	0	0	0	0	0	0	0	0	0	0	0	0	0	5	0	0	0	0	0	0	0	0	0	0	0	0	0	0	0	0	0	0	0	9	0	0
Contig_Gammarus_90_4071_fr2	Gammarus Pulex	GFOSS	F102287	9.42772	217977	3.45717	235.41	4	5	27	0.0123866	7.88236e-05	0.972012	0	4	2	1	0	0	0	0	0	0	0	0	0	0	0	0	0	0	0	0	0	13	12	2	0	0	0	0	0	0	0	0	0	0	0	0
gi|170059745	Gammarus Pulex	NCBInr	F102295	10.695	13330.5	54.8387	339.61	4	4	148	1.11024	0.00706511	0.0823029	0	0	0	0	0	0	0	0	0	0	4	4	4	4	3	0	0	0	0	0	0	0	0	0	0	0	0	0	0	0	18	38	38	25	29	0
Contig_Gammarus_90_201476_fr6	Gammarus Fossarum	GFOSS	F102282	9.50854	15226.8	25.1908	282.18	4	4	114	0.748679	0.00476429	0.128602	4	4	3	0	0	0	0	0	0	0	0	0	0	0	0	0	0	0	0	0	61	35	18	0	0	0	0	0	0	0	0	0	0	0	0	0
Contig_Gammarus_90_169584_fr4	Gammarus Pulex	GFOSS	F102287	10.3967	15624.9	42.8571	360.74	4	4	99	0.633604	0.004032	0.167723	3	4	4	0	2	0	0	0	0	0	0	0	0	0	0	0	0	0	0	0	13	36	44	0	6	0	0	0	0	0	0	0	0	0	0	0
gi|321463426	Gammarus Roeseli	Daphnia Pulex	F102291	11.2694	15318.5	43.3824	208.68	4	4	97	0.633221	0.00402956	0.171752	0	0	0	0	0	3	4	4	0	0	0	0	0	0	0	0	0	0	0	0	0	0	0	0	0	18	28	51	0	0	0	0	0	0	0	0
Contig_Gammarus_90_203411_fr2	Gammarus Roeseli	GFOSS	F102290	9.01235	21852.3	22.3404	195.56	4	4	104	0.475922	0.00302857	0.249275	3	3	4	3	3	0	0	0	0	0	0	0	0	0	0	0	0	0	0	0	21	18	20	24	21	0	0	0	0	0	0	0	0	0	0	0
gi|443683124	Gammarus Roeseli	NCBInr	F102296	10.8404	27867.3	22.1774	301.37	4	4	129	0.462908	0.00294576	0.270112	0	0	0	0	0	0	0	0	0	0	2	3	4	2	2	0	0	0	0	0	0	0	0	0	0	0	0	0	0	0	27	30	44	14	14	0
gi|391344312	Gammarus Roeseli	NCBInr	F102296	10.8493	30971.9	19.8556	301.37	4	4	129	0.416506	0.00265048	0.312148	0	0	0	0	0	0	0	0	0	0	2	3	4	2	2	0	0	0	0	0	0	0	0	0	0	0	0	0	0	0	27	30	44	14	14	0
gi|480318630	Gammarus Roeseli	NCBInr	F102296	5.07665	15248.5	44.8529	368.75	4	4	61	0.40004	0.00254569	0.332845	0	0	0	0	0	0	0	0	0	0	3	0	4	0	0	0	0	0	0	0	0	0	0	0	0	0	0	0	0	0	18	0	43	0	0	0
gi|230338	Parhyale Hawaiensis	NCBInr	F102293	8.69	23290.3	29.148	279.88	4	4	86	0.369252	0.00234977	0.354896	0	0	0	0	0	0	0	0	0	0	1	2	1	3	4	0	0	0	0	0	0	0	0	0	0	0	0	0	0	0	11	16	9	22	28	0
GIAFTRM02HA892_Frame_2	Parhyale Hawaiensis	PHAWA	F102197	8.66439	19438.8	36.2069	232	4	4	71	0.365249	0.0023243	0.359556	0	0	0	0	0	0	0	0	0	0	0	0	0	0	0	1	3	4	4	4	0	0	0	0	0	0	0	0	0	0	0	0	0	0	0	4
Contig_Gammarus_90_28570_fr3	Gammarus Fossarum	GFOSS	F102282	7.15026	14505.4	58.2677	291.91	4	4	45	0.31023	0.00197418	0.401669	4	1	2	0	0	0	0	0	0	0	0	0	0	0	0	0	0	0	0	0	40	1	4	0	0	0	0	0	0	0	0	0	0	0	0	0
Contig_Gammarus_90_34340_fr6	Gammarus Fossarum	GFOSS	F102282	7.98643	16664.8	35.9712	287.24	4	4	45	0.27003	0.00171836	0.449505	4	0	0	0	0	0	0	0	0	0	0	0	0	0	0	0	0	0	0	0	45	0	0	0	0	0	0	0	0	0	0	0	0	0	0	0
gi|321478205	Hyallela Azteca	Daphnia Pulex	F102193	5.49949	39916	10.084	185.85	3	4	104	0.260547	0.00165802	0.469617	0	0	0	0	0	1	3	3	3	3	0	0	0	0	0	0	0	0	0	0	0	0	0	0	0	2	23	25	36	18	0	0	0	0	0	0
Contig_Gammarus_90_25209_fr4	Gammarus Roeseli	GFOSS	F102290	6.12066	29263.1	18.0392	278.21	4	4	67	0.228957	0.00145699	0.51751	2	3	4	0	2	0	0	0	0	0	0	0	0	0	0	0	0	0	0	0	7	20	22	0	18	0	0	0	0	0	0	0	0	0	0	0
Contig_Gammarus_90_205479_fr1	Gammarus Fossarum	GFOSS	F102282	10.2998	28971.5	15.8301	289.9	4	4	65	0.224358	0.00142773	0.523269	4	0	0	0	0	0	0	0	0	0	0	0	0	0	0	0	0	0	0	0	65	0	0	0	0	0	0	0	0	0	0	0	0	0	0	0
Contig_Gammarus_90_198854_fr5	Gammarus Roeseli	GFOSS	F102290	7.69537	34516.3	12.6623	278.47	4	4	70	0.202802	0.00129055	0.551748	0	3	4	3	0	0	0	0	0	0	0	0	0	0	0	0	0	0	0	0	0	22	28	20	0	0	0	0	0	0	0	0	0	0	0	0
Contig_Gammarus_90_20975_fr4	Gammarus Roeseli	GFOSS	F102290	6.29246	15297.9	48.1203	260.51	4	4	31	0.202642	0.00128953	0.553038	0	3	4	1	1	0	0	0	0	0	0	0	0	0	0	0	0	0	0	0	0	11	16	3	1	0	0	0	0	0	0	0	0	0	0	0
gi|71148423	Parhyale Hawaiensis	NCBInr	F102293	4.74316	24715	25.1142	267.347	4	4	50	0.202307	0.0012874	0.554325	0	0	0	0	0	0	0	0	0	0	0	0	2	3	4	0	0	0	0	0	0	0	0	0	0	0	0	0	0	0	0	0	14	16	20	0
Contig_Gammarus_90_206723_fr2	Gammarus Fossarum	GFOSS	F102282	9.75891	39295.7	14.2857	287.24	4	4	79	0.20104	0.00127934	0.555604	4	0	0	0	0	0	0	0	0	0	0	0	0	0	0	0	0	0	0	0	79	0	0	0	0	0	0	0	0	0	0	0	0	0	0	0
Contig_Gammarus_90_98040_fr4	Gammarus Fossarum	GFOSS	F102282	7.0104	20849.4	34.7826	305.1	4	4	40	0.191852	0.00122087	0.573053	4	0	0	0	0	0	0	0	0	0	0	0	0	0	0	0	0	0	0	0	40	0	0	0	0	0	0	0	0	0	0	0	0	0	0	0
gi|676431307	Gammarus Roeseli	NCBInr	F102296	11.3629	11358.3	23.301	186.732	3	4	21	0.184887	0.00117655	0.580194	0	0	0	0	0	0	0	0	0	0	0	3	3	0	0	0	0	0	0	0	0	0	0	0	0	0	0	0	0	0	0	9	12	0	0	0
gi|187968785	Gammarus Roeseli	NCBInr	F102296	4.74091	22381.8	33.6634	308.73	4	4	41	0.183185	0.00116571	0.58136	0	0	0	0	0	0	0	0	0	0	3	0	4	0	0	0	0	0	0	0	0	0	0	0	0	0	0	0	0	0	14	0	27	0	0	0
Contig_Gammarus_90_201744_fr2	Gammarus Fossarum	GFOSS	F102282	8.48467	42733.9	15.1042	308.48	4	4	78	0.182525	0.00116152	0.584848	4	0	0	0	0	0	0	0	0	0	0	0	0	0	0	0	0	0	0	0	78	0	0	0	0	0	0	0	0	0	0	0	0	0	0	0
gi|480318369	Gammarus Roeseli	NCBInr	F102296	5.00263	22517.2	33.3333	307.047	4	4	41	0.182083	0.0011587	0.586007	0	0	0	0	0	0	0	0	0	0	3	0	4	0	0	0	0	0	0	0	0	0	0	0	0	0	0	0	0	0	14	0	27	0	0	0
Contig_Gammarus_90_170702_fr2	Gammarus Pulex	GFOSS	F102287	6.66224	29812.7	28.7879	318.84	4	4	54	0.181131	0.00115265	0.587159	0	4	4	2	2	0	0	0	0	0	0	0	0	0	0	0	0	0	0	0	0	24	20	6	4	0	0	0	0	0	0	0	0	0	0	0
gi|122044770	Gammarus Roeseli	NCBInr	F102296	11.0533	13389.5	54.4	264.07	4	4	24	0.179245	0.00114065	0.590603	0	0	0	0	0	0	0	0	0	0	0	0	4	0	0	0	0	0	0	0	0	0	0	0	0	0	0	0	0	0	0	0	24	0	0	0
Contig_Gammarus_90_48222_fr4	Gammarus Roeseli	GFOSS	F102290	6.20536	16269	25	277.42	4	4	29	0.178254	0.00113433	0.594018	0	0	4	0	0	0	0	0	0	0	0	0	0	0	0	0	0	0	0	0	0	0	29	0	0	0	0	0	0	0	0	0	0	0	0	0
Contig_Gammarus_90_19997_fr1	Gammarus Fossarum	GFOSS	F102282	9.5937	24510.6	12.844	254.52	4	4	43	0.175434	0.00111639	0.601878	4	0	0	0	0	0	0	0	0	0	0	0	0	0	0	0	0	0	0	0	43	0	0	0	0	0	0	0	0	0	0	0	0	0	0	0
Contig_Gammarus_90_9548_fr5	Gammarus Fossarum	GFOSS	F102282	10.2255	36601.7	14.939	296.28	4	4	62	0.169391	0.00107794	0.626011	4	0	0	0	0	0	0	0	0	0	0	0	0	0	0	0	0	0	0	0	62	0	0	0	0	0	0	0	0	0	0	0	0	0	0	0
Contig_Gammarus_90_23321_fr2	Gammarus Roeseli	GFOSS	F102290	9.73688	41005.5	12.0219	304.97	4	4	69	0.16827	0.0010708	0.630308	0	3	4	0	3	0	0	0	0	0	0	0	0	0	0	0	0	0	0	0	0	27	25	0	17	0	0	0	0	0	0	0	0	0	0	0
Contig_Gammarus_90_37336_fr5	Gammarus Fossarum	GFOSS	F102282	9.01199	20703	31.2169	260.53	4	4	34	0.164228	0.00104508	0.635602	4	0	0	0	0	0	0	0	0	0	0	0	0	0	0	0	0	0	0	0	34	0	0	0	0	0	0	0	0	0	0	0	0	0	0	0
GIAFTRM01CTKBE_Frame_5	Parhyale Hawaiensis	PHAWA	F102197	10.3033	16890.2	30.3448	207.31	4	4	26	0.153935	0.000979581	0.653815	0	0	0	0	0	0	0	0	0	0	0	0	0	0	0	0	1	1	1	4	0	0	0	0	0	0	0	0	0	0	0	0	0	0	0	0
Contig_Gammarus_90_23850_fr4	Gammarus Roeseli	GFOSS	F102290	9.65576	39836.7	17.8161	268.88	4	4	61	0.153125	0.000974427	0.656746	3	3	4	2	2	0	0	0	0	0	0	0	0	0	0	0	0	0	0	0	4	12	30	10	5	0	0	0	0	0	0	0	0	0	0	0
isotig30773_Frame_5	Parhyale Hawaiensis	PHAWA	F102197	8.65545	18645.2	39.5349	195.87	3	4	26	0.139446	0.000887377	0.676992	0	0	0	0	0	0	0	0	0	0	0	0	0	0	0	0	0	0	2	3	0	0	0	0	0	0	0	0	0	0	0	0	0	0	0	0
Contig_Gammarus_90_196397_fr2	Gammarus Fossarum	GFOSS	F102282	5.53343	19542.8	28.8136	239.56	4	4	26	0.133041	0.000846622	0.689111	4	0	0	0	0	0	0	0	0	0	0	0	0	0	0	0	0	0	0	0	26	0	0	0	0	0	0	0	0	0	0	0	0	0	0	0
Contig_Gammarus_90_24823_fr3	Gammarus Roeseli	GFOSS	F102290	9.71832	45571.7	17.4684	292.63	4	4	58	0.127272	0.000809907	0.699829	0	3	4	2	0	0	0	0	0	0	0	0	0	0	0	0	0	0	0	0	0	21	29	8	0	0	0	0	0	0	0	0	0	0	0	0
Contig_Gammarus_90_8190_fr1	Gammarus Pulex	GFOSS	F102287	9.66179	57596.4	11.412	305.35	4	4	73	0.126744	0.000806548	0.701443	0	4	3	0	3	0	0	0	0	0	0	0	0	0	0	0	0	0	0	0	0	25	23	0	25	0	0	0	0	0	0	0	0	0	0	0
gi|66774602	Hyallela Azteca	NCBInr	F102294	4.60939	27833.7	21.9512	293.78	4	4	35	0.125747	0.000800202	0.704648	0	0	0	0	0	0	0	0	0	0	1	2	0	4	0	0	0	0	0	0	0	0	0	0	0	0	0	0	0	0	2	10	0	23	0	0
Contig_Gammarus_90_208036_fr5	Gammarus Roeseli	GFOSS	F102290	10.468	27841.3	26.7717	267.25	4	4	35	0.125713	0.000799985	0.705448	0	3	4	0	0	0	0	0	0	0	0	0	0	0	0	0	0	0	0	0	0	7	28	0	0	0	0	0	0	0	0	0	0	0	0	0
gi|135487	Gammarus Roeseli	NCBInr	F102296	4.57989	20309.5	23.7288	253.15	4	4	25	0.123095	0.000783328	0.707018	0	0	0	0	0	0	0	0	0	0	0	2	4	0	2	0	0	0	0	0	0	0	0	0	0	0	0	0	0	0	0	5	11	0	9	0
contig35614_Frame_6	Gammarus Roeseli	PHAWA	F102292	5.34103	28063.6	12.253	166	3	4	34	0.121153	0.00077097	0.7109	0	0	0	0	0	0	0	0	0	0	0	0	0	0	0	1	1	3	2	2	0	0	0	0	0	0	0	0	0	0	0	0	0	0	0	1
gi|391340828	Gammarus Roeseli	NCBInr	F102296	10.8541	28092.4	15.415	285.217	4	4	34	0.121029	0.000770182	0.71167	0	0	0	0	0	0	0	0	0	0	0	0	4	0	0	0	0	0	0	0	0	0	0	0	0	0	0	0	0	0	0	0	34	0	0	0
Contig_Gammarus_90_199018_fr2	Gammarus Fossarum	GFOSS	F102282	9.31036	47605.4	8.41346	269.63	4	4	57	0.119734	0.000761941	0.7132	4	0	0	1	0	0	0	0	0	0	0	0	0	0	0	0	0	0	0	0	55	0	0	2	0	0	0	0	0	0	0	0	0	0	0	0
Contig_Gammarus_90_198358_fr3	Gammarus Fossarum	GFOSS	F102282	9.25239	32290.2	14.4828	298.01	4	4	38	0.117683	0.000748885	0.717722	4	0	0	0	0	0	0	0	0	0	0	0	0	0	0	0	0	0	0	0	38	0	0	0	0	0	0	0	0	0	0	0	0	0	0	0
gi|157878189	Parhyale Hawaiensis	NCBInr	F102293	8.69	23290.3	29.148	279.88	4	4	27	0.115928	0.000737719	0.719955	0	0	0	0	0	0	0	0	0	0	0	0	0	0	4	0	0	0	0	0	0	0	0	0	0	0	0	0	0	0	0	0	0	0	27	0
gi|511915211	Gammarus Roeseli	NCBInr	F102296	10.8628	18159	14.3713	190.097	3	4	21	0.115645	0.00073592	0.720691	0	0	0	0	0	0	0	0	0	0	0	3	3	0	0	0	0	0	0	0	0	0	0	0	0	0	0	0	0	0	0	9	12	0	0	0
contig38831_Frame_2	Gammarus Roeseli	PHAWA	F102292	9.32063	25897.2	12.3404	133.51	2	4	29	0.111981	0.000712603	0.728666	0	0	0	0	0	0	0	0	0	0	0	0	0	0	0	0	2	2	2	2	0	0	0	0	0	0	0	0	0	0	0	0	0	0	0	0
Contig_Gammarus_90_206666_fr6	Gammarus Pulex	GFOSS	F102287	10.9731	31602.8	6.18182	143.57	3	4	35	0.11075	0.000704766	0.730082	3	3	0	0	2	0	0	0	0	0	0	0	0	0	0	0	0	0	0	0	21	11	0	0	3	0	0	0	0	0	0	0	0	0	0	0
Contig_Gammarus_90_17207_fr1	Gammarus Roeseli	GFOSS	F102290	11.0895	49232.2	12.7563	245	4	4	54	0.109684	0.000697986	0.73078	0	4	4	2	2	0	0	0	0	0	0	0	0	0	0	0	0	0	0	0	0	17	22	9	6	0	0	0	0	0	0	0	0	0	0	0
Contig_Gammarus_90_134128_fr2	Gammarus Roeseli	GFOSS	F102290	9.65361	58758.2	10.1818	293.32	4	4	63	0.107219	0.0006823	0.734901	0	2	4	0	2	0	0	0	0	0	0	0	0	0	0	0	0	0	0	0	0	17	31	0	15	0	0	0	0	0	0	0	0	0	0	0
gi|46401500	Parhyale Hawaiensis	NCBInr	F102293	6.3924	28969.4	12.9412	288.277	4	4	31	0.107009	0.000680964	0.735582	0	0	0	0	0	0	0	0	0	0	0	0	0	0	4	0	0	0	0	0	0	0	0	0	0	0	0	0	0	0	0	0	0	0	31	0
gi|530723035	Gammarus Roeseli	NCBInr	F102296	5.09899	41632.6	14.8936	319.74	4	4	44	0.105686	0.000672546	0.738959	0	0	0	0	0	0	0	0	0	0	0	4	4	0	0	0	0	0	0	0	0	0	0	0	0	0	0	0	0	0	0	16	28	0	0	0
Contig_Gammarus_90_2853_fr3	Gammarus Pulex	GFOSS	F102287	9.32994	58697.3	15.3992	347.93	4	4	62	0.105627	0.000672165	0.739631	1	4	4	0	2	0	0	0	0	0	0	0	0	0	0	0	0	0	0	0	2	27	27	0	6	0	0	0	0	0	0	0	0	0	0	0
contig03737_Frame_4	Parhyale Hawaiensis	PHAWA	F102197	5.49126	26871.3	24.6862	240.6	4	4	27	0.100479	0.000639408	0.747464	0	0	0	0	0	0	0	0	0	0	0	0	0	0	0	0	3	0	0	4	0	0	0	0	0	0	0	0	0	0	0	0	0	0	0	0
Contig_Gammarus_90_22220_fr5	Gammarus Fossarum	GFOSS	F102282	9.0653	30899.4	26.087	245.76	4	4	31	0.100325	0.000638431	0.748103	4	0	0	0	0	0	0	0	0	0	0	0	0	0	0	0	0	0	0	0	31	0	0	0	0	0	0	0	0	0	0	0	0	0	0	0
gi|296434064	Gammarus Roeseli	NCBInr	F102296	5.33591	25946.9	21.03	304.46	4	4	26	0.100205	0.000637661	0.74874	0	0	0	0	0	0	0	0	0	0	0	0	4	0	0	0	0	0	0	0	0	0	0	0	0	0	0	0	0	0	0	0	26	0	0	0
Contig_Gammarus_90_195483_fr1	Gammarus Roeseli	GFOSS	F102290	9.03642	33012.6	12.2924	191.24	3	4	33	0.0999618	0.000636117	0.749376	0	0	3	3	0	0	0	0	0	0	0	0	0	0	0	0	0	0	0	0	0	0	17	16	0	0	0	0	0	0	0	0	0	0	0	0
GAP9EXG06HBCS1_Frame_2	Gammarus Roeseli	PHAWA	F102292	7.77583	16368.2	42.5676	221.13	4	4	16	0.0977507	0.000622046	0.753749	0	0	0	0	0	0	0	0	0	0	0	0	0	0	0	0	0	4	0	0	0	0	0	0	0	0	0	0	0	0	0	0	0	0	0	0
Contig_Gammarus_90_48119_fr1	Gammarus Pulex	GFOSS	F102287	9.23302	30977.9	14.3382	203.3	4	4	30	0.0968432	0.000616271	0.754983	0	4	3	0	1	0	0	0	0	0	0	0	0	0	0	0	0	0	0	0	0	18	10	0	2	0	0	0	0	0	0	0	0	0	0	0
Contig_Gammarus_90_190188_fr3	Gammarus Pulex	GFOSS	F102287	5.674	25959.1	21.8884	228.81	4	4	25	0.0963054	0.000612849	0.757439	0	4	0	0	0	0	0	0	0	0	0	0	0	0	0	0	0	0	0	0	0	25	0	0	0	0	0	0	0	0	0	0	0	0	0	0
Contig_Gammarus_90_39262_fr4	Gammarus Fossarum	GFOSS	F102282	9.77787	45837.2	13.9024	270.21	4	4	44	0.0959919	0.000610854	0.75805	4	0	0	0	0	0	0	0	0	0	0	0	0	0	0	0	0	0	0	0	44	0	0	0	0	0	0	0	0	0	0	0	0	0	0	0
gi|207298827	Gammarus Roeseli	NCBInr	F102296	5.23005	41813	14.8936	329.49	4	4	40	0.0956641	0.000608768	0.759877	0	0	0	0	0	0	0	0	0	0	0	4	4	0	0	0	0	0	0	0	0	0	0	0	0	0	0	0	0	0	0	16	24	0	0	0
Contig_Gammarus_90_49115_fr1	Gammarus Roeseli	GFOSS	F102290	9.89386	38463.4	12.2093	214	4	4	35	0.0909955	0.000579059	0.766947	0	3	4	3	0	0	0	0	0	0	0	0	0	0	0	0	0	0	0	0	0	4	15	16	0	0	0	0	0	0	0	0	0	0	0	0
Contig_Gammarus_90_206718_fr5	Gammarus Pulex	GFOSS	F102287	10.0267	25172.6	11.5044	242.3	4	4	22	0.0873965	0.000556156	0.775476	0	4	0	0	0	0	0	0	0	0	0	0	0	0	0	0	0	0	0	0	0	22	0	0	0	0	0	0	0	0	0	0	0	0	0	0
Contig_Gammarus_90_47479_fr5	Hyallela Azteca	GFOSS	F102192	8.74848	58729	6.58915	182.307	3	4	51	0.0868395	0.000552612	0.776584	3	2	3	3	3	0	0	0	0	0	0	0	0	0	0	0	0	0	0	0	4	13	13	15	6	0	0	0	0	0	0	0	0	0	0	0
Contig_Gammarus_90_12402_fr1	Gammarus Roeseli	GFOSS	F102290	7.66858	47401.6	15.2174	216.08	3	4	40	0.0843853	0.000536994	0.780918	2	0	3	0	0	0	0	0	0	0	0	0	0	0	0	0	0	0	0	0	18	0	22	0	0	0	0	0	0	0	0	0	0	0	0	0
Contig_Gammarus_90_208021_fr3	Gammarus Roeseli	GFOSS	F102290	10.0267	55762.5	12.9666	255.1	4	4	47	0.084286	0.000536362	0.781454	2	4	4	0	0	0	0	0	0	0	0	0	0	0	0	0	0	0	0	0	8	15	24	0	0	0	0	0	0	0	0	0	0	0	0	0
Contig_Gammarus_90_21030_fr6	Gammarus Roeseli	GFOSS	F102290	8.77936	51568.5	11.8568	280.21	4	4	43	0.0833843	0.000530624	0.783586	0	0	4	0	2	0	0	0	0	0	0	0	0	0	0	0	0	0	0	0	0	0	39	0	4	0	0	0	0	0	0	0	0	0	0	0
Contig_Gammarus_90_202660_fr4	Gammarus Fossarum	GFOSS	F102282	6.82245	16842.7	34.4156	217.01	4	4	14	0.0831222	0.000528956	0.784644	4	0	0	0	0	0	0	0	0	0	0	0	0	0	0	0	0	0	0	0	14	0	0	0	0	0	0	0	0	0	0	0	0	0	0	0
gi|165973154	Hyallela Azteca	NCBInr	F102294	4.97503	50030.6	13.7472	329.64	4	4	41	0.0819498	0.000521495	0.78674	0	0	0	0	0	0	0	0	0	0	0	0	4	4	0	0	0	0	0	0	0	0	0	0	0	0	0	0	0	0	0	0	24	17	0	0
gi|380003174	Gammarus Roeseli	NCBInr	F102296	4.78196	28069.9	24.2915	323.14	4	4	23	0.0819382	0.000521422	0.787261	0	0	0	0	0	0	0	0	0	0	0	0	4	0	0	0	0	0	0	0	0	0	0	0	0	0	0	0	0	0	0	0	23	0	0	0
gi|372001247	Gammarus Roeseli	NCBInr	F102296	4.81641	17343.6	44.2308	316.22	4	4	14	0.0807214	0.000513679	0.789849	0	0	0	0	0	0	0	0	0	0	0	0	4	0	0	0	0	0	0	0	0	0	0	0	0	0	0	0	0	0	0	0	14	0	0	0
Contig_Gammarus_90_168248_fr3	Gammarus Pulex	GFOSS	F102287	5.89682	26029.9	31.0044	268.71	4	4	21	0.0806764	0.000513392	0.790362	0	4	0	0	0	0	0	0	0	0	0	0	0	0	0	0	0	0	0	0	0	21	0	0	0	0	0	0	0	0	0	0	0	0	0	0
Contig_Gammarus_90_17550_fr4	Gammarus Roeseli	GFOSS	F102290	9.87045	35795.9	16.5109	348.177	4	4	28	0.0782213	0.000497769	0.794396	0	0	4	0	0	0	0	0	0	0	0	0	0	0	0	0	0	0	0	0	0	0	28	0	0	0	0	0	0	0	0	0	0	0	0	0
Contig_Gammarus_90_195874_fr3	Hyallela Azteca	GFOSS	F102192	9.85368	58838.5	11.7988	220.81	4	4	46	0.0781802	0.000497507	0.794894	0	3	3	4	3	0	0	0	0	0	0	0	0	0	0	0	0	0	0	0	0	3	18	12	13	0	0	0	0	0	0	0	0	0	0	0
Contig_Gammarus_90_205472_fr6	Gammarus Roeseli	GFOSS	F102290	10.2003	35418.7	13.7821	200.59	3	4	27	0.0762308	0.000485102	0.799801	0	2	3	3	0	0	0	0	0	0	0	0	0	0	0	0	0	0	0	0	0	4	17	6	0	0	0	0	0	0	0	0	0	0	0	0
Contig_Gammarus_90_36278_fr6	Gammarus Roeseli	GFOSS	F102290	9.17561	39333.4	16.1932	251.54	4	4	29	0.0737287	0.00046918	0.804559	0	0	4	0	0	0	0	0	0	0	0	0	0	0	0	0	0	0	0	0	0	0	29	0	0	0	0	0	0	0	0	0	0	0	0	0
isotig05519_Frame_6	Gammarus Roeseli	PHAWA	F102292	5.127	72565.1	9.33544	238	4	4	53	0.0730379	0.000464784	0.806895	0	0	0	0	0	0	0	0	0	0	0	0	0	0	0	2	2	4	1	1	0	0	0	0	0	0	0	0	0	0	0	0	0	0	0	12
Contig_Gammarus_90_3519_fr2	Gammarus Fossarum	GFOSS	F102282	9.52582	83583.7	6.73077	288.39	4	4	61	0.0729807	0.00046442	0.807359	4	0	0	0	0	0	0	0	0	0	0	0	0	0	0	0	0	0	0	0	61	0	0	0	0	0	0	0	0	0	0	0	0	0	0	0
Contig_Gammarus_90_207858_fr1	Hyallela Azteca	GFOSS	F102192	9.08698	50149.5	8.48624	225.31	4	4	36	0.0717853	0.000456813	0.810115	0	0	3	4	2	0	0	0	0	0	0	0	0	0	0	0	0	0	0	0	0	0	13	17	6	0	0	0	0	0	0	0	0	0	0	0
isotig21619_Frame_3	Parhyale Hawaiensis	PHAWA	F102197	9.50271	33863.5	13.1313	216	4	4	23	0.0679198	0.000432214	0.818579	0	0	0	0	0	0	0	0	0	0	0	0	0	0	0	0	0	0	0	4	0	0	0	0	0	0	0	0	0	0	0	0	0	0	0	0
gi|480318168	Gammarus Pulex	NCBInr	F102295	5.0517	23828.9	28.3721	302.03	4	4	16	0.0671453	0.000427286	0.821155	0	0	0	0	0	0	0	0	0	0	0	4	0	0	0	0	0	0	0	0	0	0	0	0	0	0	0	0	0	0	0	16	0	0	0	0
Contig_Gammarus_90_201362_fr5	Gammarus Fossarum	GFOSS	F102282	10.0245	78510.6	5.86552	294.46	4	4	51	0.0649594	0.000413375	0.827458	4	3	0	0	0	0	0	0	0	0	0	0	0	0	0	0	0	0	0	0	38	13	0	0	0	0	0	0	0	0	0	0	0	0	0	0
gi|672718656	Hyallela Azteca	NCBInr	F102294	6.20081	26583.4	30.1255	309.77	4	4	17	0.0639497	0.00040695	0.832784	0	0	0	0	0	0	0	0	0	0	0	0	0	4	0	0	0	0	0	0	0	0	0	0	0	0	0	0	0	0	0	0	0	17	0	0
gi|632991595	Gammarus Roeseli	NCBInr	F102296	4.93761	28291.1	30.0395	292.14	4	4	18	0.0636243	0.00040488	0.833594	0	0	0	0	0	0	0	0	0	0	0	0	4	0	0	0	0	0	0	0	0	0	0	0	0	0	0	0	0	0	0	0	18	0	0	0
gi|3915092	Gammarus Roeseli	NCBInr	F102296	5.04639	50218.6	14.1907	294.32	4	4	31	0.0617301	0.000392826	0.838769	0	0	0	0	0	0	0	0	0	0	3	0	4	0	0	0	0	0	0	0	0	0	0	0	0	0	0	0	0	0	6	0	25	0	0	0
Contig_Gammarus_90_183830_fr3	Gammarus Roeseli	GFOSS	F102290	9.31849	60541.5	8.75233	247.12	4	4	37	0.0611151	0.000388912	0.840331	0	0	4	0	2	0	0	0	0	0	0	0	0	0	0	0	0	0	0	0	0	0	24	0	13	0	0	0	0	0	0	0	0	0	0	0
Contig_Gammarus_90_205637_fr3	Gammarus Roeseli	GFOSS	F102290	9.98071	43095.5	10.0264	216.92	4	4	26	0.0603312	0.000383923	0.842643	0	0	4	0	0	0	0	0	0	0	0	0	0	0	0	0	0	0	0	0	0	0	26	0	0	0	0	0	0	0	0	0	0	0	0	0
Contig_Gammarus_90_22266_fr2	Parhyale Hawaiensis	GFOSS	F102195	5.49714	23270.1	33.6585	211.39	4	4	14	0.060163	0.000382853	0.844177	0	0	0	0	4	0	0	0	0	0	0	0	0	0	0	0	0	0	0	0	0	0	0	0	14	0	0	0	0	0	0	0	0	0	0	0
Contig_Gammarus_90_18968_fr2	Gammarus Fossarum	GFOSS	F102282	10.7043	47843.2	12.7232	267.37	4	4	28	0.0585246	0.000372427	0.849082	4	2	2	0	0	0	0	0	0	0	0	0	0	0	0	0	0	0	0	0	9	10	9	0	0	0	0	0	0	0	0	0	0	0	0	0
Contig_Gammarus_90_50923_fr1	Gammarus Roeseli	GFOSS	F102290	10.7363	46612.8	13.5071	278.78	4	4	27	0.057924	0.000368605	0.850564	0	3	4	0	0	0	0	0	0	0	0	0	0	0	0	0	0	0	0	0	0	8	19	0	0	0	0	0	0	0	0	0	0	0	0	0
Contig_Gammarus_90_116507_fr5	Gammarus Pulex	GFOSS	F102287	9.78319	31423.4	19.322	219.46	4	4	18	0.0572822	0.000364521	0.850929	1	4	0	0	0	0	0	0	0	0	0	0	0	0	0	0	0	0	0	0	3	15	0	0	0	0	0	0	0	0	0	0	0	0	0	0
Contig_Gammarus_90_121218_fr5	Gammarus Pulex	GFOSS	F102287	8.40436	35359.8	14.2857	163.9	3	4	20	0.0565614	0.000359934	0.853098	1	3	0	0	2	0	0	0	0	0	0	0	0	0	0	0	0	0	0	0	1	13	0	0	6	0	0	0	0	0	0	0	0	0	0	0
gi|497811189	Gammarus Pulex	NCBInr	F102295	4.80164	51887.8	13.2924	291.55	4	4	29	0.0558899	0.000355661	0.855244	0	0	0	0	0	0	0	0	0	0	0	4	3	0	0	0	0	0	0	0	0	0	0	0	0	0	0	0	0	0	0	15	14	0	0	0
gi|207298841	Parhyale Hawaiensis	NCBInr	F102293	5.22944	41650.7	14.6277	289.45	4	4	22	0.0528203	0.000336127	0.862855	0	0	0	0	0	0	0	0	0	0	0	0	0	0	4	0	0	0	0	0	0	0	0	0	0	0	0	0	0	0	0	0	0	0	22	0
Contig_Gammarus_90_201762_fr5	Gammarus Fossarum	GFOSS	F102282	10.1343	43475.4	18.4987	235.51	4	4	22	0.0506033	0.000322019	0.867441	4	0	0	0	0	0	0	0	0	0	0	0	0	0	0	0	0	0	0	0	22	0	0	0	0	0	0	0	0	0	0	0	0	0	0	0
Contig_Gammarus_90_21424_fr5	Gammarus Pulex	GFOSS	F102287	8.17858	46127.9	13.5714	219.57	3	4	23	0.0498614	0.000317298	0.868399	2	3	0	0	0	0	0	0	0	0	0	0	0	0	0	0	0	0	0	0	7	16	0	0	0	0	0	0	0	0	0	0	0	0	0	0
Contig_Gammarus_90_105262_fr3	Gammarus Roeseli	GFOSS	F102290	10.4587	38347.4	15.1976	218.73	4	4	19	0.049547	0.000315297	0.869347	0	0	4	0	0	0	0	0	0	0	0	0	0	0	0	0	0	0	0	0	0	0	19	0	0	0	0	0	0	0	0	0	0	0	0	0
contig00231_Frame_1	Gammarus Roeseli	PHAWA	F102292	5.20516	20454	34.0541	205.1	4	4	10	0.0488902	0.000311118	0.870285	0	0	0	0	0	0	0	0	0	0	0	0	0	0	0	0	0	4	0	0	0	0	0	0	0	0	0	0	0	0	0	0	0	0	0	0
Contig_Gammarus_90_3149_fr2	Gammarus Pulex	GFOSS	F102287	9.4425	57449.9	10.8949	259.61	4	4	28	0.0487381	0.00031015	0.870595	0	4	0	3	0	0	0	0	0	0	0	0	0	0	0	0	0	0	0	0	0	22	0	6	0	0	0	0	0	0	0	0	0	0	0	0
Contig_Gammarus_90_210885_fr3	Gammarus Roeseli	GFOSS	F102290	8.89048	51355.3	10.5495	267.27	4	4	25	0.0486805	0.000309783	0.870905	1	0	4	0	1	0	0	0	0	0	0	0	0	0	0	0	0	0	0	0	7	0	16	0	2	0	0	0	0	0	0	0	0	0	0	0
isotig03276_Frame_2	Parhyale Hawaiensis	PHAWA	F102197	5.12731	30884.3	39.5018	262.07	4	4	15	0.0485684	0.00030907	0.871214	0	0	0	0	0	0	0	0	0	0	0	0	0	0	0	0	0	0	0	4	0	0	0	0	0	0	0	0	0	0	0	0	0	0	0	0
gi|113307	Parhyale Hawaiensis	NCBInr	F102293	5.43973	41608.9	14.6667	269.03	4	4	20	0.0480667	0.000305877	0.871828	0	0	0	0	0	0	0	0	0	0	0	0	0	0	4	0	0	0	0	0	0	0	0	0	0	0	0	0	0	0	0	0	0	0	20	0
gi|414985	Gammarus Roeseli	NCBInr	F102296	5.23654	47853.4	12.5908	273.64	4	4	23	0.0480634	0.000305856	0.872134	0	0	0	0	0	0	0	0	0	0	0	3	4	0	0	0	0	0	0	0	0	0	0	0	0	0	0	0	0	0	0	11	12	0	0	0
Contig_Gammarus_90_198617_fr3	Gammarus Pulex	GFOSS	F102287	10.7033	36232.6	16.9811	202.22	4	4	17	0.0469191	0.000298574	0.875155	0	4	0	0	0	0	0	0	0	0	0	0	0	0	0	0	0	0	0	0	0	17	0	0	0	0	0	0	0	0	0	0	0	0	0	0
gi|646682998	Gammarus Roeseli	NCBInr	F102296	5.14653	52428.8	11.465	277.12	4	4	24	0.0457763	0.000291302	0.877799	0	0	0	0	0	0	0	0	0	0	0	0	4	0	0	0	0	0	0	0	0	0	0	0	0	0	0	0	0	0	0	0	24	0	0	0
Contig_Gammarus_90_14_fr2	Parhyale Hawaiensis	GFOSS	F102195	9.24115	44506.3	11.7936	163.46	3	4	20	0.0449375	0.000285964	0.879529	0	0	3	0	3	0	0	0	0	0	0	0	0	0	0	0	0	0	0	0	0	0	11	0	9	0	0	0	0	0	0	0	0	0	0	0
gi|52353322	Gammarus Roeseli	NCBInr	F102296	5.0193	50018.4	14.4766	315.81	4	4	22	0.0439838	0.000279895	0.882069	0	0	0	0	0	0	0	0	0	0	0	0	4	0	0	0	0	0	0	0	0	0	0	0	0	0	0	0	0	0	0	0	22	0	0	0
gi|3915086	Gammarus Pulex	NCBInr	F102295	5.00335	50041.7	10.4213	212.03	3	4	22	0.0439634	0.000279765	0.882349	0	0	0	0	0	0	0	0	0	0	3	3	0	0	0	0	0	0	0	0	0	0	0	0	0	0	0	0	0	0	6	16	0	0	0	0
gi|4140272	Gammarus Roeseli	NCBInr	F102296	4.6784	50320	9.57684	254.49	4	4	22	0.0437202	0.000278218	0.882906	0	0	0	0	0	0	0	0	0	0	2	0	4	2	2	0	0	0	0	0	0	0	0	0	0	0	0	0	0	0	4	0	9	7	2	0
Contig_Gammarus_90_22807_fr3	Gammarus Pulex	GFOSS	F102287	9.72579	32538.4	20.678	218.19	4	4	14	0.0430261	0.000273801	0.885108	0	4	0	0	0	0	0	0	0	0	0	0	0	0	0	0	0	0	0	0	0	14	0	0	0	0	0	0	0	0	0	0	0	0	0	0
Contig_Gammarus_90_155615_fr4	Hyallela Azteca	GFOSS	F102192	9.66618	44608.3	16.9576	287.35	4	4	19	0.0425929	0.000271044	0.886197	0	0	0	4	0	0	0	0	0	0	0	0	0	0	0	0	0	0	0	0	0	0	0	19	0	0	0	0	0	0	0	0	0	0	0	0
Contig_Gammarus_90_206598_fr5	Gammarus Fossarum	GFOSS	F102282	10.0337	44743	8.64198	165.11	3	4	19	0.0424648	0.000270229	0.886468	3	3	0	0	0	0	0	0	0	0	0	0	0	0	0	0	0	0	0	0	16	3	0	0	0	0	0	0	0	0	0	0	0	0	0	0
Contig_Gammarus_90_171530_fr6	Gammarus Roeseli	GFOSS	F102290	9.31511	30848.6	25.9928	209.4	4	4	13	0.0421413	0.00026817	0.887814	0	0	4	0	0	0	0	0	0	0	0	0	0	0	0	0	0	0	0	0	0	0	13	0	0	0	0	0	0	0	0	0	0	0	0	0
gi|112984012	Gammarus Roeseli	NCBInr	F102296	5.12495	73051.6	8.81459	261.55	4	4	30	0.0410669	0.000261333	0.889931	0	0	0	0	0	0	0	0	0	0	1	2	4	1	0	0	0	0	0	0	0	0	0	0	0	0	0	0	0	0	1	8	15	6	0	0
gi|589098163	Hyallela Azteca	NCBInr	F102294	5.45139	41594.9	14.9333	250.99	4	4	17	0.0408704	0.000260083	0.890712	0	0	0	0	0	0	0	0	0	0	0	0	0	4	0	0	0	0	0	0	0	0	0	0	0	0	0	0	0	0	0	0	0	17	0	0
gi|260785919	Hyallela Azteca	NCBInr	F102294	5.16769	41830.8	14.9333	250.99	4	4	17	0.0406399	0.000258616	0.891231	0	0	0	0	0	0	0	0	0	0	0	0	0	4	0	0	0	0	0	0	0	0	0	0	0	0	0	0	0	0	0	0	0	17	0	0
Contig_Gammarus_90_33718_fr3	Gammarus Fossarum	GFOSS	F102282	10.1071	46841	14.6988	238.39	4	4	19	0.0405628	0.000258125	0.891489	4	0	0	0	0	0	0	0	0	0	0	0	0	0	0	0	0	0	0	0	19	0	0	0	0	0	0	0	0	0	0	0	0	0	0	0
Contig_Gammarus_90_36189_fr1	Gammarus Roeseli	GFOSS	F102290	8.22315	27753.8	22.8	242.29	4	4	11	0.0396342	0.000252216	0.894032	0	0	4	0	0	0	0	0	0	0	0	0	0	0	0	0	0	0	0	0	0	0	11	0	0	0	0	0	0	0	0	0	0	0	0	0
gi|321453633	Gammarus Roeseli	Daphnia Pulex	F102291	5.59221	48528.7	8.47059	132.62	4	4	19	0.0391521	0.000249148	0.895536	0	0	0	0	0	0	1	4	0	0	0	0	0	0	0	0	0	0	0	0	0	0	0	0	0	0	1	18	0	0	0	0	0	0	0	0
Contig_Gammarus_90_47948_fr6	Gammarus Fossarum	GFOSS	F102282	8.7701	67527.8	7.65391	289.567	4	4	26	0.0385026	0.000245015	0.897022	4	0	0	0	0	0	0	0	0	0	0	0	0	0	0	0	0	0	0	0	26	0	0	0	0	0	0	0	0	0	0	0	0	0	0	0
gi|27260894	Gammarus Roeseli	NCBInr	F102296	5.19841	73063.7	9.40819	281.47	4	4	28	0.0383227	0.000243871	0.897999	0	0	0	0	0	0	0	0	0	0	0	2	4	1	0	0	0	0	0	0	0	0	0	0	0	0	0	0	0	0	0	11	15	2	0	0
Contig_Gammarus_90_25215_fr2	Gammarus Fossarum	GFOSS	F102282	9.72962	34371.7	10.6796	193.49	4	4	13	0.0378218	0.000240682	0.899208	4	0	0	0	0	0	0	0	0	0	0	0	0	0	0	0	0	0	0	0	13	0	0	0	0	0	0	0	0	0	0	0	0	0	0	0
Contig_Gammarus_90_880_fr4	Gammarus Roeseli	GFOSS	F102290	9.53098	92568.4	7.0133	216.51	4	4	35	0.0378099	0.000240607	0.899449	0	2	4	0	0	0	0	0	0	0	0	0	0	0	0	0	0	0	0	0	0	13	22	0	0	0	0	0	0	0	0	0	0	0	0	0
Contig_Gammarus_90_3678_fr1	Gammarus Pulex	GFOSS	F102287	9.07634	33740.1	21.6949	222.14	4	4	12	0.035566	0.000226327	0.904337	0	4	0	0	0	0	0	0	0	0	0	0	0	0	0	0	0	0	0	0	0	12	0	0	0	0	0	0	0	0	0	0	0	0	0	0
gi|339013143	Gammarus Pulex	NCBInr	F102295	4.9419	45879.9	16.3934	284.4	4	4	16	0.0348737	0.000221922	0.905907	0	0	0	0	0	0	0	0	0	0	0	4	0	0	0	0	0	0	0	0	0	0	0	0	0	0	0	0	0	0	0	16	0	0	0	0
gi|321460170	Gammarus Roeseli	Daphnia Pulex	F102291	4.87627	90009.8	4.56853	180.01	4	4	30	0.0333297	0.000212097	0.910872	0	0	0	0	0	0	1	4	0	1	0	0	0	0	0	0	0	0	0	0	0	0	0	0	0	0	8	20	0	2	0	0	0	0	0	0
GIB53OK01EEOAT_Frame_4	Parhyale Hawaiensis	PHAWA	F102197	5.16181	15860.6	48.2759	225.17	4	4	5	0.0315247	0.000200611	0.916024	0	0	0	0	0	0	0	0	0	0	0	0	0	0	0	0	0	0	0	4	0	0	0	0	0	0	0	0	0	0	0	0	0	0	0	0
Contig_Gammarus_90_30226_fr1	Gammarus Roeseli	GFOSS	F102290	9.03341	52490.2	10.0213	234.57	4	4	16	0.0304819	0.000193974	0.919183	0	0	4	0	0	0	0	0	0	0	0	0	0	0	0	0	0	0	0	0	0	0	16	0	0	0	0	0	0	0	0	0	0	0	0	0
Contig_Gammarus_90_172699_fr5	Hyallela Azteca	GFOSS	F102192	9.98086	59332.9	13.308	303.21	4	4	18	0.0303373	0.000193054	0.919956	0	0	0	4	0	0	0	0	0	0	0	0	0	0	0	0	0	0	0	0	0	0	0	18	0	0	0	0	0	0	0	0	0	0	0	0
Contig_Gammarus_90_40544_fr1	Gammarus Fossarum	GFOSS	F102282	9.18962	39784.3	19.382	233.35	4	4	12	0.0301626	0.000191943	0.920534	4	0	0	0	0	0	0	0	0	0	0	0	0	0	0	0	0	0	0	0	12	0	0	0	0	0	0	0	0	0	0	0	0	0	0	0
gi|385145412	Gammarus Roeseli	NCBInr	F102296	4.94814	50344.7	13.7472	274.22	4	4	15	0.0297946	0.000189601	0.921677	0	0	0	0	0	0	0	0	0	0	0	0	4	0	0	0	0	0	0	0	0	0	0	0	0	0	0	0	0	0	0	0	15	0	0	0
Contig_Gammarus_90_13767_fr6	Parhyale Hawaiensis	GFOSS	F102195	9.11683	67712.9	4.39739	157.38	2	4	20	0.0295365	0.000187958	0.922432	1	0	0	2	2	0	0	0	0	0	0	0	0	0	0	0	0	0	0	0	1	0	0	10	9	0	0	0	0	0	0	0	0	0	0	0
Contig_Gammarus_90_202787_fr5	Gammarus Roeseli	GFOSS	F102290	9.48252	44739.3	11.1663	221.04	4	4	13	0.0290572	0.000184909	0.923367	0	2	4	0	0	0	0	0	0	0	0	0	0	0	0	0	0	0	0	0	0	2	11	0	0	0	0	0	0	0	0	0	0	0	0	0
Contig_Gammarus_90_195102_fr5	Parhyale Hawaiensis	GFOSS	F102195	10.1147	48995	14.1876	209.3	4	4	14	0.0285743	0.000181836	0.924282	0	0	0	0	4	0	0	0	0	0	0	0	0	0	0	0	0	0	0	0	0	0	0	0	14	0	0	0	0	0	0	0	0	0	0	0
Contig_Gammarus_90_9463_fr2	Gammarus Roeseli	GFOSS	F102290	8.59002	49441	11.6279	212.27	4	4	14	0.0283166	0.000180195	0.925004	0	0	4	0	0	0	0	0	0	0	0	0	0	0	0	0	0	0	0	0	0	0	14	0	0	0	0	0	0	0	0	0	0	0	0	0
gi|195135591	Gammarus Pulex	NCBInr	F102295	8.02328	63483.6	8.90411	248.9	4	4	17	0.0267786	0.000170408	0.930436	0	0	0	0	0	0	0	0	0	0	0	4	0	0	0	0	0	0	0	0	0	0	0	0	0	0	0	0	0	0	0	17	0	0	0	0
gi|168058466	Gammarus Roeseli	NCBInr	F102296	5.24181	70960.3	6.77966	198.54	3	4	19	0.0267755	0.000170389	0.930607	0	0	0	0	0	0	0	0	0	0	0	2	3	0	0	0	0	0	0	0	0	0	0	0	0	0	0	0	0	0	0	14	5	0	0	0
Contig_Gammarus_90_39721_fr5	Gammarus Roeseli	GFOSS	F102290	4.83379	41409.3	13.2075	245.097	4	4	11	0.0265641	0.000169043	0.931115	0	0	4	0	0	0	0	0	0	0	0	0	0	0	0	0	0	0	0	0	0	0	11	0	0	0	0	0	0	0	0	0	0	0	0	0
gi|118783568	Gammarus Roeseli	NCBInr	F102296	5.1547	72698.5	8.49772	247.57	4	4	19	0.0261353	0.000166315	0.932455	0	0	0	0	0	0	0	0	0	0	1	2	4	0	1	0	0	0	0	0	0	0	0	0	0	0	0	0	0	0	1	6	11	0	1	0
Contig_Gammarus_90_35858_fr6	Gammarus Roeseli	GFOSS	F102290	9.8774	49810.4	14.3488	251.177	4	4	13	0.026099	0.000166083	0.932622	0	0	4	0	0	0	0	0	0	0	0	0	0	0	0	0	0	0	0	0	0	0	13	0	0	0	0	0	0	0	0	0	0	0	0	0
Contig_Gammarus_90_207844_fr2	Gammarus Pulex	GFOSS	F102287	8.33126	91989.2	8.12425	162.94	3	4	24	0.02609	0.000166026	0.932954	0	3	3	0	0	0	0	0	0	0	0	0	0	0	0	0	0	0	0	0	0	12	12	0	0	0	0	0	0	0	0	0	0	0	0	0
gi|71370914	Hyallela Azteca	NCBInr	F102294	4.90336	46181	16.3934	276.727	4	4	12	0.0259847	0.000165356	0.933451	0	0	0	0	0	0	0	0	0	0	0	0	0	4	0	0	0	0	0	0	0	0	0	0	0	0	0	0	0	0	0	0	0	12	0	0
Contig_Gammarus_90_49125_fr6	Parhyale Hawaiensis	GFOSS	F102195	6.78682	51188	8.98876	163.17	3	4	13	0.0253966	0.000161614	0.934922	0	0	3	0	3	0	0	0	0	0	0	0	0	0	0	0	0	0	0	0	0	0	5	0	8	0	0	0	0	0	0	0	0	0	0	0
Contig_Gammarus_90_50707_fr5	Gammarus Roeseli	GFOSS	F102290	10.6121	67305.6	8.95522	251.26	4	4	17	0.0252579	0.000160731	0.935888	0	0	4	0	0	0	0	0	0	0	0	0	0	0	0	0	0	0	0	0	0	0	17	0	0	0	0	0	0	0	0	0	0	0	0	0
Contig_Gammarus_90_185498_fr2	Gammarus Pulex	GFOSS	F102287	10.5215	56333.8	10.8871	163.79	3	4	14	0.0248519	0.000158147	0.936846	0	3	2	0	0	0	0	0	0	0	0	0	0	0	0	0	0	0	0	0	0	9	5	0	0	0	0	0	0	0	0	0	0	0	0	0
Contig_Gammarus_90_32234_fr1	Gammarus Roeseli	GFOSS	F102290	11.2159	60625.7	10.7407	251.36	4	4	15	0.024742	0.000157448	0.937319	0	0	4	0	0	0	0	0	0	0	0	0	0	0	0	0	0	0	0	0	0	0	15	0	0	0	0	0	0	0	0	0	0	0	0	0
Contig_Gammarus_90_1134_fr1	Gammarus Roeseli	GFOSS	F102290	9.52873	125447	6.63755	250.55	4	4	31	0.0247117	0.000157255	0.937477	1	2	4	0	0	0	0	0	0	0	0	0	0	0	0	0	0	0	0	0	5	9	17	0	0	0	0	0	0	0	0	0	0	0	0	0
Contig_Gammarus_90_207937_fr4	Gammarus Roeseli	GFOSS	F102290	10.4027	81822.2	8.69565	226.91	4	4	20	0.0244432	0.000155547	0.937946	0	0	4	0	0	0	0	0	0	0	0	0	0	0	0	0	0	0	0	0	0	0	20	0	0	0	0	0	0	0	0	0	0	0	0	0
gi|657763795	Hyallela Azteca	NCBInr	F102294	4.93751	50025.5	15.8129	306.65	4	4	12	0.0239878	0.000152648	0.939949	0	0	0	0	0	0	0	0	0	0	0	0	0	4	0	0	0	0	0	0	0	0	0	0	0	0	0	0	0	0	0	0	0	12	0	0
gi|258690304	Gammarus Pulex	NCBInr	F102295	4.87627	46102.9	15.2225	286.43	4	4	11	0.0238597	0.000151833	0.940405	0	0	0	0	0	0	0	0	0	0	0	4	0	0	0	0	0	0	0	0	0	0	0	0	0	0	0	0	0	0	0	11	0	0	0	0
Contig_Gammarus_90_208017_fr5	Gammarus Roeseli	GFOSS	F102290	9.44388	52633.5	12.7883	193.07	4	4	12	0.0227992	0.000145085	0.942769	0	0	4	0	0	0	0	0	0	0	0	0	0	0	0	0	0	0	0	0	0	0	12	0	0	0	0	0	0	0	0	0	0	0	0	0
gi|164657588	Gammarus Roeseli	NCBInr	F102296	4.8707	47354.3	12.7563	269.48	4	4	10	0.0211174	0.000134383	0.947211	0	0	0	0	0	0	0	0	0	0	0	0	4	0	0	0	0	0	0	0	0	0	0	0	0	0	0	0	0	0	0	0	10	0	0	0
gi|5923887	Gammarus Roeseli	NCBInr	F102296	4.79683	49766	9.66292	256.27	4	4	10	0.020094	0.00012787	0.949309	0	0	0	0	0	0	0	0	0	0	0	0	4	0	0	0	0	0	0	0	0	0	0	0	0	0	0	0	0	0	0	0	10	0	0	0
Contig_Gammarus_90_197005_fr6	Hyallela Azteca	GFOSS	F102192	9.8478	55409	11.6	233.97	4	4	10	0.0180476	0.000114848	0.954096	0	0	0	4	0	0	0	0	0	0	0	0	0	0	0	0	0	0	0	0	0	0	0	10	0	0	0	0	0	0	0	0	0	0	0	0
Contig_Gammarus_90_17127_fr3	Gammarus Roeseli	GFOSS	F102290	10.2703	73501.4	10.8271	271.95	4	4	13	0.0176867	0.000112551	0.955459	0	0	4	0	0	0	0	0	0	0	0	0	0	0	0	0	0	0	0	0	0	0	13	0	0	0	0	0	0	0	0	0	0	0	0	0
Contig_Gammarus_90_195726_fr6	Hyallela Azteca	GFOSS	F102192	9.06464	67924.9	8.12183	213.73	4	4	12	0.0176666	0.000112423	0.955572	0	0	0	4	0	0	0	0	0	0	0	0	0	0	0	0	0	0	0	0	0	0	0	12	0	0	0	0	0	0	0	0	0	0	0	0
gi|528892785	Gammarus Roeseli	NCBInr	F102296	9.37891	62070.6	8.12721	244.18	4	4	10	0.0161107	0.000102522	0.960287	0	0	0	0	0	0	0	0	0	0	0	2	4	0	0	0	0	0	0	0	0	0	0	0	0	0	0	0	0	0	0	3	7	0	0	0
Contig_Gammarus_90_186237_fr1	Gammarus Roeseli	GFOSS	F102290	9.68249	71534.3	8.8141	251.77	4	4	11	0.0153772	9.78545e-05	0.96219	0	0	4	0	0	0	0	0	0	0	0	0	0	0	0	0	0	0	0	0	0	0	11	0	0	0	0	0	0	0	0	0	0	0	0	0
gi|343183155	Gammarus Pulex	NCBInr	F102295	5.99808	218870	3.08901	258.15	4	4	29	0.0132499	8.43167e-05	0.969237	0	0	0	0	0	0	0	0	0	0	0	4	2	0	3	0	0	0	0	0	0	0	0	0	0	0	0	0	0	0	0	12	11	0	6	0
Contig_Gammarus_90_207130_fr2	Gammarus Fossarum	GFOSS	F102282	10.665	75555.6	8.86628	266.64	4	4	10	0.0132353	8.4224e-05	0.969321	4	0	0	0	0	0	0	0	0	0	0	0	0	0	0	0	0	0	0	0	10	0	0	0	0	0	0	0	0	0	0	0	0	0	0	0
Contig_Gammarus_90_155837_fr3	Gammarus Roeseli	GFOSS	F102290	8.73228	60496.7	5.42495	138.57	3	4	7	0.0115709	7.36325e-05	0.97407	0	2	3	0	0	0	0	0	0	0	0	0	0	0	0	0	0	0	0	0	0	3	4	0	0	0	0	0	0	0	0	0	0	0	0	0
gi|672918597	Gammarus Roeseli	NCBInr	F102296	9.1336	55923.1	9.03733	226.6	4	4	6	0.010729	6.82752e-05	0.976624	0	0	0	0	0	0	0	0	0	0	0	0	4	0	0	0	0	0	0	0	0	0	0	0	0	0	0	0	0	0	0	0	6	0	0	0
Contig_Gammarus_90_34845_fr5	Gammarus Roeseli	GFOSS	F102290	9.10553	85478.8	10.4575	222.937	4	4	8	0.00935905	5.95572e-05	0.980041	0	0	4	0	0	0	0	0	0	0	0	0	0	0	0	0	0	0	0	0	0	0	8	0	0	0	0	0	0	0	0	0	0	0	0	0
Contig_Gammarus_90_31248_fr3	Gammarus Roeseli	GFOSS	F102290	9.05293	80338.1	8.29876	201.95	4	4	7	0.00871317	5.54471e-05	0.981945	0	0	4	0	0	0	0	0	0	0	0	0	0	0	0	0	0	0	0	0	0	0	7	0	0	0	0	0	0	0	0	0	0	0	0	0
Contig_Gammarus_90_40028_fr4	Gammarus Roeseli	GFOSS	F102290	9.20552	123293	5.65863	214.1	4	4	6	0.00486647	3.09683e-05	0.991637	0	0	4	0	0	0	0	0	0	0	0	0	0	0	0	0	0	0	0	0	0	0	6	0	0	0	0	0	0	0	0	0	0	0	0	0
Contig_Gammarus_90_30461_fr2	Gammarus Roeseli	GFOSS	F102290	9.9713	208633	4.11255	233.12	4	4	9	0.00431379	2.74512e-05	0.992953	0	0	4	0	0	0	0	0	0	0	0	0	0	0	0	0	0	0	0	0	0	0	9	0	0	0	0	0	0	0	0	0	0	0	0	0
Contig_Gammarus_90_206576_fr4	Gammarus Fossarum	GFOSS	F102282	9.39138	18965.6	28.9773	299.05	3	3	161	0.848904	0.00540209	0.118647	3	2	0	0	0	0	0	0	0	0	0	0	0	0	0	0	0	0	0	0	132	29	0	0	0	0	0	0	0	0	0	0	0	0	0	0
gi|321459142	Gammarus Roeseli	Daphnia Pulex	F102291	10.5804	13745.6	34.0909	154.23	3	3	100	0.727503	0.00462954	0.137953	0	0	0	0	0	2	3	3	2	2	0	0	0	0	0	0	0	0	0	0	0	0	0	0	0	18	24	24	16	18	0	0	0	0	0	0
gi|443696762	Gammarus Pulex	NCBInr	F102295	10.5744	18821.5	26.4706	260.37	3	3	134	0.711953	0.00453058	0.142484	0	0	0	0	0	0	0	0	0	0	3	3	3	3	2	0	0	0	0	0	0	0	0	0	0	0	0	0	0	0	25	38	43	19	9	0
Contig_Gammarus_90_65834_fr4	Gammarus Roeseli	GFOSS	F102290	11.3762	16456.1	27.3973	206.25	3	3	113	0.686677	0.00436974	0.146853	3	3	3	1	1	0	0	0	0	0	0	0	0	0	0	0	0	0	0	0	26	30	39	9	9	0	0	0	0	0	0	0	0	0	0	0
GIAFTRM02J1YY6_Frame_1	Gammarus Roeseli	PHAWA	F102292	10.6252	17635.6	25.4777	206.25	3	3	113	0.640749	0.00407747	0.163691	0	0	0	0	0	0	0	0	0	0	0	0	0	0	0	3	3	3	1	1	0	0	0	0	0	0	0	0	0	0	0	0	0	0	0	26
GIAFTRM01C7YOJ_Frame_5	Parhyale Hawaiensis	PHAWA	F102197	8.22515	7920.01	45.8333	217.09	3	3	48	0.60606	0.00385672	0.187573	0	0	0	0	0	0	0	0	0	0	0	0	0	0	0	0	0	0	1	3	0	0	0	0	0	0	0	0	0	0	0	0	0	0	0	0
gi|356893963	Gammarus Roeseli	NCBInr	F102296	10.3306	10594.7	42.5532	206.25	3	3	61	0.575757	0.00366389	0.198833	0	0	0	0	0	0	0	0	0	0	1	2	3	1	1	0	0	0	0	0	0	0	0	0	0	0	0	0	0	0	12	14	22	6	7	0
gi|166092250	Gammarus Roeseli	NCBInr	F102296	10.3306	10602.7	43.0108	202.884	3	3	61	0.575324	0.00366113	0.202494	0	0	0	0	0	0	0	0	0	0	1	2	3	1	1	0	0	0	0	0	0	0	0	0	0	0	0	0	0	0	12	14	22	6	7	0
GIAFTRM01E2RJW_Frame_2	Parhyale Hawaiensis	PHAWA	F102197	8.46478	14366.9	42.4	212.38	3	3	64	0.445469	0.00283479	0.293205	0	0	0	0	0	0	0	0	0	0	0	0	0	0	0	0	0	0	1	3	0	0	0	0	0	0	0	0	0	0	0	0	0	0	0	0
Contig_Gammarus_90_203707_fr3	Gammarus Fossarum	GFOSS	F102282	9.82153	16996.7	14.966	164.79	3	3	71	0.417729	0.00265826	0.309498	3	0	2	0	2	0	0	0	0	0	0	0	0	0	0	0	0	0	0	0	38	0	21	0	12	0	0	0	0	0	0	0	0	0	0	0
gi|315572190	Parhyale Hawaiensis	NCBInr	F102293	4.82904	19578.6	25.1429	235.41	3	3	59	0.30135	0.00191767	0.413315	0	0	0	0	0	0	0	0	0	0	2	1	2	0	3	0	0	0	0	0	0	0	0	0	0	0	0	0	0	0	14	8	17	0	20	0
gi|675818744	Gammarus Roeseli	NCBInr	F102296	10.8292	12282.6	36.6972	202.884	3	3	36	0.293097	0.00186515	0.420852	0	0	0	0	0	0	0	0	0	0	0	2	3	0	0	0	0	0	0	0	0	0	0	0	0	0	0	0	0	0	0	14	22	0	0	0
gi|90184594	Gammarus Roeseli	NCBInr	F102296	10.8292	12284.7	36.6972	202.884	3	3	36	0.293048	0.00186484	0.422717	0	0	0	0	0	0	0	0	0	0	0	2	3	0	0	0	0	0	0	0	0	0	0	0	0	0	0	0	0	0	0	14	22	0	0	0
gi|227345306	Gammarus Roeseli	NCBInr	F102296	9.42706	8163.21	57.1429	204.567	3	3	22	0.269502	0.001715	0.45122	0	0	0	0	0	0	0	0	0	0	0	0	3	0	0	0	0	0	0	0	0	0	0	0	0	0	0	0	0	0	0	0	22	0	0	0
Contig_Gammarus_90_18650_fr1	Gammarus Roeseli	GFOSS	F102290	5.31496	11920.8	37.2549	203.63	3	3	31	0.26005	0.00165486	0.471272	0	2	3	0	2	0	0	0	0	0	0	0	0	0	0	0	0	0	0	0	0	10	17	0	4	0	0	0	0	0	0	0	0	0	0	0
GIAFTRM01E2RJW_Frame_3	Parhyale Hawaiensis	PHAWA	F102197	9.30085	13496.3	15.2	236.09	3	3	35	0.25933	0.00165027	0.472923	0	0	0	0	0	0	0	0	0	0	0	0	0	0	0	0	0	0	0	3	0	0	0	0	0	0	0	0	0	0	0	0	0	0	0	0
GIB53OK02GLOTQ_Frame_2	Gammarus Fossarum	PHAWA	F102285	10.1458	11104	27.7228	150.59	3	3	24	0.216139	0.00137542	0.535834	0	0	0	0	0	0	0	0	0	0	0	0	0	0	0	3	1	2	0	0	0	0	0	0	0	0	0	0	0	0	0	0	0	0	0	6
Contig_Gammarus_90_48828_fr2	Hyallela Azteca	GFOSS	F102192	8.96849	42091.2	11.3208	211.2	3	3	90	0.213822	0.00136067	0.538562	2	3	3	3	2	0	0	0	0	0	0	0	0	0	0	0	0	0	0	0	14	11	21	24	20	0	0	0	0	0	0	0	0	0	0	0
gi|343410336	Gammarus Roeseli	NCBInr	F102296	10.3305	10430.4	43.956	203.583	3	3	22	0.210921	0.00134222	0.542606	0	0	0	0	0	0	0	0	0	0	0	0	3	0	0	0	0	0	0	0	0	0	0	0	0	0	0	0	0	0	0	0	22	0	0	0
Contig_Gammarus_90_46567_fr4	Gammarus Pulex	GFOSS	F102287	8.80226	37081	14.3731	213.64	3	3	78	0.21035	0.00133858	0.543944	3	3	3	2	2	0	0	0	0	0	0	0	0	0	0	0	0	0	0	0	13	25	30	4	6	0	0	0	0	0	0	0	0	0	0	0
gi|90184778	Gammarus Roeseli	NCBInr	F102296	10.8292	12250.7	36.6972	204.567	3	3	25	0.20407	0.00129862	0.54787	0	0	0	0	0	0	0	0	0	0	0	0	3	0	0	0	0	0	0	0	0	0	0	0	0	0	0	0	0	0	0	0	25	0	0	0
Contig_Gammarus_90_47342_fr2	Gammarus Roeseli	GFOSS	F102290	9.05043	34512	14.9007	202.52	3	3	65	0.18834	0.00119852	0.576653	0	3	3	2	2	0	0	0	0	0	0	0	0	0	0	0	0	0	0	0	0	11	19	19	16	0	0	0	0	0	0	0	0	0	0	0
Contig_Gammarus_90_18282_fr1	Gammarus Roeseli	GFOSS	F102290	10.8634	16953.7	19.7183	209.89	3	3	30	0.176953	0.00112606	0.596274	0	2	3	2	0	0	0	0	0	0	0	0	0	0	0	0	0	0	0	0	0	5	22	3	0	0	0	0	0	0	0	0	0	0	0	0
Contig_Gammarus_90_206382_fr6	Gammarus Pulex	GFOSS	F102287	9.34573	24611.4	22.7273	180.21	3	3	43	0.174716	0.00111182	0.606334	0	3	3	0	3	0	0	0	0	0	0	0	0	0	0	0	0	0	0	0	0	12	18	0	13	0	0	0	0	0	0	0	0	0	0	0
GIB53OK01AUC2X_Frame_6	Hyallela Azteca	PHAWA	F102194	5.71873	11681.7	36.6337	223.49	3	3	20	0.171208	0.0010895	0.618425	0	0	0	0	0	0	0	0	0	0	0	0	0	0	0	0	0	0	3	0	0	0	0	0	0	0	0	0	0	0	0	0	0	0	0	0
gi|71726185	Gammarus Roeseli	NCBInr	F102296	10.6618	12411.8	36.9369	206.25	3	3	21	0.169194	0.00107668	0.628165	0	0	0	0	0	0	0	0	0	0	0	0	3	0	0	0	0	0	0	0	0	0	0	0	0	0	0	0	0	0	0	0	21	0	0	0
Contig_Gammarus_90_183846_fr1	Gammarus Roeseli	GFOSS	F102290	9.3305	39190.9	9.88372	206.51	3	3	64	0.163303	0.0010392	0.636641	0	3	3	3	0	0	0	0	0	0	0	0	0	0	0	0	0	0	0	0	0	17	28	19	0	0	0	0	0	0	0	0	0	0	0	0
gi|71148425	Hyallela Azteca	NCBInr	F102294	4.67022	22114.7	22.2222	221.47	3	3	36	0.162787	0.00103591	0.638714	0	0	0	0	0	0	0	0	0	0	0	0	2	3	0	0	0	0	0	0	0	0	0	0	0	0	0	0	0	0	0	0	17	19	0	0
GAP9EXG06HI20J_Frame_3	Parhyale Hawaiensis	PHAWA	F102197	4.7817	17514.9	33.5526	190.68	3	3	28	0.159864	0.00101731	0.643856	0	0	0	0	0	0	0	0	0	0	0	0	0	0	0	0	0	0	0	3	0	0	0	0	0	0	0	0	0	0	0	0	0	0	0	0
Contig_Gammarus_90_48693_fr3	Gammarus Roeseli	GFOSS	F102290	8.70636	22397.8	25.8706	166.46	3	3	35	0.156265	0.000994409	0.650867	0	3	3	2	2	0	0	0	0	0	0	0	0	0	0	0	0	0	0	0	0	5	10	11	9	0	0	0	0	0	0	0	0	0	0	0
Contig_Gammarus_90_48779_fr5	Gammarus Roeseli	GFOSS	F102290	10.0561	40788.4	8.76712	210.58	3	3	63	0.154456	0.000982894	0.652836	0	3	3	0	3	0	0	0	0	0	0	0	0	0	0	0	0	0	0	0	0	14	32	0	17	0	0	0	0	0	0	0	0	0	0	0
gi|321474303	Gammarus Pulex	Daphnia Pulex	F102288	9.00913	50371.3	4.75162	161.04	3	3	75	0.148894	0.000947504	0.660565	0	0	0	0	0	2	3	3	0	0	0	0	0	0	0	0	0	0	0	0	0	0	0	0	0	11	29	35	0	0	0	0	0	0	0	0
Contig_Gammarus_90_204176_fr2	Gammarus Fossarum	GFOSS	F102282	10.1687	18857.4	18.8235	210.96	3	3	28	0.148483	0.000944887	0.66151	3	0	0	0	0	0	0	0	0	0	0	0	0	0	0	0	0	0	0	0	28	0	0	0	0	0	0	0	0	0	0	0	0	0	0	0
Contig_Gammarus_90_48770_fr4	Gammarus Pulex	GFOSS	F102287	6.47102	25924.4	17.9487	188.18	3	3	38	0.14658	0.000932775	0.664326	2	3	0	0	0	0	0	0	0	0	0	0	0	0	0	0	0	0	0	0	10	28	0	0	0	0	0	0	0	0	0	0	0	0	0	0
GIB53OK02H7O3L_Frame_2	Parhyale Hawaiensis	PHAWA	F102197	9.27079	14407.4	32.0312	197.55	3	3	20	0.138817	0.000883378	0.679646	0	0	0	0	0	0	0	0	0	0	0	0	0	0	0	0	0	0	1	3	0	0	0	0	0	0	0	0	0	0	0	0	0	0	0	0
gi|321468462	Gammarus Roeseli	Daphnia Pulex	F102291	10.0312	12780.2	21.6216	100.01	3	3	15	0.117369	0.000746891	0.719218	0	0	0	0	0	0	1	3	0	0	0	0	0	0	0	0	0	0	0	0	0	0	0	0	0	0	1	14	0	0	0	0	0	0	0	0
Contig_Gammarus_90_197913_fr2	Gammarus Roeseli	GFOSS	F102290	9.51733	19408.3	28.655	198.58	3	3	22	0.113353	0.000721336	0.725799	0	0	3	0	0	0	0	0	0	0	0	0	0	0	0	0	0	0	0	0	0	0	22	0	0	0	0	0	0	0	0	0	0	0	0	0
Contig_Gammarus_90_39262_fr6	Gammarus Fossarum	GFOSS	F102282	8.78646	46342	9.26829	220.38	3	3	50	0.107894	0.000686591	0.733536	3	0	0	0	0	0	0	0	0	0	0	0	0	0	0	0	0	0	0	0	50	0	0	0	0	0	0	0	0	0	0	0	0	0	0	0
Contig_Gammarus_90_1216_fr3	Gammarus Fossarum	GFOSS	F102282	6.95571	33082.5	9.25926	160.31	2	3	35	0.105796	0.000673243	0.738286	2	2	2	0	1	0	0	0	0	0	0	0	0	0	0	0	0	0	0	0	11	10	12	0	2	0	0	0	0	0	0	0	0	0	0	0
isotig22222_Frame_5	Parhyale Hawaiensis	PHAWA	F102197	8.64175	32719.4	8.48057	251.98	3	3	34	0.103914	0.000661265	0.740959	0	0	0	0	0	0	0	0	0	0	0	0	0	0	0	0	0	0	1	3	0	0	0	0	0	0	0	0	0	0	0	0	0	0	0	0
Contig_Gammarus_90_17385_fr4	Gammarus Fossarum	GFOSS	F102282	6.6238	27192.4	17.9283	216.8	3	3	28	0.10297	0.00065526	0.744253	3	0	0	0	3	0	0	0	0	0	0	0	0	0	0	0	0	0	0	0	16	0	0	0	12	0	0	0	0	0	0	0	0	0	0	0
Contig_Gammarus_90_205033_fr2	Gammarus Fossarum	GFOSS	F102282	9.80808	79799.8	4.85021	245.96	3	3	77	0.0964914	0.000614033	0.756212	3	0	0	0	0	0	0	0	0	0	0	0	0	0	0	0	0	0	0	0	77	0	0	0	0	0	0	0	0	0	0	0	0	0	0	0
Contig_Gammarus_90_49126_fr2	Gammarus Roeseli	GFOSS	F102290	9.28025	39631.4	8.5044	124.16	2	3	37	0.0933603	0.000594107	0.761075	0	2	2	2	2	0	0	0	0	0	0	0	0	0	0	0	0	0	0	0	0	3	10	12	12	0	0	0	0	0	0	0	0	0	0	0
Contig_Gammarus_90_48395_fr6	Gammarus Roeseli	GFOSS	F102290	8.80343	31443.1	8.85609	137.07	2	3	29	0.0922301	0.000586915	0.76462	0	0	2	0	2	0	0	0	0	0	0	0	0	0	0	0	0	0	0	0	0	0	21	0	8	0	0	0	0	0	0	0	0	0	0	0
contig33624_Frame_1	Gammarus Roeseli	PHAWA	F102292	5.88782	22811.2	21.7172	187.147	3	3	21	0.0920602	0.000585834	0.765206	0	0	0	0	0	0	0	0	0	0	0	0	0	0	0	1	1	3	0	1	0	0	0	0	0	0	0	0	0	0	0	0	0	0	0	1
Contig_Gammarus_90_197578_fr3	Gammarus Fossarum	GFOSS	F102282	9.70243	32913.3	8.93471	184.07	3	3	30	0.0911485	0.000580033	0.766368	3	3	0	0	0	0	0	0	0	0	0	0	0	0	0	0	0	0	0	0	16	14	0	0	0	0	0	0	0	0	0	0	0	0	0	0
Contig_Gammarus_90_203287_fr2	Gammarus Fossarum	GFOSS	F102282	9.82413	20037.8	28.3237	161.93	3	3	18	0.0898302	0.000571643	0.769825	3	0	0	0	0	0	0	0	0	0	0	0	0	0	0	0	0	0	0	0	18	0	0	0	0	0	0	0	0	0	0	0	0	0	0	0
gi|284159521	Gammarus Pulex	NCBInr	F102295	6.4407	27005.4	15.9664	190.49	3	3	24	0.088871	0.000565539	0.773235	0	0	0	0	0	0	0	0	0	0	0	3	2	0	0	0	0	0	0	0	0	0	0	0	0	0	0	0	0	0	0	12	12	0	0	0
Contig_Gammarus_90_48266_fr3	Hyallela Azteca	GFOSS	F102192	9.77506	49998.3	7.76256	217.56	3	3	43	0.086003	0.000547288	0.777131	2	2	0	3	3	0	0	0	0	0	0	0	0	0	0	0	0	0	0	0	2	4	0	24	13	0	0	0	0	0	0	0	0	0	0	0
Contig_Gammarus_90_98152_fr5	Gammarus Roeseli	GFOSS	F102290	8.79019	22278.1	28.2178	228.09	3	3	19	0.0852854	0.000542722	0.778221	0	0	3	0	0	0	0	0	0	0	0	0	0	0	0	0	0	0	0	0	0	0	19	0	0	0	0	0	0	0	0	0	0	0	0	0
Contig_Gammarus_90_200369_fr1	Gammarus Roeseli	GFOSS	F102290	10.1606	32913.7	13.0872	181.4	3	3	28	0.0850711	0.000541358	0.778762	0	0	3	0	0	0	0	0	0	0	0	0	0	0	0	0	0	0	0	0	0	0	28	0	0	0	0	0	0	0	0	0	0	0	0	0
Contig_Gammarus_90_128499_fr4	Gammarus Roeseli	GFOSS	F102290	8.44914	31266.1	11.3475	232.04	3	3	26	0.0831571	0.000529179	0.784115	0	0	3	0	0	0	0	0	0	0	0	0	0	0	0	0	0	0	0	0	0	0	26	0	0	0	0	0	0	0	0	0	0	0	0	0
Contig_Gammarus_90_205967_fr4	Gammarus Fossarum	GFOSS	F102282	9.68193	37685.6	11.5044	176.32	3	3	31	0.0822595	0.000523467	0.786218	3	2	0	0	0	0	0	0	0	0	0	0	0	0	0	0	0	0	0	0	15	16	0	0	0	0	0	0	0	0	0	0	0	0	0	0
Contig_Gammarus_90_38577_fr6	Gammarus Roeseli	GFOSS	F102290	9.87213	66348.8	6.7591	196.01	3	3	54	0.0813881	0.000517921	0.78882	2	3	3	0	3	0	0	0	0	0	0	0	0	0	0	0	0	0	0	0	8	21	22	0	3	0	0	0	0	0	0	0	0	0	0	0
Contig_Gammarus_90_203301_fr3	Gammarus Fossarum	GFOSS	F102282	8.33433	23597.1	13.9303	157.18	3	3	19	0.0805185	0.000512387	0.790875	3	0	0	0	0	0	0	0	0	0	0	0	0	0	0	0	0	0	0	0	19	0	0	0	0	0	0	0	0	0	0	0	0	0	0	0
gi|675650708	Gammarus Pulex	NCBInr	F102295	11.3876	11356.3	22.3301	176.414	3	3	9	0.0792514	0.000504324	0.792396	0	0	0	0	0	0	0	0	0	0	0	3	0	0	0	0	0	0	0	0	0	0	0	0	0	0	0	0	0	0	0	9	0	0	0	0
Contig_Gammarus_90_105902_fr4	Parhyale Hawaiensis	GFOSS	F102195	10.3859	45275.6	8.64198	206.56	3	3	35	0.0773044	0.000491934	0.79638	0	1	0	2	3	0	0	0	0	0	0	0	0	0	0	0	0	0	0	0	0	2	0	16	17	0	0	0	0	0	0	0	0	0	0	0
Contig_Gammarus_90_48814_fr2	Parhyale Hawaiensis	GFOSS	F102195	8.62912	19555.6	25.5682	167.62	3	3	15	0.0767045	0.000488117	0.799316	0	0	0	0	3	0	0	0	0	0	0	0	0	0	0	0	0	0	0	0	0	0	0	0	15	0	0	0	0	0	0	0	0	0	0	0
Contig_Gammarus_90_14580_fr6	Gammarus Fossarum	GFOSS	F102282	8.61655	39478.9	13.8122	174.13	3	3	30	0.07599	0.00048357	0.800284	3	2	0	0	0	0	0	0	0	0	0	0	0	0	0	0	0	0	0	0	14	16	0	0	0	0	0	0	0	0	0	0	0	0	0	0
Contig_Gammarus_90_43527_fr5	Hyallela Azteca	GFOSS	F102192	9.98715	22756.5	23.0392	211.18	3	3	17	0.0747038	0.000475385	0.802204	0	0	0	3	0	0	0	0	0	0	0	0	0	0	0	0	0	0	0	0	0	0	0	17	0	0	0	0	0	0	0	0	0	0	0	0
Contig_Gammarus_90_12657_fr6	Gammarus Roeseli	GFOSS	F102290	9.34921	31226.7	17.6678	168.71	3	3	23	0.0736548	0.00046871	0.805497	0	1	3	0	0	0	0	0	0	0	0	0	0	0	0	0	0	0	0	0	0	2	21	0	0	0	0	0	0	0	0	0	0	0	0	0
Contig_Gammarus_90_24066_fr1	Gammarus Roeseli	GFOSS	F102290	8.31613	50260.5	8.48624	170.71	3	3	37	0.0736165	0.000468466	0.805965	0	3	3	0	0	0	0	0	0	0	0	0	0	0	0	0	0	0	0	0	0	15	22	0	0	0	0	0	0	0	0	0	0	0	0	0
contig28389_Frame_2	Hyallela Azteca	PHAWA	F102194	9.39501	30485	16.8498	205.96	3	3	22	0.0721667	0.00045924	0.808282	0	0	0	0	0	0	0	0	0	0	0	0	0	0	0	1	1	1	3	1	0	0	0	0	0	0	0	0	0	0	0	0	0	0	0	1
gi|321455006	Gammarus Roeseli	Daphnia Pulex	F102291	9.62948	41851.5	7.73196	109.57	3	3	30	0.0716821	0.000456156	0.810571	0	0	0	0	0	0	3	3	0	0	0	0	0	0	0	0	0	0	0	0	0	0	0	0	0	0	9	21	0	0	0	0	0	0	0	0
gi|195979063	Gammarus Roeseli	NCBInr	F102296	6.01096	53163.7	9.70464	271.81	3	3	38	0.0714774	0.000454853	0.811482	0	0	0	0	0	0	0	0	0	0	0	2	3	0	0	0	0	0	0	0	0	0	0	0	0	0	0	0	0	0	0	18	20	0	0	0
gi|225441593	Gammarus Roeseli	NCBInr	F102296	5.10839	49266.4	10.9865	234.69	3	3	35	0.0710423	0.000452084	0.813293	0	0	0	0	0	0	0	0	0	0	0	0	3	3	2	0	0	0	0	0	0	0	0	0	0	0	0	0	0	0	0	0	18	12	5	0
Contig_Gammarus_90_191493_fr6	Gammarus Roeseli	GFOSS	F102290	8.37466	50953.6	8.40708	199.5	3	3	36	0.0706526	0.000449604	0.813743	0	3	3	0	0	0	0	0	0	0	0	0	0	0	0	0	0	0	0	0	0	12	24	0	0	0	0	0	0	0	0	0	0	0	0	0
gi|315620186	Parhyale Hawaiensis	NCBInr	F102293	5.27186	16009.8	36.1111	175.957	3	3	11	0.0687081	0.000437231	0.816411	0	0	0	0	0	0	0	0	0	0	0	0	0	0	3	0	0	0	0	0	0	0	0	0	0	0	0	0	0	0	0	0	0	0	11	0
gi|366984668	Parhyale Hawaiensis	NCBInr	F102293	5.12771	26299.3	19.2308	197.62	3	3	18	0.0684428	0.000435542	0.816846	0	0	0	0	0	0	0	0	0	0	0	0	0	0	3	0	0	0	0	0	0	0	0	0	0	0	0	0	0	0	0	0	0	0	18	0
Contig_Gammarus_90_162578_fr5	Gammarus Pulex	GFOSS	F102287	9.47577	23472.9	18.0556	220.86	3	3	16	0.0681637	0.000433767	0.817714	0	3	0	0	0	0	0	0	0	0	0	0	0	0	0	0	0	0	0	0	0	16	0	0	0	0	0	0	0	0	0	0	0	0	0	0
Contig_Gammarus_90_24066_fr3	Gammarus Roeseli	GFOSS	F102290	10.0655	49117.8	9.40367	222.3	3	3	33	0.0671855	0.000427541	0.820728	0	2	3	0	0	0	0	0	0	0	0	0	0	0	0	0	0	0	0	0	0	10	23	0	0	0	0	0	0	0	0	0	0	0	0	0
gi|403492578	Hyallela Azteca	NCBInr	F102294	5.73861	43558.8	13.0435	249.2	3	3	29	0.0665767	0.000423668	0.822853	0	0	0	0	0	0	0	0	0	0	1	0	3	3	0	0	0	0	0	0	0	0	0	0	0	0	0	0	0	0	4	0	14	11	0	0
gi|160415879	Hyallela Azteca	NCBInr	F102294	4.89207	49934.8	7.58929	205.097	3	3	33	0.0660862	0.000420546	0.82454	0	0	0	0	0	0	0	0	0	0	0	3	3	3	0	0	0	0	0	0	0	0	0	0	0	0	0	0	0	0	0	9	8	16	0	0
gi|32967392	Hyallela Azteca	NCBInr	F102294	6.19151	42632.4	9.11458	188.15	2	3	28	0.0656778	0.000417947	0.825797	0	0	0	0	0	0	0	0	0	0	0	2	0	2	0	0	0	0	0	0	0	0	0	0	0	0	0	0	0	0	0	14	0	14	0	0
GIB53OK01ATALB_Frame_2	Parhyale Hawaiensis	PHAWA	F102197	4.87842	9161.56	46.988	162.94	3	3	6	0.065491	0.000416759	0.826214	0	0	0	0	0	0	0	0	0	0	0	0	0	0	0	0	0	0	0	3	0	0	0	0	0	0	0	0	0	0	0	0	0	0	0	0
gi|298570899	Hyallela Azteca	NCBInr	F102294	4.68341	27914.6	14.2276	212.687	3	3	18	0.0644824	0.00041034	0.829515	0	0	0	0	0	0	0	0	0	0	0	0	0	3	0	0	0	0	0	0	0	0	0	0	0	0	0	0	0	0	0	0	0	18	0	0
Contig_Gammarus_90_19775_fr1	Gammarus Roeseli	GFOSS	F102290	7.00647	21726	29.4737	198.46	3	3	14	0.0644391	0.000410064	0.830335	0	0	3	0	0	0	0	0	0	0	0	0	0	0	0	0	0	0	0	0	0	0	14	0	0	0	0	0	0	0	0	0	0	0	0	0
Contig_Gammarus_90_135487_fr5	Gammarus Roeseli	GFOSS	F102290	5.47551	40447.5	9.66057	225.03	3	3	26	0.0642809	0.000409058	0.830744	0	0	3	0	0	0	0	0	0	0	0	0	0	0	0	0	0	0	0	0	0	0	26	0	0	0	0	0	0	0	0	0	0	0	0	0
gi|56603670	Gammarus Pulex	NCBInr	F102295	4.79208	49915	7.17489	225.7	3	3	32	0.064109	0.000407964	0.83197	0	0	0	0	0	0	0	0	0	0	0	3	3	3	3	0	0	0	0	0	0	0	0	0	0	0	0	0	0	0	0	7	15	7	3	0
gi|284159519	Parhyale Hawaiensis	NCBInr	F102293	7.40196	27060.4	17.6471	229.46	3	3	17	0.0628224	0.000399777	0.835599	0	0	0	0	0	0	0	0	0	0	0	0	0	0	3	0	0	0	0	0	0	0	0	0	0	0	0	0	0	0	0	0	0	0	17	0
gi|483524394	Hyallela Azteca	NCBInr	F102294	4.91405	49725.2	11.4865	249.2	3	3	31	0.0623426	0.000396723	0.837193	0	0	0	0	0	0	0	0	0	0	0	1	3	3	0	0	0	0	0	0	0	0	0	0	0	0	0	0	0	0	0	6	14	11	0	0
GIB53OK02G70FV_Frame_1	Hyallela Azteca	PHAWA	F102194	7.84346	19334.6	20	153.57	3	3	12	0.0620649	0.000394956	0.837588	0	0	0	0	0	0	0	0	0	0	0	0	0	0	0	0	0	0	3	0	0	0	0	0	0	0	0	0	0	0	0	0	0	0	0	0
Contig_Gammarus_90_9731_fr2	Gammarus Roeseli	GFOSS	F102290	9.5548	38104.9	11.9403	202.9	3	3	23	0.0603597	0.000384105	0.84226	0	0	3	0	0	0	0	0	0	0	0	0	0	0	0	0	0	0	0	0	0	0	23	0	0	0	0	0	0	0	0	0	0	0	0	0
Contig_Gammarus_90_42971_fr1	Gammarus Fossarum	GFOSS	F102282	8.33796	56367.6	8.54871	185.25	3	3	34	0.0603184	0.000383842	0.843027	3	0	0	0	0	0	0	0	0	0	0	0	0	0	0	0	0	0	0	0	34	0	0	0	0	0	0	0	0	0	0	0	0	0	0	0
Contig_Gammarus_90_15369_fr3	Gammarus Fossarum	GFOSS	F102282	9.24396	38175.2	12.1212	193.16	3	3	23	0.0602486	0.000383398	0.843411	3	0	0	0	0	0	0	0	0	0	0	0	0	0	0	0	0	0	0	0	23	0	0	0	0	0	0	0	0	0	0	0	0	0	0	0
Contig_Gammarus_90_133650_fr5	Gammarus Roeseli	GFOSS	F102290	9.51733	34892.5	16.6124	182.86	3	3	21	0.0601848	0.000382992	0.843794	0	0	3	0	0	0	0	0	0	0	0	0	0	0	0	0	0	0	0	0	0	0	21	0	0	0	0	0	0	0	0	0	0	0	0	0
gi|321472306	Hyallela Azteca	Daphnia Pulex	F102193	5.71924	46769.8	9.93072	151.83	2	3	28	0.0598677	0.000380974	0.845322	0	0	0	0	0	1	1	1	2	1	0	0	0	0	0	0	0	0	0	0	0	0	0	0	0	7	1	1	11	8	0	0	0	0	0	0
Contig_Gammarus_90_22004_fr1	Parhyale Hawaiensis	GFOSS	F102195	9.67109	37322.8	8.33333	171.99	2	3	22	0.0589452	0.000375103	0.847963	2	0	0	0	2	0	0	0	0	0	0	0	0	0	0	0	0	0	0	0	6	0	0	0	16	0	0	0	0	0	0	0	0	0	0	0
gi|633895783	Hyallela Azteca	NCBInr	F102294	6.08795	27286.6	16.1826	183.867	3	3	16	0.0586368	0.000373141	0.848336	0	0	0	0	0	0	0	0	0	0	0	0	0	3	2	0	0	0	0	0	0	0	0	0	0	0	0	0	0	0	0	0	0	7	9	0
gi|171473141	Parhyale Hawaiensis	NCBInr	F102293	8.33576	22845.4	22.3881	252.147	3	3	13	0.0569042	0.000362115	0.851654	0	0	0	0	0	0	0	0	0	0	0	0	0	0	3	0	0	0	0	0	0	0	0	0	0	0	0	0	0	0	0	0	0	0	13	0
gi|384402814	Gammarus Roeseli	NCBInr	F102296	5.56533	31946.1	13.986	231.39	3	3	18	0.0563449	0.000358556	0.853816	0	0	0	0	0	0	0	0	0	0	0	0	3	0	0	0	0	0	0	0	0	0	0	0	0	0	0	0	0	0	0	0	18	0	0	0
Contig_Gammarus_90_49289_fr4	Gammarus Pulex	GFOSS	F102287	9.06336	40888.5	8.83978	133.9	2	3	23	0.0562506	0.000357956	0.854174	2	2	0	0	0	0	0	0	0	0	0	0	0	0	0	0	0	0	0	0	12	11	0	0	0	0	0	0	0	0	0	0	0	0	0	0
Contig_Gammarus_90_111159_fr1	Gammarus Roeseli	GFOSS	F102290	5.82398	35201.7	11.5894	169.51	3	3	19	0.0539746	0.000343473	0.860487	0	0	3	0	0	0	0	0	0	0	0	0	0	0	0	0	0	0	0	0	0	0	19	0	0	0	0	0	0	0	0	0	0	0	0	0
gi|480318297	Gammarus Roeseli	NCBInr	F102296	5.00401	22707.2	27.6699	197.77	3	3	12	0.0528467	0.000336295	0.862519	0	0	0	0	0	0	0	0	0	0	0	0	3	0	0	0	0	0	0	0	0	0	0	0	0	0	0	0	0	0	0	0	12	0	0	0
Contig_Gammarus_90_18564_fr4	Gammarus Roeseli	GFOSS	F102290	10.6009	34665.5	15.4362	197.98	3	3	18	0.0519248	0.000330428	0.864521	0	0	3	0	0	0	0	0	0	0	0	0	0	0	0	0	0	0	0	0	0	0	18	0	0	0	0	0	0	0	0	0	0	0	0	0
gi|400271706	Parhyale Hawaiensis	NCBInr	F102293	8.26675	25480.8	20	252.147	3	3	13	0.0510189	0.000324663	0.865502	0	0	0	0	0	0	0	0	0	0	0	0	0	0	3	0	0	0	0	0	0	0	0	0	0	0	0	0	0	0	0	0	0	0	13	0
Contig_Gammarus_90_155620_fr2	Gammarus Roeseli	GFOSS	F102290	9.35723	41306.7	9.14127	190.74	3	3	21	0.0508392	0.00032352	0.86615	0	2	3	0	0	0	0	0	0	0	0	0	0	0	0	0	0	0	0	0	0	8	13	0	0	0	0	0	0	0	0	0	0	0	0	0
Contig_Gammarus_90_202243_fr4	Gammarus Fossarum	GFOSS	F102282	10.4314	55744.4	6.639	204.49	3	3	27	0.0484354	0.000308223	0.871522	3	0	0	0	0	0	0	0	0	0	0	0	0	0	0	0	0	0	0	0	27	0	0	0	0	0	0	0	0	0	0	0	0	0	0	0
Contig_Gammarus_90_24285_fr5	Hyallela Azteca	GFOSS	F102192	9.24478	33556	20	196.23	3	3	16	0.0476814	0.000303425	0.873048	0	0	0	3	0	0	0	0	0	0	0	0	0	0	0	0	0	0	0	0	0	0	0	16	0	0	0	0	0	0	0	0	0	0	0	0
Contig_Gammarus_90_40034_fr4	Gammarus Pulex	GFOSS	F102287	9.0697	79755.5	6.60112	183.34	3	3	38	0.0476456	0.000303198	0.873351	0	3	3	0	0	0	0	0	0	0	0	0	0	0	0	0	0	0	0	0	0	16	22	0	0	0	0	0	0	0	0	0	0	0	0	0
gi|400271788	Parhyale Hawaiensis	NCBInr	F102293	8.21298	28096	18.2186	252.147	3	3	13	0.0462699	0.000294443	0.876339	0	0	0	0	0	0	0	0	0	0	0	0	0	0	3	0	0	0	0	0	0	0	0	0	0	0	0	0	0	0	0	0	0	0	13	0
gi|406679476	Gammarus Roeseli	NCBInr	F102296	5.10405	30449.8	15.1408	212.88	3	3	14	0.0459773	0.000292581	0.876924	0	0	0	0	0	0	0	0	0	0	0	0	3	0	0	0	0	0	0	0	0	0	0	0	0	0	0	0	0	0	0	0	14	0	0	0
gi|242023833	Gammarus Roeseli	NCBInr	F102296	5.05196	49929.3	13.1111	231.66	3	3	22	0.0440623	0.000280395	0.881509	0	0	0	0	0	0	0	0	0	0	0	0	3	0	1	0	0	0	0	0	0	0	0	0	0	0	0	0	0	0	0	0	15	0	7	0
contig09652_Frame_4	Parhyale Hawaiensis	PHAWA	F102197	7.66766	27278.5	17.8423	159.05	3	3	12	0.0439906	0.000279939	0.881789	0	0	0	0	0	0	0	0	0	0	0	0	0	0	0	0	0	0	0	3	0	0	0	0	0	0	0	0	0	0	0	0	0	0	0	0
Contig_Gammarus_90_198697_fr1	Gammarus Fossarum	GFOSS	F102282	9.35943	36441	12.7389	185.63	3	3	16	0.0439066	0.000279404	0.882628	3	0	0	0	0	0	0	0	0	0	0	0	0	0	0	0	0	0	0	0	16	0	0	0	0	0	0	0	0	0	0	0	0	0	0	0
gi|657783794	Hyallela Azteca	NCBInr	F102294	5.10287	53163.1	8.26271	205.44	3	3	23	0.0432631	0.000275309	0.883736	0	0	0	0	0	0	0	0	0	0	2	0	2	3	3	0	0	0	0	0	0	0	0	0	0	0	0	0	0	0	4	0	4	8	7	0
gi|328679596	Parhyale Hawaiensis	NCBInr	F102293	6.28004	30259	16.8539	252.147	3	3	13	0.0429624	0.000273395	0.885381	0	0	0	0	0	0	0	0	0	0	0	0	0	0	3	0	0	0	0	0	0	0	0	0	0	0	0	0	0	0	0	0	0	0	13	0
Contig_Gammarus_90_153193_fr2	Parhyale Hawaiensis	GFOSS	F102195	5.78815	56003.2	4.59082	114.09	2	3	24	0.0428547	0.00027271	0.885654	0	2	2	0	2	0	0	0	0	0	0	0	0	0	0	0	0	0	0	0	0	10	12	0	2	0	0	0	0	0	0	0	0	0	0	0
Contig_Gammarus_90_37243_fr4	Gammarus Fossarum	GFOSS	F102282	6.55802	45019	8.31296	186.62	3	3	19	0.0422044	0.000268572	0.887546	3	0	0	0	0	0	0	0	0	0	0	0	0	0	0	0	0	0	0	0	19	0	0	0	0	0	0	0	0	0	0	0	0	0	0	0
contig20111_Frame_4	Gammarus Roeseli	PHAWA	F102292	5.10251	33583.7	18.8552	198.46	3	3	14	0.0416869	0.000265278	0.888878	0	0	0	0	0	0	0	0	0	0	0	0	0	0	0	0	0	3	0	0	0	0	0	0	0	0	0	0	0	0	0	0	0	0	0	0
gi|321468350	Gammarus Roeseli	Daphnia Pulex	F102291	8.44934	51163.6	8.66667	159.55	3	3	21	0.0410448	0.000261192	0.890192	0	0	0	0	0	0	2	3	1	0	0	0	0	0	0	0	0	0	0	0	0	0	0	0	0	0	4	16	1	0	0	0	0	0	0	0
gi|330976859	Gammarus Pulex	NCBInr	F102295	4.99869	49909.5	9.33333	226.27	3	3	20	0.0400726	0.000255006	0.892511	0	0	0	0	0	0	0	0	0	0	0	3	0	0	0	0	0	0	0	0	0	0	0	0	0	0	0	0	0	0	0	20	0	0	0	0
Contig_Gammarus_90_37276_fr5	Gammarus Roeseli	GFOSS	F102290	9.57085	92006.6	3.65854	201.47	3	3	36	0.0391276	0.000248992	0.895785	0	3	3	2	2	0	0	0	0	0	0	0	0	0	0	0	0	0	0	0	0	12	13	4	7	0	0	0	0	0	0	0	0	0	0	0
Contig_Gammarus_90_202637_fr3	Gammarus Pulex	GFOSS	F102287	9.09945	89688.1	3.4005	174.99	3	3	35	0.0390241	0.000248334	0.896282	2	3	0	0	0	0	0	0	0	0	0	0	0	0	0	0	0	0	0	0	9	26	0	0	0	0	0	0	0	0	0	0	0	0	0	0
Contig_Gammarus_90_202705_fr3	Parhyale Hawaiensis	GFOSS	F102195	8.24728	57172	8.92857	207.47	3	3	22	0.0384804	0.000244874	0.897267	0	0	0	0	3	0	0	0	0	0	0	0	0	0	0	0	0	0	0	0	0	0	0	0	22	0	0	0	0	0	0	0	0	0	0	0
Contig_Gammarus_90_163899_fr6	Hyallela Azteca	GFOSS	F102192	9.61036	40737.1	10.084	177.99	3	3	15	0.0368215	0.000234317	0.90111	0	0	0	3	0	0	0	0	0	0	0	0	0	0	0	0	0	0	0	0	0	0	0	15	0	0	0	0	0	0	0	0	0	0	0	0
Contig_Gammarus_90_147366_fr4	Gammarus Roeseli	GFOSS	F102290	8.55516	40858.1	13.2964	193.95	3	3	15	0.0367124	0.000233623	0.901578	0	0	3	0	0	0	0	0	0	0	0	0	0	0	0	0	0	0	0	0	0	0	15	0	0	0	0	0	0	0	0	0	0	0	0	0
gi|321460730	Gammarus Roeseli	Daphnia Pulex	F102291	5.48523	68111.7	4.50161	122.64	2	3	25	0.0367044	0.000233572	0.901811	0	0	0	0	0	0	0	2	2	0	0	0	0	0	0	0	0	0	0	0	0	0	0	0	0	0	0	14	11	0	0	0	0	0	0	0
Contig_Gammarus_90_194484_fr1	Hyallela Azteca	GFOSS	F102192	10.1688	28202.5	17.7419	198.87	3	3	10	0.0354578	0.000225639	0.904563	0	0	0	3	0	0	0	0	0	0	0	0	0	0	0	0	0	0	0	0	0	0	0	10	0	0	0	0	0	0	0	0	0	0	0	0
gi|225712468	Gammarus Pulex	NCBInr	F102295	4.98295	49865.5	9.39597	220.27	3	3	17	0.0340917	0.000216946	0.907877	0	0	0	0	0	0	0	0	0	0	0	3	0	0	0	0	0	0	0	0	0	0	0	0	0	0	0	0	0	0	0	17	0	0	0	0
gi|498950702	Gammarus Pulex	NCBInr	F102295	4.73836	51281.7	8.11404	193.17	3	3	17	0.0331502	0.000210955	0.911295	0	0	0	0	0	0	0	0	0	0	0	3	3	0	3	0	0	0	0	0	0	0	0	0	0	0	0	0	0	0	0	6	8	0	3	0
gi|669220820	Gammarus Pulex	NCBInr	F102295	4.93669	51538.5	9.09091	220.27	3	3	17	0.032985	0.000209903	0.911925	0	0	0	0	0	0	0	0	0	0	0	3	0	0	0	0	0	0	0	0	0	0	0	0	0	0	0	0	0	0	0	17	0	0	0	0
Contig_Gammarus_90_21529_fr6	Gammarus Roeseli	GFOSS	F102290	9.50573	76218.8	6.6568	208.87	3	3	25	0.0328003	0.000208728	0.912134	0	0	3	0	0	0	0	0	0	0	0	0	0	0	0	0	0	0	0	0	0	0	25	0	0	0	0	0	0	0	0	0	0	0	0	0
gi|159159	Gammarus Pulex	NCBInr	F102295	4.91502	52041.1	8.47458	178.82	3	3	17	0.0326665	0.000207876	0.912342	0	0	0	0	0	0	0	0	0	0	0	3	3	0	3	0	0	0	0	0	0	0	0	0	0	0	0	0	0	0	0	6	8	0	3	0
Contig_Gammarus_90_38110_fr6	Gammarus Roeseli	GFOSS	F102290	8.38867	34206.5	14.5631	176.94	3	3	11	0.0321576	0.000204638	0.914199	0	0	3	0	0	0	0	0	0	0	0	0	0	0	0	0	0	0	0	0	0	0	11	0	0	0	0	0	0	0	0	0	0	0	0	0
gi|556953825	Gammarus Pulex	NCBInr	F102295	4.97114	49933.4	8.24053	226.62	3	3	16	0.0320427	0.000203907	0.914608	0	0	0	0	0	0	0	0	0	0	0	3	0	0	0	0	0	0	0	0	0	0	0	0	0	0	0	0	0	0	0	16	0	0	0	0
Contig_Gammarus_90_198446_fr5	Gammarus Roeseli	GFOSS	F102290	10.0529	50104.2	10.0686	192.11	3	3	16	0.0319334	0.000203212	0.915014	0	0	3	0	0	0	0	0	0	0	0	0	0	0	0	0	0	0	0	0	0	0	16	0	0	0	0	0	0	0	0	0	0	0	0	0
gi|159144801	Gammarus Pulex	NCBInr	F102295	4.78411	50115.8	7.77778	211.35	3	3	16	0.0319261	0.000203165	0.915217	0	0	0	0	0	0	0	0	0	0	0	3	0	3	0	0	0	0	0	0	0	0	0	0	0	0	0	0	0	0	0	7	0	9	0	0
Contig_Gammarus_90_12002_fr2	Gammarus Fossarum	GFOSS	F102282	10.4556	63978.3	8.26011	181.99	3	3	20	0.0312606	0.00019893	0.917022	3	2	0	0	0	0	0	0	0	0	0	0	0	0	0	0	0	0	0	0	12	8	0	0	0	0	0	0	0	0	0	0	0	0	0	0
Contig_Gammarus_90_193539_fr2	Gammarus Pulex	GFOSS	F102287	7.79949	29069.4	16.4179	168.08	3	3	9	0.0309604	0.00019702	0.918011	0	3	0	0	0	0	0	0	0	0	0	0	0	0	0	0	0	0	0	0	0	9	0	0	0	0	0	0	0	0	0	0	0	0	0	0
Contig_Gammarus_90_177973_fr1	Gammarus Roeseli	GFOSS	F102290	9.33863	67998.8	6.53266	188.45	3	3	21	0.0308829	0.000196526	0.918208	0	0	3	0	0	0	0	0	0	0	0	0	0	0	0	0	0	0	0	0	0	0	21	0	0	0	0	0	0	0	0	0	0	0	0	0
Contig_Gammarus_90_207937_fr5	Gammarus Roeseli	GFOSS	F102290	10.057	81396.7	7.61905	150.26	3	3	25	0.0307138	0.00019545	0.9186	0	3	3	1	0	0	0	0	0	0	0	0	0	0	0	0	0	0	0	0	0	10	11	4	0	0	0	0	0	0	0	0	0	0	0	0
Contig_Gammarus_90_158082_fr6	Gammarus Roeseli	GFOSS	F102290	5.61517	42780.1	9.28382	161.8	3	3	13	0.030388	0.000193377	0.919377	0	0	3	0	0	0	0	0	0	0	0	0	0	0	0	0	0	0	0	0	0	0	13	0	0	0	0	0	0	0	0	0	0	0	0	0
Contig_Gammarus_90_43139_fr5	Gammarus Roeseli	GFOSS	F102290	8.67687	63062.8	6.52174	155.25	3	3	19	0.0301287	0.000191727	0.920726	0	0	3	0	2	0	0	0	0	0	0	0	0	0	0	0	0	0	0	0	0	0	13	0	6	0	0	0	0	0	0	0	0	0	0	0
gi|734529613	Gammarus Roeseli	NCBInr	F102296	5.09372	50303.8	11.3586	231.59	3	3	15	0.0298188	0.000189755	0.921488	0	0	0	0	0	0	0	0	0	0	1	0	3	0	0	0	0	0	0	0	0	0	0	0	0	0	0	0	0	0	1	0	14	0	0	0
Contig_Gammarus_90_207415_fr2	Gammarus Pulex	GFOSS	F102287	10.7525	36959.6	15.3614	155.03	3	3	11	0.0297622	0.000189395	0.921867	0	3	0	0	0	0	0	0	0	0	0	0	0	0	0	0	0	0	0	0	0	11	0	0	0	0	0	0	0	0	0	0	0	0	0	0
Contig_Gammarus_90_48656_fr4	Gammarus Roeseli	GFOSS	F102290	9.71137	53082	9.42982	131.93	3	3	15	0.0282582	0.000179823	0.925364	2	2	3	0	0	0	0	0	0	0	0	0	0	0	0	0	0	0	0	0	3	8	4	0	0	0	0	0	0	0	0	0	0	0	0	0
Contig_Gammarus_90_47965_fr6	Gammarus Fossarum	GFOSS	F102282	9.66194	31905.9	15.3846	243.32	3	3	9	0.028208	0.000179504	0.925903	3	0	0	0	0	0	0	0	0	0	0	0	0	0	0	0	0	0	0	0	9	0	0	0	0	0	0	0	0	0	0	0	0	0	0	0
Contig_Gammarus_90_16167_fr2	Gammarus Roeseli	GFOSS	F102290	10.0943	73712.4	5.56391	164.73	3	3	20	0.0271325	0.00017266	0.928723	0	2	3	0	0	0	0	0	0	0	0	0	0	0	0	0	0	0	0	0	0	6	14	0	0	0	0	0	0	0	0	0	0	0	0	0
Contig_Gammarus_90_191946_fr3	Gammarus Fossarum	GFOSS	F102282	8.88675	33441.8	9.7561	104.66	2	3	9	0.0269124	0.00017126	0.929583	2	0	2	0	0	0	0	0	0	0	0	0	0	0	0	0	0	0	0	0	6	0	3	0	0	0	0	0	0	0	0	0	0	0	0	0
Contig_Gammarus_90_110907_fr2	Gammarus Roeseli	GFOSS	F102290	8.79965	54006.7	10.998	224.43	3	3	14	0.0259227	0.000164962	0.933781	1	0	3	0	0	0	0	0	0	0	0	0	0	0	0	0	0	0	0	0	1	0	13	0	0	0	0	0	0	0	0	0	0	0	0	0
Contig_Gammarus_90_177973_fr2	Gammarus Pulex	GFOSS	F102287	9.76622	66249.4	8.37521	200.91	3	3	17	0.0256606	0.000163294	0.934272	0	3	0	0	0	0	0	0	0	0	0	0	0	0	0	0	0	0	0	0	0	17	0	0	0	0	0	0	0	0	0	0	0	0	0	0
gi|688563016	Gammarus Fossarum	NCBInr	F102284	10.9011	59294.7	10.987	203.71	3	3	15	0.0252974	0.000160982	0.935406	0	0	0	0	0	0	0	0	0	0	3	0	0	0	0	0	0	0	0	0	0	0	0	0	0	0	0	0	0	0	15	0	0	0	0	0
Contig_Gammarus_90_23404_fr1	Gammarus Roeseli	GFOSS	F102290	10.2107	75156.9	5.77201	204.57	3	3	19	0.0252804	0.000160875	0.935567	0	2	3	0	0	0	0	0	0	0	0	0	0	0	0	0	0	0	0	0	0	6	13	0	0	0	0	0	0	0	0	0	0	0	0	0
Contig_Gammarus_90_2278_fr6	Gammarus Roeseli	GFOSS	F102290	8.92351	45041.7	10.219	216.45	3	3	11	0.0244218	0.00015541	0.938102	0	0	3	0	0	0	0	0	0	0	0	0	0	0	0	0	0	0	0	0	0	0	11	0	0	0	0	0	0	0	0	0	0	0	0	0
Contig_Gammarus_90_32837_fr1	Gammarus Fossarum	GFOSS	F102282	9.76494	53324.6	11.875	175.98	3	3	13	0.024379	0.000155138	0.938412	3	0	0	0	0	0	0	0	0	0	0	0	0	0	0	0	0	0	0	0	13	0	0	0	0	0	0	0	0	0	0	0	0	0	0	0
Contig_Gammarus_90_199594_fr2	Gammarus Roeseli	GFOSS	F102290	10.0611	65764.2	6.96864	178.45	3	3	16	0.0243293	0.000154822	0.938722	0	0	3	0	1	0	0	0	0	0	0	0	0	0	0	0	0	0	0	0	0	0	12	0	4	0	0	0	0	0	0	0	0	0	0	0
gi|692168162	Gammarus Roeseli	NCBInr	F102296	5.16702	49448.3	9.88764	191.11	3	3	12	0.0242678	0.00015443	0.938876	0	0	0	0	0	0	0	0	0	0	0	0	3	0	0	0	0	0	0	0	0	0	0	0	0	0	0	0	0	0	0	0	12	0	0	0
GIAFTRM01B7UE1_Frame_2	Parhyale Hawaiensis	PHAWA	F102197	4.78554	16539.3	15.6863	161.51	3	3	4	0.0241848	0.000153903	0.93903	0	0	0	0	0	0	0	0	0	0	0	0	0	0	0	0	0	0	0	3	0	0	0	0	0	0	0	0	0	0	0	0	0	0	0	0
gi|71370818	Gammarus Fossarum	NCBInr	F102284	5.21988	46045.2	10.3044	196.01	3	3	11	0.0238896	0.000152024	0.940101	0	0	0	0	0	0	0	0	0	0	3	0	0	0	0	0	0	0	0	0	0	0	0	0	0	0	0	0	0	0	11	0	0	0	0	0
Contig_Gammarus_90_559_fr2	Gammarus Pulex	GFOSS	F102287	9.19402	92139	6.17433	223.55	3	3	22	0.023877	0.000151943	0.940253	0	3	0	0	0	0	0	0	0	0	0	0	0	0	0	0	0	0	0	0	0	22	0	0	0	0	0	0	0	0	0	0	0	0	0	0
Contig_Gammarus_90_30247_fr5	Gammarus Fossarum	GFOSS	F102282	10.3476	46974.4	11.3253	159.75	3	3	11	0.023417	0.000149016	0.941157	3	0	0	0	0	0	0	0	0	0	0	0	0	0	0	0	0	0	0	0	11	0	0	0	0	0	0	0	0	0	0	0	0	0	0	0
gi|675365809	Gammarus Roeseli	NCBInr	F102296	8.46217	51627.8	6.41593	128.13	2	3	12	0.0232433	0.000147911	0.941751	0	0	0	0	0	0	0	0	0	0	0	0	2	0	1	0	0	0	0	0	0	0	0	0	0	0	0	0	0	0	0	0	8	0	4	0
Contig_Gammarus_90_205355_fr5	Hyallela Azteca	GFOSS	F102192	9.59119	21911.7	12.7551	91.52	2	3	5	0.0228189	0.00014521	0.942478	0	0	2	2	0	0	0	0	0	0	0	0	0	0	0	0	0	0	0	0	0	0	3	2	0	0	0	0	0	0	0	0	0	0	0	0
Contig_Gammarus_90_125653_fr4	Gammarus Fossarum	GFOSS	F102282	9.80445	27365.4	10.2459	150.71	3	3	6	0.0219255	0.000139525	0.944478	3	0	0	0	0	0	0	0	0	0	0	0	0	0	0	0	0	0	0	0	6	0	0	0	0	0	0	0	0	0	0	0	0	0	0	0
Contig_Gammarus_90_189460_fr4	Gammarus Roeseli	GFOSS	F102290	9.69404	36771.7	12.6154	190.12	3	3	8	0.0217559	0.000138446	0.945173	0	0	3	0	0	0	0	0	0	0	0	0	0	0	0	0	0	0	0	0	0	0	8	0	0	0	0	0	0	0	0	0	0	0	0	0
gi|495891922	Gammarus Roeseli	NCBInr	F102296	5.0401	50684.4	10.5485	200.37	3	3	11	0.0217029	0.000138109	0.945311	0	0	0	0	0	0	0	0	0	0	0	0	3	0	0	0	0	0	0	0	0	0	0	0	0	0	0	0	0	0	0	0	11	0	0	0
gi|655328893	Gammarus Pulex	NCBInr	F102295	5.08483	51450.6	8.60656	216.65	3	3	11	0.0213797	0.000136052	0.945995	0	0	0	0	0	0	0	0	0	0	0	3	0	0	0	0	0	0	0	0	0	0	0	0	0	0	0	0	0	0	0	11	0	0	0	0
Contig_Gammarus_90_30841_fr6	Gammarus Roeseli	GFOSS	F102290	10.1946	66404.6	7.9258	151.82	3	3	14	0.0210829	0.000134163	0.947748	0	2	3	0	0	0	0	0	0	0	0	0	0	0	0	0	0	0	0	0	0	10	4	0	0	0	0	0	0	0	0	0	0	0	0	0
gi|321473812	Gammarus Roeseli	Daphnia Pulex	F102291	5.45604	104545	4.40529	130.38	3	3	22	0.0210435	0.000133912	0.947882	0	0	0	0	0	0	1	3	0	1	0	0	0	0	0	0	0	0	0	0	0	0	0	0	0	0	8	10	0	4	0	0	0	0	0	0
Contig_Gammarus_90_36191_fr3	Gammarus Roeseli	GFOSS	F102290	10.355	34923.6	14.3312	161.21	3	3	7	0.0200437	0.00012755	0.949564	0	0	3	0	0	0	0	0	0	0	0	0	0	0	0	0	0	0	0	0	0	0	7	0	0	0	0	0	0	0	0	0	0	0	0	0
gi|160415861	Gammarus Roeseli	NCBInr	F102296	4.89207	50021.9	9.375	196.907	3	3	10	0.0199913	0.000127216	0.949819	0	0	0	0	0	0	0	0	0	0	0	0	3	0	0	0	0	0	0	0	0	0	0	0	0	0	0	0	0	0	0	0	10	0	0	0
gi|2304969	Parhyale Hawaiensis	NCBInr	F102293	5.77363	40065.7	5.81717	125.45	2	3	8	0.0199672	0.000127063	0.9502	0	0	0	0	0	0	0	0	0	0	0	0	0	2	2	0	0	0	0	0	0	0	0	0	0	0	0	0	0	0	0	0	0	4	4	0
Contig_Gammarus_90_98247_fr5	Gammarus Pulex	GFOSS	F102287	9.4288	78548.8	6.20491	167.86	3	3	15	0.0190964	0.000121522	0.952198	0	3	2	0	0	0	0	0	0	0	0	0	0	0	0	0	0	0	0	0	0	5	10	0	0	0	0	0	0	0	0	0	0	0	0	0
gi|3024695	Gammarus Pulex	NCBInr	F102295	4.93751	50061.4	8.44444	213.53	3	3	9	0.0179779	0.000114404	0.954325	0	0	0	0	0	0	0	0	0	0	0	3	0	0	0	0	0	0	0	0	0	0	0	0	0	0	0	0	0	0	0	9	0	0	0	0
Contig_Gammarus_90_1784_fr6	Gammarus Pulex	GFOSS	F102287	7.96312	114133	2.87129	198.93	3	3	20	0.0175234	0.000111512	0.955907	0	3	0	0	0	0	0	0	0	0	0	0	0	0	0	0	0	0	0	0	0	20	0	0	0	0	0	0	0	0	0	0	0	0	0	0
gi|46909249	Hyallela Azteca	NCBInr	F102294	5.05513	46062	11.9438	215.47	3	3	8	0.0173679	0.000110522	0.956129	0	0	0	0	0	0	0	0	0	0	0	0	0	3	0	0	0	0	0	0	0	0	0	0	0	0	0	0	0	0	0	0	0	8	0	0
gi|504058956	Hyallela Azteca	NCBInr	F102294	5.68412	35410	13.2931	171.09	3	3	6	0.0169444	0.000107827	0.957438	0	0	0	0	0	0	0	0	0	0	0	0	0	3	0	0	0	0	0	0	0	0	0	0	0	0	0	0	0	0	0	0	0	6	0	0
gi|321461136	Gammarus Roeseli	Daphnia Pulex	F102291	5.21988	88564.6	5.23691	157.53	3	3	15	0.0169368	0.000107779	0.957546	0	0	0	0	0	0	1	3	0	0	0	0	0	0	0	0	0	0	0	0	0	0	0	0	0	0	3	12	0	0	0	0	0	0	0	0
Contig_Gammarus_90_30449_fr6	Gammarus Roeseli	GFOSS	F102290	7.71796	51448.8	9.49227	165.18	3	3	8	0.0155494	9.89503e-05	0.961797	0	0	3	0	0	0	0	0	0	0	0	0	0	0	0	0	0	0	0	0	0	0	8	0	0	0	0	0	0	0	0	0	0	0	0	0
Contig_Gammarus_90_11723_fr3	Gammarus Roeseli	GFOSS	F102290	8.88144	39198.1	14.8571	147.62	3	3	6	0.0153069	9.74067e-05	0.962385	0	0	3	0	0	0	0	0	0	0	0	0	0	0	0	0	0	0	0	0	0	0	6	0	0	0	0	0	0	0	0	0	0	0	0	0
Contig_Gammarus_90_168270_fr4	Gammarus Roeseli	GFOSS	F102290	9.3742	39839	10.7735	232.3	3	3	6	0.0150606	9.58396e-05	0.963061	0	0	3	0	0	0	0	0	0	0	0	0	0	0	0	0	0	0	0	0	0	0	6	0	0	0	0	0	0	0	0	0	0	0	0	0
gi|118404692	Gammarus Roeseli	NCBInr	F102296	5.06193	82388.9	5.46218	218.19	3	3	12	0.0145651	9.26863e-05	0.964473	0	0	0	0	0	0	0	0	0	0	0	0	3	0	0	0	0	0	0	0	0	0	0	0	0	0	0	0	0	0	0	0	12	0	0	0
gi|498941018	Gammarus Roeseli	NCBInr	F102296	5.01357	83279.3	5.38674	218.19	3	3	12	0.0144093	9.16952e-05	0.964933	0	0	0	0	0	0	0	0	0	0	0	0	3	0	0	0	0	0	0	0	0	0	0	0	0	0	0	0	0	0	0	0	12	0	0	0
gi|348506291	Gammarus Roeseli	NCBInr	F102296	5.01602	83303.4	5.38674	218.19	3	3	12	0.0144052	9.16687e-05	0.965116	0	0	0	0	0	0	0	0	0	0	0	0	3	0	0	0	0	0	0	0	0	0	0	0	0	0	0	0	0	0	0	0	12	0	0	0
gi|409052434	Gammarus Roeseli	NCBInr	F102296	7.63807	55571.5	6.27451	176.76	3	3	8	0.0143959	9.16096e-05	0.965208	0	0	0	0	0	0	0	0	0	0	0	2	3	0	0	0	0	0	0	0	0	0	0	0	0	0	0	0	0	0	0	3	5	0	0	0
gi|194580033	Gammarus Roeseli	NCBInr	F102296	4.97825	83395.3	5.40166	218.19	3	3	12	0.0143893	9.15677e-05	0.965299	0	0	0	0	0	0	0	0	0	0	0	0	3	0	0	0	0	0	0	0	0	0	0	0	0	0	0	0	0	0	0	0	12	0	0	0
gi|675383848	Gammarus Pulex	NCBInr	F102295	5.89058	209449	2.3115	237.69	3	3	30	0.0143233	9.11476e-05	0.96539	0	0	0	0	0	0	0	0	0	0	0	3	2	2	2	0	0	0	0	0	0	0	0	0	0	0	0	0	0	0	0	11	10	6	3	0
gi|675888734	Gammarus Roeseli	NCBInr	F102296	5.01628	83817.4	5.76132	203.53	3	3	12	0.0143168	9.11066e-05	0.965482	0	0	0	0	0	0	0	0	0	0	0	0	3	0	0	0	0	0	0	0	0	0	0	0	0	0	0	0	0	0	0	0	12	0	0	0
gi|110226522	Gammarus Roeseli	NCBInr	F102296	4.8775	84502.5	5.32787	218.19	3	3	12	0.0142008	9.0368e-05	0.965844	0	0	0	0	0	0	0	0	0	0	0	0	3	0	0	0	0	0	0	0	0	0	0	0	0	0	0	0	0	0	0	0	12	0	0	0
gi|38683403	Gammarus Roeseli	NCBInr	F102296	5.32692	71217.2	6.71756	199.63	3	3	10	0.0140415	8.93547e-05	0.966382	0	0	0	0	0	0	0	0	0	0	0	0	3	0	0	0	0	0	0	0	0	0	0	0	0	0	0	0	0	0	0	0	10	0	0	0
Contig_Gammarus_90_174162_fr1	Gammarus Roeseli	GFOSS	F102290	9.71444	50552.6	14.3172	178.06	3	3	7	0.013847	8.81165e-05	0.966825	0	0	3	0	0	0	0	0	0	0	0	0	0	0	0	0	0	0	0	0	0	0	7	0	0	0	0	0	0	0	0	0	0	0	0	0
isotig17035_Frame_4	Gammarus Roeseli	PHAWA	F102292	9.54228	94148.6	4.66507	170.21	3	3	13	0.013808	8.78683e-05	0.967001	0	0	0	0	0	0	0	0	0	0	0	0	0	0	0	0	0	3	0	0	0	0	0	0	0	0	0	0	0	0	0	0	0	0	0	0
gi|156370042	Gammarus Roeseli	NCBInr	F102296	4.97068	89115.2	5.82404	208.08	3	3	12	0.0134657	8.56904e-05	0.968305	0	0	0	0	0	0	0	0	0	0	0	0	3	0	0	0	0	0	0	0	0	0	0	0	0	0	0	0	0	0	0	0	12	0	0	0
gi|443694341	Gammarus Roeseli	NCBInr	F102296	5.21548	90369.3	5.78818	208.08	3	3	12	0.0132788	8.45012e-05	0.969068	0	0	0	0	0	0	0	0	0	0	0	0	3	0	0	0	0	0	0	0	0	0	0	0	0	0	0	0	0	0	0	0	12	0	0	0
Contig_Gammarus_90_452_fr5	Gammarus Roeseli	GFOSS	F102290	8.38724	60984.3	12.4771	152.1	3	3	8	0.0131181	8.34785e-05	0.969656	0	0	3	0	0	0	0	0	0	0	0	0	0	0	0	0	0	0	0	0	0	0	8	0	0	0	0	0	0	0	0	0	0	0	0	0
Contig_Gammarus_90_4227_fr2	Gammarus Roeseli	GFOSS	F102290	7.29594	61098.8	6.48649	203.86	3	3	8	0.0130935	8.3322e-05	0.969823	0	0	3	0	0	0	0	0	0	0	0	0	0	0	0	0	0	0	0	0	0	0	8	0	0	0	0	0	0	0	0	0	0	0	0	0
contig05883_Frame_4	Gammarus Roeseli	PHAWA	F102292	8.48773	61946.7	10.2888	149.55	3	3	8	0.0129143	8.21816e-05	0.97065	0	0	0	0	0	0	0	0	0	0	0	0	0	0	0	0	0	3	1	0	0	0	0	0	0	0	0	0	0	0	0	0	0	0	0	0
gi|431921656	Gammarus Fossarum	NCBInr	F102284	6.65785	119627	3.17316	225.32	3	3	15	0.012539	7.97931e-05	0.971458	0	0	0	0	0	0	0	0	0	0	3	0	1	3	0	0	0	0	0	0	0	0	0	0	0	0	0	0	0	0	8	0	1	6	0	0
Contig_Gammarus_90_3913_fr1	Gammarus Fossarum	GFOSS	F102282	10.0135	80215.2	7.1525	244.46	3	3	10	0.0124665	7.93316e-05	0.971696	3	0	0	0	0	0	0	0	0	0	0	0	0	0	0	0	0	0	0	0	10	0	0	0	0	0	0	0	0	0	0	0	0	0	0	0
Contig_Gammarus_90_38187_fr5	Gammarus Roeseli	GFOSS	F102290	9.76095	72656.5	8.52359	167.47	3	3	9	0.0123871	7.88263e-05	0.971933	0	0	3	0	0	0	0	0	0	0	0	0	0	0	0	0	0	0	0	0	0	0	9	0	0	0	0	0	0	0	0	0	0	0	0	0
Contig_Gammarus_90_194114_fr1	Gammarus Pulex	GFOSS	F102287	8.75313	58022	7.30769	160.22	3	3	7	0.0120644	7.67729e-05	0.972711	0	3	0	0	0	0	0	0	0	0	0	0	0	0	0	0	0	0	0	0	0	7	0	0	0	0	0	0	0	0	0	0	0	0	0	0
gi|676437166	Gammarus Roeseli	NCBInr	F102296	4.93751	50228.5	13.8085	210.75	3	3	6	0.0119454	7.60158e-05	0.973475	0	0	0	0	0	0	0	0	0	0	0	0	3	0	0	0	0	0	0	0	0	0	0	0	0	0	0	0	0	0	0	0	6	0	0	0
Contig_Gammarus_90_8722_fr3	Gammarus Pulex	GFOSS	F102287	9.43048	87061.6	5.73248	177.6	3	3	10	0.0114861	7.3093e-05	0.97429	0	3	0	0	0	0	0	0	0	0	0	0	0	0	0	0	0	0	0	0	0	10	0	0	0	0	0	0	0	0	0	0	0	0	0	0
gi|321469395	Gammarus Roeseli	Daphnia Pulex	F102291	6.66787	61173.9	5.1756	91.43	3	3	7	0.0114428	7.28173e-05	0.974654	0	0	0	0	0	0	0	3	0	0	0	0	0	0	0	0	0	0	0	0	0	0	0	0	0	0	0	7	0	0	0	0	0	0	0	0
Contig_Gammarus_90_162485_fr3	Gammarus Pulex	GFOSS	F102287	9.3512	65955.1	7.8125	155.13	3	3	7	0.0106133	6.75387e-05	0.976827	0	3	0	0	0	0	0	0	0	0	0	0	0	0	0	0	0	0	0	0	0	7	0	0	0	0	0	0	0	0	0	0	0	0	0	0
gi|11935049	Gammarus Fossarum	NCBInr	F102284	8.15588	66027	5.43478	206.95	3	3	7	0.0106017	6.74651e-05	0.97703	0	0	0	0	0	0	0	0	0	0	3	0	0	0	0	0	0	0	0	0	0	0	0	0	0	0	0	0	0	0	7	0	0	0	0	0
isotig17233_Frame_3	Hyallela Azteca	PHAWA	F102194	8.85031	78687.9	4.05028	125.02	2	3	8	0.0101667	6.46971e-05	0.978483	0	0	0	0	0	0	0	0	0	0	0	0	0	0	0	0	0	0	2	1	0	0	0	0	0	0	0	0	0	0	0	0	0	0	0	0
Contig_Gammarus_90_125764_fr4	Gammarus Roeseli	GFOSS	F102290	10.804	39370.6	10.1156	158.26	3	3	4	0.0101599	6.46533e-05	0.978612	0	0	3	0	0	0	0	0	0	0	0	0	0	0	0	0	0	0	0	0	0	0	4	0	0	0	0	0	0	0	0	0	0	0	0	0
Contig_Gammarus_90_3263_fr4	Gammarus Roeseli	GFOSS	F102290	9.76474	82007.8	4.47154	190.52	3	3	8	0.00975517	6.2078e-05	0.979436	0	0	3	0	0	0	0	0	0	0	0	0	0	0	0	0	0	0	0	0	0	0	8	0	0	0	0	0	0	0	0	0	0	0	0	0
Contig_Gammarus_90_147363_fr5	Gammarus Roeseli	GFOSS	F102290	9.19243	63623.7	6.97674	135.46	3	3	6	0.00943045	6.00116e-05	0.979862	0	0	3	0	0	0	0	0	0	0	0	0	0	0	0	0	0	0	0	0	0	0	6	0	0	0	0	0	0	0	0	0	0	0	0	0
Contig_Gammarus_90_206518_fr4	Gammarus Pulex	GFOSS	F102287	11.1863	32131.5	10.3943	139.45	3	3	3	0.00933663	5.94145e-05	0.98016	0	3	0	0	0	0	0	0	0	0	0	0	0	0	0	0	0	0	0	0	0	3	0	0	0	0	0	0	0	0	0	0	0	0	0	0
gi|555542493	Gammarus Roeseli	NCBInr	F102296	5.73519	54491.6	7.17131	176.13	3	3	5	0.00917573	5.83907e-05	0.980513	0	0	0	0	0	0	0	0	0	0	0	0	3	0	0	0	0	0	0	0	0	0	0	0	0	0	0	0	0	0	0	0	5	0	0	0
gi|181402	Hyallela Azteca	NCBInr	F102294	8.07353	65825.4	5.5814	187.72	3	3	6	0.00911502	5.80043e-05	0.980746	0	0	0	0	0	0	0	0	0	0	0	0	0	3	0	0	0	0	0	0	0	0	0	0	0	0	0	0	0	0	0	0	0	6	0	0
gi|403296723	Hyallela Azteca	NCBInr	F102294	8.34726	65925.1	5.57276	205.02	3	3	6	0.00910123	5.79166e-05	0.98092	0	0	0	0	0	0	0	0	0	0	0	0	0	3	0	0	0	0	0	0	0	0	0	0	0	0	0	0	0	0	0	0	0	6	0	0
gi|399114483	Gammarus Roeseli	NCBInr	F102296	5.14182	79988.2	8.42391	228.427	3	3	7	0.0087513	5.56897e-05	0.981889	0	0	0	0	0	0	0	0	0	0	0	0	3	0	0	0	0	0	0	0	0	0	0	0	0	0	0	0	0	0	0	0	7	0	0	0
gi|61740600	Gammarus Pulex	NCBInr	F102295	5.08564	57676.1	7.04225	241.49	3	3	5	0.0086691	5.51667e-05	0.982055	0	0	0	0	0	0	0	0	0	0	0	3	0	0	0	0	0	0	0	0	0	0	0	0	0	0	0	0	0	0	0	5	0	0	0	0
Contig_Gammarus_90_130139_fr1	Gammarus Roeseli	GFOSS	F102290	9.20444	46242.2	9.66981	188.95	3	3	4	0.00865011	5.50458e-05	0.982221	0	0	3	0	0	0	0	0	0	0	0	0	0	0	0	0	0	0	0	0	0	0	4	0	0	0	0	0	0	0	0	0	0	0	0	0
gi|27802643	Gammarus Roeseli	NCBInr	F102296	5.39025	71364.5	6.57492	186.13	3	3	6	0.00840755	5.35022e-05	0.982707	0	0	0	0	0	0	0	0	0	0	0	0	3	0	0	0	0	0	0	0	0	0	0	0	0	0	0	0	0	0	0	0	6	0	0	0
gi|321475349	Hyallela Azteca	Daphnia Pulex	F102193	5.83093	96968.9	5.32544	83.13	3	3	8	0.00825007	5.25001e-05	0.983024	0	0	0	0	0	0	0	1	3	0	0	0	0	0	0	0	0	0	0	0	0	0	0	0	0	0	0	3	5	0	0	0	0	0	0	0
gi|321454575	Gammarus Roeseli	Daphnia Pulex	F102291	5.21385	112970	5.07812	127.33	3	3	9	0.00796671	5.0697e-05	0.983537	0	0	0	0	0	0	0	3	0	0	0	0	0	0	0	0	0	0	0	0	0	0	0	0	0	0	0	9	0	0	0	0	0	0	0	0
Contig_Gammarus_90_19763_fr6	Gammarus Roeseli	GFOSS	F102290	5.39475	51833.5	13.7577	208.43	3	3	4	0.00771702	4.9108e-05	0.984234	0	0	3	0	0	0	0	0	0	0	0	0	0	0	0	0	0	0	0	0	0	0	4	0	0	0	0	0	0	0	0	0	0	0	0	0
Contig_Gammarus_90_17091_fr1	Gammarus Roeseli	GFOSS	F102290	9.57877	80377.2	7.26257	154.86	3	3	6	0.0074648	4.7503e-05	0.984959	0	0	3	0	0	0	0	0	0	0	0	0	0	0	0	0	0	0	0	0	0	0	6	0	0	0	0	0	0	0	0	0	0	0	0	0
gi|512872005	Gammarus Roeseli	NCBInr	F102296	5.29645	110668	6.16915	235.97	3	3	8	0.00722886	4.60015e-05	0.985474	0	0	0	0	0	0	0	0	0	0	0	0	3	0	0	0	0	0	0	0	0	0	0	0	0	0	0	0	0	0	0	0	8	0	0	0
gi|124245114	Gammarus Roeseli	NCBInr	F102296	5.00386	72688.4	6.71756	183.68	3	3	5	0.00687868	4.37731e-05	0.986414	0	0	0	0	0	0	0	0	0	0	0	0	3	0	0	0	0	0	0	0	0	0	0	0	0	0	0	0	0	0	0	0	5	0	0	0
gi|170592445	Gammarus Pulex	NCBInr	F102295	9.13211	58242	7.83582	169.19	3	3	4	0.0068679	4.37045e-05	0.986458	0	0	0	0	0	0	0	0	0	0	0	3	0	0	0	0	0	0	0	0	0	0	0	0	0	0	0	0	0	0	0	4	0	0	0	0
Contig_Gammarus_90_7983_fr6	Gammarus Roeseli	GFOSS	F102290	9.95765	135800	4.31472	176.66	3	3	9	0.00662737	4.21739e-05	0.98727	0	0	3	0	0	0	0	0	0	0	0	0	0	0	0	0	0	0	0	0	0	0	9	0	0	0	0	0	0	0	0	0	0	0	0	0
Contig_Gammarus_90_38577_fr5	Gammarus Roeseli	GFOSS	F102290	9.29431	67252	8.66551	170.737	3	3	4	0.00594778	3.78493e-05	0.989221	0	0	3	0	0	0	0	0	0	0	0	0	0	0	0	0	0	0	0	0	0	0	4	0	0	0	0	0	0	0	0	0	0	0	0	0
gi|47229230	Gammarus Fossarum	NCBInr	F102284	5.17137	114499	4.56754	192.077	3	3	6	0.00524023	3.33467e-05	0.990766	0	0	0	0	0	0	0	0	0	0	3	0	0	0	0	0	0	0	0	0	0	0	0	0	0	0	0	0	0	0	6	0	0	0	0	0
gi|195035369	Hyallela Azteca	NCBInr	F102294	5.72031	247208	1.85787	211.14	3	3	12	0.00485422	3.08903e-05	0.991698	0	0	0	0	0	0	0	0	0	0	0	0	0	3	0	0	0	0	0	0	0	0	0	0	0	0	0	0	0	0	0	0	0	12	0	0
isotig00845_Frame_1	Parhyale Hawaiensis	PHAWA	F102197	7.18834	71156.9	4.24528	102.71	2	3	3	0.00421604	2.68292e-05	0.993333	0	0	0	0	0	0	0	0	0	0	0	0	0	0	0	0	0	1	0	2	0	0	0	0	0	0	0	0	0	0	0	0	0	0	0	0
Contig_Gammarus_90_193782_fr4	Gammarus Roeseli	GFOSS	F102290	9.66046	73648.3	10.1404	180.15	3	3	3	0.00407341	2.59216e-05	0.993729	0	0	3	0	0	0	0	0	0	0	0	0	0	0	0	0	0	0	0	0	0	0	3	0	0	0	0	0	0	0	0	0	0	0	0	0
Contig_Gammarus_90_24672_fr2	Gammarus Roeseli	GFOSS	F102290	10.1637	131005	4.02742	143.91	3	3	5	0.00381665	2.42876e-05	0.99451	0	0	3	0	0	0	0	0	0	0	0	0	0	0	0	0	0	0	0	0	0	0	5	0	0	0	0	0	0	0	0	0	0	0	0	0
isotig01457_Frame_2	Parhyale Hawaiensis	PHAWA	F102197	5.74183	79532.3	6.68563	138.93	3	3	3	0.00377205	2.40038e-05	0.994727	0	0	0	0	0	0	0	0	0	0	0	0	0	0	0	0	0	0	0	3	0	0	0	0	0	0	0	0	0	0	0	0	0	0	0	0
Contig_Gammarus_90_2124_fr2	Gammarus Roeseli	GFOSS	F102290	9.68285	132851	2.8109	175.457	3	3	4	0.00301089	1.91601e-05	0.996555	0	0	3	0	0	0	0	0	0	0	0	0	0	0	0	0	0	0	0	0	0	0	4	0	0	0	0	0	0	0	0	0	0	0	0	0
Contig_Gammarus_90_206658_fr3	Gammarus Fossarum	GFOSS	F102282	8.9712	16007.1	16.7832	155.56	2	2	84	0.524766	0.0033394	0.223518	2	0	0	0	0	0	0	0	0	0	0	0	0	0	0	0	0	0	0	0	84	0	0	0	0	0	0	0	0	0	0	0	0	0	0	0
gi|195979053	Gammarus Roeseli	NCBInr	F102296	9.69818	6391.37	59.6491	146.57	2	2	28	0.438091	0.00278783	0.295993	0	0	0	0	0	0	0	0	0	0	0	2	2	2	0	0	0	0	0	0	0	0	0	0	0	0	0	0	0	0	0	11	9	8	0	0
Contig_Gammarus_90_85980_fr2	Gammarus Roeseli	GFOSS	F102290	4.0654	5970.39	60	109.24	2	2	26	0.435483	0.00277124	0.298764	0	1	2	0	1	0	0	0	0	0	0	0	0	0	0	0	0	0	0	0	0	4	20	0	2	0	0	0	0	0	0	0	0	0	0	0
Contig_Gammarus_90_84749_fr6	Gammarus Fossarum	GFOSS	F102282	7.97927	7107.91	66.6667	122.59	2	2	21	0.295445	0.0018801	0.417109	2	1	1	0	0	0	0	0	0	0	0	0	0	0	0	0	0	0	0	0	15	4	2	0	0	0	0	0	0	0	0	0	0	0	0	0
Contig_Gammarus_90_199671_fr6	Parhyale Hawaiensis	GFOSS	F102195	10.6739	12976.8	19.2982	157.03	2	2	37	0.285123	0.00181441	0.433787	0	2	2	2	2	0	0	0	0	0	0	0	0	0	0	0	0	0	0	0	0	12	12	7	6	0	0	0	0	0	0	0	0	0	0	0
gi|540362358	Hyallela Azteca	NCBInr	F102294	4.77092	11123.5	35.7143	186.467	2	2	29	0.260708	0.00165904	0.466301	0	0	0	0	0	0	0	0	0	0	0	0	2	2	0	0	0	0	0	0	0	0	0	0	0	0	0	0	0	0	0	0	15	14	0	0
Contig_Gammarus_90_205560_fr4	Gammarus Pulex	GFOSS	F102287	10.8512	27290.4	7.5	116.63	2	2	67	0.245508	0.00156231	0.48728	1	2	2	1	1	0	0	0	0	0	0	0	0	0	0	0	0	0	0	0	18	23	17	6	3	0	0	0	0	0	0	0	0	0	0	0
Contig_Gammarus_90_6538_fr6	Gammarus Fossarum	GFOSS	F102282	10.4863	14619.9	16.7939	146.06	2	2	29	0.198359	0.00126228	0.559397	2	0	2	0	1	0	0	0	0	0	0	0	0	0	0	0	0	0	0	0	17	0	11	0	1	0	0	0	0	0	0	0	0	0	0	0
gi|326510545	Parhyale Hawaiensis	NCBInr	F102293	10.3167	14634.2	27.3381	143.15	2	2	29	0.198166	0.00126105	0.560658	0	0	0	0	0	0	0	0	0	0	2	2	2	2	2	0	0	0	0	0	0	0	0	0	0	0	0	0	0	0	4	3	4	8	10	0
GAP9EXG05FZAYU_Frame_1	Parhyale Hawaiensis	PHAWA	F102197	9.03453	18410.8	15.5689	185.94	2	2	33	0.179243	0.00114063	0.591744	0	0	0	0	0	0	0	0	0	0	0	0	0	0	0	0	0	1	1	2	0	0	0	0	0	0	0	0	0	0	0	0	0	0	0	0
Contig_Gammarus_90_46326_fr4	Parhyale Hawaiensis	GFOSS	F102195	6.27156	27598.9	10.7438	154.14	2	2	48	0.17392	0.00110676	0.608548	0	2	2	2	2	0	0	0	0	0	0	0	0	0	0	0	0	0	0	0	0	10	11	13	14	0	0	0	0	0	0	0	0	0	0	0
Contig_Gammarus_90_67263_fr2	Gammarus Fossarum	GFOSS	F102282	10.0237	11551.9	26.6055	172.31	2	2	20	0.173132	0.00110174	0.610753	2	0	0	0	0	0	0	0	0	0	0	0	0	0	0	0	0	0	0	0	20	0	0	0	0	0	0	0	0	0	0	0	0	0	0	0
Contig_Gammarus_90_205478_fr3	Gammarus Fossarum	GFOSS	F102282	9.07185	29817.4	14.3939	181.36	2	2	50	0.167688	0.0010671	0.631375	2	0	0	0	0	0	0	0	0	0	0	0	0	0	0	0	0	0	0	0	50	0	0	0	0	0	0	0	0	0	0	0	0	0	0	0
gi|121990	Parhyale Hawaiensis	NCBInr	F102293	10.5805	13156.4	30.4	143.15	2	2	22	0.167219	0.00106412	0.632439	0	0	0	0	0	0	0	0	0	0	0	0	2	2	2	0	0	0	0	0	0	0	0	0	0	0	0	0	0	0	0	0	4	8	10	0
isotig29547_Frame_3	Parhyale Hawaiensis	PHAWA	F102197	9.4565	20947.2	16.0221	114.89	2	2	33	0.157539	0.00100251	0.645873	0	0	0	0	0	0	0	0	0	0	0	0	0	0	0	0	1	2	2	2	0	0	0	0	0	0	0	0	0	0	0	0	0	0	0	0
GIAFTRM01DBMTB_Frame_3	Gammarus Roeseli	PHAWA	F102292	9.69312	15158	20.5882	135.74	2	2	22	0.145138	0.0009236	0.66525	0	0	0	0	0	0	0	0	0	0	0	0	0	0	0	1	2	2	0	0	0	0	0	0	0	0	0	0	0	0	0	0	0	0	0	6
Contig_Gammarus_90_207005_fr1	Gammarus Pulex	GFOSS	F102287	9.12317	29587.2	10.7692	144.72	2	2	42	0.141953	0.000903334	0.671657	0	2	0	2	2	0	0	0	0	0	0	0	0	0	0	0	0	0	0	0	0	28	0	10	4	0	0	0	0	0	0	0	0	0	0	0
gi|480318523	Gammarus Roeseli	NCBInr	F102296	5.14923	23565.2	21.6981	143.56	2	2	30	0.127306	0.000810126	0.699019	0	0	0	0	0	0	0	0	0	0	2	1	2	0	0	0	0	0	0	0	0	0	0	0	0	0	0	0	0	0	11	8	11	0	0	0
gi|406679432	Gammarus Roeseli	NCBInr	F102296	4.97002	27031.8	10.6719	147.737	2	2	33	0.122078	0.000776858	0.709354	0	0	0	0	0	0	0	0	0	0	0	2	2	2	2	0	0	0	0	0	0	0	0	0	0	0	0	0	0	0	0	10	13	7	3	0
GIB53OK01A0S4N_Frame_2	Parhyale Hawaiensis	PHAWA	F102197	5.92018	14910.4	24.6269	134.78	2	2	18	0.120721	0.000768221	0.712438	0	0	0	0	0	0	0	0	0	0	0	0	0	0	0	0	0	0	0	2	0	0	0	0	0	0	0	0	0	0	0	0	0	0	0	0
Contig_Gammarus_90_140914_fr4	Gammarus Roeseli	GFOSS	F102290	9.71367	13854.7	21.3115	137.05	2	2	16	0.115484	0.000734894	0.721426	0	0	2	0	0	0	0	0	0	0	0	0	0	0	0	0	0	0	0	0	0	0	16	0	0	0	0	0	0	0	0	0	0	0	0	0
Contig_Gammarus_90_9684_fr1	Gammarus Pulex	GFOSS	F102287	11.025	32162.1	7.24138	134.25	2	2	37	0.115042	0.000732083	0.722893	0	2	0	0	0	0	0	0	0	0	0	0	0	0	0	0	0	0	0	0	0	37	0	0	0	0	0	0	0	0	0	0	0	0	0	0
gi|302026171	Gammarus Pulex	NCBInr	F102295	5.57989	34941	6.12903	133.85	2	2	40	0.114479	0.000728495	0.724351	0	0	0	0	0	0	0	0	0	0	2	2	2	2	2	0	0	0	0	0	0	0	0	0	0	0	0	0	0	0	9	8	4	10	9	0
gi|15238549	Parhyale Hawaiensis	NCBInr	F102293	10.5469	15956	25.3333	147.56	2	2	18	0.11281	0.00071788	0.727235	0	0	0	0	0	0	0	0	0	0	2	2	2	2	2	0	0	0	0	0	0	0	0	0	0	0	0	0	0	0	2	3	3	2	8	0
Contig_Gammarus_90_38205_fr2	Gammarus Fossarum	GFOSS	F102282	10.2208	33686.5	10.6109	197.05	2	2	38	0.112805	0.000717845	0.727953	2	0	0	0	0	0	0	0	0	0	0	0	0	0	0	0	0	0	0	0	38	0	0	0	0	0	0	0	0	0	0	0	0	0	0	0
Contig_Gammarus_90_32875_fr1	Gammarus Pulex	GFOSS	F102287	9.59002	34866.6	8.65385	138.35	2	2	39	0.111855	0.0007118	0.729377	0	2	0	2	0	0	0	0	0	0	0	0	0	0	0	0	0	0	0	0	0	31	0	8	0	0	0	0	0	0	0	0	0	0	0	0
gi|302755358	Parhyale Hawaiensis	NCBInr	F102293	10.3195	14705.9	27.1429	147.64	2	2	16	0.1088	0.000692356	0.731473	0	0	0	0	0	0	0	0	0	0	2	0	2	2	2	0	0	0	0	0	0	0	0	0	0	0	0	0	0	0	2	0	3	2	9	0
Contig_Gammarus_90_10472_fr3	Gammarus Roeseli	GFOSS	F102290	9.40712	22373.4	16.9231	159.41	2	2	24	0.10727	0.000682624	0.734219	0	2	2	0	2	0	0	0	0	0	0	0	0	0	0	0	0	0	0	0	0	6	11	0	7	0	0	0	0	0	0	0	0	0	0	0
GIAFTRM02JO6V5_Frame_5	Hyallela Azteca	PHAWA	F102194	4.71832	12192	16.5138	101.95	2	2	13	0.106628	0.000678535	0.736261	0	0	0	0	0	0	0	0	0	0	0	0	0	0	0	0	2	2	2	0	0	0	0	0	0	0	0	0	0	0	0	0	0	0	0	0
gi|727470490	Parhyale Hawaiensis	NCBInr	F102293	10.4757	14260	28.1481	128.14	2	2	14	0.0981767	0.000624757	0.751256	0	0	0	0	0	0	0	0	0	0	0	0	2	2	2	0	0	0	0	0	0	0	0	0	0	0	0	0	0	0	0	0	4	3	7	0
gi|321467526	Gammarus Roeseli	Daphnia Pulex	F102291	10.1942	13273.2	14.876	57.26	2	2	13	0.0979415	0.00062326	0.752504	0	0	0	0	0	0	0	2	0	0	0	0	0	0	0	0	0	0	0	0	0	0	0	0	0	0	0	13	0	0	0	0	0	0	0	0
Contig_Gammarus_90_116889_fr5	Gammarus Roeseli	GFOSS	F102290	8.84576	25060.1	14.7982	138.48	2	2	24	0.0957697	0.00060944	0.758659	0	2	2	0	0	0	0	0	0	0	0	0	0	0	0	0	0	0	0	0	0	7	17	0	0	0	0	0	0	0	0	0	0	0	0	0
gi|31581482	Parhyale Hawaiensis	NCBInr	F102293	5.45849	33536.5	9.0301	135.087	2	2	30	0.0894547	0.000569254	0.771536	0	0	0	0	0	0	0	0	0	0	1	1	0	0	2	0	0	0	0	0	0	0	0	0	0	0	0	0	0	0	10	8	0	0	12	0
isotig33319_Frame_5	Parhyale Hawaiensis	PHAWA	F102197	9.38765	18043.1	21.4286	143.61	2	2	16	0.0886767	0.000564303	0.773799	0	0	0	0	0	0	0	0	0	0	0	0	0	0	0	1	1	1	0	2	0	0	0	0	0	0	0	0	0	0	0	0	0	0	0	1
Contig_Gammarus_90_2101_fr3	Parhyale Hawaiensis	GFOSS	F102195	9.63587	70187.2	6.04134	143.15	2	2	62	0.0883352	0.000562129	0.774362	2	2	2	2	2	0	0	0	0	0	0	0	0	0	0	0	0	0	0	0	12	12	11	10	17	0	0	0	0	0	0	0	0	0	0	0
Contig_Gammarus_90_49275_fr3	Gammarus Pulex	GFOSS	F102287	9.15343	42178.4	7.14286	161.73	2	2	37	0.0877226	0.000558232	0.77492	2	2	0	0	0	0	0	0	0	0	0	0	0	0	0	0	0	0	0	0	13	24	0	0	0	0	0	0	0	0	0	0	0	0	0	0
Contig_Gammarus_90_32861_fr4	Gammarus Roeseli	GFOSS	F102290	10.29	36733.1	11.8541	141.52	2	2	31	0.0843925	0.00053704	0.780381	2	2	2	0	0	0	0	0	0	0	0	0	0	0	0	0	0	0	0	0	4	7	20	0	0	0	0	0	0	0	0	0	0	0	0	0
gi|6424951	Hyallela Azteca	NCBInr	F102294	5.02497	29310.9	9.3633	139.357	2	2	24	0.0818807	0.000521056	0.787782	0	0	0	0	0	0	0	0	0	0	2	2	2	2	2	0	0	0	0	0	0	0	0	0	0	0	0	0	0	0	4	5	5	8	2	0
GIB53OK02FPNTY_Frame_1	Parhyale Hawaiensis	PHAWA	F102197	9.2505	12358.5	12.3894	60.64	1	2	10	0.0809161	0.000514918	0.789335	0	0	0	0	0	0	0	0	0	0	0	0	0	0	0	0	1	1	0	1	0	0	0	0	0	0	0	0	0	0	0	0	0	0	0	0
Contig_Gammarus_90_12555_fr1	Hyallela Azteca	GFOSS	F102192	8.54064	43582.5	6.58228	151.71	2	2	35	0.0803075	0.000511045	0.791386	2	0	2	2	0	0	0	0	0	0	0	0	0	0	0	0	0	0	0	0	6	0	19	10	0	0	0	0	0	0	0	0	0	0	0	0
Contig_Gammarus_90_47844_fr2	Hyallela Azteca	GFOSS	F102192	8.24575	26002.3	8.05085	92.37	2	2	20	0.0769163	0.000489464	0.797361	0	2	0	2	2	0	0	0	0	0	0	0	0	0	0	0	0	0	0	0	0	2	0	10	8	0	0	0	0	0	0	0	0	0	0	0
Contig_Gammarus_90_19615_fr1	Gammarus Fossarum	GFOSS	F102282	7.04598	22120.5	20.7071	143.54	2	2	17	0.0768517	0.000489053	0.79785	2	0	0	0	0	0	0	0	0	0	0	0	0	0	0	0	0	0	0	0	17	0	0	0	0	0	0	0	0	0	0	0	0	0	0	0
Contig_Gammarus_90_39648_fr3	Gammarus Roeseli	GFOSS	F102290	6.70779	34492.3	6.73077	121.7	2	2	26	0.0753792	0.000479683	0.801729	0	0	2	2	0	0	0	0	0	0	0	0	0	0	0	0	0	0	0	0	0	0	14	12	0	0	0	0	0	0	0	0	0	0	0	0
contig28380_Frame_2	Parhyale Hawaiensis	PHAWA	F102197	8.62457	28408.7	13.1148	120.18	2	2	21	0.073921	0.000470403	0.80409	0	0	0	0	0	0	0	0	0	0	0	0	0	0	0	1	1	1	0	2	0	0	0	0	0	0	0	0	0	0	0	0	0	0	0	1
Contig_Gammarus_90_110978_fr6	Gammarus Fossarum	GFOSS	F102282	9.79101	28829.9	8.46154	115.7	2	2	21	0.0728411	0.000463532	0.807823	2	0	0	1	0	0	0	0	0	0	0	0	0	0	0	0	0	0	0	0	11	0	0	10	0	0	0	0	0	0	0	0	0	0	0	0
Contig_Gammarus_90_30770_fr5	Gammarus Roeseli	GFOSS	F102290	9.66751	18248.4	21.3836	132.93	2	2	13	0.0712393	0.000453338	0.811935	0	0	2	0	0	0	0	0	0	0	0	0	0	0	0	0	0	0	0	0	0	0	13	0	0	0	0	0	0	0	0	0	0	0	0	0
gi|315572218	Gammarus Roeseli	NCBInr	F102296	4.98372	19661.8	19.4286	143.96	2	2	14	0.0712041	0.000453114	0.812388	0	0	0	0	0	0	0	0	0	0	0	0	2	0	0	0	0	0	0	0	0	0	0	0	0	0	0	0	0	0	0	0	14	0	0	0
Contig_Gammarus_90_188661_fr3	Gammarus Fossarum	GFOSS	F102282	9.4473	28321.6	11.6732	153.1	2	2	20	0.0706176	0.000449382	0.814192	2	0	0	0	0	0	0	0	0	0	0	0	0	0	0	0	0	0	0	0	20	0	0	0	0	0	0	0	0	0	0	0	0	0	0	0
gi|674230530	Gammarus Roeseli	NCBInr	F102296	10.4284	35318	11.0769	185.51	2	2	24	0.0679539	0.000432432	0.818147	0	0	0	0	0	0	0	0	0	0	0	0	2	0	0	0	0	0	0	0	0	0	0	0	0	0	0	0	0	0	0	0	24	0	0	0
Contig_Gammarus_90_111129_fr1	Gammarus Pulex	GFOSS	F102287	6.65831	23576.7	15.4206	109.7	2	2	16	0.0678638	0.000431858	0.819011	1	2	0	0	0	0	0	0	0	0	0	0	0	0	0	0	0	0	0	0	8	8	0	0	0	0	0	0	0	0	0	0	0	0	0	0
gi|195979061	Parhyale Hawaiensis	NCBInr	F102293	5.86022	53294.8	7.15789	171.3	2	2	36	0.0675488	0.000429854	0.819872	0	0	0	0	0	0	0	0	0	0	2	0	0	2	2	0	0	0	0	0	0	0	0	0	0	0	0	0	0	0	4	0	0	15	17	0
Contig_Gammarus_90_47881_fr2	Gammarus Pulex	GFOSS	F102287	5.80793	24059.7	8.33333	91.91	2	2	16	0.0665013	0.000423188	0.823276	0	2	2	0	0	0	0	0	0	0	0	0	0	0	0	0	0	0	0	0	0	5	11	0	0	0	0	0	0	0	0	0	0	0	0	0
GIB53OK01ECJT2_Frame_3	Gammarus Roeseli	PHAWA	F102292	7.91379	16595.4	18.5714	133.98	2	2	11	0.0662833	0.0004218	0.823698	0	0	0	0	0	0	0	0	0	0	0	0	0	0	0	0	0	2	0	0	0	0	0	0	0	0	0	0	0	0	0	0	0	0	0	0
Contig_Gammarus_90_207130_fr3	Gammarus Roeseli	GFOSS	F102290	11.4092	74210.7	4.06977	145.04	2	2	49	0.0660282	0.000420177	0.82496	2	2	2	0	0	0	0	0	0	0	0	0	0	0	0	0	0	0	0	0	8	22	19	0	0	0	0	0	0	0	0	0	0	0	0	0
Contig_Gammarus_90_202316_fr2	Gammarus Pulex	GFOSS	F102287	9.62391	21389.6	8.80829	124.397	2	2	14	0.0654522	0.000416512	0.82663	0	2	0	1	0	0	0	0	0	0	0	0	0	0	0	0	0	0	0	0	0	13	0	1	0	0	0	0	0	0	0	0	0	0	0	0
gi|434859810	Gammarus Roeseli	NCBInr	F102296	10.5637	12395.8	35.4545	141.52	2	2	8	0.064538	0.000410694	0.829105	0	0	0	0	0	0	0	0	0	0	0	1	2	0	0	0	0	0	0	0	0	0	0	0	0	0	0	0	0	0	0	3	5	0	0	0
Contig_Gammarus_90_47943_fr4	Gammarus Roeseli	GFOSS	F102290	9.7586	38779.6	11.2069	185.09	2	2	25	0.0644668	0.000410241	0.829925	0	2	2	0	0	0	0	0	0	0	0	0	0	0	0	0	0	0	0	0	0	10	15	0	0	0	0	0	0	0	0	0	0	0	0	0
Contig_Gammarus_90_206895_fr3	Gammarus Roeseli	GFOSS	F102290	9.4473	43580.4	7.75194	155.7	2	2	28	0.0642491	0.000408855	0.831153	0	2	2	0	0	0	0	0	0	0	0	0	0	0	0	0	0	0	0	0	0	11	17	0	0	0	0	0	0	0	0	0	0	0	0	0
Contig_Gammarus_90_158419_fr1	Gammarus Fossarum	GFOSS	F102282	9.41873	31176.8	12.8571	132.57	2	2	20	0.0641502	0.000408226	0.831562	2	0	0	0	0	0	0	0	0	0	0	0	0	0	0	0	0	0	0	0	20	0	0	0	0	0	0	0	0	0	0	0	0	0	0	0
gi|502593561	Gammarus Roeseli	NCBInr	F102296	4.84667	51845.7	5.61331	149.42	2	2	33	0.0636504	0.000405045	0.833189	0	0	0	0	0	0	0	0	0	0	0	2	2	2	2	0	0	0	0	0	0	0	0	0	0	0	0	0	0	0	0	10	13	7	3	0
Contig_Gammarus_90_125545_fr3	Gammarus Roeseli	GFOSS	F102290	11.6709	44351.9	6.31313	136.64	2	2	28	0.0631314	0.000401743	0.834398	0	2	2	0	0	0	0	0	0	0	0	0	0	0	0	0	0	0	0	0	0	10	18	0	0	0	0	0	0	0	0	0	0	0	0	0
Contig_Gammarus_90_206990_fr4	Gammarus Pulex	GFOSS	F102287	10.5135	38742.3	7.10059	133.99	2	2	24	0.0619478	0.000394211	0.837982	0	2	0	2	0	0	0	0	0	0	0	0	0	0	0	0	0	0	0	0	0	18	0	6	0	0	0	0	0	0	0	0	0	0	0	0
Contig_Gammarus_90_191065_fr3	Hyallela Azteca	GFOSS	F102192	10.2761	22714.6	14.7059	150.22	2	2	14	0.0616345	0.000392217	0.839161	0	0	0	2	0	0	0	0	0	0	0	0	0	0	0	0	0	0	0	0	0	0	0	14	0	0	0	0	0	0	0	0	0	0	0	0
isotig10786_Frame_5	Gammarus Pulex	PHAWA	F102289	9.42225	47297.5	6.34146	146.4	2	2	29	0.061314	0.000390178	0.839942	0	0	0	0	0	0	0	0	0	0	0	0	0	0	0	1	2	2	1	1	0	0	0	0	0	0	0	0	0	0	0	0	0	0	0	2
Contig_Gammarus_90_50635_fr1	Gammarus Pulex	GFOSS	F102287	9.92397	34660.2	9.83607	148.62	2	2	21	0.0605883	0.000385559	0.841875	0	2	0	0	0	0	0	0	0	0	0	0	0	0	0	0	0	0	0	0	0	21	0	0	0	0	0	0	0	0	0	0	0	0	0	0
gi|241741609	Gammarus Roeseli	NCBInr	F102296	8.63556	36569.2	9.34579	136.23	2	2	22	0.06016	0.000382834	0.844559	0	0	0	0	0	0	0	0	0	0	1	1	2	1	0	0	0	0	0	0	0	0	0	0	0	0	0	0	0	0	2	4	12	4	0	0
gi|677288538	Parhyale Hawaiensis	NCBInr	F102293	6.19136	43005.6	6.94087	158.66	2	2	25	0.058132	0.000369929	0.850196	0	0	0	0	0	0	0	0	0	0	0	2	0	0	2	0	0	0	0	0	0	0	0	0	0	0	0	0	0	0	0	15	0	0	10	0
GAP9EXG05FTATA_Frame_5	Parhyale Hawaiensis	PHAWA	F102197	10.2131	17550.6	5.40541	97.24	2	2	10	0.056978	0.000362585	0.851291	0	0	0	0	0	0	0	0	0	0	0	0	0	0	0	0	0	0	0	2	0	0	0	0	0	0	0	0	0	0	0	0	0	0	0	0
gi|321443485	Gammarus Roeseli	Daphnia Pulex	F102291	9.27345	8789.6	28.2051	66.95	2	2	5	0.0568854	0.000361996	0.852378	0	0	0	0	0	0	0	2	0	0	0	0	0	0	0	0	0	0	0	0	0	0	0	0	0	0	0	5	0	0	0	0	0	0	0	0
Contig_Gammarus_90_202109_fr3	Gammarus Pulex	GFOSS	F102287	10.062	63707.9	5.35714	166.51	2	2	36	0.0565079	0.000359593	0.853458	0	2	2	0	0	0	0	0	0	0	0	0	0	0	0	0	0	0	0	0	0	16	20	0	0	0	0	0	0	0	0	0	0	0	0	0
gi|395833153	Gammarus Roeseli	NCBInr	F102296	11.071	14276.8	30.9524	141.52	2	2	8	0.0560349	0.000356584	0.854889	0	0	0	0	0	0	0	0	0	0	0	1	2	0	0	0	0	0	0	0	0	0	0	0	0	0	0	0	0	0	0	3	5	0	0	0
gi|636629997	Parhyale Hawaiensis	NCBInr	F102293	6.91563	16193.1	36	133.91	2	2	9	0.0555791	0.000353683	0.855952	0	0	0	0	0	0	0	0	0	0	0	0	0	0	2	0	0	0	0	0	0	0	0	0	0	0	0	0	0	0	0	0	0	0	9	0
Contig_Gammarus_90_201547_fr3	Gammarus Fossarum	GFOSS	F102282	10.1298	18055	14.375	129.52	2	2	10	0.0553864	0.000352457	0.85701	2	0	0	0	0	0	0	0	0	0	0	0	0	0	0	0	0	0	0	0	10	0	0	0	0	0	0	0	0	0	0	0	0	0	0	0
Contig_Gammarus_90_178974_fr1	Gammarus Pulex	GFOSS	F102287	10.3461	19865.1	12.1387	98.66	2	2	11	0.0553735	0.000352375	0.857363	0	2	2	0	0	0	0	0	0	0	0	0	0	0	0	0	0	0	0	0	0	5	6	0	0	0	0	0	0	0	0	0	0	0	0	0
isotig20812_Frame_5	Parhyale Hawaiensis	PHAWA	F102197	4.74628	34696.1	14.7799	129.31	2	2	19	0.0547612	0.000348478	0.858762	0	0	0	0	0	0	0	0	0	0	0	0	0	0	0	0	0	0	1	2	0	0	0	0	0	0	0	0	0	0	0	0	0	0	0	0
gi|568463108	Gammarus Pulex	NCBInr	F102295	10.0876	14725	27.3381	117.21	2	2	8	0.0543294	0.00034573	0.859455	0	0	0	0	0	0	0	0	0	0	0	2	2	0	0	0	0	0	0	0	0	0	0	0	0	0	0	0	0	0	0	3	5	0	0	0
isotig09430_Frame_2	Parhyale Hawaiensis	PHAWA	F102197	4.70891	31447.6	12.9252	215.81	2	2	17	0.0540582	0.000344005	0.860144	0	0	0	0	0	0	0	0	0	0	0	0	0	0	0	0	0	0	0	2	0	0	0	0	0	0	0	0	0	0	0	0	0	0	0	0
gi|530049	Hyallela Azteca	NCBInr	F102294	4.79959	26279.1	12.5541	154.25	2	2	14	0.0532742	0.000339016	0.861509	0	0	0	0	0	0	0	0	0	0	1	0	0	2	0	0	0	0	0	0	0	0	0	0	0	0	0	0	0	0	4	0	0	10	0	0
gi|336087621	Parhyale Hawaiensis	NCBInr	F102293	11.0896	13341.3	30.4	128.31	2	2	7	0.0524685	0.000333889	0.863525	0	0	0	0	0	0	0	0	0	0	0	0	0	0	2	0	0	0	0	0	0	0	0	0	0	0	0	0	0	0	0	0	0	0	7	0
Contig_Gammarus_90_205368_fr4	Gammarus Fossarum	GFOSS	F102282	8.72901	37389.4	8.48485	151.12	2	2	19	0.0508166	0.000323376	0.866474	2	0	0	0	0	0	0	0	0	0	0	0	0	0	0	0	0	0	0	0	19	0	0	0	0	0	0	0	0	0	0	0	0	0	0	0
Contig_Gammarus_90_45104_fr3	Gammarus Roeseli	GFOSS	F102290	10.3403	29563.8	8.81226	116.99	2	2	15	0.0507377	0.000322874	0.866796	0	2	2	0	0	0	0	0	0	0	0	0	0	0	0	0	0	0	0	0	0	5	10	0	0	0	0	0	0	0	0	0	0	0	0	0
gi|298363374	Gammarus Roeseli	NCBInr	F102296	5.22223	27672	13.7097	143.96	2	2	14	0.0505927	0.000321952	0.867762	0	0	0	0	0	0	0	0	0	0	0	0	2	0	0	0	0	0	0	0	0	0	0	0	0	0	0	0	0	0	0	0	14	0	0	0
Contig_Gammarus_90_48874_fr3	Gammarus Roeseli	GFOSS	F102290	5.41233	30192.9	19.1176	147.09	2	2	15	0.0496805	0.000316147	0.869032	0	0	2	0	0	0	0	0	0	0	0	0	0	0	0	0	0	0	0	0	0	0	15	0	0	0	0	0	0	0	0	0	0	0	0	0
gi|730042584	Gammarus Pulex	NCBInr	F102295	8.28439	22917.3	10.8911	124.06	2	2	11	0.0479986	0.000305444	0.872745	0	0	0	0	0	0	0	0	0	0	0	2	1	0	0	0	0	0	0	0	0	0	0	0	0	0	0	0	0	0	0	6	5	0	0	0
gi|400271710	Parhyale Hawaiensis	NCBInr	F102293	8.87735	16890.5	21.6216	161.88	2	2	8	0.0473638	0.000301404	0.873955	0	0	0	0	0	0	0	0	0	0	0	0	0	0	2	0	0	0	0	0	0	0	0	0	0	0	0	0	0	0	0	0	0	0	8	0
Contig_Gammarus_90_22990_fr6	Gammarus Roeseli	GFOSS	F102290	6.48507	58035.4	6.02637	143.32	2	2	27	0.0465233	0.000296056	0.875748	2	2	2	2	0	0	0	0	0	0	0	0	0	0	0	0	0	0	0	0	5	2	15	5	0	0	0	0	0	0	0	0	0	0	0	0
Contig_Gammarus_90_195667_fr3	Gammarus Pulex	GFOSS	F102287	10.6895	35289.6	7.26073	126.14	2	2	16	0.0453392	0.00028852	0.878957	0	2	0	0	0	0	0	0	0	0	0	0	0	0	0	0	0	0	0	0	0	16	0	0	0	0	0	0	0	0	0	0	0	0	0	0
Contig_Gammarus_90_203885_fr1	Gammarus Pulex	GFOSS	F102287	9.92529	39186.7	8.26211	132.62	2	2	17	0.0433821	0.000276066	0.883461	0	2	0	0	0	0	0	0	0	0	0	0	0	0	0	0	0	0	0	0	0	17	0	0	0	0	0	0	0	0	0	0	0	0	0	0
Contig_Gammarus_90_125764_fr5	Gammarus Roeseli	GFOSS	F102290	8.90234	37684.2	9.85507	160.84	2	2	16	0.0424581	0.000270186	0.886738	0	2	2	0	0	0	0	0	0	0	0	0	0	0	0	0	0	0	0	0	0	3	13	0	0	0	0	0	0	0	0	0	0	0	0	0
gi|170030509	Gammarus Pulex	NCBInr	F102295	5.16099	47125	5.41176	148.66	2	2	20	0.0424403	0.000270073	0.887008	0	0	0	0	0	0	0	0	0	0	0	2	2	0	0	0	0	0	0	0	0	0	0	0	0	0	0	0	0	0	0	7	13	0	0	0
gi|321468728	Gammarus Roeseli	Daphnia Pulex	F102291	5.78815	61971.9	6.64273	110.72	2	2	26	0.0419545	0.000266981	0.888081	0	0	0	0	0	0	2	2	0	0	0	1	2	0	0	0	0	0	0	0	0	0	0	0	0	0	6	16	0	0	0	1	3	0	0	0
isotig20474_Frame_1	Parhyale Hawaiensis	PHAWA	F102197	4.71157	35961.7	9.85075	152.66	2	2	15	0.0417111	0.000265432	0.888613	0	0	0	0	0	0	0	0	0	0	0	0	0	0	0	0	0	0	0	2	0	0	0	0	0	0	0	0	0	0	0	0	0	0	0	0
Contig_Gammarus_90_198589_fr6	Gammarus Roeseli	GFOSS	F102290	10.5514	31263.1	8.98876	109.45	2	2	13	0.0415826	0.000264615	0.889408	0	0	2	0	0	0	0	0	0	0	0	0	0	0	0	0	0	0	0	0	0	0	13	0	0	0	0	0	0	0	0	0	0	0	0	0
Contig_Gammarus_90_157947_fr6	Gammarus Roeseli	GFOSS	F102290	5.56098	24836.2	16.8182	133.967	2	2	10	0.0402638	0.000256222	0.891745	0	0	2	0	0	0	0	0	0	0	0	0	0	0	0	0	0	0	0	0	0	0	10	0	0	0	0	0	0	0	0	0	0	0	0	0
gi|659114130	Parhyale Hawaiensis	NCBInr	F102293	6.62186	39834.3	7.67123	153.85	2	2	16	0.0401664	0.000255603	0.892001	0	0	0	0	0	0	0	0	0	0	0	0	1	0	2	0	0	0	0	0	0	0	0	0	0	0	0	0	0	0	0	0	6	0	10	0
gi|146197860	Gammarus Roeseli	NCBInr	F102296	8.22515	46415	5.21092	114.23	2	2	18	0.0387805	0.000246784	0.896777	0	0	0	0	0	0	0	0	0	0	0	1	2	0	0	0	0	0	0	0	0	0	0	0	0	0	0	0	0	0	0	7	11	0	0	0
gi|168049259	Hyallela Azteca	NCBInr	F102294	4.98714	49513.4	7.57238	168.22	2	2	19	0.0383734	0.000244193	0.897755	0	0	0	0	0	0	0	0	0	0	0	0	2	2	0	0	0	0	0	0	0	0	0	0	0	0	0	0	0	0	0	0	10	9	0	0
Contig_Gammarus_90_44897_fr6	Gammarus Roeseli	GFOSS	F102290	6.76208	13187.4	18.3333	113.53	2	2	5	0.0379151	0.000241277	0.898727	0	0	2	0	0	0	0	0	0	0	0	0	0	0	0	0	0	0	0	0	0	0	5	0	0	0	0	0	0	0	0	0	0	0	0	0
gi|470428106	Parhyale Hawaiensis	NCBInr	F102293	5.85792	45205.3	7.03883	114.89	2	2	17	0.0376062	0.000239311	0.899928	0	0	0	0	0	0	0	0	0	0	0	0	1	1	2	0	0	0	0	0	0	0	0	0	0	0	0	0	0	0	0	0	5	4	8	0
Contig_Gammarus_90_42023_fr5	Hyallela Azteca	GFOSS	F102192	10.8864	35380.2	8.88158	123.29	2	2	13	0.0367437	0.000233822	0.901344	0	0	0	2	0	0	0	0	0	0	0	0	0	0	0	0	0	0	0	0	0	0	0	13	0	0	0	0	0	0	0	0	0	0	0	0
Contig_Gammarus_90_158043_fr6	Gammarus Fossarum	GFOSS	F102282	10.46	21938	14.8148	110.68	2	2	8	0.0364664	0.000232058	0.902275	2	0	1	0	0	0	0	0	0	0	0	0	0	0	0	0	0	0	0	0	7	0	1	0	0	0	0	0	0	0	0	0	0	0	0	0
Contig_Gammarus_90_17550_fr5	Parhyale Hawaiensis	GFOSS	F102195	10.7623	35733.9	8.125	145.29	2	2	13	0.0363801	0.000231508	0.902507	0	0	2	0	2	0	0	0	0	0	0	0	0	0	0	0	0	0	0	0	0	0	6	0	7	0	0	0	0	0	0	0	0	0	0	0
Contig_Gammarus_90_166827_fr1	Gammarus Fossarum	GFOSS	F102282	10.1098	24869.8	8.25688	97.33	2	2	9	0.0361885	0.000230289	0.902969	2	0	0	0	0	0	0	0	0	0	0	0	0	0	0	0	0	0	0	0	9	0	0	0	0	0	0	0	0	0	0	0	0	0	0	0
Contig_Gammarus_90_175575_fr3	Gammarus Roeseli	GFOSS	F102290	9.61916	41807.8	6.0274	125.65	2	2	15	0.0358785	0.000228316	0.903884	0	0	2	0	0	0	0	0	0	0	0	0	0	0	0	0	0	0	0	0	0	0	15	0	0	0	0	0	0	0	0	0	0	0	0	0
Contig_Gammarus_90_50405_fr4	Gammarus Roeseli	GFOSS	F102290	5.00094	33954.8	11.0738	103.81	2	2	12	0.0353411	0.000224897	0.904788	0	0	2	0	0	0	0	0	0	0	0	0	0	0	0	0	0	0	0	0	0	0	12	0	0	0	0	0	0	0	0	0	0	0	0	0
Contig_Gammarus_90_196135_fr1	Hyallela Azteca	GFOSS	F102192	9.71996	17109.5	17.1053	119.85	2	2	6	0.0350683	0.000223161	0.905685	0	0	0	2	1	0	0	0	0	0	0	0	0	0	0	0	0	0	0	0	0	0	0	5	1	0	0	0	0	0	0	0	0	0	0	0
Contig_Gammarus_90_178360_fr2	Gammarus Pulex	GFOSS	F102287	6.20695	20247.1	16.6667	149.67	2	2	7	0.0345729	0.000220008	0.90679	0	2	0	0	0	0	0	0	0	0	0	0	0	0	0	0	0	0	0	0	0	7	0	0	0	0	0	0	0	0	0	0	0	0	0	0
Contig_Gammarus_90_203016_fr3	Gammarus Roeseli	GFOSS	F102290	6.05063	23383.4	19.6172	121.8	2	2	8	0.0342123	0.000217713	0.907008	0	0	2	0	0	0	0	0	0	0	0	0	0	0	0	0	0	0	0	0	0	0	8	0	0	0	0	0	0	0	0	0	0	0	0	0
isotig25120_Frame_3	Gammarus Roeseli	PHAWA	F102292	7.76203	26323.3	19.0871	154.64	2	2	9	0.0341902	0.000217573	0.907226	0	0	0	0	0	0	0	0	0	0	0	0	0	0	0	0	1	2	0	0	0	0	0	0	0	0	0	0	0	0	0	0	0	0	0	0
gi|345452559	Gammarus Roeseli	NCBInr	F102296	5.24441	29349.8	10.1887	139.29	2	2	10	0.0340718	0.000216819	0.908094	0	0	0	0	0	0	0	0	0	0	0	0	2	0	0	0	0	0	0	0	0	0	0	0	0	0	0	0	0	0	0	0	10	0	0	0
Contig_Gammarus_90_175507_fr6	Gammarus Pulex	GFOSS	F102287	7.89728	50493.1	5.98291	148.31	2	2	17	0.033668	0.00021425	0.909169	2	2	0	0	0	0	0	0	0	0	0	0	0	0	0	0	0	0	0	0	4	13	0	0	0	0	0	0	0	0	0	0	0	0	0	0
Contig_Gammarus_90_197810_fr6	Gammarus Roeseli	GFOSS	F102290	9.24125	50522.5	6.29067	157.28	2	2	17	0.0336484	0.000214125	0.909383	0	0	2	0	0	0	0	0	0	0	0	0	0	0	0	0	0	0	0	0	0	0	17	0	0	0	0	0	0	0	0	0	0	0	0	0
gi|2660868	Gammarus Roeseli	NCBInr	F102296	4.70283	32816.5	8.80282	133.32	2	2	11	0.0335197	0.000213306	0.90981	0	0	0	0	0	0	0	0	0	0	0	1	2	1	0	0	0	0	0	0	0	0	0	0	0	0	0	0	0	0	0	6	4	1	0	0
Contig_Gammarus_90_195409_fr2	Gammarus Roeseli	GFOSS	F102290	8.52142	20965.2	15.9341	131.78	2	2	7	0.0333886	0.000212472	0.910448	0	0	2	0	0	0	0	0	0	0	0	0	0	0	0	0	0	0	0	0	0	0	7	0	0	0	0	0	0	0	0	0	0	0	0	0
Contig_Gammarus_90_162589_fr3	Parhyale Hawaiensis	GFOSS	F102195	7.70708	11992.8	25.9615	117.75	2	2	4	0.0333533	0.000212247	0.91066	0	0	0	0	2	0	0	0	0	0	0	0	0	0	0	0	0	0	0	0	0	0	0	0	4	0	0	0	0	0	0	0	0	0	0	0
Contig_Gammarus_90_121767_fr6	Gammarus Fossarum	GFOSS	F102282	9.24815	30122.8	11.2727	152.38	2	2	10	0.0331974	0.000211255	0.911084	2	0	0	0	0	0	0	0	0	0	0	0	0	0	0	0	0	0	0	0	10	0	0	0	0	0	0	0	0	0	0	0	0	0	0	0
Contig_Gammarus_90_111710_fr5	Gammarus Roeseli	GFOSS	F102290	9.81125	30246.3	10.1449	121.63	2	2	10	0.0330619	0.000210393	0.911505	0	0	2	0	1	0	0	0	0	0	0	0	0	0	0	0	0	0	0	0	0	0	9	0	1	0	0	0	0	0	0	0	0	0	0	0
gi|72088352	Gammarus Roeseli	NCBInr	F102296	11.2694	15332.5	28.6765	141.52	2	2	5	0.0326104	0.00020752	0.912964	0	0	0	0	0	0	0	0	0	0	0	0	2	0	0	0	0	0	0	0	0	0	0	0	0	0	0	0	0	0	0	0	5	0	0	0
Contig_Gammarus_90_47577_fr4	Gammarus Fossarum	GFOSS	F102282	9.50169	33828.6	11.4094	122.07	2	2	11	0.0325169	0.000206924	0.913171	2	0	0	0	0	0	0	0	0	0	0	0	0	0	0	0	0	0	0	0	11	0	0	0	0	0	0	0	0	0	0	0	0	0	0	0
gi|50346992	Gammarus Roeseli	NCBInr	F102296	10.8292	12302.8	35.7798	120.43	2	2	4	0.032513	0.0002069	0.913378	0	0	0	0	0	0	0	0	0	0	0	1	2	0	0	0	0	0	0	0	0	0	0	0	0	0	0	0	0	0	0	1	3	0	0	0
Contig_Gammarus_90_130036_fr1	Gammarus Roeseli	GFOSS	F102290	9.35953	46680.9	7.19603	140.49	2	2	15	0.032133	0.000204482	0.914404	0	2	2	0	0	0	0	0	0	0	0	0	0	0	0	0	0	0	0	0	0	3	12	0	0	0	0	0	0	0	0	0	0	0	0	0
gi|528065082	Gammarus Roeseli	NCBInr	F102296	5.30289	56623.1	5.53435	171.33	2	2	18	0.0317891	0.000202293	0.915622	0	0	0	0	0	0	0	0	0	0	0	2	2	0	0	0	0	0	0	0	0	0	0	0	0	0	0	0	0	0	0	6	12	0	0	0
gi|567864238	Gammarus Roeseli	NCBInr	F102296	10.5881	15882	25.3333	132.6	2	2	5	0.0314822	0.00020034	0.916224	0	0	0	0	0	0	0	0	0	0	0	0	2	0	0	0	0	0	0	0	0	0	0	0	0	0	0	0	0	0	0	0	5	0	0	0
Contig_Gammarus_90_171058_fr5	Gammarus Fossarum	GFOSS	F102282	10.8848	19142.9	20.3488	110.75	2	2	6	0.0313433	0.000199456	0.916624	2	0	0	0	0	0	0	0	0	0	0	0	0	0	0	0	0	0	0	0	6	0	0	0	0	0	0	0	0	0	0	0	0	0	0	0
gi|609412460	Gammarus Pulex	NCBInr	F102295	10.2211	22455.1	18.1818	123.91	2	2	7	0.0311733	0.000198375	0.917419	0	0	0	0	0	0	0	0	0	0	2	2	0	0	0	0	0	0	0	0	0	0	0	0	0	0	0	0	0	0	4	3	0	0	0	0
gi|116222253	Gammarus Roeseli	NCBInr	F102296	5.75722	42176.7	6.57895	133.58	2	2	13	0.0308227	0.000196143	0.918404	0	0	0	0	0	0	0	0	0	0	0	0	2	0	0	0	0	0	0	0	0	0	0	0	0	0	0	0	0	0	0	0	13	0	0	0
Contig_Gammarus_90_46083_fr3	Gammarus Pulex	GFOSS	F102287	9.18752	52098.5	5.41126	117.2	2	2	16	0.0307111	0.000195433	0.918795	0	2	2	0	0	0	0	0	0	0	0	0	0	0	0	0	0	0	0	0	0	5	11	0	0	0	0	0	0	0	0	0	0	0	0	0
gi|731248381	Gammarus Roeseli	NCBInr	F102296	5.00508	45794.4	5.55556	129.02	2	2	14	0.0305714	0.000194544	0.91899	0	0	0	0	0	0	0	0	0	0	0	0	2	2	0	0	0	0	0	0	0	0	0	0	0	0	0	0	0	0	0	0	11	3	0	0
gi|8099051	Gammarus Pulex	NCBInr	F102295	5.8912	40089.6	3.93258	124.99	2	2	12	0.029933	0.000190481	0.921108	0	0	0	0	0	0	0	0	0	0	0	2	2	0	0	0	0	0	0	0	0	0	0	0	0	0	0	0	0	0	0	6	6	0	0	0
gi|188037202	Gammarus Roeseli	NCBInr	F102296	11.0183	13394.3	32.7731	126.407	2	2	4	0.0298634	0.000190039	0.921298	0	0	0	0	0	0	0	0	0	0	0	0	2	0	0	0	0	0	0	0	0	0	0	0	0	0	0	0	0	0	0	0	4	0	0	0
contig50410_Frame_5	Parhyale Hawaiensis	PHAWA	F102197	8.74168	26957.5	4.45344	69.85	1	2	8	0.0296764	0.000188848	0.922244	0	0	0	0	0	0	0	0	0	0	0	0	0	0	0	0	1	0	0	1	0	0	0	0	0	0	0	0	0	0	0	0	0	0	0	0
Contig_Gammarus_90_161699_fr3	Hyallela Azteca	GFOSS	F102192	10.0146	41422	8.53994	122.93	2	2	12	0.0289701	0.000184354	0.923551	0	0	0	2	0	0	0	0	0	0	0	0	0	0	0	0	0	0	0	0	0	0	0	12	0	0	0	0	0	0	0	0	0	0	0	0
Contig_Gammarus_90_111749_fr2	Parhyale Hawaiensis	GFOSS	F102195	9.69941	42033.1	9.67742	151.58	2	2	12	0.028549	0.000181674	0.924463	0	0	0	0	2	0	0	0	0	0	0	0	0	0	0	0	0	0	0	0	0	0	0	0	12	0	0	0	0	0	0	0	0	0	0	0
Contig_Gammarus_90_48404_fr1	Hyallela Azteca	GFOSS	F102192	9.60423	17654.4	10.3226	79.03	2	2	5	0.0283215	0.000180227	0.924824	0	0	0	2	0	0	0	0	0	0	0	0	0	0	0	0	0	0	0	0	0	0	0	5	0	0	0	0	0	0	0	0	0	0	0	0
Contig_Gammarus_90_198817_fr3	Gammarus Roeseli	GFOSS	F102290	5.28546	31881.4	7.36842	121.03	2	2	9	0.0282296	0.000179642	0.925723	0	0	2	0	0	0	0	0	0	0	0	0	0	0	0	0	0	0	0	0	0	0	9	0	0	0	0	0	0	0	0	0	0	0	0	0
gi|662185398	Gammarus Roeseli	NCBInr	F102296	5.46156	71113.5	3.72093	124.35	2	2	20	0.028124	0.00017897	0.92644	0	0	0	0	0	0	0	0	0	0	1	0	2	1	0	0	0	0	0	0	0	0	0	0	0	0	0	0	0	0	5	0	11	4	0	0
Contig_Gammarus_90_111094_fr4	Gammarus Roeseli	GFOSS	F102290	8.87627	78345.6	5.17986	152.74	2	2	22	0.0280807	0.000178694	0.926619	2	0	2	0	0	0	0	0	0	0	0	0	0	0	0	0	0	0	0	0	12	0	10	0	0	0	0	0	0	0	0	0	0	0	0	0
Contig_Gammarus_90_87915_fr6	Hyallela Azteca	GFOSS	F102192	9.67983	39294.2	7.82609	109.46	2	2	11	0.0279939	0.000178142	0.926976	0	0	0	2	0	0	0	0	0	0	0	0	0	0	0	0	0	0	0	0	0	0	0	11	0	0	0	0	0	0	0	0	0	0	0	0
gi|321478982	Gammarus Roeseli	Daphnia Pulex	F102291	4.75384	32766.4	5.6338	96.14	2	2	9	0.0274672	0.00017479	0.928031	0	0	0	0	0	0	0	2	0	1	0	0	0	0	0	0	0	0	0	0	0	0	0	0	0	0	0	8	0	1	0	0	0	0	0	0
Contig_Gammarus_90_43214_fr4	Gammarus Roeseli	GFOSS	F102290	10.2584	40267.1	10.9551	186.24	2	2	11	0.0273176	0.000173838	0.928205	0	0	2	0	0	0	0	0	0	0	0	0	0	0	0	0	0	0	0	0	0	0	11	0	0	0	0	0	0	0	0	0	0	0	0	0
Contig_Gammarus_90_29874_fr6	Gammarus Roeseli	GFOSS	F102290	5.45502	40659.5	7.73333	166.8	2	2	11	0.0270539	0.00017216	0.929068	0	0	2	0	0	0	0	0	0	0	0	0	0	0	0	0	0	0	0	0	0	0	11	0	0	0	0	0	0	0	0	0	0	0	0	0
Contig_Gammarus_90_198416_fr5	Gammarus Roeseli	GFOSS	F102290	9.889	26027.1	13.964	109.19	2	2	7	0.026895	0.000171149	0.929754	0	0	2	0	0	0	0	0	0	0	0	0	0	0	0	0	0	0	0	0	0	0	7	0	0	0	0	0	0	0	0	0	0	0	0	0
Contig_Gammarus_90_87597_fr2	Gammarus Pulex	GFOSS	F102287	8.79403	44724	5.92593	117.01	2	2	12	0.0268312	0.000170743	0.930095	0	2	0	0	0	0	0	0	0	0	0	0	0	0	0	0	0	0	0	0	0	12	0	0	0	0	0	0	0	0	0	0	0	0	0	0
gi|15341208	Gammarus Fossarum	NCBInr	F102284	5.49248	56343.3	4.50098	140.53	2	2	15	0.0266225	0.000169415	0.930946	0	0	0	0	0	0	0	0	0	0	2	2	1	2	0	0	0	0	0	0	0	0	0	0	0	0	0	0	0	0	4	6	1	4	0	0
gi|751012368	Gammarus Roeseli	NCBInr	F102296	8.86789	56585.6	6.16302	139.32	2	2	15	0.0265085	0.00016869	0.931284	0	0	0	0	0	0	0	0	0	0	1	1	2	0	0	0	0	0	0	0	0	0	0	0	0	0	0	0	0	0	1	4	10	0	0	0
gi|170580060	Parhyale Hawaiensis	NCBInr	F102293	4.97303	37852.8	8.76133	149.26	2	2	10	0.0264181	0.000168114	0.931452	0	0	0	0	0	0	0	0	0	0	0	0	0	0	2	0	0	0	0	0	0	0	0	0	0	0	0	0	0	0	0	0	0	0	10	0
gi|228017760	Gammarus Pulex	NCBInr	F102295	4.79004	26503.3	12.3932	150.52	2	2	7	0.0264119	0.000168074	0.93162	0	0	0	0	0	0	0	0	0	0	0	2	0	0	0	0	0	0	0	0	0	0	0	0	0	0	0	0	0	0	0	7	0	0	0	0
Contig_Gammarus_90_189790_fr3	Gammarus Roeseli	GFOSS	F102290	9.73376	26586.6	15.5738	115.45	2	2	7	0.0263291	0.000167548	0.931956	0	0	2	0	0	0	0	0	0	0	0	0	0	0	0	0	0	0	0	0	0	0	7	0	0	0	0	0	0	0	0	0	0	0	0	0
Contig_Gammarus_90_176329_fr1	Gammarus Roeseli	GFOSS	F102290	4.98004	19126.2	19.2982	104.1	2	2	5	0.0261421	0.000166358	0.932289	0	0	2	0	0	0	0	0	0	0	0	0	0	0	0	0	0	0	0	0	0	0	5	0	0	0	0	0	0	0	0	0	0	0	0	0
Contig_Gammarus_90_129051_fr2	Gammarus Roeseli	GFOSS	F102290	4.87704	34489.6	10.1587	109.37	2	2	9	0.0260948	0.000166057	0.932788	0	0	2	0	0	0	0	0	0	0	0	0	0	0	0	0	0	0	0	0	0	0	9	0	0	0	0	0	0	0	0	0	0	0	0	0
Contig_Gammarus_90_121300_fr5	Gammarus Pulex	GFOSS	F102287	8.96092	34498.5	13.0159	155.32	2	2	9	0.0260881	0.000166014	0.93312	0	2	1	0	0	0	0	0	0	0	0	0	0	0	0	0	0	0	0	0	0	5	4	0	0	0	0	0	0	0	0	0	0	0	0	0
gi|15149246	Gammarus Roeseli	NCBInr	F102296	6.32104	26840.9	11.245	158.25	2	2	7	0.0260796	0.00016596	0.933286	0	0	0	0	0	0	0	0	0	0	0	0	2	2	0	0	0	0	0	0	0	0	0	0	0	0	0	0	0	0	0	0	4	3	0	0
gi|542256184	Gammarus Roeseli	NCBInr	F102296	7.11872	42411.9	5.70652	114.23	2	2	11	0.0259361	0.000165047	0.933616	0	0	0	0	0	0	0	0	0	0	0	0	2	0	0	0	0	0	0	0	0	0	0	0	0	0	0	0	0	0	0	0	11	0	0	0
Contig_Gammarus_90_42523_fr4	Gammarus Fossarum	GFOSS	F102282	8.98807	62280.2	5.7971	144	2	2	16	0.0256904	0.000163483	0.934109	2	0	0	0	0	0	0	0	0	0	0	0	0	0	0	0	0	0	0	0	16	0	0	0	0	0	0	0	0	0	0	0	0	0	0	0
gi|636630007	Gammarus Roeseli	NCBInr	F102296	8.77547	47352.4	7.90698	133.19	2	2	12	0.0253419	0.000161266	0.935245	0	0	0	0	0	0	0	0	0	0	0	0	2	0	0	0	0	0	0	0	0	0	0	0	0	0	0	0	0	0	0	0	12	0	0	0
GIAFTRM02HFN4P_Frame_3	Gammarus Roeseli	PHAWA	F102292	4.50981	15905.1	20.8633	97.56	2	2	4	0.0251492	0.000160039	0.93637	0	0	0	0	0	0	0	0	0	0	0	0	0	0	0	0	0	2	0	0	0	0	0	0	0	0	0	0	0	0	0	0	0	0	0	0
gi|81230852	Hyallela Azteca	NCBInr	F102294	5.5848	76706.1	4.1543	165.59	2	2	19	0.0247699	0.000157625	0.937162	0	0	0	0	0	0	0	0	0	0	0	0	0	2	1	0	0	0	0	0	0	0	0	0	0	0	0	0	0	0	0	0	0	14	5	0
Contig_Gammarus_90_184367_fr5	Gammarus Pulex	GFOSS	F102287	9.16534	28368.6	9.92063	136.47	2	2	7	0.0246752	0.000157023	0.937634	0	2	0	0	0	0	0	0	0	0	0	0	0	0	0	0	0	0	0	0	0	7	0	0	0	0	0	0	0	0	0	0	0	0	0	0
Contig_Gammarus_90_137335_fr1	Parhyale Hawaiensis	GFOSS	F102195	9.10333	94446.4	3.49819	131.93	2	2	23	0.0243524	0.000154969	0.938567	1	0	0	0	2	0	0	0	0	0	0	0	0	0	0	0	0	0	0	0	7	0	0	0	16	0	0	0	0	0	0	0	0	0	0	0
gi|342850731	Gammarus Roeseli	NCBInr	F102296	6.32467	41432.8	8.99471	161.48	2	2	10	0.0241354	0.000153588	0.939337	0	0	0	0	0	0	0	0	0	0	0	0	2	0	0	0	0	0	0	0	0	0	0	0	0	0	0	0	0	0	0	0	10	0	0	0
Contig_Gammarus_90_134381_fr4	Gammarus Roeseli	GFOSS	F102290	8.58721	29005.6	11.2782	146.7	2	2	7	0.0241332	0.000153574	0.939491	0	0	2	0	0	0	0	0	0	0	0	0	0	0	0	0	0	0	0	0	0	0	7	0	0	0	0	0	0	0	0	0	0	0	0	0
Contig_Gammarus_90_183830_fr1	Gammarus Roeseli	GFOSS	F102290	10.1894	58306.1	5.21415	160.52	2	2	14	0.0240112	0.000152798	0.939797	0	0	2	0	0	0	0	0	0	0	0	0	0	0	0	0	0	0	0	0	0	0	14	0	0	0	0	0	0	0	0	0	0	0	0	0
isotig19122_Frame_6	Hyallela Azteca	PHAWA	F102194	8.42931	46502.2	5.66502	111.34	2	2	11	0.0236548	0.00015053	0.940707	0	0	0	0	0	0	0	0	0	0	0	0	0	0	0	0	0	0	2	0	0	0	0	0	0	0	0	0	0	0	0	0	0	0	0	0
Contig_Gammarus_90_195626_fr4	Gammarus Roeseli	GFOSS	F102290	10.4715	38143.3	5.65476	101.42	2	2	9	0.0235952	0.000150151	0.941008	0	0	2	0	0	0	0	0	0	0	0	0	0	0	0	0	0	0	0	0	0	0	9	0	0	0	0	0	0	0	0	0	0	0	0	0
Contig_Gammarus_90_178303_fr6	Gammarus Roeseli	GFOSS	F102290	10.7764	34164.1	8.06452	114.81	2	2	8	0.0234164	0.000149012	0.941306	0	0	2	0	0	0	0	0	0	0	0	0	0	0	0	0	0	0	0	0	0	0	8	0	0	0	0	0	0	0	0	0	0	0	0	0
gi|6980088	Parhyale Hawaiensis	NCBInr	F102293	5.81207	56584.3	4.34783	134.08	2	2	13	0.0229746	0.000146201	0.941897	0	0	0	0	0	0	0	0	0	0	0	0	0	0	2	0	0	0	0	0	0	0	0	0	0	0	0	0	0	0	0	0	0	0	13	0
Contig_Gammarus_90_198617_fr1	Gammarus Roeseli	GFOSS	F102290	11.644	35005.4	8.15047	95.31	2	2	8	0.0228536	0.000145431	0.942043	0	0	2	0	0	0	0	0	0	0	0	0	0	0	0	0	0	0	0	0	0	0	8	0	0	0	0	0	0	0	0	0	0	0	0	0
Contig_Gammarus_90_30498_fr4	Gammarus Pulex	GFOSS	F102287	9.37405	70128.2	3.06452	141.36	2	2	16	0.0228154	0.000145188	0.942624	0	2	0	0	0	0	0	0	0	0	0	0	0	0	0	0	0	0	0	0	0	16	0	0	0	0	0	0	0	0	0	0	0	0	0	0
Contig_Gammarus_90_206417_fr3	Parhyale Hawaiensis	GFOSS	F102195	9.89197	30706.1	9.55882	110.13	2	2	7	0.0227968	0.000145069	0.942914	0	0	0	0	2	0	0	0	0	0	0	0	0	0	0	0	0	0	0	0	0	0	0	0	7	0	0	0	0	0	0	0	0	0	0	0
isotig12739_Frame_4	Parhyale Hawaiensis	PHAWA	F102197	6.24114	66372.5	3.5473	125.45	2	2	15	0.0225997	0.000143816	0.943202	0	0	0	0	0	0	0	0	0	0	0	0	0	0	0	0	0	2	2	2	0	0	0	0	0	0	0	0	0	0	0	0	0	0	0	0
gi|25453072	Gammarus Fossarum	NCBInr	F102284	5.56737	39951.2	8.14607	153.47	2	2	9	0.0225275	0.000143356	0.943345	0	0	0	0	0	0	0	0	0	0	2	0	0	0	0	0	0	0	0	0	0	0	0	0	0	0	0	0	0	0	9	0	0	0	0	0
gi|219552432	Hyallela Azteca	NCBInr	F102294	7.81411	22498.3	13.1313	113.577	2	2	5	0.0222239	0.000141424	0.943915	0	0	0	0	0	0	0	0	0	0	0	0	0	2	0	0	0	0	0	0	0	0	0	0	0	0	0	0	0	0	0	0	0	5	0	0
Contig_Gammarus_90_4635_fr5	Gammarus Roeseli	GFOSS	F102290	8.72389	91259.6	3.17073	144.91	2	2	20	0.0219155	0.000139461	0.944757	0	1	2	0	0	0	0	0	0	0	0	0	0	0	0	0	0	0	0	0	0	1	19	0	0	0	0	0	0	0	0	0	0	0	0	0
gi|321457381	Gammarus Roeseli	Daphnia Pulex	F102291	7.60213	22861.7	10.9453	66.95	2	2	5	0.0218707	0.000139176	0.944896	0	0	0	0	0	0	0	2	0	0	0	0	0	0	0	0	0	0	0	0	0	0	0	0	0	0	0	5	0	0	0	0	0	0	0	0
gi|342850729	Hyallela Azteca	NCBInr	F102294	6.27969	41569.9	8.99471	168.22	2	2	9	0.0216503	0.000137774	0.945449	0	0	0	0	0	0	0	0	0	0	0	0	0	2	0	0	0	0	0	0	0	0	0	0	0	0	0	0	0	0	0	0	0	9	0	0
Contig_Gammarus_90_48717_fr1	Gammarus Fossarum	GFOSS	F102282	8.84882	50930.5	4.3573	112.07	2	2	11	0.0215981	0.000137441	0.945586	2	0	0	0	0	0	0	0	0	0	0	0	0	0	0	0	0	0	0	0	11	0	0	0	0	0	0	0	0	0	0	0	0	0	0	0
Contig_Gammarus_90_5407_fr1	Gammarus Roeseli	GFOSS	F102290	9.5661	32824.9	16.1074	140.76	2	2	7	0.0213253	0.000135705	0.946131	0	0	2	0	0	0	0	0	0	0	0	0	0	0	0	0	0	0	0	0	0	0	7	0	0	0	0	0	0	0	0	0	0	0	0	0
Contig_Gammarus_90_30292_fr1	Gammarus Pulex	GFOSS	F102287	9.03024	32848.9	8.24742	105.54	2	2	7	0.0213097	0.000135606	0.946266	0	2	0	0	0	0	0	0	0	0	0	0	0	0	0	0	0	0	0	0	0	7	0	0	0	0	0	0	0	0	0	0	0	0	0	0
isotig05922_Frame_5	Parhyale Hawaiensis	PHAWA	F102197	5.48216	47081.4	8.80196	195.81	2	2	10	0.0212398	0.000135162	0.946672	0	0	0	0	0	0	0	0	0	0	0	0	0	0	0	0	0	0	0	2	0	0	0	0	0	0	0	0	0	0	0	0	0	0	0	0
Contig_Gammarus_90_218527_fr2	Gammarus Fossarum	GFOSS	F102282	5.77818	37707.6	10.1156	125.14	2	2	8	0.0212159	0.000135009	0.946807	2	0	0	0	0	0	0	0	0	0	0	0	0	0	0	0	0	0	0	0	8	0	0	0	0	0	0	0	0	0	0	0	0	0	0	0
gi|157863061	Gammarus Fossarum	NCBInr	F102284	7.96481	23600.3	10.1382	115.7	2	2	5	0.0211861	0.00013482	0.946942	0	0	0	0	0	0	0	0	0	0	2	0	0	0	0	0	0	0	0	0	0	0	0	0	0	0	0	0	0	0	5	0	0	0	0	0
isotig05295_Frame_4	Parhyale Hawaiensis	PHAWA	F102197	8.1614	66198.3	5.17529	176	2	2	14	0.0211486	0.000134581	0.947077	0	0	0	0	0	0	0	0	0	0	0	0	0	0	0	0	0	0	0	2	0	0	0	0	0	0	0	0	0	0	0	0	0	0	0	0
gi|558515901	Gammarus Roeseli	NCBInr	F102296	5.07154	72779.5	4.55235	154.017	2	2	15	0.0206102	0.000131155	0.948145	0	0	0	0	0	0	0	0	0	0	0	0	2	1	0	0	0	0	0	0	0	0	0	0	0	0	0	0	0	0	0	0	13	2	0	0
gi|156396452	Gammarus Pulex	NCBInr	F102295	4.95438	97725.5	3.30579	174.3	2	2	20	0.0204655	0.000130234	0.948406	0	0	0	0	0	0	0	0	0	0	0	2	2	0	0	0	0	0	0	0	0	0	0	0	0	0	0	0	0	0	0	9	11	0	0	0
gi|358334271	Gammarus Fossarum	NCBInr	F102284	7.06857	44684.1	6.69975	127.5	2	2	9	0.0201414	0.000128172	0.949181	0	0	0	0	0	0	0	0	0	0	2	0	0	0	0	0	0	0	0	0	0	0	0	0	0	0	0	0	0	0	9	0	0	0	0	0
gi|83025060	Parhyale Hawaiensis	NCBInr	F102293	5.00953	49906.5	6	158.66	2	2	10	0.0200375	0.00012751	0.949692	0	0	0	0	0	0	0	0	0	0	0	0	0	0	2	0	0	0	0	0	0	0	0	0	0	0	0	0	0	0	0	0	0	0	10	0
gi|210161812	Gammarus Roeseli	NCBInr	F102296	5.32472	30018.1	17.8439	112.597	2	2	6	0.019988	0.000127195	0.949946	0	0	0	0	0	0	0	0	0	0	0	0	2	0	0	0	0	0	0	0	0	0	0	0	0	0	0	0	0	0	0	0	6	0	0	0
Contig_Gammarus_90_217864_fr5	Gammarus Fossarum	GFOSS	F102282	10.4535	40413.3	7.12329	122.68	2	2	8	0.0197955	0.00012597	0.950958	2	0	0	0	0	0	0	0	0	0	0	0	0	0	0	0	0	0	0	0	8	0	0	0	0	0	0	0	0	0	0	0	0	0	0	0
Contig_Gammarus_90_205010_fr4	Gammarus Pulex	GFOSS	F102287	8.59227	30335.6	8.36364	113.4	2	2	6	0.0197787	0.000125864	0.951084	0	2	0	0	0	0	0	0	0	0	0	0	0	0	0	0	0	0	0	0	0	6	0	0	0	0	0	0	0	0	0	0	0	0	0	0
Contig_Gammarus_90_22261_fr6	Gammarus Pulex	GFOSS	F102287	10.3042	60724.2	6.39098	136.92	2	2	12	0.0197615	0.000125754	0.951336	0	2	0	0	0	0	0	0	0	0	0	0	0	0	0	0	0	0	0	0	0	12	0	0	0	0	0	0	0	0	0	0	0	0	0	0
Contig_Gammarus_90_210229_fr3	Gammarus Roeseli	GFOSS	F102290	9.20393	30420.5	13.4058	155.75	2	2	6	0.0197235	0.000125513	0.951461	0	0	2	0	0	0	0	0	0	0	0	0	0	0	0	0	0	0	0	0	0	0	6	0	0	0	0	0	0	0	0	0	0	0	0	0
gi|134142155	Gammarus Roeseli	NCBInr	F102296	6.30974	41745.7	7.14286	121	2	2	8	0.0191636	0.00012195	0.951955	0	0	0	0	0	0	0	0	0	0	0	0	2	0	0	0	0	0	0	0	0	0	0	0	0	0	0	0	0	0	0	0	8	0	0	0
gi|55491	Hyallela Azteca	NCBInr	F102294	6.36699	47095.2	8.06452	152.44	2	2	9	0.0191102	0.00012161	0.952077	0	0	0	0	0	0	0	0	0	0	0	0	0	2	0	0	0	0	0	0	0	0	0	0	0	0	0	0	0	0	0	0	0	9	0	0
isotig12395_Frame_5	Gammarus Roeseli	PHAWA	F102292	5.04634	57671.9	4.52756	110.32	2	2	11	0.0190734	0.000121375	0.952319	0	0	0	0	0	0	0	0	0	0	0	0	0	0	0	0	1	2	0	0	0	0	0	0	0	0	0	0	0	0	0	0	0	0	0	0
gi|116222263	Hyallela Azteca	NCBInr	F102294	5.75722	42195.7	6.57895	133.907	2	2	8	0.0189593	0.000120649	0.95244	0	0	0	0	0	0	0	0	0	0	0	0	0	2	2	0	0	0	0	0	0	0	0	0	0	0	0	0	0	0	0	0	0	6	2	0
gi|116222235	Gammarus Roeseli	NCBInr	F102296	6.01592	42223.3	6.94087	121	2	2	8	0.0189469	0.00012057	0.952561	0	0	0	0	0	0	0	0	0	0	0	0	2	0	0	0	0	0	0	0	0	0	0	0	0	0	0	0	0	0	0	0	8	0	0	0
Contig_Gammarus_90_195904_fr2	Gammarus Pulex	GFOSS	F102287	9.83211	48159.8	5.31178	141.69	2	2	9	0.0186878	0.000118921	0.953039	0	2	0	0	0	0	0	0	0	0	0	0	0	0	0	0	0	0	0	0	0	9	0	0	0	0	0	0	0	0	0	0	0	0	0	0
gi|356571721	Gammarus Pulex	NCBInr	F102295	4.97431	49928.7	6.20843	142.31	2	2	9	0.0180257	0.000114708	0.954211	0	0	0	0	0	0	0	0	0	0	1	2	0	0	0	0	0	0	0	0	0	0	0	0	0	0	0	0	0	0	1	8	0	0	0	0
gi|224486367	Hyallela Azteca	NCBInr	F102294	5.39112	33447	13.8264	151.83	2	2	6	0.0179388	0.000114156	0.95444	0	0	0	0	0	0	0	0	0	0	0	0	0	2	0	0	0	0	0	0	0	0	0	0	0	0	0	0	0	0	0	0	0	6	0	0
Contig_Gammarus_90_129687_fr3	Gammarus Roeseli	GFOSS	F102290	9.69	33464.7	11.1111	143.81	2	2	6	0.0179293	0.000114095	0.954554	0	0	2	0	0	0	0	0	0	0	0	0	0	0	0	0	0	0	0	0	0	0	6	0	0	0	0	0	0	0	0	0	0	0	0	0
gi|596105918	Gammarus Roeseli	NCBInr	F102296	6.54478	39171.6	9.91501	140.86	2	2	7	0.0178701	0.000113718	0.954667	0	0	0	0	0	0	0	0	0	0	0	1	2	0	0	0	0	0	0	0	0	0	0	0	0	0	0	0	0	0	0	1	6	0	0	0
Contig_Gammarus_90_47287_fr3	Gammarus Roeseli	GFOSS	F102290	9.54069	16837.8	16.4474	139.07	2	2	3	0.017817	0.00011338	0.955008	0	0	2	0	0	0	0	0	0	0	0	0	0	0	0	0	0	0	0	0	0	0	3	0	0	0	0	0	0	0	0	0	0	0	0	0
gi|340368628	Gammarus Roeseli	NCBInr	F102296	8.05084	50986.4	9.14894	148.15	2	2	9	0.0176518	0.000112329	0.955684	0	0	0	0	0	0	0	0	0	0	0	0	2	0	0	0	0	0	0	0	0	0	0	0	0	0	0	0	0	0	0	0	9	0	0	0
gi|321477893	Parhyale Hawaiensis	Daphnia Pulex	F102196	4.8067	58256.8	4.4316	74.91	2	2	10	0.0171654	0.000109234	0.956789	0	0	0	0	0	0	0	0	0	2	0	0	0	0	0	0	0	0	0	0	0	0	0	0	0	0	0	0	0	10	0	0	0	0	0	0
Contig_Gammarus_90_2450_fr1	Gammarus Roeseli	GFOSS	F102290	9.76888	52772.6	7.5431	159.17	2	2	9	0.0170543	0.000108527	0.957115	0	0	2	0	0	0	0	0	0	0	0	0	0	0	0	0	0	0	0	0	0	0	9	0	0	0	0	0	0	0	0	0	0	0	0	0
isotig07508_Frame_5	Gammarus Pulex	PHAWA	F102289	9.48988	64863.3	6.64273	146	2	2	11	0.0169587	0.000107919	0.957223	0	0	0	0	0	0	0	0	0	0	0	0	0	0	0	0	2	0	0	0	0	0	0	0	0	0	0	0	0	0	0	0	0	0	0	0
gi|564247715	Gammarus Roeseli	NCBInr	F102296	7.01148	47288.3	8.06452	135.07	2	2	8	0.0169175	0.000107656	0.957654	0	0	0	0	0	0	0	0	0	0	0	0	2	0	0	0	0	0	0	0	0	0	0	0	0	0	0	0	0	0	0	0	8	0	0	0
isotig19718_Frame_2	Parhyale Hawaiensis	PHAWA	F102197	5.28613	41675.2	6.79348	126.49	2	2	7	0.0167966	0.000106887	0.958083	0	0	0	0	0	0	0	0	0	0	0	0	0	0	0	0	0	0	0	2	0	0	0	0	0	0	0	0	0	0	0	0	0	0	0	0
Contig_Gammarus_90_30941_fr4	Gammarus Roeseli	GFOSS	F102290	5.89539	36112.1	12.5382	116.98	2	2	6	0.0166149	0.000105731	0.958506	0	0	2	0	0	0	0	0	0	0	0	0	0	0	0	0	0	0	0	0	0	0	6	0	0	0	0	0	0	0	0	0	0	0	0	0
gi|749161851	Gammarus Roeseli	NCBInr	F102296	4.81048	72484.3	4.40061	133.51	2	2	12	0.0165553	0.000105351	0.959033	0	0	0	0	0	0	0	0	0	0	0	1	2	1	0	0	0	0	0	0	0	0	0	0	0	0	0	0	0	0	0	2	9	1	0	0
gi|116222241	Gammarus Roeseli	NCBInr	F102296	6.16391	42361	7.03125	121	2	2	7	0.0165246	0.000105156	0.959244	0	0	0	0	0	0	0	0	0	0	0	0	2	0	0	0	0	0	0	0	0	0	0	0	0	0	0	0	0	0	0	0	7	0	0	0
gi|402536580	Parhyale Hawaiensis	NCBInr	F102293	4.97994	72643.3	3.96947	168.01	2	2	12	0.0165191	0.000105121	0.959454	0	0	0	0	0	0	0	0	0	0	0	0	0	0	2	0	0	0	0	0	0	0	0	0	0	0	0	0	0	0	0	0	0	0	12	0
gi|257783553	Gammarus Roeseli	NCBInr	F102296	10.6618	12126.6	36.1111	128.09	2	2	2	0.0164927	0.000104953	0.959769	0	0	0	0	0	0	0	0	0	0	0	0	2	0	0	0	0	0	0	0	0	0	0	0	0	0	0	0	0	0	0	0	2	0	0	0
Contig_Gammarus_90_7942_fr6	Gammarus Roeseli	GFOSS	F102290	9.06111	86949	4.0146	132.27	2	2	14	0.0161014	0.000102463	0.960389	0	0	2	0	0	0	0	0	0	0	0	0	0	0	0	0	0	0	0	0	0	0	14	0	0	0	0	0	0	0	0	0	0	0	0	0
gi|516985801	Parhyale Hawaiensis	NCBInr	F102293	7.74843	18823.3	4.65116	89.7	2	2	3	0.0159377	0.000101421	0.960899	0	0	0	0	0	0	0	0	0	0	0	0	0	0	2	0	0	0	0	0	0	0	0	0	0	0	0	0	0	0	0	0	0	0	3	0
gi|32400742	Gammarus Roeseli	NCBInr	F102296	5.26113	50508.8	5.97345	121	2	2	8	0.0158388	0.000100792	0.961	0	0	0	0	0	0	0	0	0	0	0	0	2	0	0	0	0	0	0	0	0	0	0	0	0	0	0	0	0	0	0	0	8	0	0	0
Contig_Gammarus_90_48859_fr5	Gammarus Pulex	GFOSS	F102287	10.318	31708.7	6.90909	91.21	2	2	5	0.0157685	0.000100345	0.9612	0	2	0	0	0	0	0	0	0	0	0	0	0	0	0	0	0	0	0	0	0	5	0	0	0	0	0	0	0	0	0	0	0	0	0	0
Contig_Gammarus_90_207414_fr5	Gammarus Pulex	GFOSS	F102287	9.13411	31834.5	8.33333	155.63	2	2	5	0.0157062	9.99482e-05	0.961401	0	2	0	0	0	0	0	0	0	0	0	0	0	0	0	0	0	0	0	0	0	5	0	0	0	0	0	0	0	0	0	0	0	0	0	0
Contig_Gammarus_90_10397_fr1	Gammarus Roeseli	GFOSS	F102290	4.90776	57520	4.57256	110.32	2	2	9	0.0156467	9.95696e-05	0.9615	0	0	2	0	0	0	0	0	0	0	0	0	0	0	0	0	0	0	0	0	0	0	9	0	0	0	0	0	0	0	0	0	0	0	0	0
Contig_Gammarus_90_13825_fr3	Gammarus Fossarum	GFOSS	F102282	10.8281	57954.9	8.4453	117.39	2	2	9	0.0155293	9.88223e-05	0.961896	2	0	0	0	0	0	0	0	0	0	0	0	0	0	0	0	0	0	0	0	9	0	0	0	0	0	0	0	0	0	0	0	0	0	0	0
isotig19207_Frame_3	Gammarus Roeseli	PHAWA	F102292	9.08641	45392	9.5	116.89	2	2	7	0.0154212	9.81344e-05	0.961994	0	0	0	0	0	0	0	0	0	0	0	0	0	0	0	0	0	2	0	0	0	0	0	0	0	0	0	0	0	0	0	0	0	0	0	0
Contig_Gammarus_90_17884_fr3	Gammarus Pulex	GFOSS	F102287	9.50261	91439.8	4.88722	133.5	2	2	14	0.0153106	9.74306e-05	0.962288	0	2	0	0	2	0	0	0	0	0	0	0	0	0	0	0	0	0	0	0	0	11	0	0	3	0	0	0	0	0	0	0	0	0	0	0
gi|123316186	Parhyale Hawaiensis	NCBInr	F102293	5.87187	32918.1	10.1754	118.96	2	2	5	0.0151892	9.6658e-05	0.962676	0	0	0	0	0	0	0	0	0	0	0	0	0	0	2	0	0	0	0	0	0	0	0	0	0	0	0	0	0	0	0	0	0	0	5	0
gi|443701686	Gammarus Roeseli	NCBInr	F102296	4.85863	87163.6	3.41656	138.81	2	2	13	0.0149145	9.49097e-05	0.963346	0	0	0	0	0	0	0	0	0	0	0	0	2	0	2	0	0	0	0	0	0	0	0	0	0	0	0	0	0	0	0	0	11	0	2	0
gi|170572153	Gammarus Fossarum	NCBInr	F102284	10.7221	13428.5	30.9524	110.79	2	2	2	0.0148937	9.47775e-05	0.963441	0	0	0	0	0	0	0	0	0	0	2	0	0	0	0	0	0	0	0	0	0	0	0	0	0	0	0	0	0	0	2	0	0	0	0	0
gi|359843244	Hyallela Azteca	NCBInr	F102294	5.92309	47129.1	10.1617	155.79	2	2	7	0.0148528	9.45173e-05	0.963725	0	0	0	0	0	0	0	0	0	0	0	0	0	2	0	0	0	0	0	0	0	0	0	0	0	0	0	0	0	0	0	0	0	7	0	0
isotig19976_Frame_6	Hyallela Azteca	PHAWA	F102194	8.46775	40497	8.70787	170.04	2	2	6	0.0148159	9.42825e-05	0.963819	0	0	0	0	0	0	0	0	0	0	0	0	0	0	0	0	0	0	2	0	0	0	0	0	0	0	0	0	0	0	0	0	0	0	0	0
Contig_Gammarus_90_157852_fr2	Gammarus Roeseli	GFOSS	F102290	8.94952	27188.4	12.9032	123.23	2	2	4	0.0147122	9.36222e-05	0.964007	0	0	2	0	0	0	0	0	0	0	0	0	0	0	0	0	0	0	0	0	0	0	4	0	0	0	0	0	0	0	0	0	0	0	0	0
gi|302179444	Gammarus Roeseli	NCBInr	F102296	6.33413	41022.5	9.38338	144.22	2	2	6	0.0146261	9.30747e-05	0.964287	0	0	0	0	0	0	0	0	0	0	0	0	2	0	0	0	0	0	0	0	0	0	0	0	0	0	0	0	0	0	0	0	6	0	0	0
contig50412_Frame_6	Parhyale Hawaiensis	PHAWA	F102197	4.7471	34597.4	8.73786	117.75	2	2	5	0.0144519	9.19664e-05	0.964749	0	0	0	0	0	0	0	0	0	0	0	0	0	0	0	0	0	0	0	2	0	0	0	0	0	0	0	0	0	0	0	0	0	0	0	0
Contig_Gammarus_90_17947_fr4	Gammarus Pulex	GFOSS	F102287	10.1336	34705.8	10.5096	116.39	2	2	5	0.0144068	9.16791e-05	0.965024	0	2	0	0	0	0	0	0	0	0	0	0	0	0	0	0	0	0	0	0	0	5	0	0	0	0	0	0	0	0	0	0	0	0	0	0
gi|32130592	Parhyale Hawaiensis	NCBInr	F102293	5.47536	35078.6	6.75241	125.45	2	2	5	0.0142537	9.07048e-05	0.965754	0	0	0	0	0	0	0	0	0	0	0	1	0	0	2	0	0	0	0	0	0	0	0	0	0	0	0	0	0	0	0	1	0	0	4	0
gi|289169085	Hyallela Azteca	NCBInr	F102294	5.68606	70872.6	4.21394	150.12	2	2	10	0.0141098	8.97893e-05	0.966114	0	0	0	0	0	0	0	0	0	0	0	0	0	2	0	0	0	0	0	0	0	0	0	0	0	0	0	0	0	0	0	0	0	10	0	0
gi|321470994	Hyallela Azteca	Daphnia Pulex	F102193	6.39731	35567.1	4.51807	77.49	2	2	5	0.0140579	8.9459e-05	0.966293	0	0	0	0	0	0	0	0	2	0	0	0	0	0	0	0	0	0	0	0	0	0	0	0	0	0	0	0	5	0	0	0	0	0	0	0
gi|30088546	Gammarus Roeseli	NCBInr	F102296	6.40053	43173.4	8.03109	121.98	2	2	6	0.0138974	8.84377e-05	0.966649	0	0	0	0	0	0	0	0	0	0	0	0	2	0	0	0	0	0	0	0	0	0	0	0	0	0	0	0	0	0	0	0	6	0	0	0
Contig_Gammarus_90_19022_fr6	Gammarus Pulex	GFOSS	F102287	8.56374	21722.3	18.1818	84.7	2	2	3	0.0138107	8.78858e-05	0.966913	0	2	0	0	0	0	0	0	0	0	0	0	0	0	0	0	0	0	0	0	0	3	0	0	0	0	0	0	0	0	0	0	0	0	0	0
gi|488678160	Gammarus Roeseli	NCBInr	F102296	4.83405	50783	7.08155	144.56	2	2	7	0.0137841	8.77168e-05	0.967089	0	0	0	0	0	0	0	0	0	0	0	0	2	0	0	0	0	0	0	0	0	0	0	0	0	0	0	0	0	0	0	0	7	0	0	0
gi|640319776	Gammarus Roeseli	NCBInr	F102296	5.09122	50891.4	8.15451	139.29	2	2	7	0.0137548	8.75299e-05	0.967264	0	0	0	0	0	0	0	0	0	0	0	0	2	0	0	0	0	0	0	0	0	0	0	0	0	0	0	0	0	0	0	0	7	0	0	0
isotig14034_Frame_1	Parhyale Hawaiensis	PHAWA	F102197	8.13135	29139.6	10.6464	110.09	2	2	4	0.013727	8.73533e-05	0.967439	0	0	0	0	0	0	0	0	0	0	0	0	0	0	0	0	0	0	0	2	0	0	0	0	0	0	0	0	0	0	0	0	0	0	0	0
gi|490649218	Gammarus Roeseli	NCBInr	F102296	4.96486	51001.5	9.14894	135.78	2	2	7	0.0137251	8.7341e-05	0.967526	0	0	0	0	0	0	0	0	0	0	0	0	2	0	0	0	0	0	0	0	0	0	0	0	0	0	0	0	0	0	0	0	7	0	0	0
Contig_Gammarus_90_117114_fr5	Parhyale Hawaiensis	GFOSS	F102195	8.9622	43771.8	2.5641	47.25	1	2	6	0.0137075	8.72287e-05	0.967613	0	1	0	0	1	0	0	0	0	0	0	0	0	0	0	0	0	0	0	0	0	1	0	0	5	0	0	0	0	0	0	0	0	0	0	0
gi|506428652	Gammarus Roeseli	NCBInr	F102296	4.78983	51088.2	6.35593	143.78	2	2	7	0.0137018	8.71928e-05	0.9677	0	0	0	0	0	0	0	0	0	0	0	0	2	0	0	0	0	0	0	0	0	0	0	0	0	0	0	0	0	0	0	0	7	0	0	0
Contig_Gammarus_90_40709_fr6	Gammarus Fossarum	GFOSS	F102282	8.62646	81394.5	4.43213	136.93	2	2	11	0.0135144	8.60004e-05	0.968219	2	2	0	0	0	0	0	0	0	0	0	0	0	0	0	0	0	0	0	0	5	6	0	0	0	0	0	0	0	0	0	0	0	0	0	0
gi|532021045	Parhyale Hawaiensis	NCBInr	F102293	7.61169	59959.9	4.09253	128.75	2	2	8	0.0133422	8.49046e-05	0.968646	0	0	0	0	0	0	0	0	0	0	0	0	0	0	2	0	0	0	0	0	0	0	0	0	0	0	0	0	0	0	0	0	0	0	8	0
isotig17342_Frame_2	Gammarus Roeseli	PHAWA	F102292	8.61563	75211.3	5.20059	159.17	2	2	10	0.0132959	8.46096e-05	0.96873	0	0	0	0	0	0	0	0	0	0	0	0	0	0	0	0	1	2	0	0	0	0	0	0	0	0	0	0	0	0	0	0	0	0	0	0
gi|321460570	Hyallela Azteca	Daphnia Pulex	F102193	5.92907	67717.7	3.31588	95.82	2	2	9	0.0132905	8.45752e-05	0.968815	0	0	0	0	0	0	0	1	2	0	0	0	0	0	0	0	0	0	0	0	0	0	0	0	0	0	0	7	2	0	0	0	0	0	0	0
gi|548319451	Gammarus Pulex	NCBInr	F102295	5.46437	60202.7	5.12367	129.39	2	2	8	0.0132884	8.45622e-05	0.968899	0	0	0	0	0	0	0	0	0	0	0	2	0	0	0	0	0	0	0	0	0	0	0	0	0	0	0	0	0	0	0	8	0	0	0	0
gi|60172173	Gammarus Fossarum	NCBInr	F102284	10.4273	15058.3	27.5362	106.5	2	2	2	0.0132818	8.45197e-05	0.968984	0	0	0	0	0	0	0	0	0	0	2	0	0	0	0	0	0	0	0	0	0	0	0	0	0	0	0	0	0	0	2	0	0	0	0	0
gi|571033154	Gammarus Pulex	NCBInr	F102295	5.33668	60961.8	5.03472	129.39	2	2	8	0.013123	8.35093e-05	0.969573	0	0	0	0	0	0	0	0	0	0	0	2	0	0	0	0	0	0	0	0	0	0	0	0	0	0	0	0	0	0	0	8	0	0	0	0
isotig19960_Frame_3	Parhyale Hawaiensis	PHAWA	F102197	8.12025	38252.6	8.70787	111.8	2	2	5	0.013071	8.31787e-05	0.970072	0	0	0	0	0	0	0	0	0	0	0	0	0	0	0	0	0	0	0	2	0	0	0	0	0	0	0	0	0	0	0	0	0	0	0	0
gi|504768369	Gammarus Roeseli	NCBInr	F102296	5.97242	46260.2	6.45161	150.13	2	2	6	0.0129701	8.25366e-05	0.97032	0	0	0	0	0	0	0	0	0	0	0	0	2	0	0	0	0	0	0	0	0	0	0	0	0	0	0	0	0	0	0	0	6	0	0	0
gi|156631195	Gammarus Fossarum	NCBInr	F102284	6.76857	38551	6.21469	115.7	2	2	5	0.0129698	8.25347e-05	0.970403	0	0	0	0	0	0	0	0	0	0	2	0	0	0	0	0	0	0	0	0	0	0	0	0	0	0	0	0	0	0	5	0	0	0	0	0
Contig_Gammarus_90_24285_fr6	Gammarus Roeseli	GFOSS	F102290	10.0555	30975.5	10.2113	87.15	2	2	4	0.0129134	8.21759e-05	0.970732	0	0	2	0	0	0	0	0	0	0	0	0	0	0	0	0	0	0	0	0	0	0	4	0	0	0	0	0	0	0	0	0	0	0	0	0
gi|675885772	Gammarus Pulex	NCBInr	F102295	5.99532	62451.5	4.96575	129.39	2	2	8	0.0128099	8.15173e-05	0.970896	0	0	0	0	0	0	0	0	0	0	0	2	0	0	0	0	0	0	0	0	0	0	0	0	0	0	0	0	0	0	0	8	0	0	0	0
gi|158632292	Gammarus Fossarum	NCBInr	F102284	8.18384	39180.3	6.11111	115.7	2	2	5	0.0127615	8.12092e-05	0.970977	0	0	0	0	0	0	0	0	0	0	2	0	0	0	0	0	0	0	0	0	0	0	0	0	0	0	0	0	0	0	5	0	0	0	0	0
gi|291389217	Hyallela Azteca	NCBInr	F102294	8.38529	63558	3.73377	125.24	2	2	8	0.0125869	8.00982e-05	0.971138	0	0	0	0	0	0	0	0	0	0	2	0	0	2	0	0	0	0	0	0	0	0	0	0	0	0	0	0	0	0	3	0	0	5	0	0
gi|321477523	Gammarus Pulex	Daphnia Pulex	F102288	6.01766	127165	0.522648	45.9572	2	2	16	0.0125821	8.00676e-05	0.971218	0	0	0	0	0	0	2	0	0	0	0	0	0	0	0	0	0	0	0	0	0	0	0	0	0	0	16	0	0	0	0	0	0	0	0	0
gi|307199045	Gammarus Roeseli	NCBInr	F102296	5.31828	64641.9	6.08553	133.2	2	2	8	0.0123759	7.87551e-05	0.97209	0	0	0	0	0	0	0	0	0	0	0	2	2	0	0	0	0	0	0	0	0	0	0	0	0	0	0	0	0	0	0	2	6	0	0	0
isotig13838_Frame_1	Gammarus Roeseli	PHAWA	F102292	8.95857	32913.3	3.09278	58.55	1	2	4	0.0121531	7.73377e-05	0.972403	0	0	0	0	0	0	0	0	0	0	0	0	0	0	0	0	0	1	1	0	0	0	0	0	0	0	0	0	0	0	0	0	0	0	0	0
Contig_Gammarus_90_105246_fr1	Gammarus Pulex	GFOSS	F102287	9.66199	32957.3	7.95848	120.87	2	2	4	0.0121369	7.72344e-05	0.97248	0	2	0	0	0	0	0	0	0	0	0	0	0	0	0	0	0	0	0	0	0	4	0	0	0	0	0	0	0	0	0	0	0	0	0	0
gi|91983196	Gammarus Roeseli	NCBInr	F102296	4.92728	49777.5	7.76053	144.22	2	2	6	0.0120536	7.67045e-05	0.972787	0	0	0	0	0	0	0	0	0	0	0	0	2	0	0	0	0	0	0	0	0	0	0	0	0	0	0	0	0	0	0	0	6	0	0	0
gi|347965870	Gammarus Roeseli	NCBInr	F102296	4.84872	91290.2	4.25	131.69	2	2	11	0.0120495	7.66781e-05	0.972864	0	0	0	0	0	0	0	0	0	0	0	0	2	0	0	0	0	0	0	0	0	0	0	0	0	0	0	0	0	0	0	0	11	0	0	0
Contig_Gammarus_90_37680_fr3	Gammarus Pulex	GFOSS	F102287	8.45338	49827.2	5.92255	129.3	2	2	6	0.0120416	7.6628e-05	0.973017	0	2	0	0	0	0	0	0	0	0	0	0	0	0	0	0	0	0	0	0	0	6	0	0	0	0	0	0	0	0	0	0	0	0	0	0
gi|575472902	Gammarus Roeseli	NCBInr	F102296	8.95699	49834.5	5.86907	150.13	2	2	6	0.0120398	7.66167e-05	0.973094	0	0	0	0	0	0	0	0	0	0	0	0	2	0	0	0	0	0	0	0	0	0	0	0	0	0	0	0	0	0	0	0	6	0	0	0
gi|524902951	Gammarus Roeseli	NCBInr	F102296	4.96961	49996.6	5.33333	111.76	2	2	6	0.0120008	7.63684e-05	0.973247	0	0	0	0	0	0	0	0	0	0	0	0	2	0	0	0	0	0	0	0	0	0	0	0	0	0	0	0	0	0	0	0	6	0	0	0
gi|56118895	Gammarus Roeseli	NCBInr	F102296	4.77153	50003	6.05381	135.38	2	2	6	0.0119993	7.63586e-05	0.973323	0	0	0	0	0	0	0	0	0	0	0	0	2	0	0	0	0	0	0	0	0	0	0	0	0	0	0	0	0	0	0	0	6	0	0	0
gi|524913358	Gammarus Roeseli	NCBInr	F102296	5.01485	50087.9	5.9867	126.6	2	2	6	0.0119789	7.62291e-05	0.973399	0	0	0	0	0	0	0	0	0	0	0	0	2	0	0	0	0	0	0	0	0	0	0	0	0	0	0	0	0	0	0	0	6	0	0	0
gi|30088550	Gammarus Roeseli	NCBInr	F102296	5.95724	42605.4	8.07292	121.98	2	2	5	0.0117356	7.46806e-05	0.9737	0	0	0	0	0	0	0	0	0	0	0	0	2	0	0	0	0	0	0	0	0	0	0	0	0	0	0	0	0	0	0	0	5	0	0	0
gi|677421854	Gammarus Pulex	NCBInr	F102295	5.89385	51286.9	4.89362	126.1	2	2	6	0.0116989	7.4447e-05	0.973775	0	0	0	0	0	0	0	0	0	0	0	2	0	0	0	0	0	0	0	0	0	0	0	0	0	0	0	0	0	0	0	6	0	0	0	0
Contig_Gammarus_90_30498_fr6	Gammarus Roeseli	GFOSS	F102290	9.55756	68765.1	4.51613	107.43	2	2	8	0.0116338	7.40329e-05	0.973849	0	0	2	0	0	0	0	0	0	0	0	0	0	0	0	0	0	0	0	0	0	0	8	0	0	0	0	0	0	0	0	0	0	0	0	0
Contig_Gammarus_90_9612_fr5	Gammarus Fossarum	GFOSS	F102282	8.77716	69318.2	4.34783	131.58	2	2	8	0.011541	7.34422e-05	0.974143	2	0	0	0	0	0	0	0	0	0	0	0	0	0	0	0	0	0	0	0	8	0	0	0	0	0	0	0	0	0	0	0	0	0	0	0
gi|157679184	Gammarus Pulex	NCBInr	F102295	5.12669	69781	3.9557	135.39	2	2	8	0.0114644	7.29551e-05	0.974509	0	0	0	0	0	0	0	0	0	0	0	2	0	0	0	0	0	0	0	0	0	0	0	0	0	0	0	0	0	0	0	8	0	0	0	0
Contig_Gammarus_90_30430_fr3	Hyallela Azteca	GFOSS	F102192	9.26497	157152	2.09841	154.25	2	2	18	0.0114539	7.2888e-05	0.974582	0	0	0	2	0	0	0	0	0	0	0	0	0	0	0	0	0	0	0	0	0	0	0	18	0	0	0	0	0	0	0	0	0	0	0	0
Contig_Gammarus_90_200301_fr2	Gammarus Fossarum	GFOSS	F102282	9.50312	35093	10.7595	123.03	2	2	4	0.0113983	7.25341e-05	0.974872	2	0	0	0	0	0	0	0	0	0	0	0	0	0	0	0	0	0	0	0	4	0	0	0	0	0	0	0	0	0	0	0	0	0	0	0
Contig_Gammarus_90_121154_fr5	Gammarus Pulex	GFOSS	F102287	8.56937	17626.7	19.1083	94.67	2	2	2	0.0113464	7.22041e-05	0.975017	0	2	0	0	0	0	0	0	0	0	0	0	0	0	0	0	0	0	0	0	0	2	0	0	0	0	0	0	0	0	0	0	0	0	0	0
Contig_Gammarus_90_51377_fr2	Gammarus Roeseli	GFOSS	F102290	9.99078	53108.4	5.40541	157.11	2	2	6	0.0112977	7.18937e-05	0.975089	0	0	2	0	0	0	0	0	0	0	0	0	0	0	0	0	0	0	0	0	0	0	6	0	0	0	0	0	0	0	0	0	0	0	0	0
gi|172034403	Gammarus Fossarum	NCBInr	F102284	8.78176	44954.5	5.32688	115.7	2	2	5	0.0111224	7.07782e-05	0.97523	0	0	0	0	0	0	0	0	0	0	2	0	0	0	0	0	0	0	0	0	0	0	0	0	0	0	0	0	0	0	5	0	0	0	0	0
gi|71370850	Gammarus Fossarum	NCBInr	F102284	8.94053	45264.4	5.3528	115.7	2	2	5	0.0110462	7.02936e-05	0.975512	0	0	0	0	0	0	0	0	0	0	2	0	0	0	0	0	0	0	0	0	0	0	0	0	0	0	0	0	0	0	5	0	0	0	0	0
Contig_Gammarus_90_217906_fr3	Gammarus Roeseli	GFOSS	F102290	9.5501	63567.4	6.85921	116.89	2	2	7	0.0110119	7.00755e-05	0.975793	0	0	2	0	0	0	0	0	0	0	0	0	0	0	0	0	0	0	0	0	0	0	7	0	0	0	0	0	0	0	0	0	0	0	0	0
gi|229814243	Gammarus Fossarum	NCBInr	F102284	8.53149	45504.5	5.26316	115.7	2	2	5	0.0109879	6.99227e-05	0.976003	0	0	0	0	0	0	0	0	0	0	2	0	0	0	0	0	0	0	0	0	0	0	0	0	0	0	0	0	0	0	5	0	0	0	0	0
gi|25986819	Gammarus Pulex	NCBInr	F102295	5.29405	75223.2	4.16025	166.547	2	2	8	0.010635	6.7677e-05	0.976692	0	0	0	0	0	0	0	0	0	0	0	2	0	0	0	0	0	0	0	0	0	0	0	0	0	0	0	0	0	0	0	8	0	0	0	0
Contig_Gammarus_90_276_fr6	Gammarus Fossarum	GFOSS	F102282	9.70258	131811	2.32558	116.37	2	2	14	0.0106213	6.75894e-05	0.97676	2	2	0	0	0	0	0	0	0	0	0	0	0	0	0	0	0	0	0	0	12	2	0	0	0	0	0	0	0	0	0	0	0	0	0	0
Contig_Gammarus_90_110044_fr6	Gammarus Pulex	GFOSS	F102287	9.6692	18861.8	11.4943	86.88	2	2	2	0.0106034	6.7476e-05	0.976962	0	2	0	0	0	0	0	0	0	0	0	0	0	0	0	0	0	0	0	0	0	2	0	0	0	0	0	0	0	0	0	0	0	0	0	0
gi|598034705	Gammarus Roeseli	NCBInr	F102296	8.52152	47282.6	6.71296	125.31	2	2	5	0.0105747	6.72932e-05	0.977164	0	0	0	0	0	0	0	0	0	0	0	1	2	0	0	0	0	0	0	0	0	0	0	0	0	0	0	0	0	0	0	1	4	0	0	0
gi|327284866	Parhyale Hawaiensis	NCBInr	F102293	4.73386	47407.7	8.06452	130.49	2	2	5	0.0105468	6.71156e-05	0.977366	0	0	0	0	0	0	0	0	0	0	0	0	0	0	2	0	0	0	0	0	0	0	0	0	0	0	0	0	0	0	0	0	0	0	5	0
isotig06283_Frame_6	Parhyale Hawaiensis	PHAWA	F102197	7.73314	66894.6	2.18855	62.5	1	2	7	0.0104642	6.65901e-05	0.977566	0	0	0	0	0	0	0	0	0	0	0	0	0	0	0	0	1	1	0	1	0	0	0	0	0	0	0	0	0	0	0	0	0	0	0	0
gi|223998706	Gammarus Fossarum	NCBInr	F102284	6.84177	47784.3	5.04587	115.7	2	2	5	0.0104637	6.65867e-05	0.977632	0	0	0	0	0	0	0	0	0	0	2	0	0	0	0	0	0	0	0	0	0	0	0	0	0	0	0	0	0	0	5	0	0	0	0	0
isotig17300_Frame_1	Parhyale Hawaiensis	PHAWA	F102197	5.9898	76953.5	4.22125	103.54	2	2	8	0.0103959	6.61553e-05	0.977699	0	0	0	0	0	0	0	0	0	0	0	0	0	0	0	0	0	1	0	2	0	0	0	0	0	0	0	0	0	0	0	0	0	0	0	0
gi|46326988	Parhyale Hawaiensis	NCBInr	F102293	4.69818	29101.5	11.3725	131.93	2	2	3	0.0103088	6.56008e-05	0.978093	0	0	0	0	0	0	0	0	0	0	0	0	0	0	2	0	0	0	0	0	0	0	0	0	0	0	0	0	0	0	0	0	0	0	3	0
Contig_Gammarus_90_133685_fr4	Gammarus Fossarum	GFOSS	F102282	10.7122	19666.3	25.6831	90.66	2	2	2	0.0101697	6.47159e-05	0.978353	2	0	0	0	0	0	0	0	0	0	0	0	0	0	0	0	0	0	0	0	2	0	0	0	0	0	0	0	0	0	0	0	0	0	0	0
gi|312093422	Gammarus Roeseli	NCBInr	F102296	5.23772	68838	4.82315	126.86	2	2	7	0.0101688	6.47102e-05	0.978418	0	0	0	0	0	0	0	0	0	0	0	0	2	0	0	0	0	0	0	0	0	0	0	0	0	0	0	0	0	0	0	0	7	0	0	0
gi|560138144	Gammarus Roeseli	NCBInr	F102296	5.01587	109113	3.01811	186.2	2	2	11	0.0100813	6.4153e-05	0.978869	0	0	0	0	0	0	0	0	0	0	0	1	2	0	0	0	0	0	0	0	0	0	0	0	0	0	0	0	0	0	0	2	9	0	0	0
Contig_Gammarus_90_44277_fr2	Gammarus Roeseli	GFOSS	F102290	9.17919	69674.4	4.34783	94.17	2	2	7	0.0100467	6.39334e-05	0.978933	0	0	2	0	0	0	0	0	0	0	0	0	0	0	0	0	0	0	0	0	0	0	7	0	0	0	0	0	0	0	0	0	0	0	0	0
gi|674267624	Gammarus Roeseli	NCBInr	F102296	4.98341	50007.2	7.8125	144.22	2	2	5	0.00999855	6.36268e-05	0.979061	0	0	0	0	0	0	0	0	0	0	0	0	2	0	0	0	0	0	0	0	0	0	0	0	0	0	0	0	0	0	0	0	5	0	0	0
gi|499243249	Hyallela Azteca	NCBInr	F102294	4.96486	50941.5	9.14894	143.8	2	2	5	0.00981519	6.24599e-05	0.979249	0	0	0	0	0	0	0	0	0	0	0	0	0	2	0	0	0	0	0	0	0	0	0	0	0	0	0	0	0	0	0	0	0	5	0	0
gi|321473457	Gammarus Roeseli	Daphnia Pulex	F102291	5.81232	61344.1	4.51389	99.81	2	2	6	0.00978089	6.22416e-05	0.979312	0	0	0	0	0	0	1	2	0	0	0	0	0	0	0	0	0	0	0	0	0	0	0	0	0	0	1	5	0	0	0	0	0	0	0	0
Contig_Gammarus_90_198421_fr3	Gammarus Fossarum	GFOSS	F102282	9.54401	52212.3	6.86695	127.17	2	2	5	0.00957629	6.09397e-05	0.97962	2	0	0	0	0	0	0	0	0	0	0	0	0	0	0	0	0	0	0	0	5	0	0	0	0	0	0	0	0	0	0	0	0	0	0	0
Contig_Gammarus_90_41969_fr5	Gammarus Roeseli	GFOSS	F102290	10.047	41887.5	5.89812	118.14	2	2	4	0.00954938	6.07684e-05	0.979681	0	0	2	0	0	0	0	0	0	0	0	0	0	0	0	0	0	0	0	0	0	0	4	0	0	0	0	0	0	0	0	0	0	0	0	0
gi|301299151	Gammarus Pulex	NCBInr	F102295	4.86881	84282.4	3.68852	168.23	2	2	8	0.0094919	6.04026e-05	0.979802	0	0	0	0	0	0	0	0	0	0	0	2	0	0	0	0	0	0	0	0	0	0	0	0	0	0	0	0	0	0	0	8	0	0	0	0
Contig_Gammarus_90_20127_fr4	Gammarus Roeseli	GFOSS	F102290	9.59784	84931.6	3.861	159.127	2	2	8	0.00941934	5.99409e-05	0.979922	0	0	2	0	0	0	0	0	0	0	0	0	0	0	0	0	0	0	0	0	0	0	8	0	0	0	0	0	0	0	0	0	0	0	0	0
Contig_Gammarus_90_144320_fr1	Gammarus Roeseli	GFOSS	F102290	9.95254	53308.8	4.28571	111.88	2	2	5	0.00937932	5.96862e-05	0.979981	0	0	2	0	0	0	0	0	0	0	0	0	0	0	0	0	0	0	0	0	0	0	5	0	0	0	0	0	0	0	0	0	0	0	0	0
Contig_Gammarus_90_62638_fr5	Hyallela Azteca	GFOSS	F102192	9.07757	32792.6	9.15254	100.79	2	2	3	0.0091484	5.82168e-05	0.98063	0	0	0	2	0	0	0	0	0	0	0	0	0	0	0	0	0	0	0	0	0	0	0	3	0	0	0	0	0	0	0	0	0	0	0	0
gi|321455316	Gammarus Roeseli	Daphnia Pulex	F102291	9.81059	32927.3	2.64901	31.26	1	2	3	0.00911098	5.79786e-05	0.980804	0	0	0	0	0	0	1	1	0	0	0	0	0	0	0	0	0	0	0	0	0	0	0	0	0	0	1	2	0	0	0	0	0	0	0	0
Contig_Gammarus_90_206006_fr2	Hyallela Azteca	GFOSS	F102192	8.96205	22011.4	16.4948	89.32	2	2	2	0.00908619	5.78209e-05	0.980978	0	0	0	2	0	0	0	0	0	0	0	0	0	0	0	0	0	0	0	0	0	0	0	2	0	0	0	0	0	0	0	0	0	0	0	0
gi|7105883	Parhyale Hawaiensis	NCBInr	F102293	5.3698	77155.4	4.6131	124.23	2	2	7	0.0090726	5.77344e-05	0.981151	0	0	0	0	0	0	0	0	0	0	0	0	0	0	2	0	0	0	0	0	0	0	0	0	0	0	0	0	0	0	0	0	0	0	7	0
Contig_Gammarus_90_211065_fr2	Gammarus Roeseli	GFOSS	F102290	10.3179	44215.7	9.65347	143.47	2	2	4	0.00904657	5.75687e-05	0.981209	0	0	2	0	0	0	0	0	0	0	0	0	0	0	0	0	0	0	0	0	0	0	4	0	0	0	0	0	0	0	0	0	0	0	0	0
gi|34539225	Gammarus Roeseli	NCBInr	F102296	6.90873	44686.3	5.27578	108.71	2	2	4	0.0089513	5.69624e-05	0.981495	0	0	0	0	0	0	0	0	0	0	0	1	2	0	0	0	0	0	0	0	0	0	0	0	0	0	0	0	0	0	0	1	3	0	0	0
gi|512915135	Gammarus Roeseli	NCBInr	F102296	5.54887	103865	3.33704	124.37	2	2	9	0.00866506	5.5141e-05	0.98211	0	0	0	0	0	0	0	0	0	0	0	1	2	0	0	0	0	0	0	0	0	0	0	0	0	0	0	0	0	0	0	5	4	0	0	0
Contig_Gammarus_90_137367_fr3	Gammarus Fossarum	GFOSS	F102282	8.48231	23687.6	7.37327	94.61	2	2	2	0.00844325	5.37294e-05	0.982546	2	0	0	0	0	0	0	0	0	0	0	0	0	0	0	0	0	0	0	0	2	0	0	0	0	0	0	0	0	0	0	0	0	0	0	0
Contig_Gammarus_90_521_fr6	Gammarus Roeseli	GFOSS	F102290	8.47771	130459	1.91805	108.947	2	2	11	0.00843178	5.36564e-05	0.982653	0	0	2	0	0	0	0	0	0	0	0	0	0	0	0	0	0	0	0	0	0	0	11	0	0	0	0	0	0	0	0	0	0	0	0	0
gi|405972818	Gammarus Roeseli	NCBInr	F102296	5.49351	229666	1.2987	168.727	2	2	19	0.00827288	5.26453e-05	0.982866	0	0	0	0	0	0	0	0	0	0	0	2	2	0	0	0	0	0	0	0	0	0	0	0	0	0	0	0	0	0	0	10	9	0	0	0
Contig_Gammarus_90_20189_fr1	Gammarus Fossarum	GFOSS	F102282	9.24927	48432.2	7.07763	143.94	2	2	4	0.00825897	5.25567e-05	0.982919	2	0	0	0	0	0	0	0	0	0	0	0	0	0	0	0	0	0	0	0	4	0	0	0	0	0	0	0	0	0	0	0	0	0	0	0
Contig_Gammarus_90_43914_fr2	Gammarus Roeseli	GFOSS	F102290	9.66414	96952.8	2.86041	107.707	2	2	8	0.00825144	5.25088e-05	0.982971	0	0	2	0	0	0	0	0	0	0	0	0	0	0	0	0	0	0	0	0	0	0	8	0	0	0	0	0	0	0	0	0	0	0	0	0
Contig_Gammarus_90_9637_fr2	Gammarus Roeseli	GFOSS	F102290	10.0418	73561	4.32767	93.28	2	2	6	0.0081565	5.19047e-05	0.98318	0	0	2	0	0	0	0	0	0	0	0	0	0	0	0	0	0	0	0	0	0	0	6	0	0	0	0	0	0	0	0	0	0	0	0	0
Contig_Gammarus_90_137837_fr3	Gammarus Roeseli	GFOSS	F102290	11.0214	61948.5	5.79965	110.48	2	2	5	0.00807122	5.1362e-05	0.983283	0	0	2	0	0	0	0	0	0	0	0	0	0	0	0	0	0	0	0	0	0	0	5	0	0	0	0	0	0	0	0	0	0	0	0	0
Contig_Gammarus_90_130094_fr1	Gammarus Fossarum	GFOSS	F102282	9.22034	37328.7	11.3372	135.47	2	2	3	0.0080367	5.11423e-05	0.983385	2	0	0	0	0	0	0	0	0	0	0	0	0	0	0	0	0	0	0	0	3	0	0	0	0	0	0	0	0	0	0	0	0	0	0	0
Contig_Gammarus_90_1425_fr6	Gammarus Roeseli	GFOSS	F102290	11.0433	37970.8	7.61905	91.2372	2	2	3	0.00790081	5.02776e-05	0.983638	0	0	2	0	0	0	0	0	0	0	0	0	0	0	0	0	0	0	0	0	0	0	3	0	0	0	0	0	0	0	0	0	0	0	0	0
gi|321466114	Gammarus Roeseli	Daphnia Pulex	F102291	5.48686	190106	1.74384	97.56	2	2	15	0.00789034	5.0211e-05	0.983738	0	0	0	0	0	0	1	2	0	0	0	0	0	0	0	0	0	0	0	0	0	0	0	0	0	0	3	12	0	0	0	0	0	0	0	0
gi|17532375	Gammarus Roeseli	NCBInr	F102296	5.2554	89583.9	3.7037	126.86	2	2	7	0.0078139	4.97245e-05	0.983938	0	0	0	0	0	0	0	0	0	0	0	0	2	0	0	0	0	0	0	0	0	0	0	0	0	0	0	0	0	0	0	0	7	0	0	0
Contig_Gammarus_90_137660_fr4	Gammarus Roeseli	GFOSS	F102290	9.97749	39695.7	9.375	118	2	2	3	0.0075575	4.80929e-05	0.984721	0	0	2	0	0	0	0	0	0	0	0	0	0	0	0	0	0	0	0	0	0	0	3	0	0	0	0	0	0	0	0	0	0	0	0	0
Contig_Gammarus_90_121105_fr5	Gammarus Pulex	GFOSS	F102287	9.98234	80189.7	3.8943	112.43	2	2	6	0.00748226	4.76141e-05	0.984912	2	2	0	0	0	0	0	0	0	0	0	0	0	0	0	0	0	0	0	0	2	4	0	0	0	0	0	0	0	0	0	0	0	0	0	0
Contig_Gammarus_90_19552_fr2	Gammarus Roeseli	GFOSS	F102290	9.74547	40711.8	13.0667	91.06	2	2	3	0.00736886	4.68925e-05	0.985195	0	0	2	0	0	0	0	0	0	0	0	0	0	0	0	0	0	0	0	0	0	0	3	0	0	0	0	0	0	0	0	0	0	0	0	0
Contig_Gammarus_90_160483_fr5	Gammarus Roeseli	GFOSS	F102290	10.6743	54809.1	5.18672	95.33	2	2	4	0.00729806	4.64419e-05	0.985428	0	0	2	0	0	0	0	0	0	0	0	0	0	0	0	0	0	0	0	0	0	0	4	0	0	0	0	0	0	0	0	0	0	0	0	0
gi|30088558	Gammarus Roeseli	NCBInr	F102296	6.24094	42601.3	8.11518	118.58	2	2	3	0.00704203	4.48127e-05	0.985883	0	0	0	0	0	0	0	0	0	0	0	0	2	0	0	0	0	0	0	0	0	0	0	0	0	0	0	0	0	0	0	0	3	0	0	0
Contig_Gammarus_90_1601_fr1	Gammarus Roeseli	GFOSS	F102290	9.88803	71695.8	4.36137	119.65	2	2	5	0.00697391	4.43791e-05	0.986106	0	0	2	0	0	0	0	0	0	0	0	0	0	0	0	0	0	0	0	0	0	0	5	0	0	0	0	0	0	0	0	0	0	0	0	0
Contig_Gammarus_90_126175_fr5	Gammarus Roeseli	GFOSS	F102290	6.11177	43302.3	5.89744	100.33	2	2	3	0.00692804	4.40873e-05	0.986238	0	0	2	0	0	0	0	0	0	0	0	0	0	0	0	0	0	0	0	0	0	0	3	0	0	0	0	0	0	0	0	0	0	0	0	0
gi|669222654	Gammarus Pulex	NCBInr	F102295	6.80931	130217	2.10793	143.7	2	2	9	0.00691154	4.39822e-05	0.986282	0	0	0	0	0	0	0	0	0	0	0	2	0	0	0	0	0	0	0	0	0	0	0	0	0	0	0	0	0	0	0	9	0	0	0	0
gi|657992578	Gammarus Roeseli	NCBInr	F102296	5.20056	73438	4.53172	120.6	2	2	5	0.00680847	4.33263e-05	0.986501	0	0	0	0	0	0	0	0	0	0	1	1	2	0	0	0	0	0	0	0	0	0	0	0	0	0	0	0	0	0	1	2	2	0	0	0
isotig19182_Frame_2	Parhyale Hawaiensis	PHAWA	F102197	8.69501	44138.5	11.6337	111.96	2	2	3	0.00679679	4.3252e-05	0.986544	0	0	0	0	0	0	0	0	0	0	0	0	0	0	0	0	0	0	0	2	0	0	0	0	0	0	0	0	0	0	0	0	0	0	0	0
gi|47059013	Gammarus Pulex	NCBInr	F102295	8.35529	58874.7	4.26716	127.95	2	2	4	0.00679409	4.32349e-05	0.986587	0	0	0	0	0	0	0	0	0	0	0	2	0	0	0	0	0	0	0	0	0	0	0	0	0	0	0	0	0	0	0	4	0	0	0	0
gi|400271802	Gammarus Pulex	NCBInr	F102295	6.54871	29712.7	11.0687	112.27	2	2	2	0.00673112	4.28341e-05	0.986845	0	0	0	0	0	0	0	0	0	0	0	2	0	0	0	0	0	0	0	0	0	0	0	0	0	0	0	0	0	0	0	2	0	0	0	0
gi|28317	Gammarus Fossarum	NCBInr	F102284	5.17249	59491.9	6.57673	165.35	2	2	4	0.00672361	4.27863e-05	0.986888	0	0	0	0	0	0	0	0	0	0	2	0	0	0	0	0	0	0	0	0	0	0	0	0	0	0	0	0	0	0	4	0	0	0	0	0
gi|34539457	Gammarus Roeseli	NCBInr	F102296	6.90873	44722.2	5.27578	107.027	2	2	3	0.00670808	4.26875e-05	0.986931	0	0	0	0	0	0	0	0	0	0	0	0	2	0	0	0	0	0	0	0	0	0	0	0	0	0	0	0	0	0	0	0	3	0	0	0
gi|60735077	Gammarus Pulex	NCBInr	F102295	5.23102	89582	3.71287	126.75	2	2	6	0.00669777	4.26219e-05	0.986974	0	0	0	0	0	0	0	0	0	0	0	2	0	0	0	0	0	0	0	0	0	0	0	0	0	0	0	0	0	0	0	6	0	0	0	0
Contig_Gammarus_90_197820_fr2	Gammarus Roeseli	GFOSS	F102290	8.97846	45028	8.45411	101.75	2	2	3	0.00666251	4.23976e-05	0.987101	0	0	2	0	0	0	0	0	0	0	0	0	0	0	0	0	0	0	0	0	0	0	3	0	0	0	0	0	0	0	0	0	0	0	0	0
Contig_Gammarus_90_70362_fr1	Gammarus Roeseli	GFOSS	F102290	9.6008	46764	6.82927	90.7372	2	2	3	0.00641519	4.08237e-05	0.987808	0	0	2	0	0	0	0	0	0	0	0	0	0	0	0	0	0	0	0	0	0	0	3	0	0	0	0	0	0	0	0	0	0	0	0	0
Contig_Gammarus_90_2235_fr4	Gammarus Roeseli	GFOSS	F102290	9.24922	124720	3.09811	104.3	2	2	8	0.00641436	4.08184e-05	0.987848	0	0	2	0	0	0	0	0	0	0	0	0	0	0	0	0	0	0	0	0	0	0	8	0	0	0	0	0	0	0	0	0	0	0	0	0
gi|3023703	Hyallela Azteca	NCBInr	F102294	5.84795	47011.8	7.85219	133.75	2	2	3	0.00638138	4.06086e-05	0.987971	0	0	0	0	0	0	0	0	0	0	0	0	0	2	0	0	0	0	0	0	0	0	0	0	0	0	0	0	0	0	0	0	0	3	0	0
isotig22478_Frame_5	Hyallela Azteca	PHAWA	F102194	4.81381	31979.7	14.6429	98.91	2	2	2	0.00625396	3.97977e-05	0.988252	0	0	0	0	0	0	0	0	0	0	0	0	0	0	0	0	0	0	2	0	0	0	0	0	0	0	0	0	0	0	0	0	0	0	0	0
isotig12693_Frame_5	Gammarus Pulex	PHAWA	F102289	6.84995	48295	8.31409	102.1	2	2	3	0.00621183	3.95296e-05	0.988371	0	0	0	0	0	0	0	0	0	0	0	0	0	0	0	0	2	0	0	0	0	0	0	0	0	0	0	0	0	0	0	0	0	0	0	0
Contig_Gammarus_90_10582_fr1	Gammarus Pulex	GFOSS	F102287	10.2071	32633.4	8.96552	131.9	2	2	2	0.00612869	3.90005e-05	0.988567	0	2	0	0	0	0	0	0	0	0	0	0	0	0	0	0	0	0	0	0	0	2	0	0	0	0	0	0	0	0	0	0	0	0	0	0
gi|669219706	Gammarus Roeseli	NCBInr	F102296	4.84432	114393	2.56898	136.89	2	2	7	0.00611923	3.89403e-05	0.988645	0	0	0	0	0	0	0	0	0	0	0	0	2	0	0	0	0	0	0	0	0	0	0	0	0	0	0	0	0	0	0	0	7	0	0	0
Contig_Gammarus_90_210815_fr1	Gammarus Roeseli	GFOSS	F102290	9.18027	32706.2	3.47222	43.4	1	2	2	0.00611505	3.89137e-05	0.988684	0	1	1	0	0	0	0	0	0	0	0	0	0	0	0	0	0	0	0	0	0	1	1	0	0	0	0	0	0	0	0	0	0	0	0	0
gi|6682319	Gammarus Roeseli	NCBInr	F102296	5.44331	197040	1.75953	193.79	2	2	12	0.00609012	3.87551e-05	0.988722	0	0	0	0	0	0	0	0	0	0	0	0	2	0	0	0	0	0	0	0	0	0	0	0	0	0	0	0	0	0	0	0	12	0	0	0
gi|597718071	Hyallela Azteca	NCBInr	F102294	5.45328	66106.7	4.11664	110.06	2	2	4	0.00605083	3.8505e-05	0.988838	0	0	0	0	0	0	0	0	0	0	0	0	0	2	0	0	0	0	0	0	0	0	0	0	0	0	0	0	0	0	0	0	0	4	0	0
gi|571508392	Gammarus Pulex	NCBInr	F102295	4.97053	82701.8	3.89972	142.02	2	2	5	0.00604582	3.84732e-05	0.988877	0	0	0	0	0	0	0	0	0	0	0	2	2	0	1	0	0	0	0	0	0	0	0	0	0	0	0	0	0	0	0	2	2	0	1	0
Contig_Gammarus_90_441_fr2	Gammarus Fossarum	GFOSS	F102282	7.86998	49658.2	8.01782	53.05	1	2	3	0.0060413	3.84444e-05	0.988953	1	1	0	0	0	0	0	0	0	0	0	0	0	0	0	0	0	0	0	0	2	1	0	0	0	0	0	0	0	0	0	0	0	0	0	0
isotig18594_Frame_4	Hyallela Azteca	PHAWA	F102194	8.30366	49689.5	5.94714	100.79	2	2	3	0.0060375	3.84202e-05	0.988992	0	0	0	0	0	0	0	0	0	0	0	0	0	0	0	0	0	0	2	0	0	0	0	0	0	0	0	0	0	0	0	0	0	0	0	0
gi|321451304	Parhyale Hawaiensis	Daphnia Pulex	F102196	7.72691	49875.8	6.13636	58.41	2	2	3	0.00601494	3.82766e-05	0.989145	0	0	0	0	0	0	0	0	0	2	0	0	0	0	0	0	0	0	0	0	0	0	0	0	0	0	0	0	0	3	0	0	0	0	0	0
Contig_Gammarus_90_13052_fr6	Gammarus Roeseli	GFOSS	F102290	9.0947	84166.5	3.67937	107.31	2	2	5	0.0059406	3.78036e-05	0.989259	0	0	2	0	0	0	0	0	0	0	0	0	0	0	0	0	0	0	0	0	0	0	5	0	0	0	0	0	0	0	0	0	0	0	0	0
gi|313228038	Gammarus Pulex	NCBInr	F102295	4.84448	51391.5	5	126.91	2	2	3	0.00583754	3.71477e-05	0.989596	0	0	0	0	0	0	0	0	0	0	0	2	0	0	0	0	0	0	0	0	0	0	0	0	0	0	0	0	0	0	0	3	0	0	0	0
Contig_Gammarus_90_681_fr6	Gammarus Fossarum	GFOSS	F102282	6.52929	35017.2	13.0719	111.63	2	2	2	0.00571148	3.63455e-05	0.989854	2	0	0	0	0	0	0	0	0	0	0	0	0	0	0	0	0	0	0	0	2	0	0	0	0	0	0	0	0	0	0	0	0	0	0	0
Contig_Gammarus_90_30701_fr6	Hyallela Azteca	GFOSS	F102192	11.4003	70838.1	4.02477	117.79	2	2	4	0.00564668	3.59332e-05	0.989998	0	0	0	2	0	0	0	0	0	0	0	0	0	0	0	0	0	0	0	0	0	0	0	4	0	0	0	0	0	0	0	0	0	0	0	0
gi|157475145	Gammarus Roeseli	NCBInr	F102296	4.97457	53828.4	7.94297	143.47	2	2	3	0.00557326	3.5466e-05	0.990247	0	0	0	0	0	0	0	0	0	0	0	0	2	0	0	0	0	0	0	0	0	0	0	0	0	0	0	0	0	0	0	0	3	0	0	0
gi|499770612	Gammarus Roeseli	NCBInr	F102296	5.43743	54067.9	4.94071	114.81	2	2	3	0.00554858	3.53089e-05	0.990318	0	0	0	0	0	0	0	0	0	0	0	0	2	0	0	0	0	0	0	0	0	0	0	0	0	0	0	0	0	0	0	0	3	0	0	0
gi|503272182	Gammarus Roeseli	NCBInr	F102296	5.59738	54250.6	4.78088	117.89	2	2	3	0.00552989	3.519e-05	0.990353	0	0	0	0	0	0	0	0	0	0	0	0	2	0	0	0	0	0	0	0	0	0	0	0	0	0	0	0	0	0	0	0	3	0	0	0
gi|515378289	Gammarus Roeseli	NCBInr	F102296	5.10435	54527.6	4.94071	114.81	2	2	3	0.00550181	3.50113e-05	0.990423	0	0	0	0	0	0	0	0	0	0	0	0	2	0	0	0	0	0	0	0	0	0	0	0	0	0	0	0	0	0	0	0	3	0	0	0
Contig_Gammarus_90_2663_fr3	Gammarus Fossarum	GFOSS	F102282	9.16084	54987.9	6.09037	111.24	2	2	3	0.00545574	3.47182e-05	0.990458	2	0	0	0	0	0	0	0	0	0	0	0	0	0	0	0	0	0	0	0	3	0	0	0	0	0	0	0	0	0	0	0	0	0	0	0
Contig_Gammarus_90_210246_fr2	Gammarus Fossarum	GFOSS	F102282	10.5854	36754.1	11.8541	95.34	2	2	2	0.00544157	3.4628e-05	0.990527	2	0	0	0	0	0	0	0	0	0	0	0	0	0	0	0	0	0	0	0	2	0	0	0	0	0	0	0	0	0	0	0	0	0	0	0
Contig_Gammarus_90_169603_fr2	Hyallela Azteca	GFOSS	F102192	10.0032	56055.5	7.14286	92.09	2	2	3	0.00535184	3.40569e-05	0.990664	0	0	0	2	0	0	0	0	0	0	0	0	0	0	0	0	0	0	0	0	0	0	0	3	0	0	0	0	0	0	0	0	0	0	0	0
gi|75702550	Gammarus Roeseli	NCBInr	F102296	5.60356	57343	4.7259	114.81	2	2	3	0.00523168	3.32923e-05	0.990866	0	0	0	0	0	0	0	0	0	0	0	0	2	0	0	0	0	0	0	0	0	0	0	0	0	0	0	0	0	0	0	0	3	0	0	0
gi|512912132	Parhyale Hawaiensis	NCBInr	F102293	5.99941	58309.7	4.87365	126.45	2	2	3	0.00514494	3.27403e-05	0.991129	0	0	0	0	0	0	0	0	0	0	0	0	0	0	2	0	0	0	0	0	0	0	0	0	0	0	0	0	0	0	0	0	0	0	3	0
Contig_Gammarus_90_87717_fr4	Gammarus Roeseli	GFOSS	F102290	7.95423	58870.4	4.66019	116.11	2	2	3	0.00509594	3.24285e-05	0.991227	0	0	2	0	0	0	0	0	0	0	0	0	0	0	0	0	0	0	0	0	0	0	3	0	0	0	0	0	0	0	0	0	0	0	0	0
gi|530226769	Gammarus Roeseli	NCBInr	F102296	5.7289	82758.8	5.05319	129.77	2	2	4	0.00483332	3.07573e-05	0.991729	0	0	0	0	0	0	0	0	0	0	0	0	2	0	0	0	0	0	0	0	0	0	0	0	0	0	0	0	0	0	0	0	4	0	0	0
gi|196006622	Gammarus Roeseli	NCBInr	F102296	4.87847	83271.6	4.84765	146.51	2	2	4	0.00480356	3.05679e-05	0.991821	0	0	0	0	0	0	0	0	0	0	0	1	2	0	0	0	0	0	0	0	0	0	0	0	0	0	0	0	0	0	0	1	3	0	0	0
gi|321465459	Gammarus Roeseli	Daphnia Pulex	F102291	5.52924	231408	2.001	72.46	2	2	11	0.00475352	3.02495e-05	0.991973	0	0	0	0	0	0	0	2	1	0	0	0	0	0	0	0	0	0	0	0	0	0	0	0	0	0	0	10	1	0	0	0	0	0	0	0
Contig_Gammarus_90_49098_fr2	Hyallela Azteca	GFOSS	F102192	9.72875	42287.4	5.7377	81.76	2	2	2	0.00472954	3.00969e-05	0.992003	0	0	0	2	0	0	0	0	0	0	0	0	0	0	0	0	0	0	0	0	0	0	0	2	0	0	0	0	0	0	0	0	0	0	0	0
isotig06623_Frame_6	Parhyale Hawaiensis	PHAWA	F102197	8.58434	129526	3.04826	97.48	2	2	6	0.00463226	2.94778e-05	0.99224	0	0	0	0	0	0	0	0	0	0	0	0	0	0	0	0	0	0	0	2	0	0	0	0	0	0	0	0	0	0	0	0	0	0	0	0
Contig_Gammarus_90_166214_fr1	Gammarus Roeseli	GFOSS	F102290	10.1046	44141.4	10.4061	109.94	2	2	2	0.0045309	2.88328e-05	0.992532	0	0	2	0	0	0	0	0	0	0	0	0	0	0	0	0	0	0	0	0	0	0	2	0	0	0	0	0	0	0	0	0	0	0	0	0
Contig_Gammarus_90_43196_fr6	Hyallela Azteca	GFOSS	F102192	5.85541	45780.6	10.3275	98.91	2	2	2	0.00436866	2.78004e-05	0.992842	0	0	0	2	0	0	0	0	0	0	0	0	0	0	0	0	0	0	0	0	0	0	0	2	0	0	0	0	0	0	0	0	0	0	0	0
Contig_Gammarus_90_12941_fr2	Gammarus Roeseli	GFOSS	F102290	9.72752	93949	4.55076	115.66	2	2	4	0.00425763	2.70938e-05	0.993199	0	0	2	0	0	0	0	0	0	0	0	0	0	0	0	0	0	0	0	0	0	0	4	0	0	0	0	0	0	0	0	0	0	0	0	0
Contig_Gammarus_90_48623_fr2	Gammarus Pulex	GFOSS	F102287	9.74807	70567.6	3.49762	88.69	2	2	3	0.00425124	2.70532e-05	0.993226	0	2	0	0	0	0	0	0	0	0	0	0	0	0	0	0	0	0	0	0	0	3	0	0	0	0	0	0	0	0	0	0	0	0	0	0
isotig04379_Frame_3	Hyallela Azteca	PHAWA	F102194	7.55679	70859.8	2.53968	61.6	1	2	3	0.00423371	2.69416e-05	0.993279	0	0	0	0	0	0	0	0	0	0	0	0	0	0	0	0	0	0	1	1	0	0	0	0	0	0	0	0	0	0	0	0	0	0	0	0
Contig_Gammarus_90_169622_fr1	Hyallela Azteca	GFOSS	F102192	10.1129	71974.4	3.59937	103.06	2	2	3	0.00416815	2.65244e-05	0.993493	0	0	0	2	0	0	0	0	0	0	0	0	0	0	0	0	0	0	0	0	0	0	0	3	0	0	0	0	0	0	0	0	0	0	0	0
gi|67537828	Gammarus Roeseli	NCBInr	F102296	9.35064	73264.4	3.59281	117.89	2	2	3	0.00409476	2.60574e-05	0.993677	0	0	0	0	0	0	0	0	0	0	0	0	2	0	0	0	0	0	0	0	0	0	0	0	0	0	0	0	0	0	0	0	3	0	0	0
Contig_Gammarus_90_23593_fr2	Hyallela Azteca	GFOSS	F102192	8.70166	49971	4.67706	104.39	2	2	2	0.00400232	2.54691e-05	0.994011	0	0	0	2	0	0	0	0	0	0	0	0	0	0	0	0	0	0	0	0	0	0	0	2	0	0	0	0	0	0	0	0	0	0	0	0
Contig_Gammarus_90_49276_fr4	Gammarus Fossarum	GFOSS	F102282	9.12475	50613.5	5.92255	89.48	2	2	2	0.00395152	2.51459e-05	0.994214	2	0	0	0	0	0	0	0	0	0	0	0	0	0	0	0	0	0	0	0	2	0	0	0	0	0	0	0	0	0	0	0	0	0	0	0
Contig_Gammarus_90_50364_fr4	Gammarus Fossarum	GFOSS	F102282	9.47797	52907.9	7.72532	90.14	2	2	2	0.00378016	2.40554e-05	0.994679	2	0	0	0	0	0	0	0	0	0	0	0	0	0	0	0	0	0	0	0	2	0	0	0	0	0	0	0	0	0	0	0	0	0	0	0
gi|290791456	Parhyale Hawaiensis	NCBInr	F102293	5.27432	81487.4	1.11266	89.7	2	2	3	0.00368155	2.34279e-05	0.99494	0	0	0	0	0	0	0	0	0	0	0	0	0	0	2	0	0	0	0	0	0	0	0	0	0	0	0	0	0	0	0	0	0	0	3	0
gi|410509312	Hyallela Azteca	NCBInr	F102294	5.8411	219056	1.2572	130.23	2	2	8	0.00365203	2.324e-05	0.995034	0	0	0	0	0	0	0	0	0	0	0	0	0	2	0	0	0	0	0	0	0	0	0	0	0	0	0	0	0	0	0	0	0	8	0	0
isotig17236_Frame_5	Gammarus Pulex	PHAWA	F102289	9.78968	82205.3	2.77778	86.88	2	2	3	0.0036494	2.32233e-05	0.995057	0	0	0	0	0	0	0	0	0	0	0	0	0	0	0	0	2	1	0	0	0	0	0	0	0	0	0	0	0	0	0	0	0	0	0	0
gi|225382096	Parhyale Hawaiensis	NCBInr	F102293	4.64001	55048.7	5.36779	117.75	2	2	2	0.00363315	2.31199e-05	0.995173	0	0	0	0	0	0	0	0	0	0	0	0	0	0	2	0	0	0	0	0	0	0	0	0	0	0	0	0	0	0	0	0	0	0	2	0
gi|150034859	Gammarus Roeseli	NCBInr	F102296	4.89437	83278	4.02778	118.03	2	2	3	0.00360239	2.29242e-05	0.995265	0	0	0	0	0	0	0	0	0	0	0	1	2	0	0	0	0	0	0	0	0	0	0	0	0	0	0	0	0	0	0	1	2	0	0	0
gi|340373052	Gammarus Roeseli	NCBInr	F102296	4.82725	84186.3	4.7749	146.51	2	2	3	0.00356352	2.26768e-05	0.995356	0	0	0	0	0	0	0	0	0	0	0	0	2	0	0	0	0	0	0	0	0	0	0	0	0	0	0	0	0	0	0	0	3	0	0	0
contig21387_Frame_2	Parhyale Hawaiensis	PHAWA	F102197	8.78794	85452.4	4.08163	98.42	2	2	3	0.00351072	2.23408e-05	0.995468	0	0	0	0	0	0	0	0	0	0	0	0	0	0	0	0	0	0	0	2	0	0	0	0	0	0	0	0	0	0	0	0	0	0	0	0
Contig_Gammarus_90_6249_fr2	Gammarus Pulex	GFOSS	F102287	9.06857	114805	3.65385	142.27	2	2	4	0.00348416	2.21718e-05	0.995579	0	2	0	0	0	0	0	0	0	0	0	0	0	0	0	0	0	0	0	0	0	4	0	0	0	0	0	0	0	0	0	0	0	0	0	0
Contig_Gammarus_90_34779_fr5	Gammarus Pulex	GFOSS	F102287	9.42956	116365	4.58453	106.72	2	2	4	0.00343747	2.18746e-05	0.995733	0	2	0	0	0	0	0	0	0	0	0	0	0	0	0	0	0	0	0	0	0	4	0	0	0	0	0	0	0	0	0	0	0	0	0	0
Contig_Gammarus_90_30611_fr4	Parhyale Hawaiensis	GFOSS	F102195	10.4503	87454.6	3.35052	123.24	2	2	3	0.00343035	2.18294e-05	0.995821	0	0	0	0	2	0	0	0	0	0	0	0	0	0	0	0	0	0	0	0	0	0	0	0	3	0	0	0	0	0	0	0	0	0	0	0
Contig_Gammarus_90_24865_fr6	Gammarus Roeseli	GFOSS	F102290	9.40314	59196.4	8.25516	88.26	2	2	2	0.00337858	2.15e-05	0.995864	0	0	2	0	0	0	0	0	0	0	0	0	0	0	0	0	0	0	0	0	0	0	2	0	0	0	0	0	0	0	0	0	0	0	0	0
gi|148646395	Gammarus Roeseli	NCBInr	F102296	6.16978	94055.7	3.5461	123.06	2	2	3	0.0031896	2.02973e-05	0.996239	0	0	0	0	0	0	0	0	0	0	0	0	2	0	0	0	0	0	0	0	0	0	0	0	0	0	0	0	0	0	0	0	3	0	0	0
gi|395459670	Gammarus Roeseli	NCBInr	F102296	5.42726	69766.4	5.00782	133.52	2	2	2	0.00286671	1.82426e-05	0.996741	0	0	0	0	0	0	0	0	0	0	0	0	2	0	0	0	0	0	0	0	0	0	0	0	0	0	0	0	0	0	0	0	2	0	0	0
gi|156454274	Hyallela Azteca	NCBInr	F102294	5.15956	71596.2	4.26829	107.09	2	2	2	0.00279344	1.77763e-05	0.99692	0	0	0	0	0	0	0	0	0	0	0	0	0	2	0	0	0	0	0	0	0	0	0	0	0	0	0	0	0	0	0	0	0	2	0	0
Contig_Gammarus_90_31415_fr2	Hyallela Azteca	GFOSS	F102192	9.00345	108905	3.84216	152.05	2	2	3	0.0027547	1.75298e-05	0.997026	0	0	0	2	0	0	0	0	0	0	0	0	0	0	0	0	0	0	0	0	0	0	0	3	0	0	0	0	0	0	0	0	0	0	0	0
Contig_Gammarus_90_191505_fr1	Gammarus Fossarum	GFOSS	F102282	9.5182	72710.3	5.06329	106.95	2	2	2	0.00275064	1.7504e-05	0.997061	2	0	0	0	0	0	0	0	0	0	0	0	0	0	0	0	0	0	0	0	2	0	0	0	0	0	0	0	0	0	0	0	0	0	0	0
Contig_Gammarus_90_11310_fr4	Gammarus Roeseli	GFOSS	F102290	9.24299	113337	3.67428	90.81	2	2	3	0.00264698	1.68443e-05	0.997198	0	1	2	0	0	0	0	0	0	0	0	0	0	0	0	0	0	0	0	0	0	1	2	0	0	0	0	0	0	0	0	0	0	0	0	0
Contig_Gammarus_90_203291_fr1	Gammarus Fossarum	GFOSS	F102282	10.0565	76125.7	3.97644	87.68	2	2	2	0.00262723	1.67187e-05	0.997215	2	0	0	0	0	0	0	0	0	0	0	0	0	0	0	0	0	0	0	0	2	0	0	0	0	0	0	0	0	0	0	0	0	0	0	0
gi|159576740	Gammarus Fossarum	NCBInr	F102284	5.03524	83371.1	3.45304	107.89	2	2	2	0.00239891	1.52657e-05	0.997678	0	0	0	0	0	0	0	0	0	0	2	0	0	0	0	0	0	0	0	0	0	0	0	0	0	0	0	0	0	0	2	0	0	0	0	0
Contig_Gammarus_90_3241_fr5	Gammarus Roeseli	GFOSS	F102290	9.60178	85160.8	3.83632	89.95	2	2	2	0.0023485	1.49449e-05	0.997769	0	0	2	0	0	0	0	0	0	0	0	0	0	0	0	0	0	0	0	0	0	0	2	0	0	0	0	0	0	0	0	0	0	0	0	0
gi|339245845	Gammarus Fossarum	NCBInr	F102284	5.04051	87710.2	3.29381	107.89	2	2	2	0.00228024	1.45105e-05	0.997842	0	0	0	0	0	0	0	0	0	0	2	0	0	0	0	0	0	0	0	0	0	0	0	0	0	0	0	0	0	0	2	0	0	0	0	0
gi|343183153	Hyallela Azteca	NCBInr	F102294	5.79469	219368	1.35983	134.62	2	2	5	0.00227927	1.45044e-05	0.997856	0	0	0	0	0	0	0	0	0	0	0	0	0	2	0	0	0	0	0	0	0	0	0	0	0	0	0	0	0	0	0	0	0	5	0	0
gi|127773	Gammarus Roeseli	NCBInr	F102296	5.60484	222684	1.44479	141.58	2	2	5	0.00224533	1.42884e-05	0.997928	0	0	0	0	0	0	0	0	0	0	0	0	2	0	0	0	0	0	0	0	0	0	0	0	0	0	0	0	0	0	0	0	5	0	0	0
Contig_Gammarus_90_1574_fr6	Hyallela Azteca	GFOSS	F102192	10.4564	129753	2.65781	106.8	2	2	2	0.00154139	9.80881e-06	0.999152	0	0	0	2	0	0	0	0	0	0	0	0	0	0	0	0	0	0	0	0	0	0	0	2	0	0	0	0	0	0	0	0	0	0	0	0
isotig04881_Frame_6	Parhyale Hawaiensis	PHAWA	F102197	9.13022	133918	1.95745	123.58	2	2	2	0.00149345	9.5037e-06	0.99918	0	0	0	0	0	0	0	0	0	0	0	0	0	0	0	0	0	0	0	2	0	0	0	0	0	0	0	0	0	0	0	0	0	0	0	0
gi|242006231	Gammarus Fossarum	NCBInr	F102284	5.94369	226346	1.76946	131.29	2	2	3	0.00132541	8.43435e-06	0.999414	0	0	0	0	0	0	0	0	0	0	2	0	0	0	0	0	0	0	0	0	0	0	0	0	0	0	0	0	0	0	3	0	0	0	0	0
gi|730375352	Gammarus Roeseli	NCBInr	F102296	7.79224	274448	1.3597	130.52	2	2	3	0.0010931	6.95606e-06	0.99967	0	0	0	0	0	0	0	0	0	0	0	0	2	0	0	0	0	0	0	0	0	0	0	0	0	0	0	0	0	0	0	0	3	0	0	0
gi|321469532	Hyallela Azteca	Daphnia Pulex	F102193	6.37947	399383	0.54535	37.3	2	2	4	0.00100155	6.37343e-06	0.999749	0	0	0	0	0	0	0	0	2	0	0	0	0	0	0	0	0	0	0	0	0	0	0	0	0	0	0	0	4	0	0	0	0	0	0	0
Contig_Gammarus_90_128511_fr6	Gammarus Fossarum	GFOSS	F102282	9.59487	13502.9	12.2951	99.5	1	1	69	0.511003	0.00325182	0.236649	1	1	1	0	1	0	0	0	0	0	0	0	0	0	0	0	0	0	0	0	15	17	27	0	10	0	0	0	0	0	0	0	0	0	0	0
gi|321467435	Gammarus Fossarum	Daphnia Pulex	F102283	10.1091	7394.97	13.6364	30.04	1	1	30	0.405681	0.00258159	0.327738	0	0	0	0	0	1	1	0	1	1	0	0	0	0	0	0	0	0	0	0	0	0	0	0	0	10	10	0	1	9	0	0	0	0	0	0
GIAFTRM02IDSCX_Frame_4	Parhyale Hawaiensis	PHAWA	F102197	4.54754	7406.66	15.3846	65.18	1	1	25	0.337534	0.00214793	0.377251	0	0	0	0	0	0	0	0	0	0	0	0	0	0	0	0	1	1	1	1	0	0	0	0	0	0	0	0	0	0	0	0	0	0	0	0
GIB53OK02HAP0P_Frame_1	Gammarus Roeseli	PHAWA	F102292	6.12117	2315.05	63.1579	64.81	1	1	7	0.30237	0.00192416	0.409479	0	0	0	0	0	0	0	0	0	0	0	0	0	0	0	0	0	1	1	0	0	0	0	0	0	0	0	0	0	0	0	0	0	0	0	0
gi|321458578	Gammarus Fossarum	Daphnia Pulex	F102283	10.8617	13949.4	7.25806	30.04	1	1	39	0.279581	0.00177914	0.435566	0	0	0	0	0	1	1	1	1	1	0	0	0	0	0	0	0	0	0	0	0	0	0	0	0	10	10	9	1	9	0	0	0	0	0	0
GIB53OK01CD71D_Frame_3	Gammarus Pulex	PHAWA	F102289	10.4205	13790.4	12.1951	92.4	1	1	36	0.261051	0.00166123	0.462982	0	0	0	0	0	0	0	0	0	0	0	0	0	0	0	0	1	0	1	1	0	0	0	0	0	0	0	0	0	0	0	0	0	0	0	0
isotig09750_Frame_1	Gammarus Fossarum	PHAWA	F102285	9.7883	16726.6	10	99.5	1	1	42	0.251097	0.00159788	0.482585	0	0	0	0	0	0	0	0	0	0	0	0	0	0	0	1	0	1	0	0	0	0	0	0	0	0	0	0	0	0	0	0	0	0	0	15
Contig_Gammarus_90_122312_fr4	Gammarus Roeseli	GFOSS	F102290	9.91114	10043.3	16.3043	76.42	1	1	24	0.238966	0.00152069	0.501152	1	1	1	0	0	0	0	0	0	0	0	0	0	0	0	0	0	0	0	0	2	8	14	0	0	0	0	0	0	0	0	0	0	0	0	0
Contig_Gammarus_90_57175_fr1	Gammarus Roeseli	GFOSS	F102290	8.99742	16941	8.84354	84.35	1	1	40	0.236114	0.00150254	0.505689	1	1	1	1	1	0	0	0	0	0	0	0	0	0	0	0	0	0	0	0	6	10	10	12	2	0	0	0	0	0	0	0	0	0	0	0
gi|300120516	Gammarus Fossarum	NCBInr	F102284	10.0412	13267	12.5	99.5	1	1	24	0.1809	0.00115117	0.589463	0	0	0	0	0	0	0	0	0	0	1	1	1	1	1	0	0	0	0	0	0	0	0	0	0	0	0	0	0	0	6	4	5	7	2	0
GIAFTRM02IEQSY_Frame_2	Hyallela Azteca	PHAWA	F102194	9.30213	12065.2	15.1786	58.63	1	1	21	0.174055	0.00110761	0.607441	0	0	0	0	0	0	0	0	0	0	0	0	0	0	0	1	1	1	1	0	0	0	0	0	0	0	0	0	0	0	0	0	0	0	0	2
Contig_Gammarus_90_72797_fr2	Gammarus Roeseli	GFOSS	F102290	8.53103	5793.93	13.7255	44.85	1	1	10	0.172594	0.00109832	0.61405	0	0	1	0	0	0	0	0	0	0	0	0	0	0	0	0	0	0	0	0	0	0	10	0	0	0	0	0	0	0	0	0	0	0	0	0
gi|321471322	Gammarus Fossarum	Daphnia Pulex	F102283	11.675	10528.7	6.59341	20.68	1	1	18	0.170961	0.00108793	0.619513	0	0	0	0	0	1	1	0	0	0	0	0	0	0	0	0	0	0	0	0	0	0	0	0	0	15	3	0	0	0	0	0	0	0	0	0
contig20089_Frame_5	Gammarus Roeseli	PHAWA	F102292	8.01449	20554.7	5.91398	80.77	1	1	35	0.170277	0.00108358	0.622768	0	0	0	0	0	0	0	0	0	0	0	0	0	0	0	1	1	1	1	0	0	0	0	0	0	0	0	0	0	0	0	0	0	0	0	5
GIB53OK02HWP98_Frame_6	Parhyale Hawaiensis	PHAWA	F102197	5.44786	15888.5	5.71429	48.12	1	1	27	0.169934	0.00108139	0.624933	0	0	0	0	0	0	0	0	0	0	0	0	0	0	0	0	1	1	1	1	0	0	0	0	0	0	0	0	0	0	0	0	0	0	0	0
Contig_Gammarus_90_87255_fr2	Hyallela Azteca	GFOSS	F102192	9.82332	5165.8	13.0435	48.21	1	1	8	0.154865	0.000985496	0.651853	0	0	0	1	1	0	0	0	0	0	0	0	0	0	0	0	0	0	0	0	0	0	0	7	1	0	0	0	0	0	0	0	0	0	0	0
gi|321457111	Gammarus Roeseli	Daphnia Pulex	F102291	9.53461	23649.4	7.07547	76.42	1	1	33	0.139538	0.000887967	0.675217	0	0	0	0	0	1	1	1	0	0	0	0	0	0	0	0	0	0	0	0	0	0	0	0	0	6	12	15	0	0	0	0	0	0	0	0
gi|585701941	Parhyale Hawaiensis	NCBInr	F102293	4.92994	23722.8	6.66667	92.61	1	1	33	0.139107	0.000885219	0.678763	0	0	0	0	0	0	0	0	0	0	0	1	1	1	1	0	0	0	0	0	0	0	0	0	0	0	0	0	0	0	0	9	10	7	7	0
GIAFTRM01EX8LT_Frame_1	Gammarus Roeseli	PHAWA	F102292	9.18124	14812.3	25.1969	82.14	1	1	20	0.135023	0.00085923	0.68487	0	0	0	0	0	0	0	0	0	0	0	0	0	0	0	1	1	1	0	0	0	0	0	0	0	0	0	0	0	0	0	0	0	0	0	1
GAP9EXG05FTMCZ_Frame_5	Hyallela Azteca	PHAWA	F102194	10.1841	12782.2	5.55556	47.5	1	1	17	0.132997	0.000846339	0.689957	0	0	0	0	0	0	0	0	0	0	0	0	0	0	0	0	0	0	1	1	0	0	0	0	0	0	0	0	0	0	0	0	0	0	0	0
Contig_Gammarus_90_73635_fr4	Gammarus Roeseli	GFOSS	F102290	4.93291	7740.5	25	100.75	1	1	10	0.129191	0.000822117	0.694936	0	0	1	0	0	0	0	0	0	0	0	0	0	0	0	0	0	0	0	0	0	0	10	0	0	0	0	0	0	0	0	0	0	0	0	0
Contig_Gammarus_90_140813_fr2	Hyallela Azteca	GFOSS	F102192	9.68285	13396.2	5.08475	47.5	1	1	17	0.126902	0.000807551	0.700636	0	0	0	1	1	0	0	0	0	0	0	0	0	0	0	0	0	0	0	0	0	0	0	16	1	0	0	0	0	0	0	0	0	0	0	0
GIB53OK01BOJVY_Frame_6	Gammarus Roeseli	PHAWA	F102292	9.69414	7942.04	9.72222	44.85	1	1	10	0.125912	0.000801255	0.703047	0	0	0	0	0	0	0	0	0	0	0	0	0	0	0	0	0	1	0	0	0	0	0	0	0	0	0	0	0	0	0	0	0	0	0	0
gi|528894345	Gammarus Fossarum	NCBInr	F102284	9.85383	19566.2	8.42697	99.5	1	1	24	0.122661	0.000780563	0.707798	0	0	0	0	0	0	0	0	0	0	1	1	1	1	1	0	0	0	0	0	0	0	0	0	0	0	0	0	0	0	6	4	5	7	2	0
Contig_Gammarus_90_162091_fr2	Parhyale Hawaiensis	GFOSS	F102195	8.67528	12971.8	5.7377	43.9	1	1	14	0.107927	0.000686803	0.73285	0	0	0	0	1	0	0	0	0	0	0	0	0	0	0	0	0	0	0	0	0	0	0	0	14	0	0	0	0	0	0	0	0	0	0	0
GIAFTRM02JJSNC_Frame_1	Parhyale Hawaiensis	PHAWA	F102197	4.28316	2890.39	40	54.29	1	1	3	0.103792	0.000660492	0.741619	0	0	0	0	0	0	0	0	0	0	0	0	0	0	0	0	0	0	0	1	0	0	0	0	0	0	0	0	0	0	0	0	0	0	0	0
gi|553690596	Hyallela Azteca	NCBInr	F102294	9.72246	6923.81	12.069	54.94	1	1	7	0.1011	0.000643363	0.745542	0	0	0	0	0	0	0	0	0	0	0	0	0	1	0	0	0	0	0	0	0	0	0	0	0	0	0	0	0	0	0	0	0	7	0	0
gi|124295296	Gammarus Roeseli	NCBInr	F102296	9.77169	33466.5	4.20712	81.77	1	1	33	0.0986061	0.00062749	0.750632	0	0	0	0	0	0	0	0	0	0	1	1	1	1	0	0	0	0	0	0	0	0	0	0	0	0	0	0	0	0	10	8	10	5	0	0
gi|14268844	Gammarus Roeseli	NCBInr	F102296	7.20245	15023.9	10.7914	77.9	1	1	14	0.0931851	0.000592993	0.761668	0	0	0	0	0	0	0	0	0	0	0	1	1	0	1	0	0	0	0	0	0	0	0	0	0	0	0	0	0	0	0	1	10	0	3	0
contig33624_Frame_2	Gammarus Roeseli	PHAWA	F102292	11.4953	22704.5	5.07614	62.56	1	1	21	0.0924926	0.000588585	0.764033	0	0	0	0	0	0	0	0	0	0	0	0	0	0	0	0	1	1	0	1	0	0	0	0	0	0	0	0	0	0	0	0	0	0	0	0
gi|321453035	Gammarus Pulex	Daphnia Pulex	F102288	9.12358	14519.4	12.3967	35.2	1	1	13	0.0895356	0.000569768	0.770966	0	0	0	0	0	0	1	0	0	0	0	0	0	0	0	0	0	0	0	0	0	0	0	0	0	0	13	0	0	0	0	0	0	0	0	0
GIAFTRM01B6E38_Frame_1	Hyallela Azteca	PHAWA	F102194	11.1357	11208.1	7.36842	46.67	1	1	10	0.0892213	0.000567768	0.772103	0	0	0	0	0	0	0	0	0	0	0	0	0	0	0	0	0	0	1	0	0	0	0	0	0	0	0	0	0	0	0	0	0	0	0	0
gi|341877184	Parhyale Hawaiensis	NCBInr	F102293	11.4132	15126.3	24.8062	75.65	1	1	13	0.085943	0.000546907	0.777678	0	0	0	0	0	0	0	0	0	0	0	0	0	1	1	0	0	0	0	0	0	0	0	0	0	0	0	0	0	0	0	0	0	6	7	0
GIB53OK02JXQUO_Frame_6	Gammarus Roeseli	PHAWA	F102292	10.0522	11766	6.66667	44.85	1	1	10	0.0849906	0.000540846	0.779844	0	0	0	0	0	0	0	0	0	0	0	0	0	0	0	0	0	1	0	0	0	0	0	0	0	0	0	0	0	0	0	0	0	0	0	0
gi|321448990	Hyallela Azteca	Daphnia Pulex	F102193	9.87811	22557.2	3.04569	48.21	1	1	19	0.0842303	0.000536008	0.78199	0	0	0	0	0	0	0	0	1	1	0	0	0	0	0	0	0	0	0	0	0	0	0	0	0	0	0	0	17	2	0	0	0	0	0	0
GIAFTRM01DQQMB_Frame_1	Gammarus Pulex	PHAWA	F102289	9.07951	16962	6.875	61.86	1	1	14	0.0825374	0.000525235	0.785695	0	0	0	0	0	0	0	0	0	0	0	0	0	0	0	1	1	1	0	0	0	0	0	0	0	0	0	0	0	0	0	0	0	0	0	2
gi|498954603	Gammarus Roeseli	NCBInr	F102296	8.56758	64174.4	2.38908	88.38	1	1	51	0.079471	0.000505721	0.791891	0	0	0	0	0	0	0	0	0	0	1	1	1	1	1	0	0	0	0	0	0	0	0	0	0	0	0	0	0	0	10	11	12	8	10	0
gi|321450311	Gammarus Pulex	Daphnia Pulex	F102288	10.2344	31263.5	4.54545	37.68	1	1	24	0.0767669	0.000488514	0.798828	0	0	0	0	0	1	1	1	0	0	0	0	0	0	0	0	0	0	0	0	0	0	0	0	0	8	9	7	0	0	0	0	0	0	0	0
gi|440199459	Hyallela Azteca	NCBInr	F102294	8.00013	24419.5	6.75676	81.05	1	1	18	0.0737117	0.000469072	0.805028	0	0	0	0	0	0	0	0	0	0	0	1	1	1	1	0	0	0	0	0	0	0	0	0	0	0	0	0	0	0	0	1	10	4	3	0
gi|262401467	Gammarus Pulex	NCBInr	F102295	3.94686	11813.3	17.4757	89.21	1	1	8	0.0677205	0.000430946	0.819442	0	0	0	0	0	0	0	0	0	0	0	1	0	0	0	0	0	0	0	0	0	0	0	0	0	0	0	0	0	0	0	8	0	0	0	0
Contig_Gammarus_90_107477_fr2	Hyallela Azteca	GFOSS	F102192	10.291	13881.7	12	85.67	1	1	9	0.0648337	0.000412576	0.827871	0	0	0	1	0	0	0	0	0	0	0	0	0	0	0	0	0	0	0	0	0	0	0	9	0	0	0	0	0	0	0	0	0	0	0	0
Contig_Gammarus_90_117102_fr1	Hyallela Azteca	GFOSS	F102192	9.76259	20553.6	6.91489	79.85	1	1	13	0.0632491	0.000402492	0.833997	0	1	0	1	0	0	0	0	0	0	0	0	0	0	0	0	0	0	0	0	0	8	0	5	0	0	0	0	0	0	0	0	0	0	0	0
GIAFTRM02FOW6T_Frame_3	Gammarus Fossarum	PHAWA	F102285	10.4374	6352.41	14.0351	42.37	1	1	4	0.0629682	0.000400704	0.834799	0	0	0	0	0	0	0	0	0	0	0	0	0	0	0	1	0	0	0	0	0	0	0	0	0	0	0	0	0	0	0	0	0	0	0	4
Contig_Gammarus_90_49094_fr6	Gammarus Fossarum	GFOSS	F102282	4.90127	11152.3	14	55.15	1	1	7	0.0627672	0.000399425	0.835999	1	0	0	0	0	0	0	0	0	0	0	0	0	0	0	0	0	0	0	0	7	0	0	0	0	0	0	0	0	0	0	0	0	0	0	0
Contig_Gammarus_90_103430_fr6	Hyallela Azteca	GFOSS	F102192	7.16641	19124.2	4.16667	54.94	1	1	12	0.0627476	0.0003993	0.836398	0	0	0	1	0	0	0	0	0	0	0	0	0	0	0	0	0	0	0	0	0	0	0	12	0	0	0	0	0	0	0	0	0	0	0	0
GAP9EXG05F7BKM_Frame_4	Hyallela Azteca	PHAWA	F102194	9.43447	12928.5	5.26316	48.21	1	1	8	0.0618786	0.00039377	0.838376	0	0	0	0	0	0	0	0	0	0	0	0	0	0	0	0	0	0	1	1	0	0	0	0	0	0	0	0	0	0	0	0	0	0	0	0
gi|321461354	Parhyale Hawaiensis	Daphnia Pulex	F102196	9.29952	31253.2	2.57353	33.54	1	1	19	0.0607938	0.000386867	0.840717	0	0	0	0	0	0	0	0	0	1	0	0	0	0	0	0	0	0	0	0	0	0	0	0	0	0	0	0	0	19	0	0	0	0	0	0
Contig_Gammarus_90_28464_fr5	Gammarus Fossarum	GFOSS	F102282	4.93291	16500.2	11.4094	51.25	1	1	10	0.0606053	0.000385668	0.84149	1	0	0	0	0	0	0	0	0	0	0	0	0	0	0	0	0	0	0	0	10	0	0	0	0	0	0	0	0	0	0	0	0	0	0	0
Contig_Gammarus_90_162424_fr4	Gammarus Roeseli	GFOSS	F102290	7.47051	33553.5	4.98339	80.19	1	1	20	0.0596063	0.000379311	0.845701	0	0	1	0	0	0	0	0	0	0	0	0	0	0	0	0	0	0	0	0	0	0	20	0	0	0	0	0	0	0	0	0	0	0	0	0
Contig_Gammarus_90_76521_fr4	Hyallela Azteca	GFOSS	F102192	9.66281	20172.8	4.02299	52.2728	1	1	12	0.0594859	0.000378544	0.84608	0	0	0	1	0	0	0	0	0	0	0	0	0	0	0	0	0	0	0	0	0	0	0	12	0	0	0	0	0	0	0	0	0	0	0	0
GIB53OK01B9HZB_Frame_5	Gammarus Roeseli	PHAWA	F102292	6.31547	11790.9	6.73077	48.66	1	1	7	0.0593681	0.000377794	0.846458	0	0	0	0	0	0	0	0	0	0	0	0	0	0	0	0	0	1	0	0	0	0	0	0	0	0	0	0	0	0	0	0	0	0	0	0
GIAFTRM01CR1HK_Frame_2	Parhyale Hawaiensis	PHAWA	F102197	4.70574	15891.7	13.6986	118.33	1	1	9	0.0566333	0.000360392	0.852738	0	0	0	0	0	0	0	0	0	0	0	0	0	0	0	0	0	0	0	1	0	0	0	0	0	0	0	0	0	0	0	0	0	0	0	0
GAP9EXG06HKRPY_Frame_1	Gammarus Fossarum	PHAWA	F102285	10.0343	14358.2	7.93651	54.93	1	1	8	0.0557172	0.000354562	0.855599	0	0	0	0	0	0	0	0	0	0	0	0	0	0	0	1	0	0	0	0	0	0	0	0	0	0	0	0	0	0	0	0	0	0	0	8
Contig_Gammarus_90_140050_fr2	Gammarus Roeseli	GFOSS	F102290	7.69256	12845	5.78512	48.66	1	1	7	0.054496	0.000346791	0.859109	0	0	1	0	0	0	0	0	0	0	0	0	0	0	0	0	0	0	0	0	0	0	7	0	0	0	0	0	0	0	0	0	0	0	0	0
gi|500487025	Gammarus Fossarum	NCBInr	F102284	5.57821	51980.5	2.71967	74.28	1	1	28	0.0538664	0.000342784	0.86083	0	0	0	0	0	0	0	0	0	0	1	1	1	1	1	0	0	0	0	0	0	0	0	0	0	0	0	0	0	0	9	8	7	3	1	0
GAP9EXG06G7OQ8_Frame_2	Parhyale Hawaiensis	PHAWA	F102197	5.21129	11338.4	7.07071	41.72	1	1	6	0.0529173	0.000336745	0.862183	0	0	0	0	0	0	0	0	0	0	0	0	0	0	0	0	0	0	0	1	0	0	0	0	0	0	0	0	0	0	0	0	0	0	0	0
gi|652397651	Hyallela Azteca	NCBInr	F102294	5.02747	28433.1	7.00389	63.3	1	1	15	0.0527554	0.000335714	0.863191	0	0	0	0	0	0	0	0	0	0	0	0	1	1	1	0	0	0	0	0	0	0	0	0	0	0	0	0	0	0	0	0	5	4	6	0
GIAFTRM02JBMY4_Frame_4	Gammarus Fossarum	PHAWA	F102285	9.82945	9531.73	8.13953	46.81	1	1	5	0.0524564	0.000333811	0.863859	0	0	0	0	0	0	0	0	0	0	0	0	0	0	0	1	0	0	0	0	0	0	0	0	0	0	0	0	0	0	0	0	0	0	0	5
Contig_Gammarus_90_48531_fr4	Gammarus Pulex	GFOSS	F102287	6.54427	13629.7	16.9355	54.73	1	1	7	0.0513584	0.000326824	0.865178	1	1	0	0	0	0	0	0	0	0	0	0	0	0	0	0	0	0	0	0	2	5	0	0	0	0	0	0	0	0	0	0	0	0	0	0
gi|321456978	Gammarus Roeseli	Daphnia Pulex	F102291	4.65054	9809.68	12.5	24.39	1	1	5	0.0509701	0.000324353	0.865827	0	0	0	0	0	0	0	1	0	1	0	0	0	0	0	0	0	0	0	0	0	0	0	0	0	0	0	4	0	1	0	0	0	0	0	0
gi|321443440	Gammarus Roeseli	Daphnia Pulex	F102291	11.3883	9969.41	5.81395	26.55	1	1	5	0.0501534	0.000319156	0.868082	0	0	0	0	0	0	0	1	0	0	0	0	0	0	0	0	0	0	0	0	0	0	0	0	0	0	0	5	0	0	0	0	0	0	0	0
GIAFTRM01D2RGJ_Frame_5	Gammarus Roeseli	PHAWA	F102292	11.0258	18065	8.02469	81.67	1	1	9	0.0498201	0.000317035	0.868716	0	0	0	0	0	0	0	0	0	0	0	0	0	0	0	0	1	1	0	0	0	0	0	0	0	0	0	0	0	0	0	0	0	0	0	0
GIAFTRM01DYW9A_Frame_1	Parhyale Hawaiensis	PHAWA	F102197	9.90495	18177.9	4.19162	43.9	1	1	9	0.0495108	0.000315067	0.869662	0	0	0	0	0	0	0	0	0	0	0	0	0	0	0	0	0	0	0	1	0	0	0	0	0	0	0	0	0	0	0	0	0	0	0	0
GIAFTRM01D7QUH_Frame_1	Parhyale Hawaiensis	PHAWA	F102197	4.85465	17127.7	17.2185	56.19	1	1	8	0.0467079	0.00029723	0.875452	0	0	0	0	0	0	0	0	0	0	0	0	0	0	0	0	0	0	1	1	0	0	0	0	0	0	0	0	0	0	0	0	0	0	0	0
gi|321464363	Gammarus Roeseli	Daphnia Pulex	F102291	9.02017	53742.1	3.861	70.32	1	1	25	0.0465185	0.000296025	0.876044	0	0	0	0	0	0	0	1	0	0	0	0	1	0	0	0	0	0	0	0	0	0	0	0	0	0	0	16	0	0	0	0	9	0	0	0
gi|641712384	Gammarus Roeseli	NCBInr	F102296	11.1335	15258.4	23.5294	82.14	1	1	7	0.0458764	0.000291939	0.877216	0	0	0	0	0	0	0	0	0	0	0	1	1	0	0	0	0	0	0	0	0	0	0	0	0	0	0	0	0	0	0	3	4	0	0	0
gi|290908989	Hyallela Azteca	NCBInr	F102294	4.67277	17490.8	8.49673	61.6	1	1	8	0.0457384	0.000291061	0.87809	0	0	0	0	0	0	0	0	0	0	0	1	1	1	0	0	0	0	0	0	0	0	0	0	0	0	0	0	0	0	0	3	3	2	0	0
gi|321452360	Parhyale Hawaiensis	Daphnia Pulex	F102196	8.95847	37482.3	1.51515	29.78	1	1	17	0.0453547	0.000288619	0.878668	0	0	0	0	0	0	0	0	1	1	0	0	0	0	0	0	0	0	0	0	0	0	0	0	0	0	0	0	4	13	0	0	0	0	0	0
Contig_Gammarus_90_48556_fr6	Gammarus Pulex	GFOSS	F102287	9.45277	24449.8	7.27273	68.75	1	1	11	0.0449901	0.000286299	0.879243	0	1	1	0	0	0	0	0	0	0	0	0	0	0	0	0	0	0	0	0	0	7	4	0	0	0	0	0	0	0	0	0	0	0	0	0
gi|501935605	Gammarus Roeseli	NCBInr	F102296	9.27176	44548	2.51889	77.33	1	1	20	0.0448954	0.000285696	0.879815	0	0	0	0	0	0	0	0	0	0	1	1	1	1	1	0	0	0	0	0	0	0	0	0	0	0	0	0	0	0	1	2	9	4	4	0
gi|321475559	Parhyale Hawaiensis	Daphnia Pulex	F102196	10.2277	6743.55	11.8644	21.87	1	1	3	0.044487	0.000283097	0.880384	0	0	0	0	0	0	0	0	0	1	0	0	0	0	0	0	0	0	0	0	0	0	0	0	0	0	0	0	0	3	0	0	0	0	0	0
GIAFTRM01DLZ9Q_Frame_5	Hyallela Azteca	PHAWA	F102194	9.14484	18024.1	3.79747	48.21	1	1	8	0.044385	0.000282448	0.880666	0	0	0	0	0	0	0	0	0	0	0	0	0	0	0	0	0	0	1	1	0	0	0	0	0	0	0	0	0	0	0	0	0	0	0	0
Contig_Gammarus_90_80124_fr3	Gammarus Fossarum	GFOSS	F102282	5.26092	4511.24	48.7805	55.53	1	1	2	0.0443337	0.000282122	0.880948	1	0	0	0	0	0	0	0	0	0	0	0	0	0	0	0	0	0	0	0	2	0	0	0	0	0	0	0	0	0	0	0	0	0	0	0
GIB53OK01E0TB2_Frame_6	Parhyale Hawaiensis	PHAWA	F102197	4.86267	18143	8.07453	78.45	1	1	8	0.0440942	0.000280598	0.881229	0	0	0	0	0	0	0	0	0	0	0	0	0	0	0	0	0	0	0	1	0	0	0	0	0	0	0	0	0	0	0	0	0	0	0	0
gi|145961845	Gammarus Roeseli	NCBInr	F102296	9.79991	45764.6	2.35849	77.33	1	1	20	0.0437019	0.000278101	0.883184	0	0	0	0	0	0	0	0	0	0	1	1	1	1	1	0	0	0	0	0	0	0	0	0	0	0	0	0	0	0	1	2	9	4	4	0
GIAFTRM01DFKWT_Frame_2	Gammarus Roeseli	PHAWA	F102292	8.93291	16199.8	4.82759	48.66	1	1	7	0.0432104	0.000274974	0.884011	0	0	0	0	0	0	0	0	0	0	0	0	0	0	0	0	0	1	0	0	0	0	0	0	0	0	0	0	0	0	0	0	0	0	0	0
gi|321446445	Gammarus Roeseli	Daphnia Pulex	F102291	5.74066	9290.68	18.0723	23.29	1	1	4	0.0430539	0.000273978	0.884834	0	0	0	0	0	0	0	1	0	0	0	0	0	0	0	0	0	0	0	0	0	0	0	0	0	0	0	4	0	0	0	0	0	0	0	0
isotig10860_Frame_4	Gammarus Roeseli	PHAWA	F102292	9.57151	42054.5	3.50404	88	1	1	18	0.0428016	0.000272372	0.885926	0	0	0	0	0	0	0	0	0	0	0	0	0	0	0	1	1	1	0	1	0	0	0	0	0	0	0	0	0	0	0	0	0	0	0	3
gi|560135708	Gammarus Roeseli	NCBInr	F102296	8.43948	48912.4	2.32019	77.33	1	1	20	0.0408894	0.000260204	0.890452	0	0	0	0	0	0	0	0	0	0	1	1	1	1	1	0	0	0	0	0	0	0	0	0	0	0	0	0	0	0	1	2	9	4	4	0
gi|551672067	Gammarus Roeseli	NCBInr	F102296	9.80471	22048.6	7.65306	76.42	1	1	9	0.0408189	0.000259755	0.890972	0	0	0	0	0	0	0	0	0	0	0	1	1	0	0	0	0	0	0	0	0	0	0	0	0	0	0	0	0	0	0	6	3	0	0	0
gi|321443518	Hyallela Azteca	Daphnia Pulex	F102193	9.28194	25021.2	4.74138	78.55	1	1	10	0.0399661	0.000254328	0.89302	0	0	0	0	0	0	0	0	1	0	0	0	0	0	0	0	0	0	0	0	0	0	0	0	0	0	0	0	10	0	0	0	0	0	0	0
gi|157131729	Gammarus Roeseli	NCBInr	F102296	9.35657	20111.4	5.52486	71.85	1	1	8	0.0397784	0.000253134	0.893527	0	0	0	0	0	0	0	0	0	0	0	0	1	0	0	0	0	0	0	0	0	0	0	0	0	0	0	0	0	0	0	0	8	0	0	0
Contig_Gammarus_90_116638_fr6	Gammarus Fossarum	GFOSS	F102282	10.3354	45319.4	3.38164	83.27	1	1	18	0.0397181	0.00025275	0.89378	1	0	0	1	0	0	0	0	0	0	0	0	0	0	0	0	0	0	0	0	10	0	0	8	0	0	0	0	0	0	0	0	0	0	0	0
gi|550021	Gammarus Roeseli	NCBInr	F102296	9.58557	22762.9	7.35294	76.42	1	1	9	0.039538	0.000251604	0.894536	0	0	0	0	0	0	0	0	0	0	0	1	1	0	0	0	0	0	0	0	0	0	0	0	0	0	0	0	0	0	0	6	3	0	0	0
Contig_Gammarus_90_171207_fr1	Gammarus Fossarum	GFOSS	F102282	11.3752	45663.1	4.28212	65.09	1	1	18	0.0394191	0.000250848	0.895037	1	1	0	0	0	0	0	0	0	0	0	0	0	0	0	0	0	0	0	0	10	8	0	0	0	0	0	0	0	0	0	0	0	0	0	0
gi|321451305	Hyallela Azteca	Daphnia Pulex	F102193	4.4452	48404.3	1.43198	48.21	1	1	19	0.0392527	0.000249788	0.895287	0	0	0	0	0	0	0	0	1	1	0	0	0	0	0	0	0	0	0	0	0	0	0	0	0	0	0	0	17	2	0	0	0	0	0	0
Contig_Gammarus_90_147894_fr3	Gammarus Roeseli	GFOSS	F102290	9.63444	23107.1	5.91133	56.52	1	1	9	0.0389491	0.000247856	0.89653	0	1	1	0	0	0	0	0	0	0	0	0	0	0	0	0	0	0	0	0	0	4	5	0	0	0	0	0	0	0	0	0	0	0	0	0
Contig_Gammarus_90_206496_fr5	Hyallela Azteca	GFOSS	F102192	11.1628	23441.6	7.58294	96.62	1	1	9	0.0383933	0.00024432	0.897511	0	0	0	1	1	0	0	0	0	0	0	0	0	0	0	0	0	0	0	0	0	0	0	6	3	0	0	0	0	0	0	0	0	0	0	0
Contig_Gammarus_90_110918_fr2	Gammarus Pulex	GFOSS	F102287	8.89171	31420.9	4.5614	71.51	1	1	12	0.0381911	0.000243033	0.898242	1	1	0	0	0	0	0	0	0	0	0	0	0	0	0	0	0	0	0	0	3	9	0	0	0	0	0	0	0	0	0	0	0	0	0	0
gi|321477800	Gammarus Fossarum	Daphnia Pulex	F102283	6.80721	29358	2.96296	32.05	1	1	11	0.0374685	0.000238434	0.900405	0	0	0	0	0	1	1	0	0	0	0	0	0	0	0	0	0	0	0	0	0	0	0	0	0	10	1	0	0	0	0	0	0	0	0	0
isotig22623_Frame_2	Hyallela Azteca	PHAWA	F102194	9.76663	32444	2.53623	54.94	1	1	12	0.0369868	0.000235369	0.900641	0	0	0	0	0	0	0	0	0	0	0	0	0	0	0	0	0	0	1	0	0	0	0	0	0	0	0	0	0	0	0	0	0	0	0	0
gi|334545642	Hyallela Azteca	NCBInr	F102294	4.48042	21933.7	13.9896	77.25	1	1	8	0.0364736	0.000232103	0.902043	0	0	0	0	0	0	0	0	0	0	0	0	0	1	0	0	0	0	0	0	0	0	0	0	0	0	0	0	0	0	0	0	0	8	0	0
Contig_Gammarus_90_160398_fr1	Gammarus Fossarum	GFOSS	F102282	8.06704	16669.3	10.274	68.51	1	1	6	0.0359942	0.000229053	0.903428	1	0	0	0	0	0	0	0	0	0	0	0	0	0	0	0	0	0	0	0	6	0	0	0	0	0	0	0	0	0	0	0	0	0	0	0
gi|560133126	Gammarus Roeseli	NCBInr	F102296	9.83472	36197.2	8.20669	92.43	1	1	13	0.0359144	0.000228545	0.903656	0	0	0	0	0	0	0	0	0	0	0	0	1	0	0	0	0	0	0	0	0	0	0	0	0	0	0	0	0	0	0	0	13	0	0	0
gi|321450847	Hyallela Azteca	Daphnia Pulex	F102193	10.0678	39321.3	1.7192	34.66	1	1	14	0.0356041	0.00022657	0.904111	0	0	0	0	0	0	0	0	1	1	0	0	0	0	0	0	0	0	0	0	0	0	0	0	0	0	0	0	13	1	0	0	0	0	0	0
GIAFTRM01EZYG0_Frame_6	Gammarus Roeseli	PHAWA	F102292	9.65197	14151.2	9.375	66.02	1	1	5	0.0353327	0.000224843	0.905013	0	0	0	0	0	0	0	0	0	0	0	0	0	0	0	0	0	1	0	1	0	0	0	0	0	0	0	0	0	0	0	0	0	0	0	0
gi|586448319	Gammarus Roeseli	NCBInr	F102296	10.3438	19816.7	17.8771	82.14	1	1	7	0.0353238	0.000224787	0.905238	0	0	0	0	0	0	0	0	0	0	0	1	1	0	0	0	0	0	0	0	0	0	0	0	0	0	0	0	0	0	0	3	4	0	0	0
gi|321478278	Parhyale Hawaiensis	Daphnia Pulex	F102196	8.57652	48135.1	1.14416	29.78	1	1	17	0.0353172	0.000224745	0.905462	0	0	0	0	0	0	0	0	1	1	0	0	0	0	0	0	0	0	0	0	0	0	0	0	0	0	0	0	4	13	0	0	0	0	0	0
Contig_Gammarus_90_121351_fr5	Gammarus Roeseli	GFOSS	F102290	9.85337	25931	7.01754	74.01	1	1	9	0.0347074	0.000220864	0.90635	0	0	1	0	0	0	0	0	0	0	0	0	0	0	0	0	0	0	0	0	0	0	9	0	0	0	0	0	0	0	0	0	0	0	0	0
gi|374094672	Gammarus Pulex	NCBInr	F102295	8.54406	20189.3	5.84795	56.78	1	1	7	0.0346717	0.000220637	0.90657	0	0	0	0	0	0	0	0	0	0	0	1	0	0	0	0	0	0	0	0	0	0	0	0	0	0	0	0	0	0	0	7	0	0	0	0
Contig_Gammarus_90_10122_fr6	Gammarus Roeseli	GFOSS	F102290	9.349	23601.2	8.01887	58.79	1	1	8	0.0338966	0.000215704	0.908309	0	1	1	0	0	0	0	0	0	0	0	0	0	0	0	0	0	0	0	0	0	2	6	0	0	0	0	0	0	0	0	0	0	0	0	0
isotig12395_Frame_4	Gammarus Pulex	PHAWA	F102289	10.3055	59097	2.75049	79.46	1	1	20	0.0338427	0.000215361	0.908525	0	0	0	0	0	0	0	0	0	0	0	0	0	0	0	0	1	1	0	1	0	0	0	0	0	0	0	0	0	0	0	0	0	0	0	0
Contig_Gammarus_90_194888_fr4	Gammarus Roeseli	GFOSS	F102290	10.0439	17784.8	6.875	70.5	1	1	6	0.0337366	0.000214686	0.908955	0	0	1	0	0	0	0	0	0	0	0	0	0	0	0	0	0	0	0	0	0	0	6	0	0	0	0	0	0	0	0	0	0	0	0	0
gi|392729934	Gammarus Pulex	NCBInr	F102295	5.57039	32864	4.57516	66.84	1	1	11	0.0334713	0.000212998	0.910023	0	0	0	0	0	0	0	0	0	0	0	1	1	0	0	0	0	0	0	0	0	0	0	0	0	0	0	0	0	0	0	8	3	0	0	0
gi|321477754	Gammarus Fossarum	Daphnia Pulex	F102283	6.2597	6058.23	18.8679	22.59	1	1	2	0.0330129	0.000210081	0.911715	0	0	0	0	0	1	1	0	0	0	0	0	0	0	0	0	0	0	0	0	0	0	0	0	0	1	1	0	0	0	0	0	0	0	0	0
gi|291197242	Hyallela Azteca	NCBInr	F102294	4.59589	18371.3	11.0465	70.07	1	1	6	0.0326596	0.000207832	0.912549	0	0	0	0	0	0	0	0	0	0	0	0	0	1	0	0	0	0	0	0	0	0	0	0	0	0	0	0	0	0	0	0	0	6	0	0
Contig_Gammarus_90_162579_fr4	Gammarus Roeseli	GFOSS	F102290	6.55541	24532	9.73451	115.16	1	1	8	0.0326105	0.00020752	0.912757	0	1	1	0	0	0	0	0	0	0	0	0	0	0	0	0	0	0	0	0	0	2	6	0	0	0	0	0	0	0	0	0	0	0	0	0
gi|321447392	Gammarus Roeseli	Daphnia Pulex	F102291	9.7974	9265.93	6.57895	23.21	1	1	3	0.0323767	0.000206032	0.913584	0	0	0	0	0	0	1	1	0	0	0	0	0	0	0	0	0	0	0	0	0	0	0	0	0	0	2	1	0	0	0	0	0	0	0	0
gi|345793756	Gammarus Fossarum	NCBInr	F102284	8.44444	61999.8	3.19149	80.12	1	1	20	0.0322582	0.000205278	0.91379	0	0	0	0	0	0	0	0	0	0	1	1	1	0	0	0	0	0	0	0	0	0	0	0	0	0	0	0	0	0	8	9	3	0	0	0
gi|397644510	Parhyale Hawaiensis	NCBInr	F102293	5.4842	12569.4	7.31707	65.81	1	1	4	0.0318232	0.00020251	0.91542	0	0	0	0	0	0	0	0	0	0	0	0	0	0	1	0	0	0	0	0	0	0	0	0	0	0	0	0	0	0	0	0	0	0	4	0
Contig_Gammarus_90_47367_fr6	Hyallela Azteca	GFOSS	F102192	6.07144	12656.9	12.5	60.6	1	1	4	0.0316033	0.000201111	0.915823	0	0	0	1	0	0	0	0	0	0	0	0	0	0	0	0	0	0	0	0	0	0	0	4	0	0	0	0	0	0	0	0	0	0	0	0
gi|528754631	Gammarus Roeseli	NCBInr	F102296	9.37252	25461.1	4.97925	59.62	1	1	8	0.0314204	0.000199947	0.916424	0	0	0	0	0	0	0	0	0	0	0	1	1	0	0	0	0	0	0	0	0	0	0	0	0	0	0	0	0	0	0	3	5	0	0	0
gi|125979097	Gammarus Fossarum	NCBInr	F102284	8.2484	63893.6	3.13589	80.12	1	1	20	0.0313021	0.000199194	0.916823	0	0	0	0	0	0	0	0	0	0	1	1	1	0	0	0	0	0	0	0	0	0	0	0	0	0	0	0	0	0	8	9	3	0	0	0
Contig_Gammarus_90_48740_fr3	Gammarus Fossarum	GFOSS	F102282	10.3178	22421.6	6.43564	67.17	1	1	7	0.0312199	0.000198671	0.91722	1	0	0	0	0	0	0	0	0	0	0	0	0	0	0	0	0	0	0	0	7	0	0	0	0	0	0	0	0	0	0	0	0	0	0	0
GIAFTRM02G48HJ_Frame_1	Parhyale Hawaiensis	PHAWA	F102197	3.83987	12905	14.0351	63.51	1	1	4	0.0309958	0.000197245	0.917814	0	0	0	0	0	0	0	0	0	0	0	0	0	0	0	0	0	0	0	1	0	0	0	0	0	0	0	0	0	0	0	0	0	0	0	0
gi|527261707	Gammarus Fossarum	NCBInr	F102284	9.75916	32934.3	4.36242	79.6	1	1	10	0.0303635	0.000193221	0.919763	0	0	0	0	0	0	0	0	0	0	1	0	0	0	0	0	0	0	0	0	0	0	0	0	0	0	0	0	0	0	10	0	0	0	0	0
gi|262401157	Gammarus Roeseli	NCBInr	F102296	8.31368	16485.4	12.0253	77.38	1	1	5	0.0303298	0.000193007	0.920149	0	0	0	0	0	0	0	0	0	0	0	1	1	0	0	0	0	0	0	0	0	0	0	0	0	0	0	0	0	0	0	2	3	0	0	0
gi|521060871	Gammarus Pulex	NCBInr	F102295	8.94733	46161.9	2.5522	67.09	1	1	14	0.030328	0.000192995	0.920342	0	0	0	0	0	0	0	0	0	0	0	1	1	0	0	0	0	0	0	0	0	0	0	0	0	0	0	0	0	0	0	8	6	0	0	0
gi|113204648	Gammarus Roeseli	NCBInr	F102296	9.74593	33672.6	4.22078	81.77	1	1	10	0.0296977	0.000188984	0.922056	0	0	0	0	0	0	0	0	0	0	0	0	1	0	0	0	0	0	0	0	0	0	0	0	0	0	0	0	0	0	0	0	10	0	0	0
Contig_Gammarus_90_83987_fr5	Gammarus Pulex	GFOSS	F102287	9.45947	13566.7	6.45161	47.05	1	1	4	0.0294839	0.000187623	0.922808	0	1	0	1	1	0	0	0	0	0	0	0	0	0	0	0	0	0	0	0	0	1	0	1	2	0	0	0	0	0	0	0	0	0	0	0
Contig_Gammarus_90_149991_fr5	Gammarus Pulex	GFOSS	F102287	7.96445	13586.4	11.2	63.9	1	1	4	0.0294412	0.000187352	0.922995	0	1	0	0	0	0	0	0	0	0	0	0	0	0	0	0	0	0	0	0	0	4	0	0	0	0	0	0	0	0	0	0	0	0	0	0
GIAFTRM02HGYM0_Frame_2	Parhyale Hawaiensis	PHAWA	F102197	10.8982	17033.6	4.69799	44.74	1	1	5	0.0293537	0.000186795	0.923182	0	0	0	0	0	0	0	0	0	0	0	0	0	0	0	0	0	0	0	1	0	0	0	0	0	0	0	0	0	0	0	0	0	0	0	0
gi|321454332	Hyallela Azteca	Daphnia Pulex	F102193	4.9372	31349.1	2.1978	26.6	1	1	9	0.028709	0.000182692	0.923918	0	0	0	0	0	0	0	0	1	0	0	0	0	0	0	0	0	0	0	0	0	0	0	0	0	0	0	0	9	0	0	0	0	0	0	0
gi|321479028	Parhyale Hawaiensis	Daphnia Pulex	F102196	8.26931	34931.1	2.32558	22.64	1	1	10	0.0286278	0.000182176	0.9241	0	0	0	0	0	0	0	0	0	1	0	0	0	0	0	0	0	0	0	0	0	0	0	0	0	0	0	0	0	10	0	0	0	0	0	0
GIB53OK01BSK0F_Frame_3	Parhyale Hawaiensis	PHAWA	F102197	8.77077	17669.5	10.559	82.88	1	1	5	0.0282974	0.000180073	0.925184	0	0	0	0	0	0	0	0	0	0	0	0	0	0	0	0	0	0	0	1	0	0	0	0	0	0	0	0	0	0	0	0	0	0	0	0
gi|321477497	Hyallela Azteca	Daphnia Pulex	F102193	7.66189	28371.4	6.14754	27.53	1	1	8	0.0281974	0.000179437	0.926082	0	0	0	0	0	0	0	0	1	0	0	0	0	0	0	0	0	0	0	0	0	0	0	0	0	0	0	0	8	0	0	0	0	0	0	0
contig21563_Frame_4	Parhyale Hawaiensis	PHAWA	F102197	9.84888	24884.7	4.62963	46.27	1	1	7	0.0281297	0.000179006	0.926261	0	0	0	0	0	0	0	0	0	0	0	0	0	0	0	0	0	0	0	1	0	0	0	0	0	0	0	0	0	0	0	0	0	0	0	0
Contig_Gammarus_90_49861_fr4	Gammarus Roeseli	GFOSS	F102290	5.15731	10750.9	15.1515	31.3	1	1	3	0.0279047	0.000177574	0.927153	0	0	1	0	0	0	0	0	0	0	0	0	0	0	0	0	0	0	0	0	0	0	3	0	0	0	0	0	0	0	0	0	0	0	0	0
contig42431_Frame_1	Gammarus Roeseli	PHAWA	F102292	8.76939	35953.6	4.14013	72.48	1	1	10	0.0278136	0.000176995	0.92733	0	0	0	0	0	0	0	0	0	0	0	0	0	0	0	0	0	1	0	0	0	0	0	0	0	0	0	0	0	0	0	0	0	0	0	0
Contig_Gammarus_90_105194_fr6	Gammarus Roeseli	GFOSS	F102290	9.36817	36342.5	5.57276	101.71	1	1	10	0.027516	0.000175101	0.927681	0	0	1	0	0	0	0	0	0	0	0	0	0	0	0	0	0	0	0	0	0	0	10	0	0	0	0	0	0	0	0	0	0	0	0	0
Contig_Gammarus_90_105570_fr6	Gammarus Fossarum	GFOSS	F102282	7.66311	29115.4	7.45098	69.43	1	1	8	0.0274769	0.000174852	0.927856	1	1	0	0	0	0	0	0	0	0	0	0	0	0	0	0	0	0	0	0	4	4	0	0	0	0	0	0	0	0	0	0	0	0	0	0
gi|551230855	Gammarus Roeseli	NCBInr	F102296	4.96501	51539.7	2.9661	80.32	1	1	14	0.0271635	0.000172858	0.928378	0	0	0	0	0	0	0	0	0	0	0	1	1	1	1	0	0	0	0	0	0	0	0	0	0	0	0	0	0	0	0	2	6	4	2	0
isotig28108_Frame_5	Parhyale Hawaiensis	PHAWA	F102197	8.66833	22154.9	9.69388	87.58	1	1	6	0.0270821	0.000172339	0.928895	0	0	0	0	0	0	0	0	0	0	0	0	0	0	0	0	0	0	0	1	0	0	0	0	0	0	0	0	0	0	0	0	0	0	0	0
gi|159895336	Hyallela Azteca	NCBInr	F102294	7.7652	33301.8	3.55987	78.55	1	1	9	0.0270255	0.00017198	0.92924	0	0	0	0	0	0	0	0	0	0	0	0	0	1	0	0	0	0	0	0	0	0	0	0	0	0	0	0	0	0	0	0	0	9	0	0
gi|346654416	Gammarus Roeseli	NCBInr	F102296	8.64752	22341.4	12.7551	66.23	1	1	6	0.026856	0.000170901	0.929925	0	0	0	0	0	0	0	0	0	0	0	0	1	0	0	0	0	0	0	0	0	0	0	0	0	0	0	0	0	0	0	0	6	0	0	0
gi|195998505	Gammarus Roeseli	NCBInr	F102296	5.91129	22392.4	8.41584	79.69	1	1	6	0.0267948	0.000170512	0.930266	0	0	0	0	0	0	0	0	0	0	0	1	1	0	0	0	0	0	0	0	0	0	0	0	0	0	0	0	0	0	0	1	5	0	0	0
isotig02749_Frame_2	Gammarus Pulex	PHAWA	F102289	10.6216	52322.7	2.76008	80.56	1	1	14	0.026757	0.000170271	0.930777	0	0	0	0	0	0	0	0	0	0	0	0	0	0	0	1	1	1	0	0	0	0	0	0	0	0	0	0	0	0	0	0	0	0	0	5
gi|321456754	Gammarus Fossarum	Daphnia Pulex	F102283	9.28746	37936.9	3.003	18.26	1	1	10	0.0263596	0.000167742	0.931788	0	0	0	0	0	1	0	0	0	0	0	0	0	0	0	0	0	0	0	0	0	0	0	0	0	10	0	0	0	0	0	0	0	0	0	0
Contig_Gammarus_90_151772_fr5	Gammarus Fossarum	GFOSS	F102282	7.19187	15222.3	16.4384	49.84	1	1	4	0.0262773	0.000167218	0.932123	1	0	0	0	0	0	0	0	0	0	0	0	0	0	0	0	0	0	0	0	4	0	0	0	0	0	0	0	0	0	0	0	0	0	0	0
gi|321463296	Gammarus Roeseli	Daphnia Pulex	F102291	7.04792	42938.7	2.29008	45.51	1	1	11	0.0256179	0.000163022	0.934435	0	0	0	0	0	0	1	1	1	0	0	0	0	0	0	0	0	0	0	0	0	0	0	0	0	0	2	8	1	0	0	0	0	0	0	0
GIAFTRM01CPOFS_Frame_2	Gammarus Roeseli	PHAWA	F102292	4.63127	7834.87	28.7671	43.53	1	1	2	0.0255269	0.000162443	0.934761	0	0	0	0	0	0	0	0	0	0	0	0	0	0	0	0	0	1	0	0	0	0	0	0	0	0	0	0	0	0	0	0	0	0	0	0
gi|158286591	Gammarus Roeseli	NCBInr	F102296	9.08503	70923.6	1.99387	88	1	1	18	0.0253794	0.000161504	0.935084	0	0	0	0	0	0	0	0	0	0	1	1	1	0	1	0	0	0	0	0	0	0	0	0	0	0	0	0	0	0	3	7	6	0	2	0
Contig_Gammarus_90_104797_fr5	Hyallela Azteca	GFOSS	F102192	9.2299	19788.6	5.71429	62.28	1	1	5	0.0252671	0.00016079	0.935728	0	0	0	1	0	0	0	0	0	0	0	0	0	0	0	0	0	0	0	0	0	0	0	5	0	0	0	0	0	0	0	0	0	0	0	0
Contig_Gammarus_90_34761_fr4	Gammarus Pulex	GFOSS	F102287	4.99634	51489.5	4.52675	85.03	1	1	13	0.0252478	0.000160667	0.936049	0	1	1	0	0	0	0	0	0	0	0	0	0	0	0	0	0	0	0	0	0	4	9	0	0	0	0	0	0	0	0	0	0	0	0	0
GAP9EXG06G22CP_Frame_4	Parhyale Hawaiensis	PHAWA	F102197	4.69005	15847.6	10.3448	77.63	1	1	4	0.0252404	0.00016062	0.93621	0	0	0	0	0	0	0	0	0	0	0	0	0	0	0	0	0	0	0	1	0	0	0	0	0	0	0	0	0	0	0	0	0	0	0	0
Contig_Gammarus_90_217029_fr1	Gammarus Pulex	GFOSS	F102287	10.8243	31898.4	3.90071	61.86	1	1	8	0.0250796	0.000159597	0.936529	1	1	0	0	0	0	0	0	0	0	0	0	0	0	0	0	0	0	0	0	2	6	0	0	0	0	0	0	0	0	0	0	0	0	0	0
gi|321466054	Hyallela Azteca	Daphnia Pulex	F102193	9.18343	52043.1	1.52838	20.07	1	1	13	0.0249793	0.000158958	0.936688	0	0	0	0	0	0	0	0	1	0	0	0	0	0	0	0	0	0	0	0	0	0	0	0	0	0	0	0	13	0	0	0	0	0	0	0
isotig27897_Frame_6	Parhyale Hawaiensis	PHAWA	F102197	10.3371	24156.4	7.35294	66.29	1	1	6	0.0248382	0.00015806	0.937004	0	0	0	0	0	0	0	0	0	0	0	0	0	0	0	0	0	0	0	1	0	0	0	0	0	0	0	0	0	0	0	0	0	0	0	0
gi|586992699	Gammarus Fossarum	NCBInr	F102284	5.56543	44596.8	2.74314	65.91	1	1	11	0.0246654	0.000156961	0.937791	0	0	0	0	0	0	0	0	0	0	1	1	0	1	1	0	0	0	0	0	0	0	0	0	0	0	0	0	0	0	1	2	0	2	6	0
GIAFTRM02HHULP_Frame_1	Parhyale Hawaiensis	PHAWA	F102197	4.09628	12303.5	13.0435	49.64	1	1	3	0.0243833	0.000155165	0.938257	0	0	0	0	0	0	0	0	0	0	0	0	0	0	0	0	0	0	0	1	0	0	0	0	0	0	0	0	0	0	0	0	0	0	0	0
gi|348529586	Gammarus Pulex	NCBInr	F102295	9.74981	33125.3	4.34783	77.34	1	1	8	0.0241507	0.000153685	0.939184	0	0	0	0	0	0	0	0	0	0	0	1	0	0	0	0	0	0	0	0	0	0	0	0	0	0	0	0	0	0	0	8	0	0	0	0
gi|321465566	Gammarus Fossarum	Daphnia Pulex	F102283	7.91717	79883.7	0.847458	30.44	1	1	19	0.0237846	0.000151356	0.940556	0	0	0	0	0	1	0	0	0	0	0	0	0	0	0	0	0	0	0	0	0	0	0	0	0	19	0	0	0	0	0	0	0	0	0	0
gi|321460669	Gammarus Fossarum	Daphnia Pulex	F102283	8.78467	54965	2.07039	17.6672	1	1	13	0.0236514	0.000150508	0.940858	0	0	0	0	0	1	1	0	0	0	0	0	0	0	0	0	0	0	0	0	0	0	0	0	0	7	6	0	0	0	0	0	0	0	0	0
gi|14268910	Hyallela Azteca	NCBInr	F102294	6.39782	17093.8	9.67742	81.05	1	1	4	0.0234003	0.00014891	0.941455	0	0	0	0	0	0	0	0	0	0	0	0	0	1	0	0	0	0	0	0	0	0	0	0	0	0	0	0	0	0	0	0	0	4	0	0
Contig_Gammarus_90_159763_fr1	Hyallela Azteca	GFOSS	F102192	9.50593	34305.4	1.99336	48.21	1	1	8	0.02332	0.000148399	0.941603	0	0	0	1	1	0	0	0	0	0	0	0	0	0	0	0	0	0	0	0	0	0	0	7	1	0	0	0	0	0	0	0	0	0	0	0
gi|321469908	Hyallela Azteca	Daphnia Pulex	F102193	4.94262	56899.9	2.91262	19.02	1	1	13	0.0228472	0.00014539	0.942188	0	0	0	0	0	0	0	0	1	0	0	0	0	0	0	0	0	0	0	0	0	0	0	0	0	0	0	0	13	0	0	0	0	0	0	0
GIB53OK02JB1FY_Frame_2	Gammarus Roeseli	PHAWA	F102292	5.00759	13140.6	13.913	42.55	1	1	3	0.0228299	0.000145281	0.942333	0	0	0	0	0	0	0	0	0	0	0	0	0	0	0	0	0	1	0	0	0	0	0	0	0	0	0	0	0	0	0	0	0	0	0	0
Contig_Gammarus_90_177102_fr5	Gammarus Fossarum	GFOSS	F102282	7.86533	22064	8.76289	70.69	1	1	5	0.0226614	0.000144208	0.943058	1	0	0	0	0	0	0	0	0	0	0	0	0	0	0	0	0	0	0	0	5	0	0	0	0	0	0	0	0	0	0	0	0	0	0	0
Contig_Gammarus_90_13781_fr3	Gammarus Roeseli	GFOSS	F102290	11.6752	35569.3	6.01266	50.39	1	1	8	0.0224913	0.000143126	0.943488	0	1	1	0	0	0	0	0	0	0	0	0	0	0	0	0	0	0	0	0	0	2	6	0	0	0	0	0	0	0	0	0	0	0	0	0
GAP9EXG05FQTH0_Frame_5	Gammarus Pulex	PHAWA	F102289	10.189	13346	5.9322	47.02	1	1	3	0.0224786	0.000143045	0.943631	0	0	0	0	0	0	0	0	0	0	0	0	0	0	0	0	1	1	0	0	0	0	0	0	0	0	0	0	0	0	0	0	0	0	0	0
gi|734854524	Hyallela Azteca	NCBInr	F102294	9.69287	31411.8	2.48227	54.94	1	1	7	0.0222846	0.00014181	0.943773	0	0	0	0	0	0	0	0	0	0	0	0	0	1	0	0	0	0	0	0	0	0	0	0	0	0	0	0	0	0	0	0	0	7	0	0
gi|119450629	Gammarus Roeseli	NCBInr	F102296	9.69639	4500.49	25	56.16	1	1	1	0.0222198	0.000141398	0.944056	0	0	0	0	0	0	0	0	0	0	0	0	1	0	0	0	0	0	0	0	0	0	0	0	0	0	0	0	0	0	0	0	1	0	0	0
gi|655507874	Hyallela Azteca	NCBInr	F102294	9.56681	31522.9	2.58303	54.94	1	1	7	0.0222061	0.00014131	0.944197	0	0	0	0	0	0	0	0	0	0	0	0	0	1	0	0	0	0	0	0	0	0	0	0	0	0	0	0	0	0	0	0	0	7	0	0
gi|378756524	Gammarus Roeseli	NCBInr	F102296	5.2733	54162.8	3.48361	81.22	1	1	12	0.0221554	0.000140988	0.944338	0	0	0	0	0	0	0	0	0	0	1	1	1	0	0	0	0	0	0	0	0	0	0	0	0	0	0	0	0	0	2	5	5	0	0	0
gi|730042554	Gammarus Roeseli	NCBInr	F102296	8.82096	22813.9	6.43564	62.73	1	1	5	0.0219164	0.000139467	0.944617	0	0	0	0	0	0	0	0	0	0	0	0	1	0	0	0	0	0	0	0	0	0	0	0	0	0	0	0	0	0	0	0	5	0	0	0
gi|494021789	Hyallela Azteca	NCBInr	F102294	10.1485	32089.6	2.38908	54.94	1	1	7	0.0218139	0.000138815	0.945035	0	0	0	0	0	0	0	0	0	0	0	0	0	1	0	0	0	0	0	0	0	0	0	0	0	0	0	0	0	0	0	0	0	7	0	0
gi|321479358	Gammarus Pulex	Daphnia Pulex	F102288	6.72875	9334.36	12.8205	26.53	1	1	2	0.0214262	0.000136348	0.945723	0	0	0	0	0	0	1	0	0	0	0	0	0	0	0	0	0	0	0	0	0	0	0	0	0	0	2	0	0	0	0	0	0	0	0	0
gi|321460788	Gammarus Fossarum	Daphnia Pulex	F102283	4.98581	32702.9	2.36486	24.81	1	1	7	0.0214048	0.000136212	0.945859	0	0	0	0	0	1	0	0	0	0	0	0	0	0	0	0	0	0	0	0	0	0	0	0	0	7	0	0	0	0	0	0	0	0	0	0
gi|198430005	Parhyale Hawaiensis	NCBInr	F102293	5.36904	28180.3	4.06504	65.18	1	1	6	0.0212915	0.000135491	0.946402	0	0	0	0	0	0	0	0	0	0	0	0	0	1	1	0	0	0	0	0	0	0	0	0	0	0	0	0	0	0	0	0	0	4	2	0
Contig_Gammarus_90_111570_fr3	Gammarus Roeseli	GFOSS	F102290	8.67819	23535.6	6.60377	84.43	1	1	5	0.0212444	0.000135191	0.946537	0	0	1	0	0	0	0	0	0	0	0	0	0	0	0	0	0	0	0	0	0	0	5	0	0	0	0	0	0	0	0	0	0	0	0	0
gi|15986653	Parhyale Hawaiensis	NCBInr	F102293	5.20122	28414.3	4.01606	65.18	1	1	6	0.0211161	0.000134375	0.947345	0	0	0	0	0	0	0	0	0	0	0	0	0	1	1	0	0	0	0	0	0	0	0	0	0	0	0	0	0	0	0	0	0	4	2	0
Contig_Gammarus_90_29145_fr6	Gammarus Fossarum	GFOSS	F102282	4.86707	28437.6	6.08365	73.73	1	1	6	0.0210988	0.000134264	0.94748	1	0	0	0	0	0	0	0	0	0	0	0	0	0	0	0	0	0	0	0	6	0	0	0	0	0	0	0	0	0	0	0	0	0	0	0
gi|321452190	Gammarus Fossarum	Daphnia Pulex	F102283	5.37078	37930.3	2.65487	32.09	1	1	8	0.0210913	0.000134217	0.947614	0	0	0	0	0	1	0	0	0	0	0	0	0	0	0	0	0	0	0	0	0	0	0	0	0	8	0	0	0	0	0	0	0	0	0	0
contig26010_Frame_4	Parhyale Hawaiensis	PHAWA	F102197	9.42675	33735.3	9.83051	55.1	1	1	7	0.0207498	0.000132043	0.948014	0	0	0	0	0	0	0	0	0	0	0	0	0	0	0	0	0	0	0	1	0	0	0	0	0	0	0	0	0	0	0	0	0	0	0	0
gi|321455606	Hyallela Azteca	Daphnia Pulex	F102193	8.36832	68344.7	1.63934	25.76	1	1	14	0.0204844	0.000130354	0.948275	0	0	0	0	0	0	0	0	1	0	0	0	0	0	0	0	0	0	0	0	0	0	0	0	0	0	0	0	14	0	0	0	0	0	0	0
Contig_Gammarus_90_19804_fr3	Hyallela Azteca	GFOSS	F102192	9.85695	87954.7	1.92308	81.05	1	1	18	0.0204651	0.000130231	0.948536	1	1	1	1	0	0	0	0	0	0	0	0	0	0	0	0	0	0	0	0	1	2	11	4	0	0	0	0	0	0	0	0	0	0	0	0
gi|576693354	Parhyale Hawaiensis	NCBInr	F102293	5.8225	68992.1	2.11039	74.5	1	1	14	0.0202922	0.000129131	0.948795	0	0	0	0	0	0	0	0	0	0	1	1	1	1	1	0	0	0	0	0	0	0	0	0	0	0	0	0	0	0	1	2	3	3	5	0
gi|321468563	Gammarus Fossarum	Daphnia Pulex	F102283	4.55643	39433.4	4.01146	23.08	1	1	8	0.0202874	0.000129101	0.948924	0	0	0	0	0	1	0	0	0	0	0	0	0	0	0	0	0	0	0	0	0	0	0	0	0	8	0	0	0	0	0	0	0	0	0	0
gi|84998660	Gammarus Pulex	NCBInr	F102295	9.05994	49495.6	2.45536	80.04	1	1	10	0.0202038	0.000128569	0.949053	0	0	0	0	0	0	0	0	0	0	0	1	0	0	0	0	0	0	0	0	0	0	0	0	0	0	0	0	0	0	0	10	0	0	0	0
gi|499404028	Hyallela Azteca	NCBInr	F102294	9.77966	34860.2	2.31788	54.94	1	1	7	0.0200802	0.000127782	0.949437	0	0	0	0	0	0	0	0	0	0	0	0	0	1	0	0	0	0	0	0	0	0	0	0	0	0	0	0	0	0	0	0	0	7	0	0
Contig_Gammarus_90_83451_fr6	Gammarus Roeseli	GFOSS	F102290	6.20868	30028.2	10.6618	56.45	1	1	6	0.0199812	0.000127152	0.950073	0	0	1	0	1	0	0	0	0	0	0	0	0	0	0	0	0	0	0	0	0	0	4	0	2	0	0	0	0	0	0	0	0	0	0	0
gi|321465242	Gammarus Roeseli	Daphnia Pulex	F102291	4.85347	25176.7	5.67686	43.52	1	1	5	0.0198596	0.000126378	0.950454	0	0	0	0	0	0	0	1	0	0	0	0	0	0	0	0	0	0	0	0	0	0	0	0	0	0	0	5	0	0	0	0	0	0	0	0
GIAFTRM02H0RKO_Frame_2	Hyallela Azteca	PHAWA	F102194	8.31966	15108.5	7.69231	50.96	1	1	3	0.0198564	0.000126358	0.95058	0	0	0	0	0	0	0	0	0	0	0	0	0	0	0	0	0	0	1	0	0	0	0	0	0	0	0	0	0	0	0	0	0	0	0	0
Contig_Gammarus_90_1580_fr3	Gammarus Roeseli	GFOSS	F102290	9.33581	45374.4	4.21836	101.87	1	1	9	0.019835	0.000126222	0.950706	0	0	1	0	1	0	0	0	0	0	0	0	0	0	0	0	0	0	0	0	0	0	8	0	1	0	0	0	0	0	0	0	0	0	0	0
gi|654859723	Gammarus Pulex	NCBInr	F102295	5.13446	50428	4.07725	78.16	1	1	10	0.0198302	0.000126192	0.950832	0	0	0	0	0	0	0	0	0	0	0	1	1	0	0	0	0	0	0	0	0	0	0	0	0	0	0	0	0	0	0	5	5	0	0	0
gi|301113824	Gammarus Roeseli	NCBInr	F102296	5.34624	50560.3	3.17797	91.01	1	1	10	0.0197784	0.000125862	0.95121	0	0	0	0	0	0	0	0	0	0	0	1	1	0	0	0	0	0	0	0	0	0	0	0	0	0	0	0	0	0	0	4	6	0	0	0
gi|321474010	Parhyale Hawaiensis	Daphnia Pulex	F102196	8.82516	96570.1	0.591017	33.55	1	1	19	0.0196748	0.000125203	0.951587	0	0	0	0	0	0	0	0	1	1	0	0	0	0	0	0	0	0	0	0	0	0	0	0	0	0	0	0	1	18	0	0	0	0	0	0
gi|211851	Gammarus Pulex	NCBInr	F102295	11.2694	15378.5	23.5294	68.81	1	1	3	0.0195077	0.000124139	0.951711	0	0	0	0	0	0	0	0	0	0	0	1	0	0	0	0	0	0	0	0	0	0	0	0	0	0	0	0	0	0	0	3	0	0	0	0
gi|495079571	Gammarus Fossarum	NCBInr	F102284	4.56226	15603.7	6.71642	53.48	1	1	3	0.0192262	0.000122348	0.951833	0	0	0	0	0	0	0	0	0	0	1	0	0	0	0	0	0	0	0	0	0	0	0	0	0	0	0	0	0	0	3	0	0	0	0	0
Contig_Gammarus_90_33012_fr1	Gammarus Pulex	GFOSS	F102287	9.93639	15886.1	13.7681	56.68	1	1	3	0.0188845	0.000120173	0.952801	0	1	0	0	0	0	0	0	0	0	0	0	0	0	0	0	0	0	0	0	0	3	0	0	0	0	0	0	0	0	0	0	0	0	0	0
Contig_Gammarus_90_118894_fr4	Gammarus Fossarum	GFOSS	F102282	8.79909	26734	2.95359	46.81	1	1	5	0.0187028	0.000119017	0.95292	1	0	0	0	0	0	0	0	0	0	0	0	0	0	0	0	0	0	0	0	5	0	0	0	0	0	0	0	0	0	0	0	0	0	0	0
gi|321454746	Gammarus Pulex	Daphnia Pulex	F102288	4.63582	26791.2	2.99145	20.22	1	1	5	0.0186629	0.000118763	0.953277	0	0	0	0	0	0	1	0	1	0	0	0	0	0	0	0	0	0	0	0	0	0	0	0	0	0	3	0	2	0	0	0	0	0	0	0
gi|58414949	Gammarus Roeseli	NCBInr	F102296	6.5799	10794.8	16.4948	93.24	1	1	2	0.0185274	0.000117901	0.953631	0	0	0	0	0	0	0	0	0	0	0	0	1	0	0	0	0	0	0	0	0	0	0	0	0	0	0	0	0	0	0	0	2	0	0	0
Contig_Gammarus_90_111229_fr4	Gammarus Pulex	GFOSS	F102287	7.01158	16302	8.1761	69.8	1	1	3	0.0184026	0.000117107	0.953866	0	1	0	0	0	0	0	0	0	0	0	0	0	0	0	0	0	0	0	0	0	3	0	0	0	0	0	0	0	0	0	0	0	0	0	0
GAP9EXG05F9I46_Frame_3	Gammarus Roeseli	PHAWA	F102292	9.82945	16568.4	11.4865	68.27	1	1	3	0.0181067	0.000115224	0.953981	0	0	0	0	0	0	0	0	0	0	0	0	0	0	0	0	0	1	0	0	0	0	0	0	0	0	0	0	0	0	0	0	0	0	0	0
gi|321468033	Gammarus Roeseli	Daphnia Pulex	F102291	7.64021	61585	1.84162	21.22	1	1	11	0.0178615	0.000113663	0.954781	0	0	0	0	0	0	1	1	0	0	0	0	0	0	0	0	0	0	0	0	0	0	0	0	0	0	6	5	0	0	0	0	0	0	0	0
gi|195979065	Gammarus Roeseli	NCBInr	F102296	6.08897	22406.4	5.39216	66.16	1	1	4	0.0178521	0.000113603	0.954895	0	0	0	0	0	0	0	0	0	0	0	0	1	0	0	0	0	0	0	0	0	0	0	0	0	0	0	0	0	0	0	0	4	0	0	0
Contig_Gammarus_90_156845_fr6	Gammarus Pulex	GFOSS	F102287	9.89749	28197.4	4.81928	61.06	1	1	5	0.0177321	0.00011284	0.955234	0	1	0	0	0	0	0	0	0	0	0	0	0	0	0	0	0	0	0	0	0	5	0	0	0	0	0	0	0	0	0	0	0	0	0	0
gi|478251398	Hyallela Azteca	NCBInr	F102294	6.71801	39569.3	3.02198	84.76	1	1	7	0.0176905	0.000112575	0.955347	0	0	0	0	0	0	0	0	0	0	0	0	0	1	0	0	0	0	0	0	0	0	0	0	0	0	0	0	0	0	0	0	0	7	0	0
Contig_Gammarus_90_31859_fr5	Gammarus Roeseli	GFOSS	F102290	10.5497	45494.1	2.64423	73.02	1	1	8	0.0175847	0.000111902	0.955796	0	0	1	0	0	0	0	0	0	0	0	0	0	0	0	0	0	0	0	0	0	0	8	0	0	0	0	0	0	0	0	0	0	0	0	0
isotig08423_Frame_6	Parhyale Hawaiensis	PHAWA	F102197	10.0283	28615	2.8	44.74	1	1	5	0.0174733	0.000111193	0.956019	0	0	0	0	0	0	0	0	0	0	0	0	0	0	0	0	0	0	0	1	0	0	0	0	0	0	0	0	0	0	0	0	0	0	0	0
gi|321476333	Parhyale Hawaiensis	Daphnia Pulex	F102196	9.12368	11522.9	6.93069	29.36	1	1	2	0.0173567	0.000110451	0.95624	0	0	0	0	0	0	0	0	0	1	0	0	0	0	0	0	0	0	0	0	0	0	0	0	0	0	0	0	0	2	0	0	0	0	0	0
gi|406885812	Hyallela Azteca	NCBInr	F102294	5.15445	57619.3	3.14815	58.63	1	1	10	0.0173553	0.000110442	0.95635	0	0	0	0	0	0	0	0	0	0	0	1	0	1	0	0	0	0	0	0	0	0	0	0	0	0	0	0	0	0	0	7	0	3	0	0
gi|517049412	Gammarus Pulex	NCBInr	F102295	5.45348	63688.2	2.41796	66.84	1	1	11	0.0172717	0.00010991	0.95646	0	0	0	0	0	0	0	0	0	0	0	1	1	0	0	0	0	0	0	0	0	0	0	0	0	0	0	0	0	0	0	8	3	0	0	0
Contig_Gammarus_90_129908_fr3	Gammarus Fossarum	GFOSS	F102282	4.7016	40531	6.44258	56.81	1	1	7	0.0172707	0.000109904	0.95657	1	0	0	0	0	0	0	0	0	0	0	0	0	0	0	0	0	0	0	0	7	0	0	0	0	0	0	0	0	0	0	0	0	0	0	0
Contig_Gammarus_90_49129_fr1	Hyallela Azteca	GFOSS	F102192	9.78564	23207.6	7.46269	82.23	1	1	4	0.0172358	0.000109681	0.95668	0	0	0	1	1	0	0	0	0	0	0	0	0	0	0	0	0	0	0	0	0	0	0	3	1	0	0	0	0	0	0	0	0	0	0	0
gi|157897	Parhyale Hawaiensis	NCBInr	F102293	4.36372	17539.6	8.3871	62.5	1	1	3	0.0171041	0.000108844	0.956898	0	0	0	0	0	0	0	0	0	0	0	0	0	0	1	0	0	0	0	0	0	0	0	0	0	0	0	0	0	0	0	0	0	0	3	0
gi|401606251	Parhyale Hawaiensis	NCBInr	F102293	4.67277	17579.9	8.49673	62.5	1	1	3	0.017065	0.000108595	0.957006	0	0	0	0	0	0	0	0	0	0	0	0	0	0	1	0	0	0	0	0	0	0	0	0	0	0	0	0	0	0	0	0	0	0	3	0
gi|119930610	Gammarus Fossarum	NCBInr	F102284	11.2204	11793.6	16.9811	54.74	1	1	2	0.0169584	0.000107916	0.957331	0	0	0	0	0	0	0	0	0	0	1	0	0	0	0	0	0	0	0	0	0	0	0	0	0	0	0	0	0	0	2	0	0	0	0	0
gi|321449755	Gammarus Roeseli	Daphnia Pulex	F102291	6.09924	29637	1.94553	26.55	1	1	5	0.0168708	0.000107359	0.957869	0	0	0	0	0	0	0	1	0	0	0	0	0	0	0	0	0	0	0	0	0	0	0	0	0	0	0	5	0	0	0	0	0	0	0	0
gi|148298752	Gammarus Roeseli	NCBInr	F102296	4.65964	29652.6	11.0687	74.41	1	1	5	0.0168619	0.000107303	0.957976	0	0	0	0	0	0	0	0	0	0	0	0	1	0	0	0	0	0	0	0	0	0	0	0	0	0	0	0	0	0	0	0	5	0	0	0
gi|321479300	Gammarus Pulex	Daphnia Pulex	F102288	7.55224	18035.1	7.40741	18.31	1	1	3	0.0166343	0.000105854	0.958189	0	0	0	0	0	0	1	0	0	0	0	0	0	0	0	0	0	0	0	0	0	0	0	0	0	0	3	0	0	0	0	0	0	0	0	0
gi|602596383	Parhyale Hawaiensis	NCBInr	F102293	6.38892	36073.4	5.88235	70.46	1	1	6	0.0166327	0.000105844	0.958295	0	0	0	0	0	0	0	0	0	0	0	0	0	1	1	0	0	0	0	0	0	0	0	0	0	0	0	0	0	0	0	0	0	3	3	0
gi|321466704	Parhyale Hawaiensis	Daphnia Pulex	F102196	8.41213	18051.9	4.29448	22.12	1	1	3	0.0166188	0.000105755	0.9584	0	0	0	0	0	0	0	0	0	1	0	0	0	0	0	0	0	0	0	0	0	0	0	0	0	0	0	0	0	3	0	0	0	0	0	0
gi|321467425	Gammarus Roeseli	Daphnia Pulex	F102291	9.14147	30113.7	1.94553	26.55	1	1	5	0.0166038	0.00010566	0.958612	0	0	0	0	0	0	0	1	0	0	0	0	0	0	0	0	0	0	0	0	0	0	0	0	0	0	0	5	0	0	0	0	0	0	0	0
Contig_Gammarus_90_205449_fr3	Gammarus Pulex	GFOSS	F102287	8.18067	12053	13.4615	48.93	1	1	2	0.0165934	0.000105593	0.958717	0	1	0	0	0	0	0	0	0	0	0	0	0	0	0	0	0	0	0	0	0	2	0	0	0	0	0	0	0	0	0	0	0	0	0	0
isotig10000_Frame_6	Parhyale Hawaiensis	PHAWA	F102197	4.68182	36220.8	6.23145	82.66	1	1	6	0.0165651	0.000105413	0.958823	0	0	0	0	0	0	0	0	0	0	0	0	0	0	0	0	0	0	0	1	0	0	0	0	0	0	0	0	0	0	0	0	0	0	0	0
isotig13365_Frame_1	Hyallela Azteca	PHAWA	F102194	4.62753	36225.6	6.26866	82.12	1	1	6	0.0165629	0.000105399	0.958928	0	0	0	0	0	0	0	0	0	0	0	0	0	0	0	0	0	0	1	0	0	0	0	0	0	0	0	0	0	0	0	0	0	0	0	0
gi|321471658	Parhyale Hawaiensis	Daphnia Pulex	F102196	7.07394	36259.8	1.90476	23.24	1	1	6	0.0165473	0.0001053	0.959139	0	0	0	0	0	0	0	0	0	1	0	0	0	0	0	0	0	0	0	0	0	0	0	0	0	0	0	0	0	6	0	0	0	0	0	0
Contig_Gammarus_90_626_fr4	Gammarus Fossarum	GFOSS	F102282	9.18548	66588.3	3.33919	71.72	1	1	11	0.0165194	0.000105123	0.959349	1	0	0	0	0	0	0	0	0	0	0	0	0	0	0	0	0	0	0	0	11	0	0	0	0	0	0	0	0	0	0	0	0	0	0	0
isotig32434_Frame_1	Hyallela Azteca	PHAWA	F102194	10.938	18178.7	6.28931	48.85	1	1	3	0.0165029	0.000105018	0.959559	0	0	0	0	0	0	0	0	0	0	0	0	0	0	0	0	0	0	1	0	0	0	0	0	0	0	0	0	0	0	0	0	0	0	0	0
GIAFTRM02H54C2_Frame_1	Gammarus Roeseli	PHAWA	F102292	6.57555	18184.1	11.7284	51.89	1	1	3	0.0164979	0.000104986	0.959664	0	0	0	0	0	0	0	0	0	0	0	0	0	0	0	0	0	1	0	0	0	0	0	0	0	0	0	0	0	0	0	0	0	0	0	0
isotig13395_Frame_2	Gammarus Roeseli	PHAWA	F102292	9.90009	36401.6	5.50459	69.49	1	1	6	0.0164828	0.00010489	0.959874	0	0	0	0	0	0	0	0	0	0	0	0	0	0	0	0	1	1	0	0	0	0	0	0	0	0	0	0	0	0	0	0	0	0	0	0
isotig06603_Frame_2	Gammarus Roeseli	PHAWA	F102292	8.51564	79674.5	3.06407	89.71	1	1	13	0.0163164	0.000103831	0.959978	0	0	0	0	0	0	0	0	0	0	0	0	0	0	0	1	1	1	0	0	0	0	0	0	0	0	0	0	0	0	0	0	0	0	0	1
Contig_Gammarus_90_4737_fr3	Gammarus Pulex	GFOSS	F102287	8.22239	37012.8	9.67742	78.93	1	1	6	0.0162106	0.000103158	0.960081	1	1	0	0	0	0	0	0	0	0	0	0	0	0	0	0	0	0	0	0	1	5	0	0	0	0	0	0	0	0	0	0	0	0	0	0
gi|11908130	Gammarus Fossarum	NCBInr	F102284	5.28485	55551.8	2.50965	74.28	1	1	9	0.0162011	0.000103097	0.960184	0	0	0	0	0	0	0	0	0	0	1	0	0	0	0	0	0	0	0	0	0	0	0	0	0	0	0	0	0	0	9	0	0	0	0	0
Contig_Gammarus_90_11705_fr4	Gammarus Fossarum	GFOSS	F102282	6.34404	55910.1	3.65112	106.92	1	1	9	0.0160973	0.000102437	0.960492	1	0	0	0	0	0	0	0	0	0	0	0	0	0	0	0	0	0	0	0	9	0	0	0	0	0	0	0	0	0	0	0	0	0	0	0
gi|158936884	Gammarus Roeseli	NCBInr	F102296	6.61619	62235.5	2.7027	77.9	1	1	10	0.016068	0.00010225	0.960594	0	0	0	0	0	0	0	0	0	0	0	0	1	0	0	0	0	0	0	0	0	0	0	0	0	0	0	0	0	0	0	0	10	0	0	0
Contig_Gammarus_90_44264_fr2	Gammarus Pulex	GFOSS	F102287	10.3221	24907.5	5.42986	61.08	1	1	4	0.0160594	0.000102196	0.960696	0	1	0	0	0	0	0	0	0	0	0	0	0	0	0	0	0	0	0	0	0	4	0	0	0	0	0	0	0	0	0	0	0	0	0	0
Contig_Gammarus_90_22123_fr4	Gammarus Roeseli	GFOSS	F102290	9.79878	12533.2	10.7143	61.57	1	1	2	0.0159576	0.000101548	0.960798	0	0	1	0	0	0	0	0	0	0	0	0	0	0	0	0	0	0	0	0	0	0	2	0	0	0	0	0	0	0	0	0	0	0	0	0
gi|321455336	Gammarus Roeseli	Daphnia Pulex	F102291	6.30913	88774.6	0.75	32.07	1	1	14	0.0157703	0.000100356	0.9611	0	0	0	0	0	0	0	1	1	0	0	0	0	0	0	0	0	0	0	0	0	0	0	0	0	0	0	7	7	0	0	0	0	0	0	0
gi|558160607	Gammarus Pulex	NCBInr	F102295	6.69491	38115.5	3.56083	70.29	1	1	6	0.0157416	0.000100173	0.961301	0	0	0	0	0	0	0	0	0	0	1	1	0	1	0	0	0	0	0	0	0	0	0	0	0	0	0	0	0	0	2	2	0	2	0	0
Contig_Gammarus_90_11694_fr6	Gammarus Roeseli	GFOSS	F102290	6.80788	19224.4	5.14286	58.55	1	1	3	0.0156051	9.93048e-05	0.961599	0	0	1	0	0	0	0	0	0	0	0	0	0	0	0	0	0	0	0	0	0	0	3	0	0	0	0	0	0	0	0	0	0	0	0	0
gi|321457501	Gammarus Roeseli	Daphnia Pulex	F102291	8.3215	19268.6	2.77778	23.21	1	1	3	0.0155694	9.90773e-05	0.961699	0	0	0	0	0	0	1	1	0	0	0	0	0	0	0	0	0	0	0	0	0	0	0	0	0	0	2	1	0	0	0	0	0	0	0	0
GIAFTRM01DACB4_Frame_3	Parhyale Hawaiensis	PHAWA	F102197	5.59692	12975.5	11.5044	56.05	1	1	2	0.0154136	9.80861e-05	0.962093	0	0	0	0	0	0	0	0	0	0	0	0	0	0	0	0	0	0	0	1	0	0	0	0	0	0	0	0	0	0	0	0	0	0	0	0
gi|167043412	Hyallela Azteca	NCBInr	F102294	5.42936	45825.8	3.22581	55.49	1	1	7	0.0152752	9.72055e-05	0.962482	0	0	0	0	0	0	0	0	0	0	0	0	0	1	0	0	0	0	0	0	0	0	0	0	0	0	0	0	0	0	0	0	0	7	0	0
gi|15928608	Hyallela Azteca	NCBInr	F102294	9.76371	32905.2	4.36242	79.85	1	1	5	0.0151952	9.66959e-05	0.962579	0	0	0	0	0	0	0	0	0	0	0	0	0	1	0	0	0	0	0	0	0	0	0	0	0	0	0	0	0	0	0	0	0	5	0	0
gi|321470381	Parhyale Hawaiensis	Daphnia Pulex	F102196	8.928	13185	9.2437	28.27	1	1	2	0.0151688	9.6528e-05	0.962772	0	0	0	0	0	0	0	0	0	1	0	0	0	0	0	0	0	0	0	0	0	0	0	0	0	0	0	0	0	2	0	0	0	0	0	0
Contig_Gammarus_90_206559_fr3	Hyallela Azteca	GFOSS	F102192	6.8066	26402.7	7.08333	74.8	1	1	4	0.0151499	9.64081e-05	0.962869	0	0	0	1	0	0	0	0	0	0	0	0	0	0	0	0	0	0	0	0	0	0	0	4	0	0	0	0	0	0	0	0	0	0	0	0
gi|321466996	Gammarus Fossarum	Daphnia Pulex	F102283	10.2421	26502.2	4.72103	31.92	1	1	4	0.0150931	9.60464e-05	0.962965	0	0	0	0	0	1	0	0	0	0	0	0	0	0	0	0	0	0	0	0	0	0	0	0	0	4	0	0	0	0	0	0	0	0	0	0
isotig21604_Frame_3	Hyallela Azteca	PHAWA	F102194	8.76826	33393.8	3.367	62.28	1	1	5	0.0149728	9.52811e-05	0.963156	0	0	0	0	0	0	0	0	0	0	0	0	0	0	0	0	0	0	1	0	0	0	0	0	0	0	0	0	0	0	0	0	0	0	0	0
Contig_Gammarus_90_112442_fr6	Gammarus Roeseli	GFOSS	F102290	11.8074	20067.3	6.04396	84.39	1	1	3	0.0149497	9.5134e-05	0.963251	0	0	1	0	0	0	0	0	0	0	0	0	0	0	0	0	0	0	0	0	0	0	3	0	0	0	0	0	0	0	0	0	0	0	0	0
gi|321478185	Parhyale Hawaiensis	Daphnia Pulex	F102196	8.83978	26884.4	4.47154	26.82	1	1	4	0.0148785	9.46808e-05	0.963535	0	0	0	0	0	0	0	0	0	1	0	0	0	0	0	0	0	0	0	0	0	0	0	0	0	0	0	0	0	4	0	0	0	0	0	0
gi|524916025	Parhyale Hawaiensis	NCBInr	F102293	5.39546	47047.9	4.84988	80.4	1	1	7	0.0148785	9.46805e-05	0.96363	0	0	0	0	0	0	0	0	0	0	1	0	0	1	1	0	0	0	0	0	0	0	0	0	0	0	0	0	0	0	2	0	0	4	1	0
gi|4927286	Gammarus Roeseli	NCBInr	F102296	6.43621	47247.3	5.06912	69.53	1	1	7	0.0148157	9.4281e-05	0.963913	0	0	0	0	0	0	0	0	0	0	0	0	1	0	1	0	0	0	0	0	0	0	0	0	0	0	0	0	0	0	0	0	6	0	1	0
Contig_Gammarus_90_207385_fr5	Gammarus Fossarum	GFOSS	F102282	9.77624	40791.9	7.62943	56.5	1	1	6	0.0147088	9.36008e-05	0.9641	1	0	0	0	0	0	0	0	0	0	0	0	0	0	0	0	0	0	0	0	6	0	0	0	0	0	0	0	0	0	0	0	0	0	0	0
isotig05962_Frame_6	Parhyale Hawaiensis	PHAWA	F102197	4.65631	20432.8	6.62983	62.73	1	1	3	0.0146823	9.34321e-05	0.964194	0	0	0	0	0	0	0	0	0	0	0	0	0	0	0	0	0	0	0	1	0	0	0	0	0	0	0	0	0	0	0	0	0	0	0	0
Contig_Gammarus_90_133946_fr3	Gammarus Pulex	GFOSS	F102287	9.67319	54737.6	2.26337	61.41	1	1	8	0.0146152	9.30052e-05	0.96438	0	1	0	0	0	0	0	0	0	0	0	0	0	0	0	0	0	0	0	0	0	8	0	0	0	0	0	0	0	0	0	0	0	0	0	0
gi|17541180	Gammarus Pulex	NCBInr	F102295	9.78677	34362.2	8.6262	66.15	1	1	5	0.0145509	9.25959e-05	0.964565	0	0	0	0	0	0	0	0	0	0	0	1	0	0	0	0	0	0	0	0	0	0	0	0	0	0	0	0	0	0	0	5	0	0	0	0
gi|321457444	Gammarus Roeseli	Daphnia Pulex	F102291	8.99573	34516.5	3.37838	33.64	1	1	5	0.0144858	9.21818e-05	0.964657	0	0	0	0	0	0	0	1	0	0	0	0	0	0	0	0	0	0	0	0	0	0	0	0	0	0	0	5	0	0	0	0	0	0	0	0
gi|505936475	Hyallela Azteca	NCBInr	F102294	5.33269	48565.4	1.58371	54.94	1	1	7	0.0144136	9.17221e-05	0.964841	0	0	0	0	0	0	0	0	0	0	0	0	0	1	0	0	0	0	0	0	0	0	0	0	0	0	0	0	0	0	0	0	0	7	0	0
Contig_Gammarus_90_209857_fr1	Gammarus Roeseli	GFOSS	F102290	6.22739	13986.8	12.3967	69.57	1	1	2	0.0142992	9.09943e-05	0.965572	0	0	1	0	0	0	0	0	0	0	0	0	0	0	0	0	0	0	0	0	0	0	2	0	0	0	0	0	0	0	0	0	0	0	0	0
Contig_Gammarus_90_203615_fr3	Hyallela Azteca	GFOSS	F102192	10.8245	21044.3	4.86486	54.13	1	1	3	0.0142557	9.07174e-05	0.965663	0	0	0	1	0	0	0	0	0	0	0	0	0	0	0	0	0	0	0	0	0	0	0	3	0	0	0	0	0	0	0	0	0	0	0	0
gi|358342849	Gammarus Roeseli	NCBInr	F102296	9.4037	63678.3	2.6455	76.42	1	1	9	0.0141335	8.99402e-05	0.965934	0	0	0	0	0	0	0	0	0	0	0	1	1	0	0	0	0	0	0	0	0	0	0	0	0	0	0	0	0	0	0	6	3	0	0	0
Contig_Gammarus_90_199336_fr2	Gammarus Roeseli	GFOSS	F102290	5.28669	14151.2	7.31707	58.35	1	1	2	0.0141331	8.99375e-05	0.966024	0	0	1	0	0	0	0	0	0	0	0	0	0	0	0	0	0	0	0	0	0	0	2	0	0	0	0	0	0	0	0	0	0	0	0	0
gi|321443242	Parhyale Hawaiensis	Daphnia Pulex	F102196	4.76693	7111.46	17.1429	20.29	1	1	1	0.0140618	8.94837e-05	0.966203	0	0	0	0	0	0	0	0	0	1	0	0	0	0	0	0	0	0	0	0	0	0	0	0	0	0	0	0	0	1	0	0	0	0	0	0
isotig08097_Frame_1	Gammarus Roeseli	PHAWA	F102292	9.83308	64143.3	2.08333	56.52	1	1	9	0.0140311	8.92881e-05	0.966472	0	0	0	0	0	0	0	0	0	0	0	0	0	0	0	0	1	1	0	0	0	0	0	0	0	0	0	0	0	0	0	0	0	0	0	0
gi|321457956	Gammarus Roeseli	Daphnia Pulex	F102291	9.02952	35739.1	2.64706	45.37	1	1	5	0.0139903	8.90285e-05	0.966561	0	0	0	0	0	0	1	1	0	0	0	0	0	0	0	0	0	0	0	0	0	0	0	0	0	0	2	3	0	0	0	0	0	0	0	0
gi|321470593	Hyallela Azteca	Daphnia Pulex	F102193	9.06873	21651.3	6.41711	26.9	1	1	3	0.013856	8.81739e-05	0.966737	0	0	0	0	0	0	0	0	1	0	0	0	0	0	0	0	0	0	0	0	0	0	0	0	0	0	0	0	3	0	0	0	0	0	0	0
gi|321455719	Gammarus Fossarum	Daphnia Pulex	F102283	9.11162	29039.4	2.24719	23.59	1	1	4	0.0137744	8.76547e-05	0.967176	0	0	0	0	0	1	0	0	0	0	0	0	0	0	0	0	0	0	0	0	0	0	0	0	0	4	0	0	0	0	0	0	0	0	0	0
gi|321453101	Gammarus Pulex	Daphnia Pulex	F102288	9.22049	14565.5	3.93701	19.51	1	1	2	0.0137311	8.7379e-05	0.967351	0	0	0	0	0	0	1	0	0	0	0	0	0	0	0	0	0	0	0	0	0	0	0	0	0	0	2	0	0	0	0	0	0	0	0	0
gi|387571563	Gammarus Pulex	NCBInr	F102295	4.60244	21928.6	11.399	52.7	1	1	3	0.0136808	8.70591e-05	0.967788	0	0	0	0	0	0	0	0	0	0	0	1	0	0	0	0	0	0	0	0	0	0	0	0	0	0	0	0	0	0	0	3	0	0	0	0
gi|652487293	Hyallela Azteca	NCBInr	F102294	6.20592	43964.6	2.59067	56.2	1	1	6	0.0136473	8.68462e-05	0.967874	0	0	0	0	0	0	0	0	0	0	0	0	0	1	0	0	0	0	0	0	0	0	0	0	0	0	0	0	0	0	0	0	0	6	0	0
GIB53OK01A0S4N_Frame_3	Parhyale Hawaiensis	PHAWA	F102197	9.04266	14749.1	11.9403	52.71	1	1	2	0.0135602	8.62915e-05	0.968047	0	0	0	0	0	0	0	0	0	0	0	0	0	0	0	0	0	0	0	1	0	0	0	0	0	0	0	0	0	0	0	0	0	0	0	0
GIAFTRM01AD1Q1_Frame_3	Parhyale Hawaiensis	PHAWA	F102197	5.56752	14791.7	9.52381	55.15	1	1	2	0.0135211	8.60431e-05	0.968133	0	0	0	0	0	0	0	0	0	0	0	0	0	0	0	0	0	0	0	1	0	0	0	0	0	0	0	0	0	0	0	0	0	0	0	0
gi|328899820	Gammarus Roeseli	NCBInr	F102296	9.90209	22302.2	6.18557	56.52	1	1	3	0.0134516	8.56006e-05	0.968391	0	0	0	0	0	0	0	0	0	0	0	1	1	0	0	0	0	0	0	0	0	0	0	0	0	0	0	0	0	0	0	1	2	0	0	0
gi|664055314	Gammarus Fossarum	NCBInr	F102284	6.55812	59811.9	2.31317	66.98	1	1	8	0.0133753	8.51148e-05	0.968476	0	0	0	0	0	0	0	0	0	0	1	0	0	0	0	0	0	0	0	0	0	0	0	0	0	0	0	0	0	0	8	0	0	0	0	0
gi|507689601	Gammarus Roeseli	NCBInr	F102296	5.37021	52731	2.1322	66.63	1	1	7	0.0132749	8.44762e-05	0.969153	0	0	0	0	0	0	0	0	0	0	0	0	1	0	0	0	0	0	0	0	0	0	0	0	0	0	0	0	0	0	0	0	7	0	0	0
Contig_Gammarus_90_116383_fr1	Parhyale Hawaiensis	GFOSS	F102195	6.39168	30284.7	10.1887	94.26	1	1	4	0.013208	8.40504e-05	0.969405	0	0	0	0	1	0	0	0	0	0	0	0	0	0	0	0	0	0	0	0	0	0	0	0	4	0	0	0	0	0	0	0	0	0	0	0
gi|358401304	Parhyale Hawaiensis	NCBInr	F102293	4.871	129351	0.94583	69.55	1	1	17	0.0131425	8.36337e-05	0.969489	0	0	0	0	0	0	0	0	0	0	0	0	0	1	1	0	0	0	0	0	0	0	0	0	0	0	0	0	0	0	0	0	0	7	10	0
Contig_Gammarus_90_20601_fr1	Gammarus Fossarum	GFOSS	F102282	9.58036	38137.2	2.03488	46.81	1	1	5	0.0131105	8.34302e-05	0.969739	1	0	0	0	0	0	0	0	0	0	0	0	0	0	0	0	0	0	0	0	5	0	0	0	0	0	0	0	0	0	0	0	0	0	0	0
gi|321460464	Gammarus Fossarum	Daphnia Pulex	F102283	8.73161	7645.67	11.5942	24.49	1	1	1	0.0130793	8.32314e-05	0.969906	0	0	0	0	0	1	0	0	0	0	0	0	0	0	0	0	0	0	0	0	0	0	0	0	0	1	0	0	0	0	0	0	0	0	0	0
isotig22585_Frame_4	Gammarus Roeseli	PHAWA	F102292	9.3945	30599.6	3.97112	50.09	1	1	4	0.013072	8.31853e-05	0.969989	0	0	0	0	0	0	0	0	0	0	0	0	0	0	0	0	0	1	1	0	0	0	0	0	0	0	0	0	0	0	0	0	0	0	0	0
Contig_Gammarus_90_31417_fr1	Parhyale Hawaiensis	GFOSS	F102195	5.54033	15355.8	9.28571	53.85	1	1	2	0.0130244	8.2882e-05	0.970155	0	0	0	0	1	0	0	0	0	0	0	0	0	0	0	0	0	0	0	0	0	0	0	0	2	0	0	0	0	0	0	0	0	0	0	0
gi|321470602	Gammarus Fossarum	Daphnia Pulex	F102283	8.83558	54076.5	1.60321	25.48	1	1	7	0.0129446	8.23743e-05	0.970485	0	0	0	0	0	1	1	1	1	0	0	0	0	0	0	0	0	0	0	0	0	0	0	0	0	3	2	1	1	0	0	0	0	0	0	0
gi|18378600	Gammarus Roeseli	NCBInr	F102296	5.95085	15460.7	6.61765	58.55	1	1	2	0.012936	8.23195e-05	0.970568	0	0	0	0	0	0	0	0	0	0	0	0	1	0	0	0	0	0	0	0	0	0	0	0	0	0	0	0	0	0	0	0	2	0	0	0
gi|321455538	Gammarus Roeseli	Daphnia Pulex	F102291	6.45998	77494	1.03397	48.66	1	1	10	0.0129042	8.21173e-05	0.970814	0	0	0	0	0	0	0	1	0	0	0	0	0	0	0	0	0	0	0	0	0	0	0	0	0	0	0	10	0	0	0	0	0	0	0	0
Contig_Gammarus_90_125528_fr5	Gammarus Pulex	GFOSS	F102287	9.86176	55150.3	3.67347	89.79	1	1	7	0.0126926	8.07705e-05	0.971058	0	1	0	0	0	0	0	0	0	0	0	0	0	0	0	0	0	0	0	0	0	7	0	0	0	0	0	0	0	0	0	0	0	0	0	0
GIB53OK02GMIB6_Frame_6	Parhyale Hawaiensis	PHAWA	F102197	8.83466	15905	6.33803	51.11	1	1	2	0.0125747	8.00202e-05	0.971298	0	0	0	0	0	0	0	0	0	0	0	0	0	0	0	0	0	0	0	1	0	0	0	0	0	0	0	0	0	0	0	0	0	0	0	0
Contig_Gammarus_90_22220_fr4	Gammarus Roeseli	GFOSS	F102290	9.88527	31819.9	2.53623	43.82	1	1	4	0.0125708	7.99953e-05	0.971378	0	0	1	0	0	0	0	0	0	0	0	0	0	0	0	0	0	0	0	0	0	0	4	0	0	0	0	0	0	0	0	0	0	0	0	0
gi|321457308	Gammarus Roeseli	Daphnia Pulex	F102291	6.33556	56082.9	2.71845	83.66	1	1	7	0.0124815	7.94274e-05	0.971537	0	0	0	0	0	0	1	1	0	0	0	0	0	0	0	0	0	0	0	0	0	0	0	0	0	0	1	6	0	0	0	0	0	0	0	0
GAP9EXG06GVA10_Frame_2	Parhyale Hawaiensis	PHAWA	F102197	8.41612	16028.1	9.92908	69.49	1	1	2	0.0124781	7.94057e-05	0.971616	0	0	0	0	0	0	0	0	0	0	0	0	0	0	0	0	0	0	0	1	0	0	0	0	0	0	0	0	0	0	0	0	0	0	0	0
gi|195038221	Hyallela Azteca	NCBInr	F102294	7.58956	40164.5	4.67033	71.55	1	1	5	0.0124488	7.92192e-05	0.971775	0	0	0	0	0	0	0	0	0	0	0	0	0	1	0	0	0	0	0	0	0	0	0	0	0	0	0	0	0	0	0	0	0	5	0	0
GIB53OK01A0DIE_Frame_1	Parhyale Hawaiensis	PHAWA	F102197	7.92882	16107.7	22.1429	42.3	1	1	2	0.0124165	7.90134e-05	0.971854	0	0	0	0	0	0	0	0	0	0	0	0	0	0	0	0	0	0	0	1	0	0	0	0	0	0	0	0	0	0	0	0	0	0	0	0
gi|321471077	Gammarus Pulex	Daphnia Pulex	F102288	5.85035	64728.7	1.36286	22.79	1	1	8	0.0123593	7.86494e-05	0.972169	0	0	0	0	0	0	1	1	0	0	0	0	0	0	0	0	0	0	0	0	0	0	0	0	0	0	7	1	0	0	0	0	0	0	0	0
gi|321457350	Hyallela Azteca	Daphnia Pulex	F102193	9.7424	8126.25	14.2857	26.3	1	1	1	0.0123058	7.83091e-05	0.972247	0	0	0	0	0	0	0	0	1	0	0	0	0	0	0	0	0	0	0	0	0	0	0	0	0	0	0	0	1	0	0	0	0	0	0	0
GIAFTRM02GT4U7_Frame_5	Parhyale Hawaiensis	PHAWA	F102197	5.34593	8147.85	19.7183	65.16	1	1	1	0.0122732	7.81016e-05	0.972325	0	0	0	0	0	0	0	0	0	0	0	0	0	0	0	0	0	0	0	1	0	0	0	0	0	0	0	0	0	0	0	0	0	0	0	0
gi|321468142	Hyallela Azteca	Daphnia Pulex	F102193	7.19846	66052.5	1.57068	32.75	1	1	8	0.0121116	7.70732e-05	0.972557	0	0	0	0	0	0	0	0	1	0	0	0	0	0	0	0	0	0	0	0	0	0	0	0	0	0	0	0	8	0	0	0	0	0	0	0
Contig_Gammarus_90_101957_fr3	Gammarus Pulex	GFOSS	F102287	10.0722	24845.4	5	53.35	1	1	3	0.0120747	7.68383e-05	0.972634	0	1	0	0	0	0	0	0	0	0	0	0	0	0	0	0	0	0	0	0	0	3	0	0	0	0	0	0	0	0	0	0	0	0	0	0
gi|169410910	Hyallela Azteca	NCBInr	F102294	5.39603	24898.9	8.40708	62.94	1	1	3	0.0120487	7.66733e-05	0.972941	0	0	0	0	0	0	0	0	0	0	1	0	0	1	0	0	0	0	0	0	0	0	0	0	0	0	0	0	0	0	1	0	0	2	0	0
Contig_Gammarus_90_75554_fr6	Hyallela Azteca	GFOSS	F102192	10.4283	8329.45	9.45946	41.2728	1	1	1	0.0120056	7.63987e-05	0.97317	0	0	0	1	0	0	0	0	0	0	0	0	0	0	0	0	0	0	0	0	0	0	0	1	0	0	0	0	0	0	0	0	0	0	0	0
Contig_Gammarus_90_158454_fr5	Gammarus Fossarum	GFOSS	F102282	8.50557	33844.7	4.15225	61.44	1	1	4	0.0118187	7.52095e-05	0.973551	1	0	0	0	0	0	0	0	0	0	0	0	0	0	0	0	0	0	0	0	4	0	0	0	0	0	0	0	0	0	0	0	0	0	0	0
GIAFTRM01CI4JM_Frame_4	Hyallela Azteca	PHAWA	F102194	4.92422	17024.2	7.94702	59.18	1	1	2	0.011748	7.47595e-05	0.973625	0	0	0	0	0	0	0	0	0	0	0	0	0	0	0	0	0	0	1	0	0	0	0	0	0	0	0	0	0	0	0	0	0	0	0	0
Contig_Gammarus_90_195669_fr1	Gammarus Fossarum	GFOSS	F102282	6.90101	17249.3	11.6129	50.68	1	1	2	0.0115947	7.37838e-05	0.973922	1	0	0	0	0	0	0	0	0	0	0	0	0	0	0	0	0	0	0	0	2	0	0	0	0	0	0	0	0	0	0	0	0	0	0	0
gi|321457478	Parhyale Hawaiensis	Daphnia Pulex	F102196	8.98628	25874.3	3.9823	25.23	1	1	3	0.0115945	7.3783e-05	0.973996	0	0	0	0	0	0	0	0	0	1	0	0	0	0	0	0	0	0	0	0	0	0	0	0	0	0	0	0	0	3	0	0	0	0	0	0
gi|321455221	Hyallela Azteca	Daphnia Pulex	F102193	4.74965	8675.34	7.69231	19.91	1	1	1	0.0115269	7.33527e-05	0.974217	0	0	0	0	0	0	0	0	1	0	0	0	0	0	0	0	0	0	0	0	0	0	0	0	0	0	0	0	1	0	0	0	0	0	0	0
Contig_Gammarus_90_2737_fr5	Gammarus Roeseli	GFOSS	F102290	9.24012	78394.9	3.04709	89.71	1	1	9	0.0114803	7.30563e-05	0.974363	0	0	1	0	0	0	0	0	0	0	0	0	0	0	0	0	0	0	0	0	0	0	9	0	0	0	0	0	0	0	0	0	0	0	0	0
gi|576698220	Gammarus Pulex	NCBInr	F102295	5.48512	226598	0.708144	109.05	1	1	26	0.011474	7.30162e-05	0.974436	0	0	0	0	0	0	0	0	0	0	0	1	1	1	1	0	0	0	0	0	0	0	0	0	0	0	0	0	0	0	0	10	8	1	7	0
gi|321478199	Gammarus Roeseli	Daphnia Pulex	F102291	7.36112	105055	0.640342	27.21	1	1	12	0.0114226	7.2689e-05	0.974727	0	0	0	0	0	0	1	1	1	0	0	0	0	0	0	0	0	0	0	0	0	0	0	0	0	0	6	5	1	0	0	0	0	0	0	0
gi|646703089	Gammarus Roeseli	NCBInr	F102296	10.8911	17518.8	8.44156	52.54	1	1	2	0.0114163	7.2649e-05	0.9748	0	0	0	0	0	0	0	0	0	0	0	1	1	0	0	0	0	0	0	0	0	0	0	0	0	0	0	0	0	0	0	1	1	0	0	0
gi|62083325	Gammarus Roeseli	NCBInr	F102296	10.8842	17620.9	8.3871	52.54	1	1	2	0.0113502	7.22278e-05	0.974944	0	0	0	0	0	0	0	0	0	0	0	1	1	0	0	0	0	0	0	0	0	0	0	0	0	0	0	0	0	0	0	1	1	0	0	0
gi|321469677	Hyallela Azteca	Daphnia Pulex	F102193	8.63081	17946.9	9.09091	19.69	1	1	2	0.011144	7.09159e-05	0.975159	0	0	0	0	0	0	0	0	1	0	0	0	0	0	0	0	0	0	0	0	0	0	0	0	0	0	0	0	2	0	0	0	0	0	0	0
gi|321455254	Parhyale Hawaiensis	Daphnia Pulex	F102196	9.52525	36011.6	3.60656	22.96	1	1	4	0.0111075	7.06839e-05	0.975301	0	0	0	0	0	0	0	0	0	1	0	0	0	0	0	0	0	0	0	0	0	0	0	0	0	0	0	0	0	4	0	0	0	0	0	0
Contig_Gammarus_90_201903_fr1	Gammarus Pulex	GFOSS	F102287	9.78753	27079.8	7.81893	78.78	1	1	3	0.0110784	7.04982e-05	0.975371	0	1	0	0	0	0	0	0	0	0	0	0	0	0	0	0	0	0	0	0	0	3	0	0	0	0	0	0	0	0	0	0	0	0	0	0
Contig_Gammarus_90_204057_fr6	Gammarus Fossarum	GFOSS	F102282	10.162	36116.1	3.4375	59.5	1	1	4	0.0110754	7.04794e-05	0.975442	1	0	0	0	0	0	0	0	0	0	0	0	0	0	0	0	0	0	0	0	4	0	0	0	0	0	0	0	0	0	0	0	0	0	0	0
Contig_Gammarus_90_195672_fr3	Gammarus Fossarum	GFOSS	F102282	9.06367	18114	9.43396	56.99	1	1	2	0.0110412	7.02615e-05	0.975582	1	0	0	0	0	0	0	0	0	0	0	0	0	0	0	0	0	0	0	0	2	0	0	0	0	0	0	0	0	0	0	0	0	0	0	0
gi|321465309	Gammarus Roeseli	Daphnia Pulex	F102291	6.97482	126806	0.616197	36.84	1	1	14	0.0110405	7.02572e-05	0.975653	0	0	0	0	0	0	1	1	0	0	0	0	0	0	0	0	0	0	0	0	0	0	0	0	0	0	8	6	0	0	0	0	0	0	0	0
Contig_Gammarus_90_112068_fr1	Gammarus Roeseli	GFOSS	F102290	9.25653	27204.9	6.93878	105.9	1	1	3	0.0110274	7.0174e-05	0.975723	0	0	1	0	0	0	0	0	0	0	0	0	0	0	0	0	0	0	0	0	0	0	3	0	0	0	0	0	0	0	0	0	0	0	0	0
gi|336454478	Parhyale Hawaiensis	NCBInr	F102293	5.12081	72701.4	2.1374	80.5	1	1	8	0.0110039	7.00245e-05	0.975863	0	0	0	0	0	0	0	0	0	0	0	0	0	0	1	0	0	0	0	0	0	0	0	0	0	0	0	0	0	0	0	0	0	0	8	0
gi|321468387	Gammarus Fossarum	Daphnia Pulex	F102283	6.03852	81871.6	0.813008	28.45	1	1	9	0.0109928	6.99539e-05	0.975933	0	0	0	0	0	1	0	0	0	0	0	0	0	0	0	0	0	0	0	0	0	0	0	0	0	9	0	0	0	0	0	0	0	0	0	0
gi|321472205	Gammarus Fossarum	Daphnia Pulex	F102283	9.34486	100208	0.565611	33.63	1	1	11	0.0109772	6.98542e-05	0.976073	0	0	0	0	0	1	0	0	0	0	0	0	0	0	0	0	0	0	0	0	0	0	0	0	0	11	0	0	0	0	0	0	0	0	0	0
gi|652925704	Parhyale Hawaiensis	NCBInr	F102293	5.31291	27377.8	4.52675	59.43	1	1	3	0.0109578	6.9731e-05	0.976142	0	0	0	0	0	0	0	0	0	0	0	0	0	0	1	0	0	0	0	0	0	0	0	0	0	0	0	0	0	0	0	0	0	0	3	0
Contig_Gammarus_90_10092_fr5	Gammarus Pulex	GFOSS	F102287	5.38519	45899	2.97767	83.3	1	1	5	0.0108935	6.93218e-05	0.976212	0	1	0	0	0	0	0	0	0	0	0	0	0	0	0	0	0	0	0	0	0	5	0	0	0	0	0	0	0	0	0	0	0	0	0	0
gi|628220353	Gammarus Pulex	NCBInr	F102295	7.78186	18379.2	8.18713	60.12	1	1	2	0.0108819	6.92479e-05	0.976281	0	0	0	0	0	0	0	0	0	0	0	1	0	0	0	0	0	0	0	0	0	0	0	0	0	0	0	0	0	0	0	2	0	0	0	0
isotig31318_Frame_5	Parhyale Hawaiensis	PHAWA	F102197	6.90761	18383.1	12.963	52.68	1	1	2	0.0108795	6.92331e-05	0.97635	0	0	0	0	0	0	0	0	0	0	0	0	0	0	0	0	0	0	0	1	0	0	0	0	0	0	0	0	0	0	0	0	0	0	0	0
gi|584382621	Hyallela Azteca	NCBInr	F102294	9.96644	27710.3	6.80851	53.44	1	1	3	0.0108263	6.88942e-05	0.976419	0	0	0	0	0	0	0	0	0	0	0	0	0	1	0	0	0	0	0	0	0	0	0	0	0	0	0	0	0	0	0	0	0	3	0	0
gi|406913287	Hyallela Azteca	NCBInr	F102294	5.40165	46464.7	3.89908	58.63	1	1	5	0.0107609	6.84778e-05	0.976488	0	0	0	0	0	0	0	0	0	0	0	1	0	1	0	0	0	0	0	0	0	0	0	0	0	0	0	0	0	0	0	3	0	2	0	0
gi|321460328	Hyallela Azteca	Daphnia Pulex	F102193	5.71316	83777.5	0.932091	32.96	1	1	9	0.0107427	6.83625e-05	0.976556	0	0	0	0	0	0	0	0	1	0	0	0	0	0	0	0	0	0	0	0	0	0	0	0	0	0	0	0	9	0	0	0	0	0	0	0
gi|321470938	Gammarus Roeseli	Daphnia Pulex	F102291	9.7518	9428.21	14.2857	23.43	1	1	1	0.0106065	6.74953e-05	0.976895	0	0	0	0	0	0	0	1	0	0	0	0	0	0	0	0	0	0	0	0	0	0	0	0	0	0	0	1	0	0	0	0	0	0	0	0
gi|165880063	Parhyale Hawaiensis	NCBInr	F102293	5.03616	18901.5	8.62069	63.48	1	1	2	0.0105812	6.73343e-05	0.977097	0	0	0	0	0	0	0	0	0	0	0	0	0	0	1	0	0	0	0	0	0	0	0	0	0	0	0	0	0	0	0	0	0	0	2	0
gi|739077532	Hyallela Azteca	NCBInr	F102294	5.02441	66305.4	1.22164	54.94	1	1	7	0.0105572	6.71819e-05	0.977231	0	0	0	0	0	0	0	0	0	0	0	0	0	1	0	0	0	0	0	0	0	0	0	0	0	0	0	0	0	0	0	0	0	7	0	0
gi|321452915	Gammarus Roeseli	Daphnia Pulex	F102291	8.98628	28433.6	2.05761	23.21	1	1	3	0.0105509	6.71416e-05	0.977298	0	0	0	0	0	0	1	1	0	0	0	0	0	0	0	0	0	0	0	0	0	0	0	0	0	0	2	1	0	0	0	0	0	0	0	0
gi|315451384	Gammarus Fossarum	NCBInr	F102284	5.3535	28517.4	11.6732	59.86	1	1	3	0.0105199	6.69445e-05	0.977433	0	0	0	0	0	0	0	0	0	0	1	0	1	0	0	0	0	0	0	0	0	0	0	0	0	0	0	0	0	0	1	0	2	0	0	0
gi|501942290	Parhyale Hawaiensis	NCBInr	F102293	5.33826	28641.3	3.74532	54.99	1	1	3	0.0104744	6.66547e-05	0.977499	0	0	0	0	0	0	0	0	0	0	0	0	0	0	1	0	0	0	0	0	0	0	0	0	0	0	0	0	0	0	0	0	0	0	3	0
isotig23284_Frame_5	Parhyale Hawaiensis	PHAWA	F102197	4.14688	28857.7	5.26316	58.84	1	1	3	0.0103959	6.6155e-05	0.977765	0	0	0	0	0	0	0	0	0	0	0	0	0	0	0	0	0	0	0	1	0	0	0	0	0	0	0	0	0	0	0	0	0	0	0	0
Contig_Gammarus_90_100102_fr1	Gammarus Pulex	GFOSS	F102287	9.42052	19303.6	6.47059	43.59	1	1	2	0.0103608	6.59319e-05	0.977831	0	1	0	0	1	0	0	0	0	0	0	0	0	0	0	0	0	0	0	0	0	1	0	0	1	0	0	0	0	0	0	0	0	0	0	0
gi|662524916	Hyallela Azteca	NCBInr	F102294	6.36209	19342.5	5.08475	54.13	1	1	2	0.0103399	6.5799e-05	0.977896	0	0	0	0	0	0	0	0	0	0	0	1	0	1	0	0	0	0	0	0	0	0	0	0	0	0	0	0	0	0	0	1	0	1	0	0
gi|516362811	Hyallela Azteca	NCBInr	F102294	9.31092	67779.6	1.23239	54.94	1	1	7	0.0103276	6.57206e-05	0.977962	0	0	0	0	0	0	0	0	0	0	0	0	0	1	0	0	0	0	0	0	0	0	0	0	0	0	0	0	0	0	0	0	0	7	0	0
gi|348513408	Gammarus Roeseli	NCBInr	F102296	4.76504	29053.6	4.28016	64.12	1	1	3	0.0103257	6.57088e-05	0.978028	0	0	0	0	0	0	0	0	0	0	0	0	1	0	0	0	0	0	0	0	0	0	0	0	0	0	0	0	0	0	0	0	3	0	0	0
gi|321476560	Parhyale Hawaiensis	Daphnia Pulex	F102196	6.1704	68040.8	1.13636	24.7	1	1	7	0.0102879	6.54684e-05	0.978159	0	0	0	0	0	0	0	0	0	1	0	0	0	0	0	0	0	0	0	0	0	0	0	0	0	0	0	0	0	7	0	0	0	0	0	0
gi|418489196	Parhyale Hawaiensis	NCBInr	F102293	10.6853	9812.18	8.86076	58.26	1	1	1	0.0101914	6.48541e-05	0.978224	0	0	0	0	0	0	0	0	0	0	0	0	0	0	1	0	0	0	0	0	0	0	0	0	0	0	0	0	0	0	0	0	0	0	1	0
gi|16611916	Gammarus Roeseli	NCBInr	F102296	6.13375	58981.2	4.06654	89.71	1	1	6	0.0101727	6.47352e-05	0.978288	0	0	0	0	0	0	0	0	0	0	1	1	1	0	0	0	0	0	0	0	0	0	0	0	0	0	0	0	0	0	1	1	4	0	0	0
gi|502899485	Gammarus Fossarum	NCBInr	F102284	9.04895	9838.37	7.86517	60.1	1	1	1	0.0101643	6.46814e-05	0.978547	0	0	0	0	0	0	0	0	0	0	1	0	0	0	0	0	0	0	0	0	0	0	0	0	0	0	0	0	0	0	1	0	0	0	0	0
gi|321463189	Gammarus Roeseli	Daphnia Pulex	F102291	5.77368	59216.9	3.14815	62.38	1	1	6	0.0101323	6.44776e-05	0.978676	0	0	0	0	0	0	1	1	0	0	0	0	0	0	0	0	0	0	0	0	0	0	0	0	0	0	1	5	0	0	0	0	0	0	0	0
gi|389608511	Hyallela Azteca	NCBInr	F102294	7.00585	39516.3	4.67033	71.55	1	1	4	0.0101224	6.44149e-05	0.978741	0	0	0	0	0	0	0	0	0	0	0	0	0	1	0	0	0	0	0	0	0	0	0	0	0	0	0	0	0	0	0	0	0	4	0	0
gi|545416825	Gammarus Roeseli	NCBInr	F102296	5.39736	9880.81	14.4578	55.49	1	1	1	0.0101206	6.44036e-05	0.978805	0	0	0	0	0	0	0	0	0	0	0	0	1	0	0	0	0	0	0	0	0	0	0	0	0	0	0	0	0	0	0	0	1	0	0	0
gi|321472567	Gammarus Roeseli	Daphnia Pulex	F102291	8.19274	49977.2	2.46637	47.65	1	1	5	0.0100046	6.3665e-05	0.978997	0	0	0	0	0	0	1	1	0	0	0	0	0	0	0	0	0	0	0	0	0	0	0	0	0	0	1	4	0	0	0	0	0	0	0	0
gi|195389502	Hyallela Azteca	NCBInr	F102294	7.53128	40031.3	4.67033	71.55	1	1	4	0.00999218	6.35862e-05	0.979124	0	0	0	0	0	0	0	0	0	0	0	0	0	1	0	0	0	0	0	0	0	0	0	0	0	0	0	0	0	0	0	0	0	4	0	0
gi|321463761	Hyallela Azteca	Daphnia Pulex	F102193	5.62319	91385.6	1.01523	24.81	1	1	9	0.00984838	6.26711e-05	0.979187	0	0	0	0	0	0	0	0	1	1	0	0	0	0	0	0	0	0	0	0	0	0	0	0	0	0	0	0	4	5	0	0	0	0	0	0
GIB53OK02I37MA_Frame_5	Parhyale Hawaiensis	PHAWA	F102197	4.63893	10234.9	26.6667	89.71	1	1	1	0.00977046	6.21753e-05	0.979374	0	0	0	0	0	0	0	0	0	0	0	0	0	0	0	0	0	0	0	1	0	0	0	0	0	0	0	0	0	0	0	0	0	0	0	0
Contig_Gammarus_90_190657_fr2	Gammarus Roeseli	GFOSS	F102290	8.91057	20553.3	9.03955	50.06	1	1	2	0.00973081	6.1923e-05	0.979498	0	0	1	0	0	0	0	0	0	0	0	0	0	0	0	0	0	0	0	0	0	0	2	0	0	0	0	0	0	0	0	0	0	0	0	0
gi|484854494	Gammarus Roeseli	NCBInr	F102296	10.6181	10364.9	8.04598	59.38	1	1	1	0.00964791	6.13954e-05	0.979559	0	0	0	0	0	0	0	0	0	0	0	0	1	0	0	0	0	0	0	0	0	0	0	0	0	0	0	0	0	0	0	0	1	0	0	0
GIB53OK01EHNWZ_Frame_3	Parhyale Hawaiensis	PHAWA	F102197	9.25352	10522.5	16.1616	46.89	1	1	1	0.00950346	6.04762e-05	0.979741	0	0	0	0	0	0	0	0	0	0	0	0	0	0	0	0	0	0	0	1	0	0	0	0	0	0	0	0	0	0	0	0	0	0	0	0
isotig28993_Frame_6	Parhyale Hawaiensis	PHAWA	F102197	4.33637	21374.7	7.97872	101.74	1	1	2	0.00935687	5.95434e-05	0.9801	0	0	0	0	0	0	0	0	0	0	0	0	0	0	0	0	0	0	0	1	0	0	0	0	0	0	0	0	0	0	0	0	0	0	0	0
gi|321454464	Gammarus Pulex	Daphnia Pulex	F102288	6.19141	10734.4	17.9775	20.83	1	1	1	0.00931586	5.92824e-05	0.980219	0	0	0	0	0	0	1	0	0	0	0	0	0	0	0	0	0	0	0	0	0	0	0	0	0	0	1	0	0	0	0	0	0	0	0	0
gi|321456474	Gammarus Roeseli	Daphnia Pulex	F102291	6.0012	21508.2	7.8125	27.97	1	1	2	0.00929879	5.91738e-05	0.980278	0	0	0	0	0	0	0	1	0	0	0	0	0	0	0	0	0	0	0	0	0	0	0	0	0	0	0	2	0	0	0	0	0	0	0	0
gi|321471723	Gammarus Roeseli	Daphnia Pulex	F102291	6.07174	10785.6	11.7021	28.35	1	1	1	0.00927165	5.9001e-05	0.980337	0	0	0	0	0	0	0	1	0	0	0	0	0	0	0	0	0	0	0	0	0	0	0	0	0	0	0	1	0	0	0	0	0	0	0	0
Contig_Gammarus_90_16068_fr1	Gammarus Roeseli	GFOSS	F102290	9.41842	21585.9	6.66667	54.04	1	1	2	0.00926532	5.89608e-05	0.980396	0	0	1	0	0	0	0	0	0	0	0	0	0	0	0	0	0	0	0	0	0	0	2	0	0	0	0	0	0	0	0	0	0	0	0	0
gi|749713927	Gammarus Pulex	NCBInr	F102295	7.93286	32541.9	5.01672	98.82	1	1	3	0.00921889	5.86653e-05	0.980455	0	0	0	0	0	0	0	0	0	0	0	1	0	0	0	0	0	0	0	0	0	0	0	0	0	0	0	0	0	0	0	3	0	0	0	0
gi|334545623	Hyallela Azteca	NCBInr	F102294	4.58751	21805.6	13.9896	74.21	1	1	2	0.00917195	5.83666e-05	0.980572	0	0	0	0	0	0	0	0	0	0	0	0	0	1	0	0	0	0	0	0	0	0	0	0	0	0	0	0	0	0	0	0	0	2	0	0
Contig_Gammarus_90_183844_fr2	Gammarus Roeseli	GFOSS	F102290	9.89897	98642.5	1.50812	98.83	1	1	9	0.00912386	5.80606e-05	0.980688	0	0	1	0	0	0	0	0	0	0	0	0	0	0	0	0	0	0	0	0	0	0	9	0	0	0	0	0	0	0	0	0	0	0	0	0
GIB53OK02H90AG_Frame_2	Parhyale Hawaiensis	PHAWA	F102197	4.76611	10978.3	16.3636	62.16	1	1	1	0.00910891	5.79654e-05	0.980862	0	0	0	0	0	0	0	0	0	0	0	0	0	0	0	0	0	0	0	1	0	0	0	0	0	0	0	0	0	0	0	0	0	0	0	0
gi|159490644	Hyallela Azteca	NCBInr	F102294	9.65172	33052.5	4.47284	67.45	1	1	3	0.00907646	5.77589e-05	0.981035	0	0	0	0	0	0	0	0	0	0	0	0	0	1	0	0	0	0	0	0	0	0	0	0	0	0	0	0	0	0	0	0	0	3	0	0
Contig_Gammarus_90_121303_fr5	Gammarus Fossarum	GFOSS	F102282	9.22336	33053.7	8.10811	47.01	1	1	3	0.00907614	5.77569e-05	0.981093	1	0	0	0	0	0	0	0	0	0	0	0	0	0	0	0	0	0	0	0	3	0	0	0	0	0	0	0	0	0	0	0	0	0	0	0
gi|321453064	Gammarus Fossarum	Daphnia Pulex	F102283	8.34118	44267.3	3.75	25.22	1	1	4	0.00903601	5.75015e-05	0.981266	0	0	0	0	0	1	0	0	0	0	0	0	0	0	0	0	0	0	0	0	0	0	0	0	0	4	0	0	0	0	0	0	0	0	0	0
gi|242019767	Gammarus Roeseli	NCBInr	F102296	5.31838	44331.7	3.39426	72.48	1	1	4	0.00902289	5.7418e-05	0.981323	0	0	0	0	0	0	0	0	0	0	0	0	1	0	0	0	0	0	0	0	0	0	0	0	0	0	0	0	0	0	0	0	4	0	0	0
Contig_Gammarus_90_105902_fr5	Hyallela Azteca	GFOSS	F102192	10.7028	44558.6	1.97531	53.96	1	1	4	0.00897695	5.71257e-05	0.981381	0	0	0	1	0	0	0	0	0	0	0	0	0	0	0	0	0	0	0	0	0	0	0	4	0	0	0	0	0	0	0	0	0	0	0	0
gi|198433819	Gammarus Roeseli	NCBInr	F102296	6.5642	44595.8	3.38164	84.43	1	1	4	0.00896946	5.7078e-05	0.981438	0	0	0	0	0	0	0	0	0	0	0	0	1	0	0	0	0	0	0	0	0	0	0	0	0	0	0	0	0	0	0	0	4	0	0	0
gi|321459412	Parhyale Hawaiensis	Daphnia Pulex	F102196	8.03407	33606.7	2.27273	27.54	1	1	3	0.0089268	5.68066e-05	0.981551	0	0	0	0	0	0	0	0	0	1	0	0	0	0	0	0	0	0	0	0	0	0	0	0	0	0	0	0	0	3	0	0	0	0	0	0
gi|494048248	Gammarus Pulex	NCBInr	F102295	6.99266	44829.2	2.22772	52.5	1	1	4	0.00892275	5.67808e-05	0.981608	0	0	0	0	0	0	0	0	0	0	1	1	0	0	0	0	0	0	0	0	0	0	0	0	0	0	0	0	0	0	3	1	0	0	0	0
gi|658516069	Gammarus Fossarum	NCBInr	F102284	6.7013	11213.9	8.82353	51.48	1	1	1	0.00891753	5.67476e-05	0.981665	0	0	0	0	0	0	0	0	0	0	1	0	0	0	0	0	0	0	0	0	0	0	0	0	0	0	0	0	0	0	1	0	0	0	0	0
gi|321458016	Gammarus Roeseli	Daphnia Pulex	F102291	5.48267	22494.5	5.55556	59.52	1	1	2	0.00889105	5.6579e-05	0.981722	0	0	0	0	0	0	0	1	0	0	0	0	0	0	0	0	0	0	0	0	0	0	0	0	0	0	0	2	0	0	0	0	0	0	0	0
gi|653749011	Gammarus Pulex	NCBInr	F102295	4.31153	11301.5	10.0917	54.76	1	1	1	0.0088484	5.63076e-05	0.981778	0	0	0	0	0	0	0	0	0	0	0	1	0	0	0	0	0	0	0	0	0	0	0	0	0	0	0	0	0	0	0	1	0	0	0	0
Contig_Gammarus_90_141282_fr3	Gammarus Roeseli	GFOSS	F102290	9.97191	68499.7	2.22576	83.66	1	1	6	0.00875916	5.57398e-05	0.981834	0	1	1	0	0	0	0	0	0	0	0	0	0	0	0	0	0	0	0	0	0	1	5	0	0	0	0	0	0	0	0	0	0	0	0	0
gi|254577751	Hyallela Azteca	NCBInr	F102294	6.67988	80430.4	0.990099	54.94	1	1	7	0.00870317	5.53835e-05	0.982	0	0	0	0	0	0	0	0	0	0	0	0	0	1	0	0	0	0	0	0	0	0	0	0	0	0	0	0	0	0	0	0	0	7	0	0
gi|290981142	Parhyale Hawaiensis	NCBInr	F102293	6.03622	69286.3	1.77994	55.71	1	1	6	0.00865972	5.5107e-05	0.982166	0	0	0	0	0	0	0	0	0	0	0	0	1	0	1	0	0	0	0	0	0	0	0	0	0	0	0	0	0	0	0	0	1	0	5	0
Contig_Gammarus_90_195650_fr1	Gammarus Pulex	GFOSS	F102287	9.46356	34738.5	7.02875	42.95	1	1	3	0.00863595	5.49557e-05	0.982276	0	1	0	0	0	0	0	0	0	0	0	0	0	0	0	0	0	0	0	0	0	3	0	0	0	0	0	0	0	0	0	0	0	0	0	0
isotig27372_Frame_1	Gammarus Roeseli	PHAWA	F102292	10.3313	23254.1	6.10329	54.04	1	1	2	0.00860065	5.47311e-05	0.98233	0	0	0	0	0	0	0	0	0	0	0	0	0	0	0	0	0	1	0	0	0	0	0	0	0	0	0	0	0	0	0	0	0	0	0	0
gi|751706736	Gammarus Roeseli	NCBInr	F102296	5.75369	46968.9	3.24826	83.66	1	1	4	0.00851628	5.41942e-05	0.982384	0	0	0	0	0	0	0	0	0	0	0	0	1	0	0	0	0	0	0	0	0	0	0	0	0	0	0	0	0	0	0	0	4	0	0	0
gi|321462978	Hyallela Azteca	Daphnia Pulex	F102193	4.97503	35491.9	1.96078	22.99	1	1	3	0.00845264	5.37892e-05	0.982438	0	0	0	0	0	0	0	0	1	0	0	0	0	0	0	0	0	0	0	0	0	0	0	0	0	0	0	0	3	0	0	0	0	0	0	0
Contig_Gammarus_90_123005_fr2	Gammarus Roeseli	GFOSS	F102290	10.4083	35519.2	7.05128	63.64	1	1	3	0.00844614	5.37479e-05	0.982492	0	0	1	0	0	0	0	0	0	0	0	0	0	0	0	0	0	0	0	0	0	0	3	0	0	0	0	0	0	0	0	0	0	0	0	0
contig44419_Frame_2	Parhyale Hawaiensis	PHAWA	F102197	9.81989	35540	2.26537	52.56	1	1	3	0.0084412	5.37164e-05	0.982599	0	0	0	0	0	0	0	0	0	0	0	0	0	0	0	0	0	0	0	1	0	0	0	0	0	0	0	0	0	0	0	0	0	0	0	0
Contig_Gammarus_90_10061_fr6	Hyallela Azteca	GFOSS	F102192	11.9794	47640.2	2.87081	58.99	1	1	4	0.00839627	5.34305e-05	0.98276	0	0	0	1	0	0	0	0	0	0	0	0	0	0	0	0	0	0	0	0	0	0	0	4	0	0	0	0	0	0	0	0	0	0	0	0
contig34487_Frame_1	Gammarus Roeseli	PHAWA	F102292	5.64589	35814	2.7027	45.51	1	1	3	0.00837661	5.33054e-05	0.982813	0	0	0	0	0	0	0	0	0	0	0	0	0	0	0	0	0	1	0	0	0	0	0	0	0	0	0	0	0	0	0	0	0	0	0	0
Contig_Gammarus_90_116675_fr3	Gammarus Fossarum	GFOSS	F102282	8.74756	48835.5	4.93274	53.26	1	1	4	0.00819076	5.21227e-05	0.983076	1	1	0	0	0	0	0	0	0	0	0	0	0	0	0	0	0	0	0	0	1	3	0	0	0	0	0	0	0	0	0	0	0	0	0	0
Contig_Gammarus_90_121081_fr5	Hyallela Azteca	GFOSS	F102192	9.79152	48837.3	2.95455	90.55	1	1	4	0.00819046	5.21208e-05	0.983128	0	0	0	1	0	0	0	0	0	0	0	0	0	0	0	0	0	0	0	0	0	0	0	4	0	0	0	0	0	0	0	0	0	0	0	0
gi|321478444	Gammarus Fossarum	Daphnia Pulex	F102283	4.5548	86232.5	1.00376	25.68	1	1	7	0.00811759	5.16571e-05	0.983231	0	0	0	0	0	1	0	0	0	0	0	0	0	0	0	0	0	0	0	0	0	0	0	0	0	7	0	0	0	0	0	0	0	0	0	0
gi|446884248	Parhyale Hawaiensis	NCBInr	F102293	4.64691	87057	1.62297	63.83	1	1	7	0.00804071	5.11678e-05	0.983334	0	0	0	0	0	0	0	0	0	0	0	0	0	0	1	0	0	0	0	0	0	0	0	0	0	0	0	0	0	0	0	0	0	0	7	0
gi|321466237	Hyallela Azteca	Daphnia Pulex	F102193	10.2445	62465.4	1.43627	19.45	1	1	5	0.00800443	5.0937e-05	0.983436	0	0	0	0	0	0	0	0	1	0	0	0	0	0	0	0	0	0	0	0	0	0	0	0	0	0	0	0	5	0	0	0	0	0	0	0
gi|200065	Hyallela Azteca	NCBInr	F102294	7.75395	62728.2	2.68817	81.05	1	1	5	0.0079709	5.07236e-05	0.983487	0	0	0	0	0	0	0	0	0	0	0	1	0	1	0	0	0	0	0	0	0	0	0	0	0	0	0	0	0	0	0	1	0	4	0	0
gi|440493141	Gammarus Roeseli	NCBInr	F102296	5.88491	88325.5	1.63522	67.59	1	1	7	0.00792523	5.0433e-05	0.983588	0	0	0	0	0	0	0	0	0	0	0	1	1	0	0	0	0	0	0	0	0	0	0	0	0	0	0	0	0	0	0	1	6	0	0	0
gi|321468356	Gammarus Fossarum	Daphnia Pulex	F102283	7.53818	50686.5	1.36054	23.59	1	1	4	0.00789165	5.02193e-05	0.983688	0	0	0	0	0	1	0	0	0	0	0	0	0	0	0	0	0	0	0	0	0	0	0	0	0	4	0	0	0	0	0	0	0	0	0	0
gi|321468591	Parhyale Hawaiensis	Daphnia Pulex	F102196	10.1779	12682.3	9.73451	20.56	1	1	1	0.00788501	5.0177e-05	0.983789	0	0	0	0	0	0	0	0	0	1	0	0	0	0	0	0	0	0	0	0	0	0	0	0	0	0	0	0	0	1	0	0	0	0	0	0
isotig12526_Frame_6	Parhyale Hawaiensis	PHAWA	F102197	7.44178	63858.3	5.47945	66.77	1	1	5	0.00782984	4.9826e-05	0.983839	0	0	0	0	0	0	0	0	0	0	0	0	0	0	0	0	0	0	0	1	0	0	0	0	0	0	0	0	0	0	0	0	0	0	0	0
gi|750948855	Gammarus Pulex	NCBInr	F102295	5.34977	114988	0.954198	55.83	1	1	9	0.00782688	4.98071e-05	0.983888	0	0	0	0	0	0	0	0	0	0	1	1	0	0	0	0	0	0	0	0	0	0	0	0	0	0	0	0	0	0	7	2	0	0	0	0
Contig_Gammarus_90_160454_fr4	Gammarus Roeseli	GFOSS	F102290	10.0241	64263.2	2.9361	79.69	1	1	5	0.0077805	4.9512e-05	0.983988	0	0	1	0	0	0	0	0	0	0	0	0	0	0	0	0	0	0	0	0	0	0	5	0	0	0	0	0	0	0	0	0	0	0	0	0
Contig_Gammarus_90_13848_fr5	Gammarus Roeseli	GFOSS	F102290	11.7143	38560	4.02299	53.15	1	1	3	0.00778008	4.95093e-05	0.984037	0	0	1	0	0	0	0	0	0	0	0	0	0	0	0	0	0	0	0	0	0	0	3	0	0	0	0	0	0	0	0	0	0	0	0	0
isotig24659_Frame_1	Parhyale Hawaiensis	PHAWA	F102197	4.7928	25707.2	8.09717	51.42	1	1	2	0.00777993	4.95083e-05	0.984087	0	0	0	0	0	0	0	0	0	0	0	0	0	0	0	0	0	0	0	1	0	0	0	0	0	0	0	0	0	0	0	0	0	0	0	0
Contig_Gammarus_90_175700_fr1	Gammarus Roeseli	GFOSS	F102290	10.404	38819.9	3.67232	51.63	1	1	3	0.00772799	4.91778e-05	0.984136	0	0	1	0	0	0	0	0	0	0	0	0	0	0	0	0	0	0	0	0	0	0	3	0	0	0	0	0	0	0	0	0	0	0	0	0
gi|321466217	Hyallela Azteca	Daphnia Pulex	F102193	9.31889	25881.4	6.95652	22.2	1	1	2	0.00772754	4.9175e-05	0.984185	0	0	0	0	0	0	0	0	1	0	0	0	0	0	0	0	0	0	0	0	0	0	0	0	0	0	0	0	2	0	0	0	0	0	0	0
gi|321459468	Hyallela Azteca	Daphnia Pulex	F102193	9.14341	77775	1.40252	28.67	1	1	6	0.00771456	4.90924e-05	0.984283	0	0	0	0	0	0	0	0	1	0	0	0	0	0	0	0	0	0	0	0	0	0	0	0	0	0	0	0	6	0	0	0	0	0	0	0
isotig25241_Frame_1	Gammarus Roeseli	PHAWA	F102292	8.74935	25953.4	5.04202	50.78	1	1	2	0.00770612	4.90386e-05	0.984332	0	0	0	0	0	0	0	0	0	0	0	0	0	0	0	0	0	1	0	0	0	0	0	0	0	0	0	0	0	0	0	0	0	0	0	0
gi|321473726	Parhyale Hawaiensis	Daphnia Pulex	F102196	4.70503	25972.5	3.52941	15.01	1	1	2	0.00770047	4.90027e-05	0.984381	0	0	0	0	0	0	0	0	0	1	0	0	0	0	0	0	0	0	0	0	0	0	0	0	0	0	0	0	0	2	0	0	0	0	0	0
gi|321456914	Gammarus Pulex	Daphnia Pulex	F102288	9.54575	13011.8	7.62712	24.37	1	1	1	0.00768534	4.89064e-05	0.98443	0	0	0	0	0	0	1	0	0	0	0	0	0	0	0	0	0	0	0	0	0	0	0	0	0	0	1	0	0	0	0	0	0	0	0	0
Contig_Gammarus_90_37888_fr4	Gammarus Fossarum	GFOSS	F102282	9.95234	39051.8	3.50877	54.61	1	1	3	0.0076821	4.88858e-05	0.984479	1	0	0	0	0	0	0	0	0	0	0	0	0	0	0	0	0	0	0	0	3	0	0	0	0	0	0	0	0	0	0	0	0	0	0	0
gi|321454199	Parhyale Hawaiensis	Daphnia Pulex	F102196	9.55511	26159.7	2.53165	19.89	1	1	2	0.00764534	4.86519e-05	0.984528	0	0	0	0	0	0	0	0	0	1	0	0	0	0	0	0	0	0	0	0	0	0	0	0	0	0	0	0	0	2	0	0	0	0	0	0
gi|494258731	Gammarus Fossarum	NCBInr	F102284	4.32446	13126.3	5.98291	60.1	1	1	1	0.00761829	4.84797e-05	0.984576	0	0	0	0	0	0	0	0	0	0	1	0	0	0	0	0	0	0	0	0	0	0	0	0	0	0	0	0	0	0	1	0	0	0	0	0
gi|692168697	Gammarus Roeseli	NCBInr	F102296	5.19442	92179.2	2.02381	81.22	1	1	7	0.0075939	4.83245e-05	0.984624	0	0	0	0	0	0	0	0	0	0	1	1	1	0	0	0	0	0	0	0	0	0	0	0	0	0	0	0	0	0	1	3	3	0	0	0
gi|505430640	Hyallela Azteca	NCBInr	F102294	8.59661	26354.2	4.25532	56.39	1	1	2	0.00758893	4.82929e-05	0.984673	0	0	0	0	0	0	0	0	0	0	0	0	1	1	0	0	0	0	0	0	0	0	0	0	0	0	0	0	0	0	0	0	1	1	0	0
gi|563361588	Gammarus Fossarum	NCBInr	F102284	10.852	13256.3	27.1186	52.78	1	1	1	0.00754358	4.80043e-05	0.984769	0	0	0	0	0	0	0	0	0	0	1	0	0	0	0	0	0	0	0	0	0	0	0	0	0	0	0	0	0	0	1	0	0	0	0	0
gi|321453334	Gammarus Pulex	Daphnia Pulex	F102288	10.1255	26582	5.17241	20.82	1	1	2	0.00752389	4.7879e-05	0.984817	0	0	0	0	0	0	1	0	0	1	0	0	0	0	0	0	0	0	0	0	0	0	0	0	0	0	1	0	0	1	0	0	0	0	0	0
Contig_Gammarus_90_116336_fr1	Parhyale Hawaiensis	GFOSS	F102195	10.9731	40028.7	3.83562	59.62	1	1	3	0.00749462	4.76927e-05	0.984864	0	0	0	0	1	0	0	0	0	0	0	0	0	0	0	0	0	0	0	0	0	0	0	0	3	0	0	0	0	0	0	0	0	0	0	0
gi|229302212	Hyallela Azteca	NCBInr	F102294	5.98392	26871.5	3.94737	53.45	1	1	2	0.00744284	4.73632e-05	0.985007	0	0	0	0	0	0	0	0	0	0	0	0	0	1	0	0	0	0	0	0	0	0	0	0	0	0	0	0	0	0	0	0	0	2	0	0
gi|321463713	Parhyale Hawaiensis	Daphnia Pulex	F102196	6.68448	296988	0.379507	30.3	1	1	22	0.00740771	4.71397e-05	0.985054	0	0	0	0	0	0	0	1	1	1	0	0	0	0	0	0	0	0	0	0	0	0	0	0	0	0	0	2	6	14	0	0	0	0	0	0
gi|321463325	Gammarus Fossarum	Daphnia Pulex	F102283	8.01199	108029	0.824742	32.54	1	1	8	0.0074054	4.7125e-05	0.985101	0	0	0	0	0	1	0	0	0	0	0	0	0	0	0	0	0	0	0	0	0	0	0	0	0	8	0	0	0	0	0	0	0	0	0	0
gi|654804505	Hyallela Azteca	NCBInr	F102294	9.11376	13563.2	7.62712	60.62	1	1	1	0.0073729	4.69182e-05	0.985148	0	0	0	0	0	0	0	0	0	0	0	0	0	1	0	0	0	0	0	0	0	0	0	0	0	0	0	0	0	0	0	0	0	1	0	0
gi|489278402	Hyallela Azteca	NCBInr	F102294	5.96598	40775	2.55102	56.72	1	1	3	0.00735744	4.68198e-05	0.985242	0	0	0	0	0	0	0	0	0	0	0	0	0	1	0	0	0	0	0	0	0	0	0	0	0	0	0	0	0	0	0	0	0	3	0	0
gi|736623723	Hyallela Azteca	NCBInr	F102294	6.6213	40802.3	2.55754	56.72	1	1	3	0.00735253	4.67885e-05	0.985289	0	0	0	0	0	0	0	0	0	0	0	0	0	1	0	0	0	0	0	0	0	0	0	0	0	0	0	0	0	0	0	0	0	3	0	0
gi|321467872	Gammarus Roeseli	Daphnia Pulex	F102291	6.39025	27296	3.3195	22.83	1	1	2	0.00732709	4.66267e-05	0.985335	0	0	0	0	0	0	1	1	0	0	0	0	0	0	0	0	0	0	0	0	0	0	0	0	0	0	1	1	0	0	0	0	0	0	0	0
Contig_Gammarus_90_47011_fr5	Parhyale Hawaiensis	GFOSS	F102195	8.9187	54741.2	3.06748	63.48	1	1	4	0.00730712	4.64995e-05	0.985382	0	1	0	0	1	0	0	0	0	0	0	0	0	0	0	0	0	0	0	0	0	1	0	0	3	0	0	0	0	0	0	0	0	0	0	0
gi|321462130	Gammarus Fossarum	Daphnia Pulex	F102283	8.79311	55484.3	3.75494	22.85	1	1	4	0.00720925	4.58768e-05	0.98552	0	0	0	0	0	1	0	0	0	0	0	0	0	0	0	0	0	0	0	0	0	0	0	0	0	4	0	0	0	0	0	0	0	0	0	0
gi|502995174	Gammarus Fossarum	NCBInr	F102284	9.57545	41662	2.0202	61.44	1	1	3	0.00720081	4.58231e-05	0.985566	0	0	0	0	0	0	0	0	0	0	1	0	0	0	0	0	0	0	0	0	0	0	0	0	0	0	0	0	0	0	3	0	0	0	0	0
gi|321474460	Gammarus Fossarum	Daphnia Pulex	F102283	11.5075	27791.4	3.6	22.64	1	1	2	0.00719648	4.57955e-05	0.985612	0	0	0	0	0	1	0	0	0	0	0	0	0	0	0	0	0	0	0	0	0	0	0	0	0	2	0	0	0	0	0	0	0	0	0	0
gi|17647799	Gammarus Roeseli	NCBInr	F102296	4.71888	55746.4	2.41935	62.63	1	1	4	0.00717536	4.56611e-05	0.985657	0	0	0	0	0	0	0	0	0	0	0	1	1	0	0	0	0	0	0	0	0	0	0	0	0	0	0	0	0	0	0	1	3	0	0	0
Contig_Gammarus_90_175658_fr6	Gammarus Pulex	GFOSS	F102287	9.68274	69765.9	1.28824	51.35	1	1	5	0.00716683	4.56068e-05	0.985703	1	1	0	0	0	0	0	0	0	0	0	0	0	0	0	0	0	0	0	0	3	2	0	0	0	0	0	0	0	0	0	0	0	0	0	0
isotig24339_Frame_6	Hyallela Azteca	PHAWA	F102194	8.5846	27943.1	4.93827	44.78	1	1	2	0.00715741	4.55469e-05	0.985748	0	0	0	0	0	0	0	0	0	0	0	0	0	0	0	0	0	0	1	0	0	0	0	0	0	0	0	0	0	0	0	0	0	0	0	0
Contig_Gammarus_90_14339_fr5	Parhyale Hawaiensis	GFOSS	F102195	8.1703	28298.3	6.03774	77.68	1	1	2	0.00706757	4.49752e-05	0.985793	0	0	0	0	1	0	0	0	0	0	0	0	0	0	0	0	0	0	0	0	0	0	0	0	2	0	0	0	0	0	0	0	0	0	0	0
isotig23466_Frame_2	Parhyale Hawaiensis	PHAWA	F102197	8.94298	28352.2	5.42636	48.67	1	1	2	0.00705414	4.48897e-05	0.985838	0	0	0	0	0	0	0	0	0	0	0	0	0	0	0	0	0	0	0	1	0	0	0	0	0	0	0	0	0	0	0	0	0	0	0	0
gi|321465348	Parhyale Hawaiensis	Daphnia Pulex	F102196	8.43927	142322	0.470219	15.57	1	1	10	0.00702631	4.47126e-05	0.985928	0	0	0	0	0	0	0	0	0	1	0	0	0	0	0	0	0	0	0	0	0	0	0	0	0	0	0	0	0	10	0	0	0	0	0	0
gi|321475241	Hyallela Azteca	Daphnia Pulex	F102193	5.85265	28512.5	4.34783	20.3	1	1	2	0.00701448	4.46373e-05	0.985972	0	0	0	0	0	0	0	0	1	0	0	0	0	0	0	0	0	0	0	0	0	0	0	0	0	0	0	0	2	0	0	0	0	0	0	0
GIAFTRM01BU888_Frame_6	Parhyale Hawaiensis	PHAWA	F102197	8.89222	14294.2	14.9606	58.98	1	1	1	0.00699584	4.45187e-05	0.986017	0	0	0	0	0	0	0	0	0	0	0	0	0	0	0	0	0	0	0	1	0	0	0	0	0	0	0	0	0	0	0	0	0	0	0	0
gi|255977229	Gammarus Fossarum	NCBInr	F102284	5.71996	42888.4	3.58056	60.32	1	1	3	0.00699489	4.45127e-05	0.986061	0	0	0	0	0	0	0	0	0	0	1	0	0	0	0	0	0	0	0	0	0	0	0	0	0	0	0	0	0	0	3	0	0	0	0	0
Contig_Gammarus_90_112117_fr2	Gammarus Roeseli	GFOSS	F102290	9.51099	57563.6	3.35306	84.71	1	1	4	0.00694884	4.42196e-05	0.98615	0	0	1	0	0	0	0	0	0	0	0	0	0	0	0	0	0	0	0	0	0	0	4	0	0	0	0	0	0	0	0	0	0	0	0	0
Contig_Gammarus_90_116545_fr6	Gammarus Roeseli	GFOSS	F102290	4.90433	14411.3	17.8295	43.45	1	1	1	0.00693902	4.41571e-05	0.986194	0	0	1	0	0	0	0	0	0	0	0	0	0	0	0	0	0	0	0	0	0	0	1	0	0	0	0	0	0	0	0	0	0	0	0	0
Contig_Gammarus_90_65793_fr4	Gammarus Roeseli	GFOSS	F102290	6.49499	14474.5	13.1387	47.97	1	1	1	0.0069087	4.39642e-05	0.986326	0	0	1	0	0	0	0	0	0	0	0	0	0	0	0	0	0	0	0	0	0	0	1	0	0	0	0	0	0	0	0	0	0	0	0	0
gi|321451479	Hyallela Azteca	Daphnia Pulex	F102193	5.3399	14520.9	10.1449	24.54	1	1	1	0.00688661	4.38236e-05	0.98637	0	0	0	0	0	0	0	0	1	0	0	0	0	0	0	0	0	0	0	0	0	0	0	0	0	0	0	0	1	0	0	0	0	0	0	0
isotig23670_Frame_4	Gammarus Roeseli	PHAWA	F102292	10.5267	29479.5	5.03876	52.54	1	1	2	0.00678438	4.3173e-05	0.986631	0	0	0	0	0	0	0	0	0	0	0	0	0	0	0	0	1	1	0	0	0	0	0	0	0	0	0	0	0	0	0	0	0	0	0	0
Contig_Gammarus_90_106733_fr1	Gammarus Roeseli	GFOSS	F102290	10.1931	14765.8	8.95522	49.92	1	1	1	0.00677239	4.30968e-05	0.986674	0	0	1	0	0	0	0	0	0	0	0	0	0	0	0	0	0	0	0	0	0	0	1	0	0	0	0	0	0	0	0	0	0	0	0	0
gi|58865330	Parhyale Hawaiensis	NCBInr	F102293	5.18589	74006.4	2.69058	105.08	1	1	5	0.00675618	4.29936e-05	0.986717	0	0	0	0	0	0	0	0	0	0	0	0	0	0	1	0	0	0	0	0	0	0	0	0	0	0	0	0	0	0	0	0	0	0	5	0
gi|321456027	Parhyale Hawaiensis	Daphnia Pulex	F102196	6.94548	14803.3	5.38462	19.49	1	1	1	0.00675523	4.29876e-05	0.98676	0	0	0	0	0	0	0	0	0	1	0	0	0	0	0	0	0	0	0	0	0	0	0	0	0	0	0	0	0	1	0	0	0	0	0	0
gi|321463690	Gammarus Fossarum	Daphnia Pulex	F102283	5.53164	296160	0.191865	28.62	1	1	20	0.0067531	4.2974e-05	0.986803	0	0	0	0	0	1	0	0	0	0	0	0	0	0	0	0	0	0	0	0	0	0	0	0	0	20	0	0	0	0	0	0	0	0	0	0
GIB53OK01AEMPA_Frame_2	Gammarus Roeseli	PHAWA	F102292	7.1476	14933.7	12.9496	47.97	1	1	1	0.00669625	4.26122e-05	0.987016	0	0	0	0	0	0	0	0	0	0	0	0	0	0	0	0	0	1	0	0	0	0	0	0	0	0	0	0	0	0	0	0	0	0	0	0
GIB53OK02JF016_Frame_2	Parhyale Hawaiensis	PHAWA	F102197	4.60883	14987.2	17.4242	40.18	1	1	1	0.00667235	4.24602e-05	0.987059	0	0	0	0	0	0	0	0	0	0	0	0	0	0	0	0	0	0	0	1	0	0	0	0	0	0	0	0	0	0	0	0	0	0	0	0
GIAFTRM01BHPVU_Frame_2	Parhyale Hawaiensis	PHAWA	F102197	9.88834	15022.8	10.0775	43.19	1	1	1	0.00665655	4.23596e-05	0.987143	0	0	0	0	0	0	0	0	0	0	0	0	0	0	0	0	0	0	0	1	0	0	0	0	0	0	0	0	0	0	0	0	0	0	0	0
gi|589257189	Parhyale Hawaiensis	NCBInr	F102293	7.76197	15061.5	7.84314	57.03	1	1	1	0.00663943	4.22507e-05	0.987186	0	0	0	0	0	0	0	0	0	0	0	0	0	0	1	0	0	0	0	0	0	0	0	0	0	0	0	0	0	0	0	0	0	0	1	0
Contig_Gammarus_90_46098_fr4	Parhyale Hawaiensis	GFOSS	F102195	9.82306	90431.9	1.8797	68.04	1	1	6	0.00663483	4.22214e-05	0.987228	0	0	0	0	1	0	0	0	0	0	0	0	0	0	0	0	0	0	0	0	0	0	0	0	6	0	0	0	0	0	0	0	0	0	0	0
gi|527298844	Hyallela Azteca	NCBInr	F102294	5.8043	106030	0.735294	54.94	1	1	7	0.00660188	4.20117e-05	0.987312	0	0	0	0	0	0	0	0	0	0	0	0	0	1	0	0	0	0	0	0	0	0	0	0	0	0	0	0	0	0	0	0	0	7	0	0
Contig_Gammarus_90_197161_fr2	Gammarus Roeseli	GFOSS	F102290	10.592	30373.7	8.33333	52.42	1	1	2	0.00658463	4.1902e-05	0.987354	0	0	1	0	0	0	0	0	0	0	0	0	0	0	0	0	0	0	0	0	0	0	2	0	0	0	0	0	0	0	0	0	0	0	0	0
gi|321478140	Parhyale Hawaiensis	Daphnia Pulex	F102196	7.43191	45642	2.73632	24.15	1	1	3	0.0065729	4.18273e-05	0.987396	0	0	0	0	0	0	0	0	1	1	0	0	0	0	0	0	0	0	0	0	0	0	0	0	0	0	0	0	1	2	0	0	0	0	0	0
GIB53OK02G41FR_Frame_2	Parhyale Hawaiensis	PHAWA	F102197	5.86421	15229.4	18.2482	48.59	1	1	1	0.00656623	4.17849e-05	0.987438	0	0	0	0	0	0	0	0	0	0	0	0	0	0	0	0	0	0	0	1	0	0	0	0	0	0	0	0	0	0	0	0	0	0	0	0
GIAFTRM01D7ZOY_Frame_6	Parhyale Hawaiensis	PHAWA	F102197	7.06116	15234.3	4.34783	44.38	1	1	1	0.00656413	4.17715e-05	0.987479	0	0	0	0	0	0	0	0	0	0	0	0	0	0	0	0	0	0	0	1	0	0	0	0	0	0	0	0	0	0	0	0	0	0	0	0
gi|91082465	Gammarus Roeseli	NCBInr	F102296	5.44704	61093.2	2.09059	78.25	1	1	4	0.00654738	4.16649e-05	0.987521	0	0	0	0	0	0	0	0	0	0	0	0	1	0	0	0	0	0	0	0	0	0	0	0	0	0	0	0	0	0	0	0	4	0	0	0
contig41391_Frame_2	Gammarus Roeseli	PHAWA	F102292	9.03499	77468.2	1.53846	49.39	1	1	5	0.00645427	4.10723e-05	0.987562	0	0	0	0	0	0	0	0	0	0	0	0	0	0	0	0	1	1	1	0	0	0	0	0	0	0	0	0	0	0	0	0	0	0	0	0
gi|321476510	Gammarus Roeseli	Daphnia Pulex	F102291	7.28679	62021.6	1.60714	35.17	1	1	4	0.00644936	4.10411e-05	0.987603	0	0	0	0	0	0	0	1	0	0	0	0	0	0	0	0	0	0	0	0	0	0	0	0	0	0	0	4	0	0	0	0	0	0	0	0
Contig_Gammarus_90_148156_fr1	Gammarus Pulex	GFOSS	F102287	8.90643	31051.5	3.7931	45.93	1	1	2	0.00644092	4.09874e-05	0.987644	0	1	0	0	0	0	0	0	0	0	0	0	0	0	0	0	0	0	0	0	0	2	0	0	0	0	0	0	0	0	0	0	0	0	0	0
gi|38885141	Parhyale Hawaiensis	NCBInr	F102293	5.09326	31062.6	4.0293	54.04	1	1	2	0.00643862	4.09728e-05	0.987685	0	0	0	0	0	0	0	0	0	0	0	0	0	0	1	0	0	0	0	0	0	0	0	0	0	0	0	0	0	0	0	0	0	0	2	0
Contig_Gammarus_90_39269_fr5	Parhyale Hawaiensis	GFOSS	F102195	8.86477	46664.5	3.38983	58.84	1	1	3	0.00642886	4.09107e-05	0.987726	0	0	0	0	1	0	0	0	0	0	0	0	0	0	0	0	0	0	0	0	0	0	0	0	3	0	0	0	0	0	0	0	0	0	0	0
gi|15238430	Gammarus Roeseli	NCBInr	F102296	11.2548	15581.6	5.03597	59.38	1	1	1	0.00641781	4.08404e-05	0.987767	0	0	0	0	0	0	0	0	0	0	0	0	1	0	0	0	0	0	0	0	0	0	0	0	0	0	0	0	0	0	0	0	1	0	0	0
isotig22497_Frame_4	Parhyale Hawaiensis	PHAWA	F102197	8.52449	31180.6	7.8853	78.85	1	1	2	0.00641425	4.08177e-05	0.987889	0	0	0	0	0	0	0	0	0	0	0	0	0	0	0	0	0	0	0	1	0	0	0	0	0	0	0	0	0	0	0	0	0	0	0	0
gi|328722587	Hyallela Azteca	NCBInr	F102294	9.25111	62366	2.35081	72.41	1	1	4	0.00641375	4.08145e-05	0.98793	0	0	0	0	0	0	0	0	0	0	0	0	0	1	0	0	0	0	0	0	0	0	0	0	0	0	0	0	0	0	0	0	0	4	0	0
gi|321479097	Gammarus Fossarum	Daphnia Pulex	F102283	5.24043	62858.3	2.87253	18.53	1	1	4	0.00636352	4.04949e-05	0.988011	0	0	0	0	0	1	1	0	0	0	0	0	0	0	0	0	0	0	0	0	0	0	0	0	0	2	2	0	0	0	0	0	0	0	0	0
gi|511011653	Gammarus Roeseli	NCBInr	F102296	10.1647	15728.6	7.35294	57.19	1	1	1	0.00635785	4.04588e-05	0.988052	0	0	0	0	0	0	0	0	0	0	0	0	1	0	0	0	0	0	0	0	0	0	0	0	0	0	0	0	0	0	0	0	1	0	0	0
gi|29841421	Parhyale Hawaiensis	NCBInr	F102293	6.48359	47267.2	2.43902	57.17	1	1	3	0.00634689	4.03891e-05	0.988092	0	0	0	0	0	0	0	0	0	0	0	0	0	0	1	0	0	0	0	0	0	0	0	0	0	0	0	0	0	0	0	0	0	0	3	0
Contig_Gammarus_90_13775_fr4	Gammarus Roeseli	GFOSS	F102290	9.09858	31624.1	6.12245	44.1	1	1	2	0.0063243	4.02453e-05	0.988132	0	0	1	0	0	0	0	0	0	0	0	0	0	0	0	0	0	0	0	0	0	0	2	0	0	0	0	0	0	0	0	0	0	0	0	0
Contig_Gammarus_90_199665_fr5	Gammarus Pulex	GFOSS	F102287	9.55557	47541.6	3.47222	64.87	1	1	3	0.00631027	4.0156e-05	0.988172	1	1	0	0	0	0	0	0	0	0	0	0	0	0	0	0	0	0	0	0	1	2	0	0	0	0	0	0	0	0	0	0	0	0	0	0
gi|321454344	Parhyale Hawaiensis	Daphnia Pulex	F102196	6.24273	63885.1	1.3986	23.71	1	1	4	0.00626124	3.9844e-05	0.988212	0	0	0	0	0	0	0	0	0	1	0	0	0	0	0	0	0	0	0	0	0	0	0	0	0	0	0	0	0	4	0	0	0	0	0	0
gi|321448228	Gammarus Roeseli	Daphnia Pulex	F102291	6.94876	16025.3	7.80142	33.71	1	1	1	0.00624012	3.97096e-05	0.988292	0	0	0	0	0	0	0	1	0	0	0	0	0	0	0	0	0	0	0	0	0	0	0	0	0	0	0	1	0	0	0	0	0	0	0	0
Contig_Gammarus_90_175513_fr3	Hyallela Azteca	GFOSS	F102192	9.72778	32095.9	4.69314	54.59	1	1	2	0.00623132	3.96536e-05	0.988331	0	0	0	1	0	0	0	0	0	0	0	0	0	0	0	0	0	0	0	0	0	0	0	2	0	0	0	0	0	0	0	0	0	0	0	0
Contig_Gammarus_90_135288_fr1	Gammarus Roeseli	GFOSS	F102290	8.95085	32283.8	12.2378	54.6	1	1	2	0.00619506	3.94229e-05	0.98841	0	0	1	0	0	0	0	0	0	0	0	0	0	0	0	0	0	0	0	0	0	0	2	0	0	0	0	0	0	0	0	0	0	0	0	0
gi|321453406	Gammarus Fossarum	Daphnia Pulex	F102283	5.15276	16216.9	16.0839	19.19	1	1	1	0.0061664	3.92405e-05	0.98845	0	0	0	0	0	1	0	0	0	0	0	0	0	0	0	0	0	0	0	0	0	0	0	0	0	1	0	0	0	0	0	0	0	0	0	0
Contig_Gammarus_90_128676_fr1	Gammarus Roeseli	GFOSS	F102290	9.31813	32555	3.75427	47.16	1	1	2	0.00614345	3.90944e-05	0.988489	0	0	1	0	0	0	0	0	0	0	0	0	0	0	0	0	0	0	0	0	0	0	2	0	0	0	0	0	0	0	0	0	0	0	0	0
gi|655595123	Gammarus Fossarum	NCBInr	F102284	6.45476	48928.6	1.80995	61.44	1	1	3	0.00613139	3.90177e-05	0.988528	0	0	0	0	0	0	0	0	0	0	1	0	0	0	0	0	0	0	0	0	0	0	0	0	0	0	0	0	0	0	3	0	0	0	0	0
gi|321473934	Gammarus Fossarum	Daphnia Pulex	F102283	9.37354	49002.7	2.73349	25.89	1	1	3	0.00612212	3.89587e-05	0.988606	0	0	0	0	0	1	0	0	0	0	0	0	0	0	0	0	0	0	0	0	0	0	0	0	0	3	0	0	0	0	0	0	0	0	0	0
gi|321454234	Hyallela Azteca	Daphnia Pulex	F102193	8.68556	32885.4	2.64901	31.3872	1	1	2	0.00608173	3.87017e-05	0.988761	0	0	0	0	0	0	0	0	1	0	0	0	0	0	0	0	0	0	0	0	0	0	0	0	0	0	0	0	2	0	0	0	0	0	0	0
Contig_Gammarus_90_8492_fr1	Gammarus Pulex	GFOSS	F102287	9.34149	33009.5	3.38983	42.78	1	1	2	0.00605886	3.85562e-05	0.9888	0	1	1	0	0	0	0	0	0	0	0	0	0	0	0	0	0	0	0	0	0	1	1	0	0	0	0	0	0	0	0	0	0	0	0	0
gi|602661003	Parhyale Hawaiensis	NCBInr	F102293	5.27728	49647.2	2.31481	57.17	1	1	3	0.00604264	3.84529e-05	0.988915	0	0	0	0	0	0	0	0	0	0	0	0	0	0	1	0	0	0	0	0	0	0	0	0	0	0	0	0	0	0	0	0	0	0	3	0
gi|321453420	Hyallela Azteca	Daphnia Pulex	F102193	4.97145	99404.9	0.78125	19.85	1	1	6	0.00603592	3.84102e-05	0.98903	0	0	0	0	0	0	0	0	1	0	0	0	0	0	0	0	0	0	0	0	0	0	0	0	0	0	0	0	6	0	0	0	0	0	0	0
Contig_Gammarus_90_46774_fr4	Gammarus Fossarum	GFOSS	F102282	9.13293	16568.2	4.60526	39.93	1	1	1	0.00603566	3.84085e-05	0.989069	1	0	0	0	0	0	0	0	0	0	0	0	0	0	0	0	0	0	0	0	1	0	0	0	0	0	0	0	0	0	0	0	0	0	0	0
gi|45382095	Parhyale Hawaiensis	NCBInr	F102293	4.85843	49766.2	2.9148	66.05	1	1	3	0.00602819	3.8361e-05	0.989107	0	0	0	0	0	0	0	0	0	0	0	0	0	0	1	0	0	0	0	0	0	0	0	0	0	0	0	0	0	0	0	0	0	0	3	0
GIAFTRM01D0D5H_Frame_6	Gammarus Fossarum	PHAWA	F102285	10.9579	16790.7	4.10959	41.41	1	1	1	0.00595569	3.78996e-05	0.989183	0	0	0	0	0	0	0	0	0	0	0	0	0	0	0	1	0	0	0	0	0	0	0	0	0	0	0	0	0	0	0	0	0	0	0	1
gi|321478482	Gammarus Fossarum	Daphnia Pulex	F102283	8.3171	67399.7	1.17057	21.54	1	1	4	0.00593475	3.77664e-05	0.989297	0	0	0	0	0	1	0	0	0	0	0	0	0	0	0	0	0	0	0	0	0	0	0	0	0	4	0	0	0	0	0	0	0	0	0	0
gi|321449925	Gammarus Fossarum	Daphnia Pulex	F102283	7.86876	33839.5	2.7027	22.07	1	1	2	0.00591025	3.76105e-05	0.989334	0	0	0	0	0	1	0	0	0	0	0	0	0	0	0	0	0	0	0	0	0	0	0	0	0	2	0	0	0	0	0	0	0	0	0	0
isotig33004_Frame_5	Parhyale Hawaiensis	PHAWA	F102197	3.84458	16938.4	7.00637	44.97	1	1	1	0.00590375	3.75691e-05	0.989372	0	0	0	0	0	0	0	0	0	0	0	0	0	0	0	0	0	0	0	1	0	0	0	0	0	0	0	0	0	0	0	0	0	0	0	0
isotig16232_Frame_2	Gammarus Roeseli	PHAWA	F102292	10.046	16961.9	7.94702	49.92	1	1	1	0.00589557	3.75171e-05	0.989409	0	0	0	0	0	0	0	0	0	0	0	0	0	0	0	0	0	1	0	0	0	0	0	0	0	0	0	0	0	0	0	0	0	0	0	0
gi|507972698	Gammarus Pulex	NCBInr	F102295	5.68336	50906.4	3.09051	52.63	1	1	3	0.00589317	3.75018e-05	0.989447	0	0	0	0	0	0	0	0	0	0	0	1	1	0	0	0	0	0	0	0	0	0	0	0	0	0	0	0	0	0	0	1	2	0	0	0
gi|321447680	Gammarus Fossarum	Daphnia Pulex	F102283	6.52796	51144.4	1.74672	27.59	1	1	3	0.00586574	3.73272e-05	0.989484	0	0	0	0	0	1	0	0	0	0	0	0	0	0	0	0	0	0	0	0	0	0	0	0	0	3	0	0	0	0	0	0	0	0	0	0
GIAFTRM01A6DM2_Frame_3	Gammarus Fossarum	PHAWA	F102285	10.0663	17055.4	5.16129	42.17	1	1	1	0.00586324	3.73113e-05	0.989521	0	0	0	0	0	0	0	0	0	0	0	0	0	0	0	1	0	0	0	0	0	0	0	0	0	0	0	0	0	0	0	0	0	0	0	1
isotig21301_Frame_5	Parhyale Hawaiensis	PHAWA	F102197	4.64619	34132.2	6.20915	76.25	1	1	2	0.00585957	3.72879e-05	0.989559	0	0	0	0	0	0	0	0	0	0	0	0	0	0	0	0	0	0	0	1	0	0	0	0	0	0	0	0	0	0	0	0	0	0	0	0
gi|321460174	Gammarus Pulex	Daphnia Pulex	F102288	6.74229	17150.6	7.38255	17.82	1	1	1	0.00583072	3.71043e-05	0.989633	0	0	0	0	0	0	1	0	0	0	0	0	0	0	0	0	0	0	0	0	0	0	0	0	0	0	1	0	0	0	0	0	0	0	0	0
gi|170581235	Gammarus Fossarum	NCBInr	F102284	5.3237	51543.5	3.69565	72.83	1	1	3	0.00582033	3.70382e-05	0.98967	0	0	0	0	0	0	0	0	0	0	1	0	1	0	0	0	0	0	0	0	0	0	0	0	0	0	0	0	0	0	1	0	2	0	0	0
gi|321473950	Gammarus Pulex	Daphnia Pulex	F102288	4.8685	34518.3	1.63934	21.74	1	1	2	0.00579403	3.68709e-05	0.989707	0	0	0	0	0	0	1	0	0	0	0	0	0	0	0	0	0	0	0	0	0	0	0	0	0	0	2	0	0	0	0	0	0	0	0	0
gi|595846105	Gammarus Fossarum	NCBInr	F102284	5.12025	241685	0.353513	79.68	1	1	14	0.00579266	3.68622e-05	0.989744	0	0	0	0	0	0	0	0	0	0	1	0	0	0	0	0	0	0	0	0	0	0	0	0	0	0	0	0	0	0	14	0	0	0	0	0
gi|321463512	Hyallela Azteca	Daphnia Pulex	F102193	8.72962	69283.5	1.14566	22.05	1	1	4	0.00577338	3.67395e-05	0.989781	0	0	0	0	0	0	0	0	1	0	0	0	0	0	0	0	0	0	0	0	0	0	0	0	0	0	0	0	4	0	0	0	0	0	0	0
Contig_Gammarus_90_185617_fr5	Gammarus Fossarum	GFOSS	F102282	8.69031	17348.5	12.5	68.8	1	1	1	0.0057642	3.6681e-05	0.989817	1	0	0	0	0	0	0	0	0	0	0	0	0	0	0	0	0	0	0	0	1	0	0	0	0	0	0	0	0	0	0	0	0	0	0	0
gi|367002165	Gammarus Roeseli	NCBInr	F102296	7.13523	70216.2	2.1978	83.66	1	1	4	0.00569669	3.62514e-05	0.98989	0	0	0	0	0	0	0	0	0	0	0	0	1	0	0	0	0	0	0	0	0	0	0	0	0	0	0	0	0	0	0	0	4	0	0	0
gi|321473042	Gammarus Pulex	Daphnia Pulex	F102288	5.54386	52751.6	2.37069	17.88	1	1	3	0.00568703	3.619e-05	0.989926	0	0	0	0	0	0	1	0	0	0	0	0	0	0	0	0	0	0	0	0	0	0	0	0	0	0	3	0	0	0	0	0	0	0	0	0
GIAFTRM01BZ51D_Frame_2	Gammarus Roeseli	PHAWA	F102292	4.66076	17639.9	5.76923	42.32	1	1	1	0.00566898	3.60751e-05	0.989962	0	0	0	0	0	0	0	0	0	0	0	0	0	0	0	0	0	1	0	0	0	0	0	0	0	0	0	0	0	0	0	0	0	0	0	0
gi|321479269	Hyallela Azteca	Daphnia Pulex	F102193	4.90024	17742.7	7.05128	17.42	1	1	1	0.00563613	3.58661e-05	0.990034	0	0	0	0	0	0	0	0	1	0	0	0	0	0	0	0	0	0	0	0	0	0	0	0	0	0	0	0	1	0	0	0	0	0	0	0
gi|321464671	Gammarus Roeseli	Daphnia Pulex	F102291	9.52081	17784.3	15.2439	22.03	1	1	1	0.00562294	3.57821e-05	0.99007	0	0	0	0	0	0	0	1	0	0	0	0	0	0	0	0	0	0	0	0	0	0	0	0	0	0	0	1	0	0	0	0	0	0	0	0
gi|675637523	Gammarus Roeseli	NCBInr	F102296	6.28577	17791.7	16.4634	54.32	1	1	1	0.00562059	3.57672e-05	0.990105	0	0	0	0	0	0	0	0	0	0	0	0	1	0	0	0	0	0	0	0	0	0	0	0	0	0	0	0	0	0	0	0	1	0	0	0
Contig_Gammarus_90_109189_fr5	Gammarus Roeseli	GFOSS	F102290	10.584	17868.3	8.33333	52.54	1	1	1	0.0055965	3.56138e-05	0.990141	0	0	1	0	0	0	0	0	0	0	0	0	0	0	0	0	0	0	0	0	0	0	1	0	0	0	0	0	0	0	0	0	0	0	0	0
gi|321467967	Gammarus Pulex	Daphnia Pulex	F102288	9.04327	107577	0.726141	25.0472	1	1	6	0.00557741	3.54924e-05	0.990177	0	0	0	0	0	0	1	1	0	0	0	0	0	0	0	0	0	0	0	0	0	0	0	0	0	0	4	2	0	0	0	0	0	0	0	0
Contig_Gammarus_90_103215_fr1	Gammarus Roeseli	GFOSS	F102290	11.21	17941.1	7.09677	54.21	1	1	1	0.00557379	3.54693e-05	0.990212	0	0	1	0	0	0	0	0	0	0	0	0	0	0	0	0	0	0	0	0	0	0	1	0	0	0	0	0	0	0	0	0	0	0	0	0
Contig_Gammarus_90_137392_fr6	Gammarus Pulex	GFOSS	F102287	10.3597	71956.2	2.50784	81.09	1	1	4	0.00555893	3.53748e-05	0.990283	0	1	0	0	0	0	0	0	0	0	0	0	0	0	0	0	0	0	0	0	0	4	0	0	0	0	0	0	0	0	0	0	0	0	0	0
gi|671240362	Gammarus Fossarum	NCBInr	F102284	9.27575	18133.6	5.29801	58.88	1	1	1	0.00551461	3.50928e-05	0.990388	0	0	0	0	0	0	0	0	0	0	1	0	0	0	0	0	0	0	0	0	0	0	0	0	0	0	0	0	0	0	1	0	0	0	0	0
gi|321468965	Hyallela Azteca	Daphnia Pulex	F102193	8.51927	73415.6	0.917431	33.44	1	1	4	0.00544843	3.46716e-05	0.990493	0	0	0	0	0	0	0	0	1	0	0	0	0	0	0	0	0	0	0	0	0	0	0	0	0	0	0	0	4	0	0	0	0	0	0	0
Contig_Gammarus_90_164_fr4	Gammarus Roeseli	GFOSS	F102290	9.98101	55226.4	2.51046	53.79	1	1	3	0.00543218	3.45682e-05	0.990562	0	0	1	0	0	0	0	0	0	0	0	0	0	0	0	0	0	0	0	0	0	0	3	0	0	0	0	0	0	0	0	0	0	0	0	0
Contig_Gammarus_90_153076_fr1	Gammarus Fossarum	GFOSS	F102282	9.91548	74252.2	2.16718	56.74	1	1	4	0.00538704	3.4281e-05	0.990596	1	0	0	0	0	0	0	0	0	0	0	0	0	0	0	0	0	0	0	0	4	0	0	0	0	0	0	0	0	0	0	0	0	0	0	0
GIAFTRM01C5AI7_Frame_3	Parhyale Hawaiensis	PHAWA	F102197	6.4381	18671.8	3.63636	44.38	1	1	1	0.00535567	3.40813e-05	0.99063	0	0	0	0	0	0	0	0	0	0	0	0	0	0	0	0	0	0	0	1	0	0	0	0	0	0	0	0	0	0	0	0	0	0	0	0
gi|738146674	Gammarus Roeseli	NCBInr	F102296	6.76663	18689.4	6.36943	62.93	1	1	1	0.00535063	3.40492e-05	0.990698	0	0	0	0	0	0	0	0	0	0	0	0	1	0	0	0	0	0	0	0	0	0	0	0	0	0	0	0	0	0	0	0	1	0	0	0
gi|321462975	Gammarus Pulex	Daphnia Pulex	F102288	8.4406	18849.8	4.90798	20.77	1	1	1	0.0053051	3.37595e-05	0.990732	0	0	0	0	0	0	1	0	0	0	0	0	0	0	0	0	0	0	0	0	0	0	0	0	0	0	1	0	0	0	0	0	0	0	0	0
gi|502793352	Hyallela Azteca	NCBInr	F102294	5.31312	57268.9	3.10219	58.63	1	1	3	0.00523845	3.33354e-05	0.990799	0	0	0	0	0	0	0	0	0	0	0	0	0	1	0	0	0	0	0	0	0	0	0	0	0	0	0	0	0	0	0	0	0	3	0	0
gi|321454581	Hyallela Azteca	Daphnia Pulex	F102193	6.2093	38187.6	2.33236	17.7	1	1	2	0.0052373	3.33281e-05	0.990832	0	0	0	0	0	0	0	0	1	0	0	0	0	0	0	0	0	0	0	0	0	0	0	0	0	0	0	0	2	0	0	0	0	0	0	0
GIAFTRM01AOBHN_Frame_5	Gammarus Fossarum	PHAWA	F102285	8.41556	19117.1	3.63636	41.57	1	1	1	0.00523092	3.32875e-05	0.990899	0	0	0	0	0	0	0	0	0	0	0	0	0	0	0	1	0	0	0	0	0	0	0	0	0	0	0	0	0	0	0	0	0	0	0	1
Contig_Gammarus_90_105389_fr4	Gammarus Roeseli	GFOSS	F102290	8.78626	19207.3	10.1695	88.49	1	1	1	0.00520636	3.31312e-05	0.990932	0	0	1	0	0	0	0	0	0	0	0	0	0	0	0	0	0	0	0	0	0	0	1	0	0	0	0	0	0	0	0	0	0	0	0	0
Contig_Gammarus_90_12042_fr4	Gammarus Roeseli	GFOSS	F102290	9.87014	38467.3	3.94366	56.53	1	1	2	0.00519922	3.30857e-05	0.990965	0	0	1	0	0	0	0	0	0	0	0	0	0	0	0	0	0	0	0	0	0	0	2	0	0	0	0	0	0	0	0	0	0	0	0	0
gi|321479432	Parhyale Hawaiensis	Daphnia Pulex	F102196	9.39332	57965	1.54739	26.74	1	1	3	0.00517554	3.2935e-05	0.990998	0	0	0	0	0	0	0	0	0	1	0	0	0	0	0	0	0	0	0	0	0	0	0	0	0	0	0	0	0	3	0	0	0	0	0	0
gi|321462550	Hyallela Azteca	Daphnia Pulex	F102193	9.00069	19324.1	7.51445	20.52	1	1	1	0.00517487	3.29308e-05	0.991031	0	0	0	0	0	0	0	0	1	0	0	0	0	0	0	0	0	0	0	0	0	0	0	0	0	0	0	0	1	0	0	0	0	0	0	0
gi|725557164	Gammarus Roeseli	NCBInr	F102296	5.31598	58112.5	2.40481	60.98	1	1	3	0.0051624	3.28515e-05	0.991064	0	0	0	0	0	0	0	0	0	0	1	0	1	0	1	0	0	0	0	0	0	0	0	0	0	0	0	0	0	0	1	0	1	0	1	0
GAP9EXG06G8OAC_Frame_3	Parhyale Hawaiensis	PHAWA	F102197	8.91231	19422.9	6.93642	45.91	1	1	1	0.00514857	3.27634e-05	0.991097	0	0	0	0	0	0	0	0	0	0	0	0	0	0	0	0	0	0	0	1	0	0	0	0	0	0	0	0	0	0	0	0	0	0	0	0
Contig_Gammarus_90_15280_fr4	Hyallela Azteca	GFOSS	F102192	9.73933	38972.4	3.40909	59.18	1	1	2	0.00513183	3.26569e-05	0.991162	0	0	0	1	0	0	0	0	0	0	0	0	0	0	0	0	0	0	0	0	0	0	0	2	0	0	0	0	0	0	0	0	0	0	0	0
Contig_Gammarus_90_47151_fr1	Gammarus Pulex	GFOSS	F102287	6.22995	19623.2	21.9101	42.75	1	1	1	0.00509601	3.24289e-05	0.991194	0	1	0	0	0	0	0	0	0	0	0	0	0	0	0	0	0	0	0	0	0	1	0	0	0	0	0	0	0	0	0	0	0	0	0	0
gi|321472917	Gammarus Pulex	Daphnia Pulex	F102288	9.63807	19714.3	5.64972	18.23	1	1	1	0.00507247	3.22791e-05	0.991259	0	0	0	0	0	0	1	0	0	0	0	0	0	0	0	0	0	0	0	0	0	0	0	0	0	0	1	0	0	0	0	0	0	0	0	0
Contig_Gammarus_90_113204_fr1	Gammarus Pulex	GFOSS	F102287	11.3506	19800.3	7.69231	51.63	1	1	1	0.00505043	3.21389e-05	0.991291	0	1	0	0	0	0	0	0	0	0	0	0	0	0	0	0	0	0	0	0	0	1	0	0	0	0	0	0	0	0	0	0	0	0	0	0
GIB53OK02GH8XX_Frame_6	Gammarus Fossarum	PHAWA	F102285	9.29998	20022.6	7.95455	40.36	1	1	1	0.00499435	3.1782e-05	0.991323	0	0	0	0	0	0	0	0	0	0	0	0	0	0	0	1	0	0	0	0	0	0	0	0	0	0	0	0	0	0	0	0	0	0	0	1
gi|505483457	Parhyale Hawaiensis	NCBInr	F102293	5.28623	20074.6	5.71429	53.66	1	1	1	0.00498143	3.16998e-05	0.991355	0	0	0	0	0	0	0	0	0	0	0	0	0	0	1	0	0	0	0	0	0	0	0	0	0	0	0	0	0	0	0	0	0	0	1	0
gi|321469189	Hyallela Azteca	Daphnia Pulex	F102193	7.06627	40181.7	2.22222	17.7	1	1	2	0.0049774	3.16741e-05	0.991386	0	0	0	0	0	0	0	0	1	0	0	0	0	0	0	0	0	0	0	0	0	0	0	0	0	0	0	0	2	0	0	0	0	0	0	0
Contig_Gammarus_90_133881_fr1	Gammarus Roeseli	GFOSS	F102290	8.32978	40314.5	3.88889	72.14	1	1	2	0.00496099	3.15698e-05	0.991418	0	0	1	0	0	0	0	0	0	0	0	0	0	0	0	0	0	0	0	0	0	0	2	0	0	0	0	0	0	0	0	0	0	0	0	0
gi|321465567	Gammarus Pulex	Daphnia Pulex	F102288	6.35166	40420.1	1.40845	21.74	1	1	2	0.00494803	3.14873e-05	0.991449	0	0	0	0	0	0	1	0	0	0	0	0	0	0	0	0	0	0	0	0	0	0	0	0	0	0	2	0	0	0	0	0	0	0	0	0
gi|223954136	Hyallela Azteca	NCBInr	F102294	5.8454	60786.8	2.94118	58.63	1	1	3	0.00493528	3.14061e-05	0.991481	0	0	0	0	0	0	0	0	0	0	0	0	0	1	0	0	0	0	0	0	0	0	0	0	0	0	0	0	0	0	0	0	0	3	0	0
gi|440211567	Gammarus Fossarum	NCBInr	F102284	5.45067	40661.8	5.55556	75.79	1	1	2	0.00491863	3.13002e-05	0.991512	0	0	0	0	0	0	0	0	0	0	1	0	0	0	0	0	0	0	0	0	0	0	0	0	0	0	0	0	0	0	2	0	0	0	0	0
contig35840_Frame_1	Hyallela Azteca	PHAWA	F102194	10.5651	40667.1	2.849	55.2	1	1	2	0.00491798	3.1296e-05	0.991543	0	0	0	0	0	0	0	0	0	0	0	0	0	0	0	0	0	0	1	0	0	0	0	0	0	0	0	0	0	0	0	0	0	0	0	0
gi|321456131	Gammarus Roeseli	Daphnia Pulex	F102291	6.95514	102147	0.557414	26.55	1	1	5	0.00489489	3.11491e-05	0.991575	0	0	0	0	0	0	0	1	0	0	0	0	0	0	0	0	0	0	0	0	0	0	0	0	0	0	0	5	0	0	0	0	0	0	0	0
gi|321460306	Gammarus Roeseli	Daphnia Pulex	F102291	9.23844	20515.1	5.91398	32.1	1	1	1	0.00487446	3.10191e-05	0.991606	0	0	0	0	0	0	0	1	0	0	0	0	0	0	0	0	0	0	0	0	0	0	0	0	0	0	0	1	0	0	0	0	0	0	0	0
gi|308467901	Parhyale Hawaiensis	NCBInr	F102293	7.35181	102829	1.67715	61.28	1	1	5	0.00486244	3.09426e-05	0.991667	0	0	0	0	0	0	0	0	0	0	0	0	1	1	1	0	0	0	0	0	0	0	0	0	0	0	0	0	0	0	0	0	1	2	2	0
Contig_Gammarus_90_69913_fr6	Gammarus Roeseli	GFOSS	F102290	4.62989	20738.9	6.38298	59.35	1	1	1	0.00482186	3.06844e-05	0.99176	0	0	1	0	0	0	0	0	0	0	0	0	0	0	0	0	0	0	0	0	0	0	1	0	0	0	0	0	0	0	0	0	0	0	0	0
gi|677295576	Hyallela Azteca	NCBInr	F102294	8.40083	83218.8	1.04849	55.77	1	1	4	0.00480661	3.05873e-05	0.99179	0	0	0	0	0	0	0	0	0	0	0	0	0	1	0	0	0	0	0	0	0	0	0	0	0	0	0	0	0	0	0	0	0	4	0	0
gi|585149873	Parhyale Hawaiensis	NCBInr	F102293	8.11611	62657.1	2.68817	68.04	1	1	3	0.00478797	3.04687e-05	0.991851	0	0	0	0	0	0	0	0	0	0	0	0	0	0	1	0	0	0	0	0	0	0	0	0	0	0	0	0	0	0	0	0	0	0	3	0
gi|531486016	Parhyale Hawaiensis	NCBInr	F102293	5.24493	20931	5.91398	52.75	1	1	1	0.0047776	3.04027e-05	0.991882	0	0	0	0	0	0	0	0	0	0	0	0	0	0	1	0	0	0	0	0	0	0	0	0	0	0	0	0	0	0	0	0	0	0	1	0
isotig01416_Frame_3	Parhyale Hawaiensis	PHAWA	F102197	9.13625	104922	1.74672	72.76	1	1	5	0.00476543	3.03253e-05	0.991912	0	0	0	0	0	0	0	0	0	0	0	0	0	0	0	0	0	0	0	1	0	0	0	0	0	0	0	0	0	0	0	0	0	0	0	0
Contig_Gammarus_90_144285_fr1	Parhyale Hawaiensis	GFOSS	F102195	9.38069	63035.1	1.25224	52.56	1	1	3	0.00475925	3.0286e-05	0.991942	0	0	0	0	1	0	0	0	0	0	0	0	0	0	0	0	0	0	0	0	0	0	0	0	3	0	0	0	0	0	0	0	0	0	0	0
gi|321456816	Hyallela Azteca	Daphnia Pulex	F102193	10.27	21174.3	5.46448	19.06	1	1	1	0.0047227	3.00534e-05	0.992033	0	0	0	0	0	0	0	0	1	0	0	0	0	0	0	0	0	0	0	0	0	0	0	0	0	0	0	0	1	0	0	0	0	0	0	0
Contig_Gammarus_90_17029_fr2	Gammarus Roeseli	GFOSS	F102290	10.6662	42582.4	1.82768	34.27	1	1	2	0.00469678	2.98884e-05	0.992063	0	0	1	0	0	0	0	0	0	0	0	0	0	0	0	0	0	0	0	0	0	0	2	0	0	0	0	0	0	0	0	0	0	0	0	0
Contig_Gammarus_90_50463_fr3	Gammarus Roeseli	GFOSS	F102290	10.5508	42690.4	5.19481	56.25	1	1	2	0.0046849	2.98128e-05	0.992093	0	0	1	0	0	0	0	0	0	0	0	0	0	0	0	0	0	0	0	0	0	0	2	0	0	0	0	0	0	0	0	0	0	0	0	0
Contig_Gammarus_90_10389_fr3	Gammarus Pulex	GFOSS	F102287	9.3236	21454.3	7.69231	45.02	1	1	1	0.00466108	2.96612e-05	0.992122	0	1	0	0	0	0	0	0	0	0	0	0	0	0	0	0	0	0	0	0	0	1	0	0	0	0	0	0	0	0	0	0	0	0	0	0
gi|321470943	Hyallela Azteca	Daphnia Pulex	F102193	10.2743	21485.9	5.41872	20.18	1	1	1	0.00465421	2.96175e-05	0.992152	0	0	0	0	0	0	0	0	1	0	0	0	0	0	0	0	0	0	0	0	0	0	0	0	0	0	0	0	1	0	0	0	0	0	0	0
gi|321465569	Gammarus Roeseli	Daphnia Pulex	F102291	6.69256	86053.9	2.77778	47.39	1	1	4	0.00464825	2.95796e-05	0.992181	0	0	0	0	0	0	0	1	0	0	0	0	0	0	0	0	0	0	0	0	0	0	0	0	0	0	0	4	0	0	0	0	0	0	0	0
gi|321462727	Gammarus Roeseli	Daphnia Pulex	F102291	6.13329	150715	0.738007	28.21	1	1	7	0.00464454	2.9556e-05	0.992211	0	0	0	0	0	0	1	1	0	0	0	0	0	0	0	0	0	0	0	0	0	0	0	0	0	0	1	6	0	0	0	0	0	0	0	0
gi|134309	Hyallela Azteca	NCBInr	F102294	4.6147	21611.7	14.0625	74.18	1	1	1	0.00462713	2.94452e-05	0.99227	0	0	0	0	0	0	0	0	0	0	0	0	0	1	0	0	0	0	0	0	0	0	0	0	0	0	0	0	0	0	0	0	0	1	0	0
gi|321449166	Gammarus Roeseli	Daphnia Pulex	F102291	9.87178	21655.2	4.86486	21.59	1	1	1	0.00461783	2.9386e-05	0.992299	0	0	0	0	0	0	0	1	0	0	0	0	0	0	0	0	0	0	0	0	0	0	0	0	0	0	0	1	0	0	0	0	0	0	0	0
Contig_Gammarus_90_83986_fr4	Parhyale Hawaiensis	GFOSS	F102195	8.80788	21684.8	11.6402	43.34	1	1	1	0.00461153	2.93459e-05	0.992329	0	0	0	0	1	0	0	0	0	0	0	0	0	0	0	0	0	0	0	0	0	0	0	0	1	0	0	0	0	0	0	0	0	0	0	0
isotig10048_Frame_5	Gammarus Roeseli	PHAWA	F102292	5.95632	21766.3	11.9171	43.45	1	1	1	0.00459426	2.9236e-05	0.992358	0	0	0	0	0	0	0	0	0	0	0	0	0	0	0	0	0	1	0	0	0	0	0	0	0	0	0	0	0	0	0	0	0	0	0	0
gi|321455365	Gammarus Roeseli	Daphnia Pulex	F102291	8.7586	21773.9	4.25532	26.08	1	1	1	0.00459265	2.92257e-05	0.992387	0	0	0	0	0	0	0	1	0	0	0	0	0	0	0	0	0	0	0	0	0	0	0	0	0	0	0	1	0	0	0	0	0	0	0	0
gi|402242157	Gammarus Roeseli	NCBInr	F102296	4.9784	21840.9	5.75916	58.81	1	1	1	0.00457856	2.91361e-05	0.992416	0	0	0	0	0	0	0	0	0	0	0	0	1	0	0	0	0	0	0	0	0	0	0	0	0	0	0	0	0	0	0	0	1	0	0	0
gi|516213760	Gammarus Fossarum	NCBInr	F102284	6.06903	21851.4	6.53266	60.28	1	1	1	0.00457636	2.91221e-05	0.992445	0	0	0	0	0	0	0	0	0	0	1	0	0	0	0	0	0	0	0	0	0	0	0	0	0	0	0	0	0	0	1	0	0	0	0	0
gi|551281437	Gammarus Pulex	NCBInr	F102295	5.17796	43996.7	3.62694	51.78	1	1	2	0.00454579	2.89276e-05	0.992474	0	0	0	0	0	0	0	0	0	0	0	1	0	0	0	0	0	0	0	0	0	0	0	0	0	0	0	0	0	0	0	2	0	0	0	0
gi|336455050	Gammarus Fossarum	NCBInr	F102284	5.95688	66116.6	2.09003	66.14	1	1	3	0.00453744	2.88744e-05	0.992503	0	0	0	0	0	0	0	0	0	0	1	0	0	0	0	0	0	0	0	0	0	0	0	0	0	0	0	0	0	0	3	0	0	0	0	0
gi|2347119	Hyallela Azteca	NCBInr	F102294	6.50981	22108.3	5.52764	52.54	1	1	1	0.00452319	2.87838e-05	0.992561	0	0	0	0	0	0	0	0	0	0	0	0	0	1	0	0	0	0	0	0	0	0	0	0	0	0	0	0	0	0	0	0	0	1	0	0
Contig_Gammarus_90_112043_fr1	Gammarus Pulex	GFOSS	F102287	11.6103	22249	8.05687	41.14	1	1	1	0.00449458	2.86017e-05	0.992589	0	1	0	0	0	0	0	0	0	0	0	0	0	0	0	0	0	0	0	0	0	1	0	0	0	0	0	0	0	0	0	0	0	0	0	0
gi|321477966	Parhyale Hawaiensis	Daphnia Pulex	F102196	9.64216	44504.2	1.53061	19.89	1	1	2	0.00449396	2.85978e-05	0.992618	0	0	0	0	0	0	0	0	0	1	0	0	0	0	0	0	0	0	0	0	0	0	0	0	0	0	0	0	0	2	0	0	0	0	0	0
gi|241841368	Parhyale Hawaiensis	NCBInr	F102293	6.1179	89117.1	2.33161	72.82	1	1	4	0.00448848	2.85629e-05	0.992647	0	0	0	0	0	0	0	0	0	0	0	0	0	0	1	0	0	0	0	0	0	0	0	0	0	0	0	0	0	0	0	0	0	0	4	0
gi|551110520	Gammarus Pulex	NCBInr	F102295	9.97621	22413.8	5.20833	52.72	1	1	1	0.00446153	2.83914e-05	0.992675	0	0	0	0	0	0	0	0	0	0	0	1	0	0	0	0	0	0	0	0	0	0	0	0	0	0	0	0	0	0	0	1	0	0	0	0
gi|321456968	Gammarus Roeseli	Daphnia Pulex	F102291	6.49417	67411.7	0.825083	23.21	1	1	3	0.00445027	2.83197e-05	0.992703	0	0	0	0	0	0	1	1	0	0	0	0	0	0	0	0	0	0	0	0	0	0	0	0	0	0	2	1	0	0	0	0	0	0	0	0
isotig12891_Frame_1	Parhyale Hawaiensis	PHAWA	F102197	6.01761	45658.5	2.99252	59.39	1	1	2	0.00438034	2.78747e-05	0.992731	0	0	0	0	0	0	0	0	0	0	0	0	0	0	0	0	0	0	0	1	0	0	0	0	0	0	0	0	0	0	0	0	0	0	0	0
gi|321464346	Hyallela Azteca	Daphnia Pulex	F102193	9.55429	45684.5	2.46914	22.33	1	1	2	0.00437785	2.78589e-05	0.992759	0	0	0	0	0	0	0	0	1	0	0	0	0	0	0	0	0	0	0	0	0	0	0	0	0	0	0	0	2	0	0	0	0	0	0	0
isotig08125_Frame_3	Gammarus Roeseli	PHAWA	F102292	9.65872	45740.7	2.90557	61.57	1	1	2	0.00437247	2.78247e-05	0.992787	0	0	0	0	0	0	0	0	0	0	0	0	0	0	0	0	0	1	0	0	0	0	0	0	0	0	0	0	0	0	0	0	0	0	0	0
Contig_Gammarus_90_26677_fr6	Gammarus Roeseli	GFOSS	F102290	6.22392	45754.8	2.6764	46.31	1	1	2	0.00437112	2.78161e-05	0.992815	0	0	1	0	0	0	0	0	0	0	0	0	0	0	0	0	0	0	0	0	0	0	2	0	0	0	0	0	0	0	0	0	0	0	0	0
Contig_Gammarus_90_119803_fr1	Parhyale Hawaiensis	GFOSS	F102195	8.83011	22924.4	4.52261	58.61	1	1	1	0.00436216	2.77591e-05	0.99287	0	0	0	0	1	0	0	0	0	0	0	0	0	0	0	0	0	0	0	0	0	0	0	0	1	0	0	0	0	0	0	0	0	0	0	0
Contig_Gammarus_90_218130_fr6	Gammarus Fossarum	GFOSS	F102282	9.67595	22951.9	12.6904	46.44	1	1	1	0.00435694	2.77258e-05	0.992898	1	0	0	0	0	0	0	0	0	0	0	0	0	0	0	0	0	0	0	0	1	0	0	0	0	0	0	0	0	0	0	0	0	0	0	0
gi|693567377	Hyallela Azteca	NCBInr	F102294	4.78492	46305.4	2.7907	61.44	1	1	2	0.00431915	2.74853e-05	0.992925	0	0	0	0	0	0	0	0	0	0	0	0	0	1	0	0	0	0	0	0	0	0	0	0	0	0	0	0	0	0	0	0	0	2	0	0
gi|321476280	Gammarus Roeseli	Daphnia Pulex	F102291	5.89012	255300	0.589302	25.51	1	1	11	0.00430866	2.74186e-05	0.99298	0	0	0	0	0	0	1	1	0	0	0	0	0	0	0	0	0	0	0	0	0	0	0	0	0	0	5	6	0	0	0	0	0	0	0	0
Contig_Gammarus_90_126155_fr2	Hyallela Azteca	GFOSS	F102192	9.09623	23226.6	7.47664	61.6	1	1	1	0.00430541	2.73979e-05	0.993008	0	0	0	1	0	0	0	0	0	0	0	0	0	0	0	0	0	0	0	0	0	0	0	1	0	0	0	0	0	0	0	0	0	0	0	0
gi|505730125	Parhyale Hawaiensis	NCBInr	F102293	8.86881	23233.1	5.15464	62.09	1	1	1	0.0043042	2.73902e-05	0.993035	0	0	0	0	0	0	0	0	0	0	0	0	0	0	1	0	0	0	0	0	0	0	0	0	0	0	0	0	0	0	0	0	0	0	1	0
gi|657045402	Gammarus Roeseli	NCBInr	F102296	5.06949	69827.9	1.72144	55.8	1	1	3	0.00429628	2.73398e-05	0.993062	0	0	0	0	0	0	0	0	0	0	0	1	1	0	0	0	0	0	0	0	0	0	0	0	0	0	0	0	0	0	0	1	2	0	0	0
gi|321462540	Gammarus Roeseli	Daphnia Pulex	F102291	6.02635	116417	0.689655	20.12	1	1	5	0.00429492	2.73311e-05	0.99309	0	0	0	0	0	0	0	1	0	0	0	0	0	0	0	0	0	0	0	0	0	0	0	0	0	0	0	5	0	0	0	0	0	0	0	0
gi|391338960	Gammarus Roeseli	NCBInr	F102296	8.96915	46585.8	3.32542	91.09	1	1	2	0.00429316	2.73199e-05	0.993117	0	0	0	0	0	0	0	0	0	0	0	0	1	0	0	0	0	0	0	0	0	0	0	0	0	0	0	0	0	0	0	0	2	0	0	0
gi|168034003	Gammarus Pulex	NCBInr	F102295	5.03437	69936.4	2.00617	67.21	1	1	3	0.00428961	2.72974e-05	0.993144	0	0	0	0	0	0	0	0	0	0	0	1	0	0	0	0	0	0	0	0	0	0	0	0	0	0	0	0	0	0	0	3	0	0	0	0
gi|321463942	Gammarus Roeseli	Daphnia Pulex	F102291	4.55756	46973.2	3.1941	24.37	1	1	2	0.00425775	2.70946e-05	0.993171	0	0	0	0	0	0	0	1	0	0	0	0	0	0	0	0	0	0	0	0	0	0	0	0	0	0	0	2	0	0	0	0	0	0	0	0
Contig_Gammarus_90_105958_fr6	Gammarus Roeseli	GFOSS	F102290	7.62084	23603	11.4286	61.99	1	1	1	0.00423675	2.6961e-05	0.993253	0	0	1	0	0	0	0	0	0	0	0	0	0	0	0	0	0	0	0	0	0	0	1	0	0	0	0	0	0	0	0	0	0	0	0	0
gi|321478279	Hyallela Azteca	Daphnia Pulex	F102193	8.61941	118346	0.957854	26.81	1	1	5	0.00422491	2.68856e-05	0.993306	0	0	0	0	0	0	0	0	1	0	0	0	0	0	0	0	0	0	0	0	0	0	0	0	0	0	0	0	5	0	0	0	0	0	0	0
gi|503608088	Hyallela Azteca	NCBInr	F102294	8.99175	23724.4	4.32692	60.62	1	1	1	0.00421507	2.6823e-05	0.99336	0	0	0	0	0	0	0	0	0	0	0	0	0	1	0	0	0	0	0	0	0	0	0	0	0	0	0	0	0	0	0	0	0	1	0	0
Contig_Gammarus_90_194266_fr2	Gammarus Pulex	GFOSS	F102287	8.34108	23831.8	13.7931	40.82	1	1	1	0.00419607	2.67021e-05	0.993387	0	1	0	0	0	0	0	0	0	0	0	0	0	0	0	0	0	0	0	0	0	1	0	0	0	0	0	0	0	0	0	0	0	0	0	0
gi|321450777	Gammarus Fossarum	Daphnia Pulex	F102283	9.02569	23902.3	3.46535	33.86	1	1	1	0.0041837	2.66234e-05	0.993413	0	0	0	0	0	1	0	0	0	0	0	0	0	0	0	0	0	0	0	0	0	0	0	0	0	1	0	0	0	0	0	0	0	0	0	0
Contig_Gammarus_90_155689_fr5	Gammarus Fossarum	GFOSS	F102282	10.8206	23929.8	9.52381	79.39	1	1	1	0.00417889	2.65928e-05	0.99344	1	0	0	0	0	0	0	0	0	0	0	0	0	0	0	0	0	0	0	0	1	0	0	0	0	0	0	0	0	0	0	0	0	0	0	0
gi|499605532	Gammarus Fossarum	NCBInr	F102284	6.98188	23967.5	3.6036	58.88	1	1	1	0.00417233	2.6551e-05	0.993466	0	0	0	0	0	0	0	0	0	0	1	0	0	0	0	0	0	0	0	0	0	0	0	0	0	0	0	0	0	0	1	0	0	0	0	0
gi|395748400	Gammarus Pulex	NCBInr	F102295	8.51774	48013	4.96614	80.87	1	1	2	0.00416554	2.65078e-05	0.99352	0	0	0	0	0	0	0	0	0	0	0	1	0	0	0	0	0	0	0	0	0	0	0	0	0	0	0	0	0	0	0	2	0	0	0	0
gi|490060468	Parhyale Hawaiensis	NCBInr	F102293	8.89227	48029.3	2.41228	65.57	1	1	2	0.00416413	2.64988e-05	0.993546	0	0	0	0	0	0	0	0	0	0	0	0	0	0	1	0	0	0	0	0	0	0	0	0	0	0	0	0	0	0	0	0	0	0	2	0
Contig_Gammarus_90_162106_fr1	Gammarus Roeseli	GFOSS	F102290	6.3904	24053.6	5.45455	50.28	1	1	1	0.00415738	2.64559e-05	0.993572	0	0	1	0	0	0	0	0	0	0	0	0	0	0	0	0	0	0	0	0	0	0	1	0	0	0	0	0	0	0	0	0	0	0	0	0
Contig_Gammarus_90_101978_fr1	Gammarus Roeseli	GFOSS	F102290	4.98193	24119.3	4.12844	42.32	1	1	1	0.00414605	2.63838e-05	0.993599	0	0	1	0	0	0	0	0	0	0	0	0	0	0	0	0	0	0	0	0	0	0	1	0	0	0	0	0	0	0	0	0	0	0	0	0
gi|321444064	Gammarus Pulex	Daphnia Pulex	F102288	10.4799	24157	4.14747	19.1	1	1	1	0.00413959	2.63427e-05	0.993625	0	0	0	0	0	0	1	0	0	0	0	0	0	0	0	0	0	0	0	0	0	0	0	0	0	0	1	0	0	0	0	0	0	0	0	0
gi|19848023	Hyallela Azteca	NCBInr	F102294	5.32825	24355.1	6.69643	61.97	1	1	1	0.00410591	2.61284e-05	0.993651	0	0	0	0	0	0	0	0	0	0	0	0	0	1	0	0	0	0	0	0	0	0	0	0	0	0	0	0	0	0	0	0	0	1	0	0
gi|321469292	Gammarus Fossarum	Daphnia Pulex	F102283	5.04076	24512.5	6.01852	19.37	1	1	1	0.00407954	2.59606e-05	0.993703	0	0	0	0	0	1	0	0	0	0	0	0	0	0	0	0	0	0	0	0	0	0	0	0	0	1	0	0	0	0	0	0	0	0	0	0
gi|321466048	Gammarus Roeseli	Daphnia Pulex	F102291	6.59998	24591.6	6.51163	26.56	1	1	1	0.00406643	2.58771e-05	0.993755	0	0	0	0	0	0	0	1	0	0	0	0	0	0	0	0	0	0	0	0	0	0	0	0	0	0	0	1	0	0	0	0	0	0	0	0
gi|675891636	Hyallela Azteca	NCBInr	F102294	9.15271	24746.1	4.93274	52.54	1	1	1	0.00404104	2.57155e-05	0.993781	0	0	0	0	0	0	0	0	0	0	0	0	0	1	0	0	0	0	0	0	0	0	0	0	0	0	0	0	0	0	0	0	0	1	0	0
gi|19114661	Gammarus Roeseli	NCBInr	F102296	5.82699	49524.4	4.31818	58.81	1	1	2	0.00403841	2.56988e-05	0.993807	0	0	0	0	0	0	0	0	0	0	0	0	1	0	0	0	0	0	0	0	0	0	0	0	0	0	0	0	0	0	0	0	2	0	0	0
isotig02711_Frame_4	Gammarus Roeseli	PHAWA	F102292	5.69787	74306.8	1.38037	58.35	1	1	3	0.00403731	2.56918e-05	0.993832	0	0	0	0	0	0	0	0	0	0	0	0	0	0	0	0	0	1	0	1	0	0	0	0	0	0	0	0	0	0	0	0	0	0	0	0
gi|357380345	Gammarus Pulex	NCBInr	F102295	4.86139	24848.9	5.45455	60.09	1	1	1	0.00402432	2.56091e-05	0.993858	0	0	0	0	0	0	0	0	0	0	0	1	0	0	0	0	0	0	0	0	0	0	0	0	0	0	0	0	0	0	0	1	0	0	0	0
gi|752373924	Gammarus Pulex	NCBInr	F102295	7.12434	49722.3	2.96128	65.65	1	1	2	0.00402234	2.55966e-05	0.993883	0	0	0	0	0	0	0	0	0	0	0	1	0	0	0	0	0	0	0	0	0	0	0	0	0	0	0	0	0	0	0	2	0	0	0	0
isotig26153_Frame_3	Gammarus Fossarum	PHAWA	F102285	4.5368	24866.8	3.49345	45.81	1	1	1	0.00402143	2.55907e-05	0.993909	0	0	0	0	0	0	0	0	0	0	0	0	0	0	0	1	0	0	0	0	0	0	0	0	0	0	0	0	0	0	0	0	0	0	0	1
isotig26765_Frame_2	Parhyale Hawaiensis	PHAWA	F102197	6.09382	24876.7	17.1946	48.57	1	1	1	0.00401983	2.55806e-05	0.993935	0	0	0	0	0	0	0	0	0	0	0	0	0	0	0	0	0	0	0	1	0	0	0	0	0	0	0	0	0	0	0	0	0	0	0	0
Contig_Gammarus_90_203625_fr4	Gammarus Roeseli	GFOSS	F102290	9.39557	49933.6	2.76498	47.92	1	1	2	0.00400532	2.54882e-05	0.99396	0	0	1	0	0	0	0	0	0	0	0	0	0	0	0	0	0	0	0	0	0	0	2	0	0	0	0	0	0	0	0	0	0	0	0	0
gi|156393591	Gammarus Roeseli	NCBInr	F102296	5.51349	49948.3	4.26009	58.81	1	1	2	0.00400414	2.54807e-05	0.993986	0	0	0	0	0	0	0	0	0	0	0	0	1	0	0	0	0	0	0	0	0	0	0	0	0	0	0	0	0	0	0	0	2	0	0	0
gi|5880849	Parhyale Hawaiensis	NCBInr	F102293	6.59375	24995	7.20721	53.73	1	1	1	0.00400079	2.54594e-05	0.994037	0	0	0	0	0	0	0	0	0	0	0	0	0	0	1	0	0	0	0	0	0	0	0	0	0	0	0	0	0	0	0	0	0	0	1	0
gi|13488586	Gammarus Roeseli	NCBInr	F102296	8.36025	25017.9	4.93274	59.52	1	1	1	0.00399714	2.54362e-05	0.994062	0	0	0	0	0	0	0	0	0	0	0	0	1	0	0	0	0	0	0	0	0	0	0	0	0	0	0	0	0	0	0	0	1	0	0	0
gi|545458623	Gammarus Roeseli	NCBInr	F102296	10.422	25100	5.62771	54.75	1	1	1	0.00398407	2.5353e-05	0.994087	0	0	0	0	0	0	0	0	0	0	0	0	1	0	0	0	0	0	0	0	0	0	0	0	0	0	0	0	0	0	0	0	1	0	0	0
gi|321476489	Gammarus Roeseli	Daphnia Pulex	F102291	5.4678	50207.1	2.7088	22.39	1	1	2	0.0039835	2.53494e-05	0.994113	0	0	0	0	0	0	0	1	0	0	0	0	0	0	0	0	0	0	0	0	0	0	0	0	0	0	0	2	0	0	0	0	0	0	0	0
gi|679245964	Gammarus Fossarum	NCBInr	F102284	6.65279	25133.5	9.29204	58.31	1	1	1	0.00397875	2.53192e-05	0.994138	0	0	0	0	0	0	0	0	0	0	1	0	0	0	0	0	0	0	0	0	0	0	0	0	0	0	0	0	0	0	1	0	0	0	0	0
isotig03679_Frame_1	Gammarus Roeseli	PHAWA	F102292	9.70432	25228	4.09091	45.83	1	1	1	0.00396385	2.52243e-05	0.994163	0	0	0	0	0	0	0	0	0	0	0	0	0	0	0	0	0	1	0	0	0	0	0	0	0	0	0	0	0	0	0	0	0	0	0	0
gi|321468152	Hyallela Azteca	Daphnia Pulex	F102193	4.98438	25248.4	4.97738	19.67	1	1	1	0.00396064	2.52039e-05	0.994188	0	0	0	0	0	0	0	0	1	0	0	0	0	0	0	0	0	0	0	0	0	0	0	0	0	0	0	0	1	0	0	0	0	0	0	0
gi|403418871	Gammarus Roeseli	NCBInr	F102296	5.38059	50729.1	3.03688	51.87	1	1	2	0.00394251	2.50886e-05	0.994239	0	0	0	0	0	0	0	0	0	0	0	0	1	0	0	0	0	0	0	0	0	0	0	0	0	0	0	0	0	0	0	0	2	0	0	0
contig33620_Frame_3	Gammarus Roeseli	PHAWA	F102292	5.75262	25384	5.62771	49.34	1	1	1	0.00393948	2.50693e-05	0.994264	0	0	0	0	0	0	0	0	0	0	0	0	0	0	0	0	0	1	0	0	0	0	0	0	0	0	0	0	0	0	0	0	0	0	0	0
isotig18825_Frame_2	Hyallela Azteca	PHAWA	F102194	10.202	50806.2	1.84332	41.62	1	1	2	0.00393653	2.50505e-05	0.994289	0	0	0	0	0	0	0	0	0	0	0	0	0	0	0	0	0	0	1	0	0	0	0	0	0	0	0	0	0	0	0	0	0	0	0	0
Contig_Gammarus_90_136881_fr5	Gammarus Fossarum	GFOSS	F102282	9.34905	25518.1	10.7143	52.65	1	1	1	0.00391879	2.49376e-05	0.994314	1	0	0	0	0	0	0	0	0	0	0	0	0	0	0	0	0	0	0	0	1	0	0	0	0	0	0	0	0	0	0	0	0	0	0	0
gi|321477438	Parhyale Hawaiensis	Daphnia Pulex	F102196	8.38432	25541.2	4.86726	20.53	1	1	1	0.00391524	2.4915e-05	0.994339	0	0	0	0	0	0	0	0	0	1	0	0	0	0	0	0	0	0	0	0	0	0	0	0	0	0	0	0	0	1	0	0	0	0	0	0
gi|149033753	Hyallela Azteca	NCBInr	F102294	6.71709	51520.7	2.83843	72.82	1	1	2	0.00388193	2.47031e-05	0.994363	0	0	0	0	0	0	0	0	0	0	0	0	0	1	0	0	0	0	0	0	0	0	0	0	0	0	0	0	0	0	0	0	0	2	0	0
gi|503742400	Hyallela Azteca	NCBInr	F102294	6.32682	25870.1	3.63636	51.36	1	1	1	0.00386547	2.45983e-05	0.994388	0	0	0	0	0	0	0	0	0	0	0	0	0	1	0	0	0	0	0	0	0	0	0	0	0	0	0	0	0	0	0	0	0	1	0	0
gi|7573308	Gammarus Pulex	NCBInr	F102295	7.1134	51961.4	2.7957	65.65	1	1	2	0.00384901	2.44935e-05	0.994412	0	0	0	0	0	0	0	0	0	0	0	1	0	0	0	0	0	0	0	0	0	0	0	0	0	0	0	0	0	0	0	2	0	0	0	0
isotig25958_Frame_2	Hyallela Azteca	PHAWA	F102194	7.80548	25996	4.74138	59.9	1	1	1	0.00384674	2.44791e-05	0.994437	0	0	0	0	0	0	0	0	0	0	0	0	0	0	0	0	0	0	1	0	0	0	0	0	0	0	0	0	0	0	0	0	0	0	0	0
gi|642123054	Gammarus Roeseli	NCBInr	F102296	6.62672	52089.9	3.26087	56.42	1	1	2	0.00383951	2.44331e-05	0.994461	0	0	0	0	0	0	0	0	0	0	0	0	1	0	0	0	0	0	0	0	0	0	0	0	0	0	0	0	0	0	0	0	2	0	0	0
Contig_Gammarus_90_6008_fr3	Gammarus Roeseli	GFOSS	F102290	10.6363	52361.9	3.74449	63.48	1	1	2	0.00381957	2.43062e-05	0.994486	0	0	1	0	0	0	0	0	0	0	0	0	0	0	0	0	0	0	0	0	0	0	2	0	0	0	0	0	0	0	0	0	0	0	0	0
Contig_Gammarus_90_11448_fr5	Gammarus Fossarum	GFOSS	F102282	6.39644	26204.5	7.42358	44.11	1	1	1	0.00381614	2.42844e-05	0.994534	1	0	0	0	0	0	0	0	0	0	0	0	0	0	0	0	0	0	0	0	1	0	0	0	0	0	0	0	0	0	0	0	0	0	0	0
gi|321461260	Gammarus Fossarum	Daphnia Pulex	F102283	6.73243	78690.4	1.30624	22.5	1	1	3	0.00381241	2.42606e-05	0.994558	0	0	0	0	0	1	0	0	0	0	0	0	0	0	0	0	0	0	0	0	0	0	0	0	0	3	0	0	0	0	0	0	0	0	0	0
Contig_Gammarus_90_125975_fr2	Gammarus Fossarum	GFOSS	F102282	7.78114	26300	7.05394	71.26	1	1	1	0.00380229	2.41962e-05	0.994583	1	0	0	0	0	0	0	0	0	0	0	0	0	0	0	0	0	0	0	0	1	0	0	0	0	0	0	0	0	0	0	0	0	0	0	0
gi|321447960	Gammarus Roeseli	Daphnia Pulex	F102291	5.37343	79035	1.39082	50.5	1	1	3	0.00379579	2.41549e-05	0.994607	0	0	0	0	0	0	0	1	0	0	0	0	0	0	0	0	0	0	0	0	0	0	0	0	0	0	0	3	0	0	0	0	0	0	0	0
gi|321443604	Hyallela Azteca	Daphnia Pulex	F102193	9.42491	26419.7	4.95868	21.22	1	1	1	0.00378505	2.40865e-05	0.994631	0	0	0	0	0	0	0	0	1	0	0	0	0	0	0	0	0	0	0	0	0	0	0	0	0	0	0	0	1	0	0	0	0	0	0	0
gi|321464706	Gammarus Roeseli	Daphnia Pulex	F102291	9.80062	26426.2	4.95868	31.77	1	1	1	0.00378412	2.40806e-05	0.994655	0	0	0	0	0	0	0	1	0	0	0	0	0	0	0	0	0	0	0	0	0	0	0	0	0	0	0	1	0	0	0	0	0	0	0	0
Contig_Gammarus_90_116741_fr1	Hyallela Azteca	GFOSS	F102192	9.30944	52963.4	3.21199	61.97	1	1	2	0.00377619	2.40302e-05	0.994703	0	0	0	1	0	0	0	0	0	0	0	0	0	0	0	0	0	0	0	0	0	0	0	2	0	0	0	0	0	0	0	0	0	0	0	0
gi|321471490	Hyallela Azteca	Daphnia Pulex	F102193	8.52132	53120.5	1.71306	19.4	1	1	2	0.00376503	2.39591e-05	0.994751	0	0	0	0	0	0	0	0	1	0	0	0	0	0	0	0	0	0	0	0	0	0	0	0	0	0	0	0	2	0	0	0	0	0	0	0
Contig_Gammarus_90_105132_fr2	Hyallela Azteca	GFOSS	F102192	10.6128	53183.5	2.47423	41.54	1	1	2	0.00376056	2.39307e-05	0.994775	0	1	0	1	0	0	0	0	0	0	0	0	0	0	0	0	0	0	0	0	0	1	0	1	0	0	0	0	0	0	0	0	0	0	0	0
gi|321462218	Gammarus Fossarum	Daphnia Pulex	F102283	10.3258	26722.5	2.64317	18.29	1	1	1	0.00374217	2.38137e-05	0.994799	0	0	0	0	0	1	0	0	0	0	0	0	0	0	0	0	0	0	0	0	0	0	0	0	0	1	0	0	0	0	0	0	0	0	0	0
gi|353228681	Gammarus Fossarum	NCBInr	F102284	9.38938	26759.1	4.25532	51.87	1	1	1	0.00373705	2.37811e-05	0.994823	0	0	0	0	0	0	0	0	0	0	1	0	0	0	0	0	0	0	0	0	0	0	0	0	0	0	0	0	0	0	1	0	0	0	0	0
isotig05020_Frame_2	Gammarus Roeseli	PHAWA	F102292	8.84913	53545.2	3.15126	69.57	1	1	2	0.00373516	2.37691e-05	0.994846	0	0	0	0	0	0	0	0	0	0	0	0	0	0	0	0	0	1	0	0	0	0	0	0	0	0	0	0	0	0	0	0	0	0	0	0
Contig_Gammarus_90_98114_fr4	Gammarus Pulex	GFOSS	F102287	10.5376	80431.9	1.83099	65.65	1	1	3	0.00372986	2.37353e-05	0.99487	0	1	0	0	0	0	0	0	0	0	0	0	0	0	0	0	0	0	0	0	0	3	0	0	0	0	0	0	0	0	0	0	0	0	0	0
gi|321463123	Gammarus Pulex	Daphnia Pulex	F102288	9.51815	27038.4	3.84615	26.43	1	1	1	0.00369845	2.35354e-05	0.994894	0	0	0	0	0	0	1	0	0	0	0	0	0	0	0	0	0	0	0	0	0	0	0	0	0	0	1	0	0	0	0	0	0	0	0	0
gi|489736289	Gammarus Fossarum	NCBInr	F102284	4.54268	27120.4	2.84553	60.1	1	1	1	0.00368726	2.34643e-05	0.994917	0	0	0	0	0	0	0	0	0	0	1	0	0	0	0	0	0	0	0	0	0	0	0	0	0	0	0	0	0	0	1	0	0	0	0	0
Contig_Gammarus_90_40895_fr6	Gammarus Pulex	GFOSS	F102287	9.05385	54423.6	2.90698	65.46	1	1	2	0.00367488	2.33854e-05	0.994964	0	1	0	0	0	0	0	0	0	0	0	0	0	0	0	0	0	0	0	0	0	2	0	0	0	0	0	0	0	0	0	0	0	0	0	0
gi|321460250	Gammarus Roeseli	Daphnia Pulex	F102291	6.41387	81709.7	1.63043	35.52	1	1	3	0.00367154	2.33642e-05	0.994987	0	0	0	0	0	0	0	1	0	0	0	0	0	0	0	0	0	0	0	0	0	0	0	0	0	0	0	3	0	0	0	0	0	0	0	0
Contig_Gammarus_90_31948_fr3	Gammarus Roeseli	GFOSS	F102290	9.3054	54597.5	2.34542	50	1	1	2	0.00366317	2.3311e-05	0.995011	0	0	1	0	0	0	0	0	0	0	0	0	0	0	0	0	0	0	0	0	0	0	2	0	0	0	0	0	0	0	0	0	0	0	0	0
gi|321460637	Hyallela Azteca	Daphnia Pulex	F102193	5.94896	54868.2	2.44399	20.68	1	1	2	0.0036451	2.3196e-05	0.99508	0	0	0	0	0	0	0	0	1	0	0	0	0	0	0	0	0	0	0	0	0	0	0	0	0	0	0	0	2	0	0	0	0	0	0	0
Contig_Gammarus_90_173956_fr6	Gammarus Fossarum	GFOSS	F102282	10.3288	27451.8	5.76132	57.12	1	1	1	0.00364275	2.3181e-05	0.995103	1	0	0	0	0	0	0	0	0	0	0	0	0	0	0	0	0	0	0	0	1	0	0	0	0	0	0	0	0	0	0	0	0	0	0	0
Contig_Gammarus_90_48654_fr6	Gammarus Fossarum	GFOSS	F102282	9.18113	27478.2	7.28745	41.97	1	1	1	0.00363925	2.31588e-05	0.995127	1	0	0	0	0	0	0	0	0	0	0	0	0	0	0	0	0	0	0	0	1	0	0	0	0	0	0	0	0	0	0	0	0	0	0	0
Contig_Gammarus_90_172713_fr4	Gammarus Pulex	GFOSS	F102287	9.55081	55041.8	3.68852	65.53	1	1	2	0.0036336	2.31228e-05	0.99515	0	1	0	0	0	0	0	0	0	0	0	0	0	0	0	0	0	0	0	0	0	2	0	0	0	0	0	0	0	0	0	0	0	0	0	0
gi|514745238	Gammarus Pulex	NCBInr	F102295	8.43094	55075.5	1.66667	57.18	1	1	2	0.00363138	2.31086e-05	0.995196	0	0	0	0	0	0	0	0	0	0	0	1	0	0	0	0	0	0	0	0	0	0	0	0	0	0	0	0	0	0	0	2	0	0	0	0
Contig_Gammarus_90_34026_fr5	Gammarus Fossarum	GFOSS	F102282	10.161	27729.6	5.71429	57.12	1	1	1	0.00360626	2.29488e-05	0.995219	1	0	0	0	0	0	0	0	0	0	0	0	0	0	0	0	0	0	0	0	1	0	0	0	0	0	0	0	0	0	0	0	0	0	0	0
isotig01146_Frame_5	Gammarus Roeseli	PHAWA	F102292	8.31414	111027	1.9019	58.81	1	1	4	0.00360272	2.29263e-05	0.995242	0	0	0	0	0	0	0	0	0	0	0	0	0	0	0	0	0	1	0	0	0	0	0	0	0	0	0	0	0	0	0	0	0	0	0	0
gi|432881578	Gammarus Pulex	NCBInr	F102295	4.67512	27842.8	4.43548	59.01	1	1	1	0.0035916	2.28555e-05	0.995288	0	0	0	0	0	0	0	0	0	0	0	1	0	0	0	0	0	0	0	0	0	0	0	0	0	0	0	0	0	0	0	1	0	0	0	0
gi|321477596	Gammarus Fossarum	Daphnia Pulex	F102283	6.19095	27863.6	2.89256	19.76	1	1	1	0.00358891	2.28384e-05	0.99531	0	0	0	0	0	1	0	0	0	0	0	0	0	0	0	0	0	0	0	0	0	0	0	0	0	1	0	0	0	0	0	0	0	0	0	0
Contig_Gammarus_90_3706_fr1	Gammarus Roeseli	GFOSS	F102290	10.2215	83760.3	2.38727	67.01	1	1	3	0.00358165	2.27922e-05	0.995333	0	0	1	0	0	0	0	0	0	0	0	0	0	0	0	0	0	0	0	0	0	0	3	0	0	0	0	0	0	0	0	0	0	0	0	0
gi|321475133	Parhyale Hawaiensis	Daphnia Pulex	F102196	5.95146	56397.5	1.60966	26.53	1	1	2	0.00354626	2.2567e-05	0.995378	0	0	0	0	0	0	0	0	0	1	0	0	0	0	0	0	0	0	0	0	0	0	0	0	0	0	0	0	0	2	0	0	0	0	0	0
gi|321469099	Hyallela Azteca	Daphnia Pulex	F102193	7.6074	28245.6	5.7377	26.38	1	1	1	0.00354038	2.25295e-05	0.995401	0	0	0	0	0	0	0	0	1	0	0	0	0	0	0	0	0	0	0	0	0	0	0	0	0	0	0	0	1	0	0	0	0	0	0	0
gi|321455602	Gammarus Fossarum	Daphnia Pulex	F102283	5.9624	56559.2	1.94175	17.79	1	1	2	0.00353612	2.25024e-05	0.995423	0	0	0	0	0	1	0	0	0	0	0	0	0	0	0	0	0	0	0	0	0	0	0	0	0	2	0	0	0	0	0	0	0	0	0	0
gi|28971712	Gammarus Roeseli	NCBInr	F102296	8.51012	85287.6	2.15736	68.27	1	1	3	0.00351751	2.2384e-05	0.995446	0	0	0	0	0	0	0	0	0	0	0	0	1	0	0	0	0	0	0	0	0	0	0	0	0	0	0	0	0	0	0	0	3	0	0	0
gi|321478189	Parhyale Hawaiensis	Daphnia Pulex	F102196	5.83354	85470.3	0.762389	34.03	1	1	3	0.00350999	2.23362e-05	0.995491	0	0	0	0	0	0	0	0	0	1	0	0	0	0	0	0	0	0	0	0	0	0	0	0	0	0	0	0	0	3	0	0	0	0	0	0
Contig_Gammarus_90_39083_fr3	Gammarus Pulex	GFOSS	F102287	9.64753	28530.4	6.74603	46.57	1	1	1	0.00350503	2.23046e-05	0.995513	0	1	0	0	0	0	0	0	0	0	0	0	0	0	0	0	0	0	0	0	0	1	0	0	0	0	0	0	0	0	0	0	0	0	0	0
Contig_Gammarus_90_47044_fr2	Gammarus Fossarum	GFOSS	F102282	5.74925	28604.7	14.8855	47.03	1	1	1	0.00349593	2.22467e-05	0.995535	1	0	0	0	0	0	0	0	0	0	0	0	0	0	0	0	0	0	0	0	1	0	0	0	0	0	0	0	0	0	0	0	0	0	0	0
gi|553186582	Gammarus Roeseli	NCBInr	F102296	8.52939	28636.3	5.51471	57.45	1	1	1	0.00349207	2.22221e-05	0.995557	0	0	0	0	0	0	0	0	0	0	0	0	1	0	0	0	0	0	0	0	0	0	0	0	0	0	0	0	0	0	0	0	1	0	0	0
Contig_Gammarus_90_16696_fr1	Gammarus Roeseli	GFOSS	F102290	8.23844	57594.9	3.14961	59.48	1	1	2	0.00347253	2.20978e-05	0.995602	0	0	1	0	0	0	0	0	0	0	0	0	0	0	0	0	0	0	0	0	0	0	2	0	0	0	0	0	0	0	0	0	0	0	0	0
gi|504547730	Gammarus Roeseli	NCBInr	F102296	8.84121	28828.2	2.69231	59.38	1	1	1	0.00346882	2.20742e-05	0.995624	0	0	0	0	0	0	0	0	0	0	0	0	1	0	0	0	0	0	0	0	0	0	0	0	0	0	0	0	0	0	0	0	1	0	0	0
gi|321452117	Hyallela Azteca	Daphnia Pulex	F102193	7.84376	28898.6	5.4902	21.18	1	1	1	0.00346038	2.20204e-05	0.995646	0	0	0	0	0	0	0	0	1	0	0	0	0	0	0	0	0	0	0	0	0	0	0	0	0	0	0	0	1	0	0	0	0	0	0	0
gi|34420368	Hyallela Azteca	NCBInr	F102294	8.40278	28944	6.29921	61.6	1	1	1	0.00345495	2.19859e-05	0.995668	0	0	0	0	0	0	0	0	0	0	0	0	0	1	0	0	0	0	0	0	0	0	0	0	0	0	0	0	0	0	0	0	0	1	0	0
Contig_Gammarus_90_182641_fr2	Parhyale Hawaiensis	GFOSS	F102195	8.05503	28949.9	11.6105	46.81	1	1	1	0.00345425	2.19815e-05	0.99569	0	0	0	0	1	0	0	0	0	0	0	0	0	0	0	0	0	0	0	0	0	0	0	0	1	0	0	0	0	0	0	0	0	0	0	0
gi|502421838	Gammarus Fossarum	NCBInr	F102284	9.16611	29023.8	5.59701	60.06	1	1	1	0.00344545	2.19255e-05	0.995712	0	0	0	0	0	0	0	0	0	0	1	0	0	0	0	0	0	0	0	0	0	0	0	0	0	0	0	0	0	0	1	0	0	0	0	0
Contig_Gammarus_90_24391_fr3	Gammarus Roeseli	GFOSS	F102290	10.7304	58201	4.81481	49.58	1	1	2	0.00343637	2.18677e-05	0.995755	0	0	1	0	0	0	0	0	0	0	0	0	0	0	0	0	0	0	0	0	0	0	2	0	0	0	0	0	0	0	0	0	0	0	0	0
Contig_Gammarus_90_111408_fr4	Hyallela Azteca	GFOSS	F102192	8.97713	58219.6	2.46679	78.72	1	1	2	0.00343527	2.18607e-05	0.995777	0	0	0	1	0	0	0	0	0	0	0	0	0	0	0	0	0	0	0	0	0	0	0	2	0	0	0	0	0	0	0	0	0	0	0	0
gi|321452523	Gammarus Fossarum	Daphnia Pulex	F102283	8.99154	29132.7	2.35294	18.35	1	1	1	0.00343257	2.18435e-05	0.995799	0	0	0	0	0	1	0	0	0	0	0	0	0	0	0	0	0	0	0	0	0	0	0	0	0	1	0	0	0	0	0	0	0	0	0	0
isotig14279_Frame_6	Hyallela Azteca	PHAWA	F102194	9.62023	29275.1	2.69231	43.92	1	1	1	0.00341588	2.17373e-05	0.995843	0	0	0	0	0	0	0	0	0	0	0	0	0	0	0	0	0	0	1	0	0	0	0	0	0	0	0	0	0	0	0	0	0	0	0	0
gi|395528447	Gammarus Pulex	NCBInr	F102295	6.90633	59437.3	2.76753	63.57	1	1	2	0.00336489	2.14128e-05	0.995885	0	0	0	0	0	0	0	0	0	0	0	1	0	0	0	0	0	0	0	0	0	0	0	0	0	0	0	0	0	0	0	2	0	0	0	0
Contig_Gammarus_90_35765_fr6	Hyallela Azteca	GFOSS	F102192	9.98019	59647.9	2.95858	45.34	1	1	2	0.00335301	2.13372e-05	0.995907	0	0	0	1	0	0	0	0	0	0	0	0	0	0	0	0	0	0	0	0	0	0	0	2	0	0	0	0	0	0	0	0	0	0	0	0
Contig_Gammarus_90_138096_fr2	Gammarus Roeseli	GFOSS	F102290	8.85266	29832.9	3.71747	46.52	1	1	1	0.003352	2.13308e-05	0.995928	0	0	1	0	0	0	0	0	0	0	0	0	0	0	0	0	0	0	0	0	0	0	1	0	0	0	0	0	0	0	0	0	0	0	0	0
Contig_Gammarus_90_11470_fr6	Gammarus Pulex	GFOSS	F102287	10.7772	30016	4.07407	47.77	1	1	1	0.00333155	2.12007e-05	0.995949	0	1	0	0	0	0	0	0	0	0	0	0	0	0	0	0	0	0	0	0	0	1	0	0	0	0	0	0	0	0	0	0	0	0	0	0
gi|321454418	Gammarus Fossarum	Daphnia Pulex	F102283	7.68954	60251.3	1.1236	18.77	1	1	2	0.00331943	2.11235e-05	0.99597	0	0	0	0	0	1	0	0	0	0	0	0	0	0	0	0	0	0	0	0	0	0	0	0	0	2	0	0	0	0	0	0	0	0	0	0
isotig23208_Frame_4	Parhyale Hawaiensis	PHAWA	F102197	4.26195	30237.5	8.2397	56.06	1	1	1	0.00330715	2.10454e-05	0.995992	0	0	0	0	0	0	0	0	0	0	0	0	0	0	0	0	0	0	0	1	0	0	0	0	0	0	0	0	0	0	0	0	0	0	0	0
Contig_Gammarus_90_189804_fr6	Gammarus Roeseli	GFOSS	F102290	10.5643	30351.2	4.34783	42.58	1	1	1	0.00329476	2.09665e-05	0.996012	0	0	1	0	0	0	0	0	0	0	0	0	0	0	0	0	0	0	0	0	0	0	1	0	0	0	0	0	0	0	0	0	0	0	0	0
gi|14718214	Gammarus Roeseli	NCBInr	F102296	5.11611	30446.6	5.65371	67.53	1	1	1	0.00328444	2.09008e-05	0.996033	0	0	0	0	0	0	0	0	0	0	0	0	1	0	0	0	0	0	0	0	0	0	0	0	0	0	0	0	0	0	0	0	1	0	0	0
gi|5453549	Hyallela Azteca	NCBInr	F102294	5.86288	30520.8	4.05904	52.54	1	1	1	0.00327645	2.085e-05	0.996054	0	0	0	0	0	0	0	0	0	0	0	0	0	1	0	0	0	0	0	0	0	0	0	0	0	0	0	0	0	0	0	0	0	1	0	0
Contig_Gammarus_90_144956_fr5	Gammarus Roeseli	GFOSS	F102290	9.8315	30582.8	4.42804	45.54	1	1	1	0.00326982	2.08078e-05	0.996075	0	0	1	0	0	0	0	0	0	0	0	0	0	0	0	0	0	0	0	0	0	0	1	0	0	0	0	0	0	0	0	0	0	0	0	0
gi|321457571	Gammarus Pulex	Daphnia Pulex	F102288	9.0056	61348.2	0.93985	21.74	1	1	2	0.00326008	2.07458e-05	0.996096	0	0	0	0	0	0	1	0	0	0	0	0	0	0	0	0	0	0	0	0	0	0	0	0	0	0	2	0	0	0	0	0	0	0	0	0
Contig_Gammarus_90_10978_fr1	Gammarus Fossarum	GFOSS	F102282	9.67426	30804.1	6.2963	80.99	1	1	1	0.00324632	2.06583e-05	0.996116	1	0	0	0	0	0	0	0	0	0	0	0	0	0	0	0	0	0	0	0	1	0	0	0	0	0	0	0	0	0	0	0	0	0	0	0
Contig_Gammarus_90_29926_fr4	Hyallela Azteca	GFOSS	F102192	9.32861	30846.4	5.49451	48.04	1	1	1	0.00324187	2.06299e-05	0.996137	0	0	0	1	0	0	0	0	0	0	0	0	0	0	0	0	0	0	0	0	0	0	0	1	0	0	0	0	0	0	0	0	0	0	0	0
gi|321448797	Gammarus Roeseli	Daphnia Pulex	F102291	8.65923	31013.2	4.09556	23	1	1	1	0.00322443	2.0519e-05	0.996158	0	0	0	0	0	0	0	1	0	0	0	0	0	0	0	0	0	0	0	0	0	0	0	0	0	0	0	1	0	0	0	0	0	0	0	0
Contig_Gammarus_90_147294_fr1	Gammarus Fossarum	GFOSS	F102282	10.5439	62109.9	2.18182	55.74	1	1	2	0.0032201	2.04914e-05	0.996178	1	0	0	0	1	0	0	0	0	0	0	0	0	0	0	0	0	0	0	0	1	0	0	0	1	0	0	0	0	0	0	0	0	0	0	0
Contig_Gammarus_90_36953_fr5	Gammarus Roeseli	GFOSS	F102290	9.73672	31328.8	9.02527	46.17	1	1	1	0.00319195	2.03123e-05	0.996198	0	0	1	0	0	0	0	0	0	0	0	0	0	0	0	0	0	0	0	0	0	0	1	0	0	0	0	0	0	0	0	0	0	0	0	0
gi|501406490	Gammarus Pulex	NCBInr	F102295	6.24339	156646	0.550585	51.66	1	1	5	0.00319191	2.0312e-05	0.996219	0	0	0	0	0	0	0	0	0	0	0	1	0	0	0	0	0	0	0	0	0	0	0	0	0	0	0	0	0	0	0	5	0	0	0	0
gi|321472143	Gammarus Roeseli	Daphnia Pulex	F102291	6.80133	62744.9	1.08893	20.82	1	1	2	0.00318751	2.0284e-05	0.996259	0	0	0	0	0	0	0	1	0	0	0	0	0	0	0	0	0	0	0	0	0	0	0	0	0	0	0	2	0	0	0	0	0	0	0	0
gi|341892950	Hyallela Azteca	NCBInr	F102294	6.66475	31538.9	5.18519	58.06	1	1	1	0.00317069	2.0177e-05	0.996279	0	0	0	0	0	0	0	0	0	0	0	0	0	1	0	0	0	0	0	0	0	0	0	0	0	0	0	0	0	0	0	0	0	1	0	0
gi|321471275	Parhyale Hawaiensis	Daphnia Pulex	F102196	8.94262	94913.1	0.918485	25.28	1	1	3	0.00316079	2.0114e-05	0.9963	0	0	0	0	0	0	0	0	0	1	0	0	0	0	0	0	0	0	0	0	0	0	0	0	0	0	0	0	0	3	0	0	0	0	0	0
gi|126571553	Hyallela Azteca	NCBInr	F102294	7.58097	63736.7	2.19966	66.52	1	1	2	0.00313791	1.99684e-05	0.99632	0	0	0	0	0	0	0	0	0	0	0	0	0	1	0	0	0	0	0	0	0	0	0	0	0	0	0	0	0	0	0	0	0	2	0	0
Contig_Gammarus_90_12587_fr5	Gammarus Roeseli	GFOSS	F102290	7.09198	31925.8	4.16667	47.92	1	1	1	0.00313226	1.99325e-05	0.996339	0	0	1	0	0	0	0	0	0	0	0	0	0	0	0	0	0	0	0	0	0	0	1	0	0	0	0	0	0	0	0	0	0	0	0	0
Contig_Gammarus_90_14615_fr4	Gammarus Roeseli	GFOSS	F102290	9.55638	31989.4	6.38298	61.03	1	1	1	0.00312603	1.98928e-05	0.996359	0	0	1	0	0	0	0	0	0	0	0	0	0	0	0	0	0	0	0	0	0	0	1	0	0	0	0	0	0	0	0	0	0	0	0	0
Contig_Gammarus_90_217301_fr5	Parhyale Hawaiensis	GFOSS	F102195	10.7044	32129.4	4.08163	41.68	1	1	1	0.00311241	1.98061e-05	0.996379	0	0	0	0	1	0	0	0	0	0	0	0	0	0	0	0	0	0	0	0	0	0	0	0	1	0	0	0	0	0	0	0	0	0	0	0
gi|321455589	Hyallela Azteca	Daphnia Pulex	F102193	9.36551	32179.7	3.22581	17.42	1	1	1	0.00310755	1.97752e-05	0.996399	0	0	0	0	0	0	0	0	1	0	0	0	0	0	0	0	0	0	0	0	0	0	0	0	0	0	0	0	1	0	0	0	0	0	0	0
gi|321475784	Hyallela Azteca	Daphnia Pulex	F102193	8.7745	64414.5	0.888099	33.41	1	1	2	0.00310489	1.97583e-05	0.996419	0	0	0	0	0	0	0	0	1	0	0	0	0	0	0	0	0	0	0	0	0	0	0	0	0	0	0	0	2	0	0	0	0	0	0	0
gi|321469626	Parhyale Hawaiensis	Daphnia Pulex	F102196	4.99849	64443.7	1.36054	34.34	1	1	2	0.00310349	1.97493e-05	0.996438	0	0	0	0	0	0	0	0	0	1	0	0	0	0	0	0	0	0	0	0	0	0	0	0	0	0	0	0	0	2	0	0	0	0	0	0
gi|225712996	Gammarus Roeseli	NCBInr	F102296	8.95607	32433.6	6.14334	62.29	1	1	1	0.00308323	1.96204e-05	0.996458	0	0	0	0	0	0	0	0	0	0	0	0	1	0	0	0	0	0	0	0	0	0	0	0	0	0	0	0	0	0	0	0	1	0	0	0
Contig_Gammarus_90_11273_fr5	Gammarus Pulex	GFOSS	F102287	6.42348	32485.4	8.36237	41.36	1	1	1	0.00307831	1.95891e-05	0.996478	0	1	0	0	0	0	0	0	0	0	0	0	0	0	0	0	0	0	0	0	0	1	0	0	0	0	0	0	0	0	0	0	0	0	0	0
Contig_Gammarus_90_14072_fr1	Gammarus Pulex	GFOSS	F102287	6.49024	32885.7	5.11945	36.71	1	1	1	0.00304084	1.93507e-05	0.996497	0	1	0	0	0	0	0	0	0	0	0	0	0	0	0	0	0	0	0	0	0	1	0	0	0	0	0	0	0	0	0	0	0	0	0	0
gi|514205171	Gammarus Pulex	NCBInr	F102295	5.61793	32899.5	2.28013	51.94	1	1	1	0.00303956	1.93426e-05	0.996516	0	0	0	0	0	0	0	0	0	0	0	1	0	0	0	0	0	0	0	0	0	0	0	0	0	0	0	0	0	0	0	1	0	0	0	0
Contig_Gammarus_90_182976_fr6	Parhyale Hawaiensis	GFOSS	F102195	11.9419	33171	2.77778	41.4	1	1	1	0.00301468	1.91842e-05	0.996536	0	0	0	0	1	0	0	0	0	0	0	0	0	0	0	0	0	0	0	0	0	0	0	0	1	0	0	0	0	0	0	0	0	0	0	0
Contig_Gammarus_90_14273_fr3	Gammarus Pulex	GFOSS	F102287	9.32288	33239.4	5.61056	59.34	1	1	1	0.00300847	1.91447e-05	0.996574	0	1	0	0	0	0	0	0	0	0	0	0	0	0	0	0	0	0	0	0	0	1	0	0	0	0	0	0	0	0	0	0	0	0	0	0
Contig_Gammarus_90_23125_fr3	Gammarus Pulex	GFOSS	F102287	6.36996	66771.1	3.7225	45.71	1	1	2	0.00299531	1.90609e-05	0.996593	0	1	0	0	0	0	0	0	0	0	0	0	0	0	0	0	0	0	0	0	0	2	0	0	0	0	0	0	0	0	0	0	0	0	0	0
gi|503110834	Hyallela Azteca	NCBInr	F102294	6.32053	33768.5	4.59016	54.53	1	1	1	0.00296134	1.88448e-05	0.996612	0	0	0	0	0	0	0	0	0	0	0	0	0	1	0	0	0	0	0	0	0	0	0	0	0	0	0	0	0	0	0	0	0	1	0	0
Contig_Gammarus_90_111529_fr5	Gammarus Roeseli	GFOSS	F102290	10.4721	33770.4	9.61538	42.73	1	1	1	0.00296117	1.88437e-05	0.996631	0	0	1	0	0	0	0	0	0	0	0	0	0	0	0	0	0	0	0	0	0	0	1	0	0	0	0	0	0	0	0	0	0	0	0	0
gi|321466396	Gammarus Pulex	Daphnia Pulex	F102288	5.92514	34345.7	3.69128	21.44	1	1	1	0.00291158	1.85281e-05	0.996649	0	0	0	0	0	0	1	0	0	0	0	0	0	0	0	0	0	0	0	0	0	0	0	0	0	0	1	0	0	0	0	0	0	0	0	0
Contig_Gammarus_90_105803_fr6	Gammarus Pulex	GFOSS	F102287	10.5697	34487.6	4.93421	49.8	1	1	1	0.00289959	1.84519e-05	0.996668	0	1	0	0	0	0	0	0	0	0	0	0	0	0	0	0	0	0	0	0	0	1	0	0	0	0	0	0	0	0	0	0	0	0	0	0
gi|511893385	Hyallela Azteca	NCBInr	F102294	5.51441	69242	2.12418	72.82	1	1	2	0.00288842	1.83807e-05	0.996686	0	0	0	0	0	0	0	0	0	0	0	0	0	1	0	0	0	0	0	0	0	0	0	0	0	0	0	0	0	0	0	0	0	2	0	0
Contig_Gammarus_90_176824_fr5	Gammarus Roeseli	GFOSS	F102290	9.39174	34649.5	5.88235	67.45	1	1	1	0.00288604	1.83656e-05	0.996704	0	0	1	0	0	0	0	0	0	0	0	0	0	0	0	0	0	0	0	0	0	0	1	0	0	0	0	0	0	0	0	0	0	0	0	0
gi|321473626	Gammarus Fossarum	Daphnia Pulex	F102283	5.53634	34871.9	5.01567	20.52	1	1	1	0.00286764	1.82485e-05	0.996723	0	0	0	0	0	1	0	0	0	0	0	0	0	0	0	0	0	0	0	0	0	0	0	0	0	1	0	0	0	0	0	0	0	0	0	0
Contig_Gammarus_90_99178_fr3	Gammarus Fossarum	GFOSS	F102282	8.98423	34929.9	2.57235	40.74	1	1	1	0.00286288	1.82182e-05	0.996759	1	0	0	0	0	0	0	0	0	0	0	0	0	0	0	0	0	0	0	0	1	0	0	0	0	0	0	0	0	0	0	0	0	0	0	0
gi|225718084	Gammarus Roeseli	NCBInr	F102296	6.44469	35223.2	3.92749	54.04	1	1	1	0.00283904	1.80665e-05	0.996777	0	0	0	0	0	0	0	0	0	0	0	0	1	0	0	0	0	0	0	0	0	0	0	0	0	0	0	0	0	0	0	0	1	0	0	0
isotig00848_Frame_3	Hyallela Azteca	PHAWA	F102194	8.67058	70465.4	2.39234	61.97	1	1	2	0.00283827	1.80616e-05	0.996795	0	0	0	0	0	0	0	0	0	0	0	0	0	0	0	0	0	0	1	0	0	0	0	0	0	0	0	0	0	0	0	0	0	0	0	0
gi|500135045	Hyallela Azteca	NCBInr	F102294	8.27412	35561.8	3.36391	53.59	1	1	1	0.002812	1.78945e-05	0.996813	0	0	0	0	0	0	0	0	0	0	0	0	0	1	0	0	0	0	0	0	0	0	0	0	0	0	0	0	0	0	0	0	0	1	0	0
gi|321471160	Parhyale Hawaiensis	Daphnia Pulex	F102196	6.25658	35593.1	3.08642	25.89	1	1	1	0.00280953	1.78787e-05	0.996831	0	0	0	0	0	0	0	0	0	1	0	0	0	0	0	0	0	0	0	0	0	0	0	0	0	0	0	0	0	1	0	0	0	0	0	0
gi|321461656	Gammarus Pulex	Daphnia Pulex	F102288	9.51145	35672.7	2.83912	20.79	1	1	1	0.00280327	1.78389e-05	0.996849	0	0	0	0	0	0	1	0	0	0	0	0	0	0	0	0	0	0	0	0	0	0	0	0	0	0	1	0	0	0	0	0	0	0	0	0
gi|321473437	Hyallela Azteca	Daphnia Pulex	F102193	6.59871	107106	0.619195	28.45	1	1	3	0.00280097	1.78243e-05	0.996867	0	0	0	0	0	0	0	0	1	0	0	0	0	0	0	0	0	0	0	0	0	0	0	0	0	0	0	0	3	0	0	0	0	0	0	0
gi|58393863	Hyallela Azteca	NCBInr	F102294	4.54994	35768.8	3.57143	59.9	1	1	1	0.00279573	1.77909e-05	0.996884	0	0	0	0	0	0	0	0	0	0	0	0	0	1	0	0	0	0	0	0	0	0	0	0	0	0	0	0	0	0	0	0	0	1	0	0
Contig_Gammarus_90_2047_fr4	Gammarus Roeseli	GFOSS	F102290	9.59002	35773.3	8.5443	41.39	1	1	1	0.00279538	1.77887e-05	0.996902	0	0	1	0	0	0	0	0	0	0	0	0	0	0	0	0	0	0	0	0	0	0	1	0	0	0	0	0	0	0	0	0	0	0	0	0
gi|501717839	Hyallela Azteca	NCBInr	F102294	7.12347	35887.1	2.39521	53.96	1	1	1	0.00278651	1.77322e-05	0.996938	0	0	0	0	0	0	0	0	0	0	0	0	0	1	0	0	0	0	0	0	0	0	0	0	0	0	0	0	0	0	0	0	0	1	0	0
gi|748525756	Gammarus Pulex	NCBInr	F102295	9.01807	72040.8	1.21951	57.18	1	1	2	0.0027762	1.76666e-05	0.996955	0	0	0	0	0	0	0	0	0	0	0	1	0	0	0	0	0	0	0	0	0	0	0	0	0	0	0	0	0	0	0	2	0	0	0	0
Contig_Gammarus_90_121429_fr2	Gammarus Roeseli	GFOSS	F102290	5.93567	72265.7	2.06795	67.9	1	1	2	0.00276757	1.76117e-05	0.996973	0	0	1	0	0	0	0	0	0	0	0	0	0	0	0	0	0	0	0	0	0	0	2	0	0	0	0	0	0	0	0	0	0	0	0	0
gi|242784230	Gammarus Pulex	NCBInr	F102295	8.34609	36236.9	3.44828	56.5	1	1	1	0.00275962	1.75611e-05	0.996991	0	0	0	0	0	0	0	0	0	0	0	1	0	0	0	0	0	0	0	0	0	0	0	0	0	0	0	0	0	0	0	1	0	0	0	0
gi|91087437	Hyallela Azteca	NCBInr	F102294	4.57182	36247	3.52564	59.9	1	1	1	0.00275885	1.75562e-05	0.997008	0	0	0	0	0	0	0	0	0	0	0	0	0	1	0	0	0	0	0	0	0	0	0	0	0	0	0	0	0	0	0	0	0	1	0	0
gi|697994118	Gammarus Roeseli	NCBInr	F102296	7.00054	36346.6	5.44413	64.35	1	1	1	0.00275129	1.75081e-05	0.997043	0	0	0	0	0	0	0	0	0	0	0	0	1	0	0	0	0	0	0	0	0	0	0	0	0	0	0	0	0	0	0	0	1	0	0	0
gi|497560253	Gammarus Pulex	NCBInr	F102295	8.45578	72770.9	2.24359	94.84	1	1	2	0.00274835	1.74894e-05	0.997078	0	0	0	0	0	0	0	0	0	0	0	1	1	0	0	0	0	0	0	0	0	0	0	0	0	0	0	0	0	0	0	1	1	0	0	0
gi|321457446	Parhyale Hawaiensis	Daphnia Pulex	F102196	9.22244	36386.6	2.16718	24.66	1	1	1	0.00274827	1.74889e-05	0.997096	0	0	0	0	0	0	0	0	0	1	0	0	0	0	0	0	0	0	0	0	0	0	0	0	0	0	0	0	0	1	0	0	0	0	0	0
gi|313226785	Gammarus Roeseli	NCBInr	F102296	4.95719	109690	1.48957	73.68	1	1	3	0.00273499	1.74044e-05	0.997113	0	0	0	0	0	0	0	0	0	0	0	0	1	0	0	0	0	0	0	0	0	0	0	0	0	0	0	0	0	0	0	0	3	0	0	0
gi|697971652	Hyallela Azteca	NCBInr	F102294	6.07634	36700.3	4.33526	52.52	1	1	1	0.00272477	1.73394e-05	0.99713	0	0	0	0	0	0	0	0	0	0	0	0	0	1	0	0	0	0	0	0	0	0	0	0	0	0	0	0	0	0	0	0	0	1	0	0
gi|324497791	Parhyale Hawaiensis	NCBInr	F102293	5.20142	37161	4.70219	52.33	1	1	1	0.00269099	1.71244e-05	0.997147	0	0	0	0	0	0	0	0	0	0	0	0	0	0	1	0	0	0	0	0	0	0	0	0	0	0	0	0	0	0	0	0	0	0	1	0
Contig_Gammarus_90_10761_fr5	Gammarus Fossarum	GFOSS	F102282	9.08401	37615.1	4.77612	61.58	1	1	1	0.00265851	1.69177e-05	0.997164	1	0	0	0	0	0	0	0	0	0	0	0	0	0	0	0	0	0	0	0	1	0	0	0	0	0	0	0	0	0	0	0	0	0	0	0
gi|307214661	Gammarus Pulex	NCBInr	F102295	8.83267	37760	2.69461	54.5	1	1	1	0.00264831	1.68528e-05	0.997181	0	0	0	0	0	0	0	0	0	0	0	1	0	0	0	0	0	0	0	0	0	0	0	0	0	0	0	0	0	0	0	1	0	0	0	0
gi|746608473	Gammarus Pulex	NCBInr	F102295	5.36336	38194.2	2.67857	56.3	1	1	1	0.0026182	1.66612e-05	0.997231	0	0	0	0	0	0	0	0	0	0	0	1	0	0	0	0	0	0	0	0	0	0	0	0	0	0	0	0	0	0	0	1	0	0	0	0
gi|490324809	Hyallela Azteca	NCBInr	F102294	4.30044	38301.9	2.24719	53.96	1	1	1	0.00261084	1.66143e-05	0.997248	0	0	0	0	0	0	0	0	0	0	0	0	0	1	0	0	0	0	0	0	0	0	0	0	0	0	0	0	0	0	0	0	0	1	0	0
Contig_Gammarus_90_111565_fr5	Gammarus Pulex	GFOSS	F102287	9.07553	38373.4	5.21739	43	1	1	1	0.00260597	1.65833e-05	0.997265	0	1	0	0	0	0	0	0	0	0	0	0	0	0	0	0	0	0	0	0	0	1	0	0	0	0	0	0	0	0	0	0	0	0	0	0
gi|321478800	Gammarus Fossarum	Daphnia Pulex	F102283	7.50557	38602.5	1.72414	22.64	1	1	1	0.00259051	1.64849e-05	0.997281	0	0	0	0	0	1	0	0	0	0	0	0	0	0	0	0	0	0	0	0	0	0	0	0	0	1	0	0	0	0	0	0	0	0	0	0
isotig02686_Frame_5	Parhyale Hawaiensis	PHAWA	F102197	9.00136	77643.3	1.9403	64.76	1	1	2	0.00257588	1.63919e-05	0.997298	0	0	0	0	0	0	0	0	0	0	0	0	0	0	0	0	0	0	0	1	0	0	0	0	0	0	0	0	0	0	0	0	0	0	0	0
gi|321478305	Gammarus Fossarum	Daphnia Pulex	F102283	8.38146	77676.8	1.74672	24.34	1	1	2	0.00257477	1.63848e-05	0.997314	0	0	0	0	0	1	0	0	0	0	0	0	0	0	0	0	0	0	0	0	0	0	0	0	0	2	0	0	0	0	0	0	0	0	0	0
gi|498081955	Parhyale Hawaiensis	NCBInr	F102293	9.17265	116558	0.745573	44.07	1	1	3	0.00257383	1.63788e-05	0.99733	0	0	0	0	0	0	0	0	0	0	0	0	0	0	1	0	0	0	0	0	0	0	0	0	0	0	0	0	0	0	0	0	0	0	3	0
gi|321470515	Parhyale Hawaiensis	Daphnia Pulex	F102196	8.39521	38896.7	3.53982	21.66	1	1	1	0.00257091	1.63603e-05	0.997347	0	0	0	0	0	0	0	0	0	1	0	0	0	0	0	0	0	0	0	0	0	0	0	0	0	0	0	0	0	1	0	0	0	0	0	0
isotig20166_Frame_1	Gammarus Roeseli	PHAWA	F102292	9.60362	39031.4	3.44828	50.28	1	1	1	0.00256204	1.63038e-05	0.997363	0	0	0	0	0	0	0	0	0	0	0	0	0	0	0	0	0	1	0	0	0	0	0	0	0	0	0	0	0	0	0	0	0	0	0	0
contig35849_Frame_1	Parhyale Hawaiensis	PHAWA	F102197	10.6563	78292.4	4.21053	43.65	1	1	2	0.00255453	1.6256e-05	0.997379	0	0	0	0	0	0	0	0	0	0	0	0	0	0	0	0	0	0	0	1	0	0	0	0	0	0	0	0	0	0	0	0	0	0	0	0
gi|497509019	Parhyale Hawaiensis	NCBInr	F102293	4.77434	39649.1	2.47934	55.85	1	1	1	0.00252213	1.60498e-05	0.997395	0	0	0	0	0	0	0	0	0	0	0	0	0	0	1	0	0	0	0	0	0	0	0	0	0	0	0	0	0	0	0	0	0	0	1	0
Contig_Gammarus_90_105684_fr6	Gammarus Roeseli	GFOSS	F102290	10.8398	39679.8	5.41311	69.88	1	1	1	0.00252017	1.60374e-05	0.997411	0	0	1	0	0	0	0	0	0	0	0	0	0	0	0	0	0	0	0	0	0	0	1	0	0	0	0	0	0	0	0	0	0	0	0	0
Contig_Gammarus_90_130214_fr4	Gammarus Fossarum	GFOSS	F102282	10.2965	39687.6	7.00809	48.17	1	1	1	0.00251968	1.60342e-05	0.997427	1	0	0	0	0	0	0	0	0	0	0	0	0	0	0	0	0	0	0	0	1	0	0	0	0	0	0	0	0	0	0	0	0	0	0	0
gi|651965244	Gammarus Roeseli	NCBInr	F102296	4.71341	39746	1.93906	53.83	1	1	1	0.00251598	1.60107e-05	0.997443	0	0	0	0	0	0	0	0	0	0	0	0	1	0	0	0	0	0	0	0	0	0	0	0	0	0	0	0	0	0	0	0	1	0	0	0
contig35840_Frame_2	Parhyale Hawaiensis	PHAWA	F102197	9.53185	39860.1	3.42857	49.46	1	1	1	0.00250877	1.59648e-05	0.997459	0	0	0	0	0	0	0	0	0	0	0	0	0	0	0	0	0	0	0	1	0	0	0	0	0	0	0	0	0	0	0	0	0	0	0	0
Contig_Gammarus_90_42051_fr4	Gammarus Pulex	GFOSS	F102287	9.48523	79741.3	2.78164	50.85	1	1	2	0.00250811	1.59606e-05	0.997475	0	1	0	0	0	0	0	0	0	0	0	0	0	0	0	0	0	0	0	0	0	2	0	0	0	0	0	0	0	0	0	0	0	0	0	0
gi|321456767	Gammarus Roeseli	Daphnia Pulex	F102291	8.90766	79945.6	0.961538	23.28	1	1	2	0.0025017	1.59198e-05	0.997491	0	0	0	0	0	0	1	1	0	0	0	0	0	0	0	0	0	0	0	0	0	0	0	0	0	0	1	1	0	0	0	0	0	0	0	0
gi|617664793	Gammarus Roeseli	NCBInr	F102296	9.67641	40029.4	7.31707	92.43	1	1	1	0.00249817	1.58973e-05	0.997507	0	0	0	0	0	0	0	0	0	0	0	0	1	0	0	0	0	0	0	0	0	0	0	0	0	0	0	0	0	0	0	0	1	0	0	0
gi|440211401	Parhyale Hawaiensis	NCBInr	F102293	5.55434	40352.6	5.55556	80.4	1	1	1	0.00247816	1.577e-05	0.997523	0	0	0	0	0	0	0	0	0	0	0	0	0	0	1	0	0	0	0	0	0	0	0	0	0	0	0	0	0	0	0	0	0	0	1	0
gi|34733394	Gammarus Roeseli	NCBInr	F102296	5.17449	40356.3	4.65753	67.4	1	1	1	0.00247793	1.57685e-05	0.997539	0	0	0	0	0	0	0	0	0	0	0	0	1	0	0	0	0	0	0	0	0	0	0	0	0	0	0	0	0	0	0	0	1	0	0	0
gi|321457175	Gammarus Roeseli	Daphnia Pulex	F102291	8.34982	40394.7	3.17919	21.87	1	1	1	0.00247557	1.57535e-05	0.997554	0	0	0	0	0	0	0	1	0	0	0	0	0	0	0	0	0	0	0	0	0	0	0	0	0	0	0	1	0	0	0	0	0	0	0	0
gi|321459317	Gammarus Roeseli	Daphnia Pulex	F102291	8.73851	81008.5	1.49051	56.95	1	1	2	0.00246888	1.57109e-05	0.99757	0	0	0	0	0	0	1	1	0	0	0	0	0	0	0	0	0	0	0	0	0	0	0	0	0	0	1	1	0	0	0	0	0	0	0	0
Contig_Gammarus_90_111225_fr2	Gammarus Roeseli	GFOSS	F102290	9.20664	40845.1	3.56164	54.66	1	1	1	0.00244827	1.55798e-05	0.997586	0	0	1	0	0	0	0	0	0	0	0	0	0	0	0	0	0	0	0	0	0	0	1	0	0	0	0	0	0	0	0	0	0	0	0	0
Contig_Gammarus_90_19580_fr5	Gammarus Roeseli	GFOSS	F102290	9.52587	40850.8	2.7248	44.13	1	1	1	0.00244793	1.55777e-05	0.997601	0	0	1	0	0	0	0	0	0	0	0	0	0	0	0	0	0	0	0	0	0	0	1	0	0	0	0	0	0	0	0	0	0	0	0	0
Contig_Gammarus_90_121105_fr6	Gammarus Roeseli	GFOSS	F102290	9.86498	82430.4	2.36439	65.2	1	1	2	0.00242629	1.54399e-05	0.997617	0	0	1	0	0	0	0	0	0	0	0	0	0	0	0	0	0	0	0	0	0	0	2	0	0	0	0	0	0	0	0	0	0	0	0	0
isotig03845_Frame_3	Gammarus Roeseli	PHAWA	F102292	8.19468	82957.6	2.24719	50.06	1	1	2	0.00241087	1.53418e-05	0.997632	0	0	0	0	0	0	0	0	0	0	0	0	0	0	0	0	0	1	0	0	0	0	0	0	0	0	0	0	0	0	0	0	0	0	0	0
Contig_Gammarus_90_2435_fr2	Gammarus Roeseli	GFOSS	F102290	9.28782	41503.3	2.66667	44.01	1	1	1	0.00240945	1.53328e-05	0.997647	0	0	1	0	0	0	0	0	0	0	0	0	0	0	0	0	0	0	0	0	0	0	1	0	0	0	0	0	0	0	0	0	0	0	0	0
Contig_Gammarus_90_48209_fr3	Gammarus Pulex	GFOSS	F102287	9.18727	41532.5	3.73333	44.94	1	1	1	0.00240775	1.5322e-05	0.997663	0	1	0	0	0	0	0	0	0	0	0	0	0	0	0	0	0	0	0	0	0	1	0	0	0	0	0	0	0	0	0	0	0	0	0	0
gi|321454676	Hyallela Azteca	Daphnia Pulex	F102193	5.96271	41767.8	1.34409	27.74	1	1	1	0.00239419	1.52357e-05	0.997693	0	0	0	0	0	0	0	0	1	0	0	0	0	0	0	0	0	0	0	0	0	0	0	0	0	0	0	0	1	0	0	0	0	0	0	0
Contig_Gammarus_90_183826_fr4	Gammarus Fossarum	GFOSS	F102282	10.008	41854.1	3.2967	56.54	1	1	1	0.00238925	1.52042e-05	0.997708	1	0	0	0	0	0	0	0	0	0	0	0	0	0	0	0	0	0	0	0	1	0	0	0	0	0	0	0	0	0	0	0	0	0	0	0
gi|349999326	Hyallela Azteca	NCBInr	F102294	9.41622	42132.1	2.17984	52.19	1	1	1	0.00237349	1.51039e-05	0.997724	0	0	0	0	0	0	0	0	0	0	0	0	0	1	0	0	0	0	0	0	0	0	0	0	0	0	0	0	0	0	0	0	0	1	0	0
gi|517187394	Gammarus Pulex	NCBInr	F102295	5.41949	42140.3	1.88172	51.94	1	1	1	0.00237302	1.5101e-05	0.997739	0	0	0	0	0	0	0	0	0	0	0	1	0	0	0	0	0	0	0	0	0	0	0	0	0	0	0	0	0	0	0	1	0	0	0	0
gi|32967400	Gammarus Fossarum	NCBInr	F102284	6.01495	42403	4.43864	72.83	1	1	1	0.00235833	1.50074e-05	0.997754	0	0	0	0	0	0	0	0	0	0	1	0	0	0	0	0	0	0	0	0	0	0	0	0	0	0	0	0	0	0	1	0	0	0	0	0
Contig_Gammarus_90_8112_fr6	Gammarus Roeseli	GFOSS	F102290	9.34956	128225	0.941915	45.22	1	1	3	0.00233964	1.48885e-05	0.997783	0	0	1	0	0	0	0	0	0	0	0	0	0	0	0	0	0	0	0	0	0	0	3	0	0	0	0	0	0	0	0	0	0	0	0	0
Contig_Gammarus_90_111147_fr5	Hyallela Azteca	GFOSS	F102192	8.26844	42797.2	2.80612	40.18	1	1	1	0.0023366	1.48692e-05	0.997798	0	0	0	1	0	0	0	0	0	0	0	0	0	0	0	0	0	0	0	0	0	0	0	1	0	0	0	0	0	0	0	0	0	0	0	0
Contig_Gammarus_90_111201_fr2	Gammarus Roeseli	GFOSS	F102290	9.13676	43647.8	3	43.56	1	1	1	0.00229107	1.45794e-05	0.997813	0	0	1	0	0	0	0	0	0	0	0	0	0	0	0	0	0	0	0	0	0	0	1	0	0	0	0	0	0	0	0	0	0	0	0	0
gi|739869819	Gammarus Fossarum	NCBInr	F102284	4.43794	43771.2	1.99501	58.88	1	1	1	0.00228461	1.45383e-05	0.997827	0	0	0	0	0	0	0	0	0	0	1	0	0	0	0	0	0	0	0	0	0	0	0	0	0	0	0	0	0	0	1	0	0	0	0	0
gi|321462164	Gammarus Pulex	Daphnia Pulex	F102288	6.1726	88243.1	1.06101	19.56	1	1	2	0.00226647	1.44229e-05	0.997871	0	0	0	0	0	0	1	1	0	0	0	0	0	0	0	0	0	0	0	0	0	0	0	0	0	0	1	1	0	0	0	0	0	0	0	0
Contig_Gammarus_90_4635_fr6	Gammarus Pulex	GFOSS	F102287	9.02712	88577.8	1.221	45.28	1	1	2	0.0022579	1.43684e-05	0.997885	0	1	1	0	0	0	0	0	0	0	0	0	0	0	0	0	0	0	0	0	0	1	1	0	0	0	0	0	0	0	0	0	0	0	0	0
gi|495492842	Gammarus Roeseli	NCBInr	F102296	8.62186	44323.7	2.92683	51.66	1	1	1	0.00225613	1.43571e-05	0.9979	0	0	0	0	0	0	0	0	0	0	0	0	1	0	0	0	0	0	0	0	0	0	0	0	0	0	0	0	0	0	0	0	1	0	0	0
gi|3337433	Gammarus Fossarum	NCBInr	F102284	5.23511	88776.3	2.12235	70.79	1	1	2	0.00225285	1.43363e-05	0.997914	0	0	0	0	0	0	0	0	0	0	1	0	0	0	0	0	0	0	0	0	0	0	0	0	0	0	0	0	0	0	2	0	0	0	0	0
gi|749712990	Gammarus Fossarum	NCBInr	F102284	8.82204	44594.1	2.07254	58.88	1	1	1	0.00224245	1.427e-05	0.997942	0	0	0	0	0	0	0	0	0	0	1	0	0	0	0	0	0	0	0	0	0	0	0	0	0	0	0	0	0	0	1	0	0	0	0	0
gi|555232727	Gammarus Roeseli	NCBInr	F102296	6.15062	44715	4.13625	67.4	1	1	1	0.00223638	1.42314e-05	0.997957	0	0	0	0	0	0	0	0	0	0	0	0	1	0	0	0	0	0	0	0	0	0	0	0	0	0	0	0	0	0	0	0	1	0	0	0
Contig_Gammarus_90_160369_fr4	Parhyale Hawaiensis	GFOSS	F102195	5.21022	44982	2.22222	50.55	1	1	1	0.00222311	1.4147e-05	0.997971	0	0	0	0	1	0	0	0	0	0	0	0	0	0	0	0	0	0	0	0	0	0	0	0	1	0	0	0	0	0	0	0	0	0	0	0
gi|321475051	Parhyale Hawaiensis	Daphnia Pulex	F102196	6.76755	226167	0.349476	26.27	1	1	5	0.00221076	1.40684e-05	0.997985	0	0	0	0	0	0	0	0	0	1	0	0	0	0	0	0	0	0	0	0	0	0	0	0	0	0	0	0	0	5	0	0	0	0	0	0
gi|494270800	Hyallela Azteca	NCBInr	F102294	5.05671	45565.5	1.97044	52.85	1	1	1	0.00219464	1.39658e-05	0.997999	0	0	0	0	0	0	0	0	0	0	0	0	0	1	0	0	0	0	0	0	0	0	0	0	0	0	0	0	0	0	0	0	0	1	0	0
gi|306846506	Hyallela Azteca	NCBInr	F102294	4.46304	45619	4.52261	64.56	1	1	1	0.00219207	1.39495e-05	0.998013	0	0	0	0	0	0	0	0	0	0	0	0	0	1	0	0	0	0	0	0	0	0	0	0	0	0	0	0	0	0	0	0	0	1	0	0
isotig11547_Frame_3	Gammarus Pulex	PHAWA	F102289	9.79965	137330	0.672269	43.35	1	1	3	0.00218451	1.39014e-05	0.998027	0	0	0	0	0	0	0	0	0	0	0	0	0	0	0	0	1	1	0	0	0	0	0	0	0	0	0	0	0	0	0	0	0	0	0	0
gi|118380332	Gammarus Pulex	NCBInr	F102295	4.89268	92032.6	1.76322	94.84	1	1	2	0.00217314	1.3829e-05	0.998041	0	0	0	0	0	0	0	0	0	0	0	1	1	0	0	0	0	0	0	0	0	0	0	0	0	0	0	0	0	0	0	1	1	0	0	0
gi|321475463	Parhyale Hawaiensis	Daphnia Pulex	F102196	5.57667	598437	0.229577	22.45	1	1	13	0.00217233	1.38238e-05	0.998054	0	0	0	0	0	0	0	0	1	1	0	0	0	0	0	0	0	0	0	0	0	0	0	0	0	0	0	0	3	10	0	0	0	0	0	0
Contig_Gammarus_90_126025_fr2	Gammarus Fossarum	GFOSS	F102282	5.66403	46228.9	7.81991	69.78	1	1	1	0.00216315	1.37654e-05	0.998068	1	0	0	0	0	0	0	0	0	0	0	0	0	0	0	0	0	0	0	0	1	0	0	0	0	0	0	0	0	0	0	0	0	0	0	0
Contig_Gammarus_90_48539_fr5	Gammarus Roeseli	GFOSS	F102290	8.85578	46265.5	5.13447	42.5	1	1	1	0.00216144	1.37545e-05	0.998082	0	0	1	0	0	0	0	0	0	0	0	0	0	0	0	0	0	0	0	0	0	0	1	0	0	0	0	0	0	0	0	0	0	0	0	0
gi|307086	Parhyale Hawaiensis	NCBInr	F102293	5.11524	46358.6	6.23557	56.83	1	1	1	0.0021571	1.37269e-05	0.998096	0	0	0	0	0	0	0	0	0	0	0	0	0	0	1	0	0	0	0	0	0	0	0	0	0	0	0	0	0	0	0	0	0	0	1	0
gi|321459025	Parhyale Hawaiensis	Daphnia Pulex	F102196	9.0287	46399.3	1.87354	19.16	1	1	1	0.00215521	1.37149e-05	0.998109	0	0	0	0	0	0	0	0	0	1	0	0	0	0	0	0	0	0	0	0	0	0	0	0	0	0	0	0	0	1	0	0	0	0	0	0
gi|321470778	Parhyale Hawaiensis	Daphnia Pulex	F102196	5.51068	92859.5	1.21655	20.94	1	1	2	0.00215379	1.37059e-05	0.998123	0	0	0	0	0	0	0	0	0	1	0	0	0	0	0	0	0	0	0	0	0	0	0	0	0	0	0	0	0	2	0	0	0	0	0	0
isotig12694_Frame_4	Gammarus Fossarum	PHAWA	F102285	6.37395	46562.4	3.56295	48.09	1	1	1	0.00214766	1.36668e-05	0.998137	0	0	0	0	0	0	0	0	0	0	0	0	0	0	0	1	0	0	0	0	0	0	0	0	0	0	0	0	0	0	0	0	0	0	0	1
Contig_Gammarus_90_88566_fr1	Gammarus Roeseli	GFOSS	F102290	9.31537	46791.1	3.16302	52.33	1	1	1	0.00213716	1.36e-05	0.99815	0	0	1	0	0	0	0	0	0	0	0	0	0	0	0	0	0	0	0	0	0	0	1	0	0	0	0	0	0	0	0	0	0	0	0	0
contig11548_Frame_4	Parhyale Hawaiensis	PHAWA	F102197	6.63147	47165.5	6.92124	46.33	1	1	1	0.00212019	1.34921e-05	0.998164	0	0	0	0	0	0	0	0	0	0	0	0	0	0	0	0	0	0	0	1	0	0	0	0	0	0	0	0	0	0	0	0	0	0	0	0
Contig_Gammarus_90_5246_fr6	Gammarus Roeseli	GFOSS	F102290	9.47843	94391.3	1.42687	54.25	1	1	2	0.00211884	1.34834e-05	0.998177	0	0	1	0	0	0	0	0	0	0	0	0	0	0	0	0	0	0	0	0	0	0	2	0	0	0	0	0	0	0	0	0	0	0	0	0
gi|321449510	Gammarus Roeseli	Daphnia Pulex	F102291	5.83522	47737.3	1.86916	31.38	1	1	1	0.0020948	1.33304e-05	0.998191	0	0	0	0	0	0	0	1	0	0	0	0	0	0	0	0	0	0	0	0	0	0	0	0	0	0	0	1	0	0	0	0	0	0	0	0
gi|633913381	Gammarus Roeseli	NCBInr	F102296	6.28613	47828.4	3.9627	60.8	1	1	1	0.00209081	1.33051e-05	0.998204	0	0	0	0	0	0	0	0	0	0	0	0	1	0	0	0	0	0	0	0	0	0	0	0	0	0	0	0	0	0	0	0	1	0	0	0
gi|45190904	Gammarus Roeseli	NCBInr	F102296	9.40319	47835.2	2.06897	53.87	1	1	1	0.00209051	1.33032e-05	0.998217	0	0	0	0	0	0	0	0	0	0	0	0	1	0	0	0	0	0	0	0	0	0	0	0	0	0	0	0	0	0	0	0	1	0	0	0
gi|125985769	Gammarus Roeseli	NCBInr	F102296	6.25224	96240.9	1.42687	59.18	1	1	2	0.00207812	1.32243e-05	0.99823	0	0	0	0	0	0	0	0	0	0	0	0	1	0	0	0	0	0	0	0	0	0	0	0	0	0	0	0	0	0	0	0	2	0	0	0
gi|321474599	Gammarus Fossarum	Daphnia Pulex	F102283	5.3328	193242	0.70922	18.83	1	1	4	0.00206994	1.31723e-05	0.998244	0	0	0	0	0	1	0	0	0	0	0	0	0	0	0	0	0	0	0	0	0	0	0	0	0	4	0	0	0	0	0	0	0	0	0	0
gi|321468060	Gammarus Fossarum	Daphnia Pulex	F102283	6.71454	96626.2	0.895857	30.16	1	1	2	0.00206983	1.31716e-05	0.998257	0	0	0	0	0	1	0	0	0	0	0	0	0	0	0	0	0	0	0	0	0	0	0	0	0	2	0	0	0	0	0	0	0	0	0	0
Contig_Gammarus_90_116357_fr4	Gammarus Pulex	GFOSS	F102287	9.57698	48596.8	2.72109	49.6	1	1	1	0.00205775	1.30947e-05	0.99827	0	1	0	0	0	0	0	0	0	0	0	0	0	0	0	0	0	0	0	0	0	1	0	0	0	0	0	0	0	0	0	0	0	0	0	0
Contig_Gammarus_90_5022_fr3	Gammarus Fossarum	GFOSS	F102282	11.0128	48665.9	3.80952	63.15	1	1	1	0.00205483	1.30761e-05	0.998283	1	0	0	0	0	0	0	0	0	0	0	0	0	0	0	0	0	0	0	0	1	0	0	0	0	0	0	0	0	0	0	0	0	0	0	0
gi|321463706	Gammarus Pulex	Daphnia Pulex	F102288	8.66337	48858.7	3.74707	17.69	1	1	1	0.00204672	1.30245e-05	0.998296	0	0	0	0	0	0	1	0	0	0	0	0	0	0	0	0	0	0	0	0	0	0	0	0	0	0	1	0	0	0	0	0	0	0	0	0
gi|321472714	Hyallela Azteca	Daphnia Pulex	F102193	5.15849	48896.6	2.331	45.6	1	1	1	0.00204513	1.30144e-05	0.998309	0	0	0	0	0	0	0	0	1	0	0	0	0	0	0	0	0	0	0	0	0	0	0	0	0	0	0	0	1	0	0	0	0	0	0	0
contig33317_Frame_4	Parhyale Hawaiensis	PHAWA	F102197	8.86339	49184.3	3.37079	51.67	1	1	1	0.00203317	1.29383e-05	0.998322	0	0	0	0	0	0	0	0	0	0	0	0	0	0	0	0	0	0	0	1	0	0	0	0	0	0	0	0	0	0	0	0	0	0	0	0
gi|321473715	Parhyale Hawaiensis	Daphnia Pulex	F102196	6.31168	147571	0.880411	25.5	1	1	3	0.00203292	1.29367e-05	0.998335	0	0	0	0	0	0	0	0	0	1	0	0	0	0	0	0	0	0	0	0	0	0	0	0	0	0	0	0	0	3	0	0	0	0	0	0
gi|321463203	Parhyale Hawaiensis	Daphnia Pulex	F102196	6.04664	49853.1	3.84615	19.1572	1	1	1	0.00200589	1.27647e-05	0.998348	0	0	0	0	0	0	0	0	0	1	0	0	0	0	0	0	0	0	0	0	0	0	0	0	0	0	0	0	0	1	0	0	0	0	0	0
[truncated: 197 more rows]
[truncated: 4 more columns]
