# Supplementary material for: Data for comparative proteomics of ovaries from five non-model, crustacean amphipods
Source: Data Brief. 2015 Aug 12;5:1–6. doi: 10.1016/j.dib.2015.07.037 (PMC4556749; doi:10.1016/j.dib.2015.07.037)
Supplement: Supplementary file 1 — Supplementary data [file mmc1.zip › Table S3_Database assignment comparison.xlsx]

## Sheet: Table S3
Table S3. Database assignment comparison
	Database
Species	GFOSS	PHAWA	D.Pulex	NCBInr
G. fossarum	6457	6	207	46
G. pulex	2383	28	450	94
G. roeseli	2910	69	815	164
P. hawaiensis	795	1615	672	191
H. azteca	842	177	768	224
MS/MS spectra attribution was made first with the GFOSS database
and then compared with each of database one by one .
