# Supplementary material for: Data for comparative proteomics of ovaries from five non-model, crustacean amphipods
Source: Data Brief. 2015 Aug 12;5:1–6. doi: 10.1016/j.dib.2015.07.037 (PMC4556749; doi:10.1016/j.dib.2015.07.037)
Supplement: Supplementary file 1 — Supplementary data [file mmc1.zip › Table S4_List of spectra assigned with the AMPHI_MERGE database.xlsx]

## Sheet: Table S4
Table S4. List of spectra assigned with the AMPHI_MERGE database.
Sample	Organism	Biological replicate	.dat file	MS/MS Query	Observed m/z	z	Mr(exper.)	Mr(theor.)	Error(ppm)	Mascot Peptide Score	Start	Stop	-1	Peptide sequence	+1	Modifications	Miss-cleavage	R.T.	Query title	Protein accession	Protein group
Hyal-1	Hyalella azteca	Replicate 1	F102469	10	321.72	2	641.425	641.422	3.87264	44.55	69	74	K	IGIALR	R		0	1129.38	Hyal-1.2364.2364.2.dta	GAP9EXG05FTMCZ_Frame_5	GAP9EXG05FTMCZ_Frame_5
Hyal-1	Hyalella azteca	Replicate 1	F102469	1010	648.818	2	1295.62	1295.62	2.10479	81.25	149	160	K	AYTAQMTQTPGK	F		0	754.616	Hyal-1.1284.1284.2.dta	Contig_Gammarus_90_48266_fr3	Contig_Gammarus_90_47151_fr1
Hyal-1	Hyalella azteca	Replicate 1	F102469	1011	648.818	2	1295.62	1295.62	2.19741	83.04	149	160	K	AYTAQMTQTPGK	F		0	755.747	Hyal-1.1287.1287.2.dta	Contig_Gammarus_90_48266_fr3	Contig_Gammarus_90_47151_fr1
Hyal-1	Hyalella azteca	Replicate 1	F102469	1036	655.362	2	1308.71	1308.71	0.778631	39.73	386	396	K	VTLETPFTFVR	T		0	2174.94	Hyal-1.5354.5354.2.dta	contig35849_Frame_2	contig35849_Frame_2
Hyal-1	Hyalella azteca	Replicate 1	F102469	1037	655.362	2	1308.71	1308.71	0.9773	34.43	386	396	K	VTLETPFTFVR	T		0	2176.61	Hyal-1.5359.5359.2.dta	contig35849_Frame_2	contig35849_Frame_2
Hyal-1	Hyalella azteca	Replicate 1	F102469	104	417.236	2	832.458	832.456	3.08965	53.96	4	11	K	IGINGFGR	I		0	1232.97	Hyal-1.2666.2666.2.dta	gi|190014502|emb|CAQ60115.1|	gi|190014502|emb|CAQ60115.1|
Hyal-1	Hyalella azteca	Replicate 1	F102469	1042	656.864	2	1311.71	1311.71	-0.230233	42.73	102	113	R	AQLIDDALNLAR	A		0	2073.58	Hyal-1.5070.5070.2.dta	isotig24339_Frame_6	isotig24339_Frame_6
Hyal-1	Hyalella azteca	Replicate 1	F102469	105	417.237	2	832.458	832.456	3.52211	50.19	4	11	K	IGINGFGR	I		0	1234.34	Hyal-1.2670.2670.2.dta	gi|190014502|emb|CAQ60115.1|	gi|190014502|emb|CAQ60115.1|
Hyal-1	Hyalella azteca	Replicate 1	F102469	1070	660.356	2	1318.7	1318.7	0.159248	62.47	298	310	K	VSSTLSGLEGELK	G		0	1598.72	Hyal-1.3720.3720.2.dta	isotig09924_Frame_1	isotig09924_Frame_1
Hyal-1	Hyalella azteca	Replicate 1	F102469	1071	660.356	2	1318.7	1318.7	2.1362	48.43	210	221	R	IMNTFSVVPSPK	V		0	1597.35	Hyal-1.3716.3716.2.dta	isotig07475_Frame_6	Contig_Gammarus_90_11717_fr4
Hyal-1	Hyalella azteca	Replicate 1	F102469	1076	660.849	2	1319.68	1319.68	0.244756	17.5	301	312	R	GSLDVVINNSFR	A		0	1653.74	Hyal-1.3878.3878.2.dta	contig35840_Frame_1	contig35840_Frame_1
Hyal-1	Hyalella azteca	Replicate 1	F102469	1086	442.217	3	1323.63	1323.63	1.65001	16.95	398	407	K	YMDNIFKEHK	D		1	963.555	Hyal-1.1880.1880.3.dta	gi|289169083|emb|CAX46428.1|	gi|289169083|emb|CAX46428.1|
Hyal-1	Hyalella azteca	Replicate 1	F102469	1087	662.823	2	1323.63	1323.63	1.76787	31.56	398	407	K	YMDNIFKEHK	D		1	964.849	Hyal-1.1884.1884.2.dta	gi|289169083|emb|CAX46428.1|	gi|289169083|emb|CAX46428.1|
Hyal-1	Hyalella azteca	Replicate 1	F102469	1088	662.823	2	1323.63	1323.63	2.03985	34.02	398	407	K	YMDNIFKEHK	D		1	963.808	Hyal-1.1881.1881.2.dta	gi|289169083|emb|CAX46428.1|	gi|289169083|emb|CAX46428.1|
Hyal-1	Hyalella azteca	Replicate 1	F102469	1098	442.572	3	1324.69	1324.69	-0.0928517	43.83	362	372	K	KPWALTFSYGR	A		0	1601.75	Hyal-1.3729.3729.3.dta	Contig_Gammarus_90_13767_fr6	Contig_Gammarus_90_2278_fr6
Hyal-1	Hyalella azteca	Replicate 1	F102469	1099	663.354	2	1324.69	1324.69	-0.0505778	33.53	362	372	K	KPWALTFSYGR	A		0	1602.01	Hyal-1.3730.3730.2.dta	Contig_Gammarus_90_13767_fr6	Contig_Gammarus_90_2278_fr6
Hyal-1	Hyalella azteca	Replicate 1	F102469	11	342.21	2	682.406	682.405	1.24266	19.18	235	239	R	IFYLK	N		0	1319.57	Hyal-1.2915.2915.2.dta	isotig20812_Frame_5	Contig_Gammarus_90_47011_fr5
Hyal-1	Hyalella azteca	Replicate 1	F102469	1100	442.572	3	1324.69	1324.69	0.541258	45.85	362	372	K	KPWALTFSYGR	A		0	1602.83	Hyal-1.3732.3732.3.dta	Contig_Gammarus_90_13767_fr6	Contig_Gammarus_90_2278_fr6
Hyal-1	Hyalella azteca	Replicate 1	F102469	1101	663.354	2	1324.69	1324.69	0.779803	43.35	362	372	K	KPWALTFSYGR	A		0	1603.35	Hyal-1.3734.3734.2.dta	Contig_Gammarus_90_13767_fr6	Contig_Gammarus_90_2278_fr6
Hyal-1	Hyalella azteca	Replicate 1	F102469	1104	665.337	2	1328.66	1328.66	-1.5399	52.99	224	234	R	IYLLESDSAYR	I		0	1650.7	Hyal-1.3869.3869.2.dta	isotig20812_Frame_5	Contig_Gammarus_90_47011_fr5
Hyal-1	Hyalella azteca	Replicate 1	F102469	1105	665.338	2	1328.66	1328.66	0.386856	62.74	224	234	R	IYLLESDSAYR	I		0	1652.04	Hyal-1.3873.3873.2.dta	isotig20812_Frame_5	Contig_Gammarus_90_47011_fr5
Hyal-1	Hyalella azteca	Replicate 1	F102469	1108	444.582	3	1330.72	1330.72	0.169081	20.37	65	75	K	TVNIKLPEDFR	S		1	1490.94	Hyal-1.3413.3413.3.dta	GIB53OK02H7O3L_Frame_2	Contig_Gammarus_90_87598_fr2
Hyal-1	Hyalella azteca	Replicate 1	F102469	1109	444.582	3	1330.72	1330.72	0.371978	17.33	65	75	K	TVNIKLPEDFR	S		1	1493.74	Hyal-1.3421.3421.3.dta	GIB53OK02H7O3L_Frame_2	Contig_Gammarus_90_87598_fr2
Hyal-1	Hyalella azteca	Replicate 1	F102469	111	418.73	2	835.446	835.447	-1.86607	14.74	61	67	R	VSXEKMK	D	Oxidation (M) [6]	1	1351.1	Hyal-1.3008.3008.2.dta	Contig_Gammarus_90_441_fr2	Contig_Gammarus_90_441_fr2
Hyal-1	Hyalella azteca	Replicate 1	F102469	1113	667.852	2	1333.69	1333.69	1.34139	22.39	52	62	R	STEPLRFDELK	E		1	1301.24	Hyal-1.2862.2862.2.dta	GIB53OK01A0S4N_Frame_2	Contig_Gammarus_90_47151_fr1
Hyal-1	Hyalella azteca	Replicate 1	F102469	1114	667.852	2	1333.69	1333.69	1.98622	15.93	52	62	R	STEPLRFDELK	E		1	1299.61	Hyal-1.2857.2857.2.dta	GIB53OK01A0S4N_Frame_2	Contig_Gammarus_90_47151_fr1
Hyal-1	Hyalella azteca	Replicate 1	F102469	1134	670.849	2	1339.68	1339.68	2.77678	78.72	207	219	R	IIYGGSVTAATCK	E	Carbamidomethyl (C) [12]	0	1040.17	Hyal-1.2106.2106.2.dta	gi|15149246|gb|AAK85201.1|AF387818_1	gi|15149246|gb|AAK85201.1|AF387818_1
Hyal-1	Hyalella azteca	Replicate 1	F102469	1135	670.85	2	1339.69	1339.68	3.95617	75.71	207	219	R	IIYGGSVTAATCK	E	Carbamidomethyl (C) [12]	0	1041	Hyal-1.2108.2108.2.dta	gi|15149246|gb|AAK85201.1|AF387818_1	gi|15149246|gb|AAK85201.1|AF387818_1
Hyal-1	Hyalella azteca	Replicate 1	F102469	1140	448.891	3	1343.65	1343.65	-0.425705	30.84	89	98	K	HHWFSLFNTR	Q		0	1495.15	Hyal-1.3425.3425.3.dta	gi|62484806|emb|CAI78901.1|	Contig_Gammarus_90_47151_fr1
Hyal-1	Hyalella azteca	Replicate 1	F102469	1141	448.892	3	1343.65	1343.65	0.400401	28.59	89	98	K	HHWFSLFNTR	Q		0	1494.02	Hyal-1.3422.3422.3.dta	gi|62484806|emb|CAI78901.1|	Contig_Gammarus_90_47151_fr1
Hyal-1	Hyalella azteca	Replicate 1	F102469	1142	672.834	2	1343.65	1343.65	0.791872	23.9	89	98	K	HHWFSLFNTR	Q		0	1496.52	Hyal-1.3429.3429.2.dta	gi|62484806|emb|CAI78901.1|	Contig_Gammarus_90_47151_fr1
Hyal-1	Hyalella azteca	Replicate 1	F102469	1143	672.834	2	1343.65	1343.65	0.791872	30.93	89	98	K	HHWFSLFNTR	Q		0	1495.4	Hyal-1.3426.3426.2.dta	gi|62484806|emb|CAI78901.1|	Contig_Gammarus_90_47151_fr1
Hyal-1	Hyalella azteca	Replicate 1	F102469	1187	682.849	2	1363.68	1363.68	1.73061	21.18	172	183	K	VNPSSMFDIQVK	R		0	1851.31	Hyal-1.4442.4442.2.dta	isotig19976_Frame_6	isotig19976_Frame_6
Hyal-1	Hyalella azteca	Replicate 1	F102469	1188	682.85	2	1363.69	1363.68	3.25589	41.02	172	183	K	VNPSSMFDIQVK	R		0	1849.6	Hyal-1.4437.4437.2.dta	isotig19976_Frame_6	isotig19976_Frame_6
Hyal-1	Hyalella azteca	Replicate 1	F102469	1193	456.217	3	1365.63	1365.63	-0.735923	16.3	285	296	R	YGGEFPSRPDNK	V		0	726.902	Hyal-1.1207.1207.3.dta	isotig08848_Frame_5	isotig08849_Frame_5
Hyal-1	Hyalella azteca	Replicate 1	F102469	1194	456.217	3	1365.63	1365.63	-0.67002	16.73	285	296	R	YGGEFPSRPDNK	V		0	728.38	Hyal-1.1211.1211.3.dta	isotig08848_Frame_5	isotig08849_Frame_5
Hyal-1	Hyalella azteca	Replicate 1	F102469	1195	683.823	2	1365.63	1365.63	0.0959263	49.21	285	296	R	YGGEFPSRPDNK	V		0	728.649	Hyal-1.1212.1212.2.dta	isotig08848_Frame_5	isotig08849_Frame_5
Hyal-1	Hyalella azteca	Replicate 1	F102469	1196	683.823	2	1365.63	1365.63	0.359541	46.27	285	296	R	YGGEFPSRPDNK	V		0	729.799	Hyal-1.1215.1215.2.dta	isotig08848_Frame_5	isotig08849_Frame_5
Hyal-1	Hyalella azteca	Replicate 1	F102469	1197	456.582	3	1366.72	1366.72	4.41569	13.45	376	386	K	IMALSHXWLQR	F	Oxidation (M) [2]	0	2164.21	Hyal-1.5324.5324.3.dta	Contig_Gammarus_90_12885_fr4	Contig_Gammarus_90_12885_fr4
Hyal-1	Hyalella azteca	Replicate 1	F102469	12	342.211	2	682.407	682.405	2.59084	20	235	239	R	IFYLK	N		0	1267.94	Hyal-1.2766.2766.2.dta	isotig20812_Frame_5	Contig_Gammarus_90_47011_fr5
Hyal-1	Hyalella azteca	Replicate 1	F102469	1211	686.364	2	1370.71	1370.72	-0.766023	50.41	198	212	R	GAGQNIIPSSTGAAK	A		0	912.029	Hyal-1.1728.1728.2.dta	gi|190014502|emb|CAQ60115.1|	gi|190014502|emb|CAQ60115.1|
Hyal-1	Hyalella azteca	Replicate 1	F102469	1212	686.365	2	1370.72	1370.72	0.124023	63.01	198	212	R	GAGQNIIPSSTGAAK	A		0	913.349	Hyal-1.1732.1732.2.dta	gi|190014502|emb|CAQ60115.1|	gi|190014502|emb|CAQ60115.1|
Hyal-1	Hyalella azteca	Replicate 1	F102469	1214	686.884	2	1371.75	1371.75	-0.391469	62.53	12	24	R	LSGIICTIGPVSR	S	Carbamidomethyl (C) [6]	0	1670.37	Hyal-1.3925.3925.2.dta	Contig_Gammarus_90_191065_fr3	Contig_Gammarus_90_4737_fr3
Hyal-1	Hyalella azteca	Replicate 1	F102469	1215	686.885	2	1371.76	1371.75	0.672861	66.52	12	24	R	LSGIICTIGPVSR	S	Carbamidomethyl (C) [6]	0	1673.43	Hyal-1.3934.3934.2.dta	Contig_Gammarus_90_191065_fr3	Contig_Gammarus_90_4737_fr3
Hyal-1	Hyalella azteca	Replicate 1	F102469	1218	688.396	2	1374.78	1374.78	1.78575	60.06	433	443	R	IIVQEIEYLQK	L		0	1697.87	Hyal-1.4004.4004.2.dta	isotig06611_Frame_2	isotig06611_Frame_2
Hyal-1	Hyalella azteca	Replicate 1	F102469	1219	688.397	2	1374.78	1374.78	2.94957	55.67	433	443	R	IIVQEIEYLQK	L		0	1692.74	Hyal-1.3990.3990.2.dta	isotig06611_Frame_2	isotig06611_Frame_2
Hyal-1	Hyalella azteca	Replicate 1	F102469	1243	693.902	2	1385.79	1385.79	1.06582	50.38	195	207	K	SRVESGIEGVLLK	L		1	1803.47	Hyal-1.4306.4306.2.dta	gi|167043412|gb|ABZ08114.1|	gi|167043412|gb|ABZ08114.1|
Hyal-1	Hyalella azteca	Replicate 1	F102469	1244	693.902	2	1385.79	1385.79	1.06582	42.75	195	207	K	SRVESGIEGVLLK	L		1	1802.36	Hyal-1.4303.4303.2.dta	gi|167043412|gb|ABZ08114.1|	gi|167043412|gb|ABZ08114.1|
Hyal-1	Hyalella azteca	Replicate 1	F102469	1257	697.336	2	1392.66	1392.65	3.28725	54.41	92	104	K	LGEPFTETTADGR	V		0	1245.92	Hyal-1.2702.2702.2.dta	isotig13838_Frame_1	isotig13838_Frame_1
Hyal-1	Hyalella azteca	Replicate 1	F102469	1290	703.862	2	1405.71	1405.71	1.0813	60.46	16	28	R	GNPTVEVDLYTAK	G		0	1426.66	Hyal-1.3227.3227.2.dta	gi|55491|emb|CAA36605.1|	gi|55491|emb|CAA36605.1|
Hyal-1	Hyalella azteca	Replicate 1	F102469	1291	703.863	2	1405.71	1405.71	2.20529	60.43	16	28	R	GNPTVEVDLYTAK	G		0	1425.6	Hyal-1.3224.3224.2.dta	gi|55491|emb|CAA36605.1|	gi|55491|emb|CAA36605.1|
Hyal-1	Hyalella azteca	Replicate 1	F102469	1295	704.384	2	1406.75	1406.76	-1.57952	20.37	120	131	R	GRMRTFISNLGR	Q		2	1858.05	Hyal-1.4461.4461.2.dta	gi|321460637|gb|EFX71678.1|	gi|321460637|gb|EFX71678.1|
Hyal-1	Hyalella azteca	Replicate 1	F102469	130	431.245	2	860.475	860.479	-4.08493	28.86	189	195	K	IMLLNNK	S	Oxidation (M) [2]	0	1288.17	Hyal-1.2825.2825.2.dta	isotig14279_Frame_6	isotig14279_Frame_6
Hyal-1	Hyalella azteca	Replicate 1	F102469	131	431.245	2	860.476	860.479	-3.22495	43.92	189	195	K	IMLLNNK	S	Oxidation (M) [2]	0	1289.55	Hyal-1.2829.2829.2.dta	isotig14279_Frame_6	isotig14279_Frame_6
Hyal-1	Hyalella azteca	Replicate 1	F102469	1312	709.86	2	1417.71	1417.7	2.23672	16.18	174	185	K	VIPCFGEQLAER	E	Carbamidomethyl (C) [4]	0	1641.17	Hyal-1.3842.3842.2.dta	isotig00848_Frame_3	Contig_Gammarus_90_168270_fr4
Hyal-1	Hyalella azteca	Replicate 1	F102469	1313	709.86	2	1417.71	1417.7	2.40601	16.23	174	185	K	VIPCFGEQLAER	E	Carbamidomethyl (C) [4]	0	1636.94	Hyal-1.3830.3830.2.dta	isotig00848_Frame_3	Contig_Gammarus_90_168270_fr4
Hyal-1	Hyalella azteca	Replicate 1	F102469	132	431.246	2	860.478	860.479	-1.66768	28.38	189	195	K	IMLLNNK	S	Oxidation (M) [2]	0	1226.25	Hyal-1.2646.2646.2.dta	isotig14279_Frame_6	isotig14279_Frame_6
Hyal-1	Hyalella azteca	Replicate 1	F102469	133	431.246	2	860.478	860.479	-1.52822	28.35	189	195	K	IMLLNNK	S	Oxidation (M) [2]	0	1227.05	Hyal-1.2648.2648.2.dta	isotig14279_Frame_6	isotig14279_Frame_6
Hyal-1	Hyalella azteca	Replicate 1	F102469	1354	718.382	2	1434.75	1434.75	1.35146	72.57	234	247	R	FTQAGSEVSALLGR	I		0	1810.72	Hyal-1.4327.4327.2.dta	gi|71370914|gb|AAZ30686.1|	gi|71370914|gb|AAZ30686.1|
Hyal-1	Hyalella azteca	Replicate 1	F102469	1357	720.835	2	1439.66	1439.65	2.09495	61.18	323	334	R	SVLTDQSNYEER	F		0	978.766	Hyal-1.1926.1926.2.dta	isotig06611_Frame_2	isotig06611_Frame_2
Hyal-1	Hyalella azteca	Replicate 1	F102469	1358	720.836	2	1439.66	1439.65	3.03962	64.27	323	334	R	SVLTDQSNYEER	F		0	979.598	Hyal-1.1928.1928.2.dta	isotig06611_Frame_2	isotig06611_Frame_2
Hyal-1	Hyalella azteca	Replicate 1	F102469	1359	721.851	2	1441.69	1441.69	0.466814	34.93	224	235	R	VLYPNDNFFEGK	E		0	1786.37	Hyal-1.4258.4258.2.dta	Contig_Gammarus_90_43196_fr6	isotig19976_Frame_6
Hyal-1	Hyalella azteca	Replicate 1	F102469	1360	721.852	2	1441.69	1441.69	0.799757	31.15	224	235	R	VLYPNDNFFEGK	E		0	1784.97	Hyal-1.4254.4254.2.dta	Contig_Gammarus_90_43196_fr6	isotig19976_Frame_6
Hyal-1	Hyalella azteca	Replicate 1	F102469	1361	722.326	2	1442.64	1442.63	1.77314	38.58	286	297	K	YICDNQDTISSK	L	Carbamidomethyl (C) [3]	0	802.56	Hyal-1.1416.1416.2.dta	gi|1351907|sp|P02769.4|ALBU_BOVIN	gi|1351907|sp|P02769.4|ALBU_BOVIN
Hyal-1	Hyalella azteca	Replicate 1	F102469	1369	726.385	2	1450.76	1450.76	0.575562	78.49	149	161	K	LSGADIETYLLEK	A		0	2227.91	Hyal-1.5500.5500.2.dta	Contig_Gammarus_90_200301_fr2	gi|195979063|gb|ACG63697.1|
Hyal-1	Hyalella azteca	Replicate 1	F102469	1370	726.386	2	1450.76	1450.76	0.906424	84.18	149	161	K	LSGADIETYLLEK	A		0	2230.46	Hyal-1.5507.5507.2.dta	Contig_Gammarus_90_200301_fr2	gi|195979063|gb|ACG63697.1|
Hyal-1	Hyalella azteca	Replicate 1	F102469	1375	728.886	2	1455.76	1455.76	0.0212948	85.87	63	78	R	EAGAGALAISVEGPSK	A		0	1407.63	Hyal-1.3172.3172.2.dta	Contig_Gammarus_90_14339_fr5	Contig_Gammarus_90_14339_fr5
Hyal-1	Hyalella azteca	Replicate 1	F102469	1376	728.887	2	1455.76	1455.76	1.28524	80.35	63	78	R	EAGAGALAISVEGPSK	A		0	1404.88	Hyal-1.3164.3164.2.dta	Contig_Gammarus_90_14339_fr5	Contig_Gammarus_90_14339_fr5
Hyal-1	Hyalella azteca	Replicate 1	F102469	1377	729.44	2	1456.86	1456.86	2.42645	63.87	230	243	R	LIGQIVSSITASLR	F		0	2564.4	Hyal-1.6402.6402.2.dta	gi|418207384|gb|AFX62789.1|	gi|418207384|gb|AFX62789.1|
Hyal-1	Hyalella azteca	Replicate 1	F102469	1378	729.44	2	1456.87	1456.86	3.0854	70.92	230	243	R	LIGQIVSSITASLR	F		0	2565.23	Hyal-1.6404.6404.2.dta	gi|418207384|gb|AFX62789.1|	gi|418207384|gb|AFX62789.1|
Hyal-1	Hyalella azteca	Replicate 1	F102469	1392	489.931	3	1466.77	1466.77	1.02675	22.27	2	13	R	WSVSMLEHILPR	H		0	2238.11	Hyal-1.5528.5528.3.dta	isotig19976_Frame_6	isotig19976_Frame_6
Hyal-1	Hyalella azteca	Replicate 1	F102469	1393	489.932	3	1466.77	1466.77	1.72215	16.84	2	13	R	WSVSMLEHILPR	H		0	2250.59	Hyal-1.5563.5563.3.dta	isotig19976_Frame_6	isotig19976_Frame_6
Hyal-1	Hyalella azteca	Replicate 1	F102469	1402	735.941	2	1469.87	1469.86	1.76547	51.27	255	268	R	ILVLSEMVGAIIGR	Q		0	2990.74	Hyal-1.7469.7469.2.dta	Contig_Gammarus_90_116638_fr6	Contig_Gammarus_90_116638_fr6
Hyal-1	Hyalella azteca	Replicate 1	F102469	1421	738.4	2	1474.78	1474.78	4.6807	56.25	200	211	R	FLEQQNQVLQTK	W		0	1188.24	Hyal-1.2534.2534.2.dta	gi|7331218|gb|AAF60327.1|AF237621_1	gi|7331218|gb|AAF60327.1|AF237621_1
Hyal-1	Hyalella azteca	Replicate 1	F102469	1428	739.407	2	1476.8	1476.8	-3.68837	20.52	46	58	K	AANLDITYSRVVR	Q		1	1035.51	Hyal-1.2092.2092.2.dta	gi|321462550|gb|EFX73572.1|	gi|321462550|gb|EFX73572.1|
Hyal-1	Hyalella azteca	Replicate 1	F102469	1451	744.355	2	1486.7	1486.69	0.785636	22.57	36	48	R	TTPSYVAFTDTER	L		0	1396.61	Hyal-1.3140.3140.2.dta	gi|669222654|emb|CDW56034.1|	gi|669222654|emb|CDW56034.1|
Hyal-1	Hyalella azteca	Replicate 1	F102469	1452	744.355	2	1486.7	1486.69	1.18922	30.22	36	48	R	TTPSYVAFTDTER	L		0	1397.72	Hyal-1.3143.3143.2.dta	gi|669222654|emb|CDW56034.1|	gi|669222654|emb|CDW56034.1|
Hyal-1	Hyalella azteca	Replicate 1	F102469	1489	751.867	2	1501.72	1501.72	1.7793	47.94	63	74	R	WMQLGAFYPFSR	N		0	2555.52	Hyal-1.6377.6377.2.dta	GIAFTRM01CI4JM_Frame_4	isotig19718_Frame_2
Hyal-1	Hyalella azteca	Replicate 1	F102469	1490	751.868	2	1501.72	1501.72	2.19216	59.18	63	74	R	WMQLGAFYPFSR	N		0	2557.23	Hyal-1.6382.6382.2.dta	GIAFTRM01CI4JM_Frame_4	isotig19718_Frame_2
Hyal-1	Hyalella azteca	Replicate 1	F102469	1495	503.24	3	1506.7	1506.7	-0.0836265	26.48	336	348	K	EGDRFLQAANACR	Y	Carbamidomethyl (C) [12]	1	945.378	Hyal-1.1826.1826.3.dta	isotig09924_Frame_1	isotig09924_Frame_1
Hyal-1	Hyalella azteca	Replicate 1	F102469	1496	503.241	3	1506.7	1506.7	0.0955731	27.52	336	348	K	EGDRFLQAANACR	Y	Carbamidomethyl (C) [12]	1	946.497	Hyal-1.1829.1829.3.dta	isotig09924_Frame_1	isotig09924_Frame_1
Hyal-1	Hyalella azteca	Replicate 1	F102469	1497	754.358	2	1506.7	1506.7	0.776532	49.74	336	348	K	EGDRFLQAANACR	Y	Carbamidomethyl (C) [12]	1	946.76	Hyal-1.1830.1830.2.dta	isotig09924_Frame_1	isotig09924_Frame_1
Hyal-1	Hyalella azteca	Replicate 1	F102469	1498	754.358	2	1506.7	1506.7	1.33404	36.08	336	348	K	EGDRFLQAANACR	Y	Carbamidomethyl (C) [12]	1	952.066	Hyal-1.1846.1846.2.dta	isotig09924_Frame_1	isotig09924_Frame_1
Hyal-1	Hyalella azteca	Replicate 1	F102469	150	449.718	2	897.422	897.427	-4.96642	32.81	209	216	R	TAGMFDIK	N	Oxidation (M) [4]	0	1663.45	Hyal-1.3906.3906.2.dta	isotig18825_Frame_2	isotig18825_Frame_2
Hyal-1	Hyalella azteca	Replicate 1	F102469	151	449.719	2	897.423	897.427	-3.47326	23.75	209	216	R	TAGMFDIK	N	Oxidation (M) [4]	0	1662.07	Hyal-1.3902.3902.2.dta	isotig18825_Frame_2	isotig18825_Frame_2
Hyal-1	Hyalella azteca	Replicate 1	F102469	1525	505.923	3	1514.75	1514.74	3.75972	24.99	86	96	K	IWHHTFYNELR	V		0	1075.53	Hyal-1.2208.2208.3.dta	gi|10304437|gb|AAG16253.1|AF300705_1	gi|10304437|gb|AAG16253.1|AF300705_1
Hyal-1	Hyalella azteca	Replicate 1	F102469	1527	758.382	2	1514.75	1514.74	4.62191	24.87	86	96	K	IWHHTFYNELR	V		0	1077.4	Hyal-1.2214.2214.2.dta	gi|10304437|gb|AAG16253.1|AF300705_1	gi|10304437|gb|AAG16253.1|AF300705_1
Hyal-1	Hyalella azteca	Replicate 1	F102469	1528	505.924	3	1514.75	1514.74	4.65096	29.77	86	96	K	IWHHTFYNELR	V		0	1076.9	Hyal-1.2212.2212.3.dta	gi|10304437|gb|AAG16253.1|AF300705_1	gi|10304437|gb|AAG16253.1|AF300705_1
Hyal-1	Hyalella azteca	Replicate 1	F102469	153	451.225	2	900.436	900.434	2.15452	15.69	23	29	K	YSFTVER	S		0	1385.29	Hyal-1.3107.3107.2.dta	gi|321456027|gb|EFX67145.1|	gi|321456027|gb|EFX67145.1|
Hyal-1	Hyalella azteca	Replicate 1	F102469	1531	506.239	3	1515.7	1515.7	0.00527811	41.02	361	373	K	QEYDESGPSIVHR	K		0	851.36	Hyal-1.1553.1553.3.dta	gi|10304437|gb|AAG16253.1|AF300705_1	gi|10304437|gb|AAG16253.1|AF300705_1
Hyal-1	Hyalella azteca	Replicate 1	F102469	1532	506.239	3	1515.7	1515.7	0.0646568	26.86	361	373	K	QEYDESGPSIVHR	K		0	849.966	Hyal-1.1549.1549.3.dta	gi|10304437|gb|AAG16253.1|AF300705_1	gi|10304437|gb|AAG16253.1|AF300705_1
Hyal-1	Hyalella azteca	Replicate 1	F102469	156	454.267	2	906.519	906.517	1.72859	16.83	43	50	R	NLLSVAYK	N		0	1355.51	Hyal-1.3021.3021.2.dta	gi|66774602|gb|AAY56092.1|	gi|66774602|gb|AAY56092.1|
Hyal-1	Hyalella azteca	Replicate 1	F102469	157	454.267	2	906.52	906.517	2.74347	20.29	43	50	R	NLLSVAYK	N		0	1357.99	Hyal-1.3028.3028.2.dta	gi|66774602|gb|AAY56092.1|	gi|66774602|gb|AAY56092.1|
Hyal-1	Hyalella azteca	Replicate 1	F102469	1599	768.396	2	1534.78	1534.78	-0.203287	43.95	98	111	K	VFFDLTINGEPAGR	I		0	2137.8	Hyal-1.5251.5251.2.dta	gi|159490644|ref|XP_001703283.1|	gi|159490644|ref|XP_001703283.1|
Hyal-1	Hyalella azteca	Replicate 1	F102469	16	365.23	2	728.446	728.443	3.76282	35.23	103	108	K	INLLEK	G		0	1132.49	Hyal-1.2373.2373.2.dta	GIAFTRM01DLZ9Q_Frame_5	GIAFTRM01DLZ9Q_Frame_5
Hyal-1	Hyalella azteca	Replicate 1	F102469	1600	768.398	2	1534.78	1534.78	2.10324	45.27	98	111	K	VFFDLTINGEPAGR	I		0	2144.51	Hyal-1.5270.5270.2.dta	gi|159490644|ref|XP_001703283.1|	gi|159490644|ref|XP_001703283.1|
Hyal-1	Hyalella azteca	Replicate 1	F102469	1611	514.244	3	1539.71	1539.71	2.4102	14.25	225	236	R	VEELEEELEHER	Q		0	1246.19	Hyal-1.2703.2703.3.dta	Contig_Gammarus_90_105020_fr5	Contig_Gammarus_90_46083_fr3
Hyal-1	Hyalella azteca	Replicate 1	F102469	1617	771.87	2	1541.72	1541.73	-1.09293	45.45	149	161	K	TWETAVNNAAYFR	E		0	1862.51	Hyal-1.4474.4474.2.dta	Contig_Gammarus_90_48484_fr2	Contig_Gammarus_90_47151_fr1
Hyal-1	Hyalella azteca	Replicate 1	F102469	1618	771.871	2	1541.73	1541.73	0.80105	76.33	149	161	K	TWETAVNNAAYFR	E		0	1780.83	Hyal-1.4242.4242.2.dta	Contig_Gammarus_90_48484_fr2	Contig_Gammarus_90_47151_fr1
Hyal-1	Hyalella azteca	Replicate 1	F102469	1619	771.871	2	1541.73	1541.73	1.28103	76.59	149	161	K	TWETAVNNAAYFR	E		0	1782.21	Hyal-1.4246.4246.2.dta	Contig_Gammarus_90_48484_fr2	Contig_Gammarus_90_47151_fr1
Hyal-1	Hyalella azteca	Replicate 1	F102469	1620	771.873	2	1541.73	1541.73	3.01934	61.55	149	161	K	TWETAVNNAAYFR	E		0	1847.04	Hyal-1.4430.4430.2.dta	Contig_Gammarus_90_48484_fr2	Contig_Gammarus_90_47151_fr1
Hyal-1	Hyalella azteca	Replicate 1	F102469	163	458.75	2	915.485	915.481	3.58063	17.59	587	594	R	VPDVPSFR	K		0	1016.73	Hyal-1.2036.2036.2.dta	Contig_Gammarus_90_40034_fr6	Contig_Gammarus_90_47151_fr1
Hyal-1	Hyalella azteca	Replicate 1	F102469	1652	778.367	2	1554.72	1554.72	-0.701734	48.19	14	25	K	TFEEWLLAEMMR	L		0	2975.94	Hyal-1.7432.7432.2.dta	Contig_Gammarus_90_10061_fr6	Contig_Gammarus_90_10061_fr6
Hyal-1	Hyalella azteca	Replicate 1	F102469	1655	778.879	2	1555.74	1555.74	1.33377	58.15	49	61	K	TWETALNNAAYFR	G		0	1959.4	Hyal-1.4747.4747.2.dta	Contig_Gammarus_90_57175_fr1	Contig_Gammarus_90_47151_fr1
Hyal-1	Hyalella azteca	Replicate 1	F102469	1656	778.879	2	1555.74	1555.74	1.4109	60.24	49	61	K	TWETALNNAAYFR	G		0	1960.77	Hyal-1.4751.4751.2.dta	Contig_Gammarus_90_57175_fr1	Contig_Gammarus_90_47151_fr1
Hyal-1	Hyalella azteca	Replicate 1	F102469	1657	779.373	2	1556.73	1556.73	0.953281	44.88	174	187	K	AYTAQMTQTPGNFK	M		0	1153.76	Hyal-1.2434.2434.2.dta	gi|62484806|emb|CAI78901.1|	Contig_Gammarus_90_47151_fr1
Hyal-1	Hyalella azteca	Replicate 1	F102469	1658	779.373	2	1556.73	1556.73	1.18453	36.21	174	187	K	AYTAQMTQTPGNFK	M		0	1149.41	Hyal-1.2421.2421.2.dta	gi|62484806|emb|CAI78901.1|	Contig_Gammarus_90_47151_fr1
Hyal-1	Hyalella azteca	Replicate 1	F102469	1664	521.606	3	1561.79	1561.79	0.0147266	27.32	62	75	R	VISSIEQKTEGSER	K		1	664.007	Hyal-1.1042.1042.3.dta	gi|66774602|gb|AAY56092.1|	gi|66774602|gb|AAY56092.1|
Hyal-1	Hyalella azteca	Replicate 1	F102469	168	465.233	2	928.452	928.448	4.35243	16.94	407	413	K	YMNNIFK	S		0	1274.55	Hyal-1.2785.2785.2.dta	isotig08848_Frame_5	isotig08849_Frame_5
Hyal-1	Hyalella azteca	Replicate 1	F102469	169	465.723	2	929.431	929.432	-0.26145	30.81	398	404	K	YMDNIFK	E		0	1448.32	Hyal-1.3290.3290.2.dta	gi|289169083|emb|CAX46428.1|	gi|289169083|emb|CAX46428.1|
Hyal-1	Hyalella azteca	Replicate 1	F102469	17	365.23	2	728.446	728.443	4.03738	31.47	103	108	K	INLLEK	G		0	1134.04	Hyal-1.2377.2377.2.dta	GIAFTRM01DLZ9Q_Frame_5	GIAFTRM01DLZ9Q_Frame_5
Hyal-1	Hyalella azteca	Replicate 1	F102469	170	465.723	2	929.432	929.432	-0.132339	32.3	398	404	K	YMDNIFK	E		0	1449.65	Hyal-1.3294.3294.2.dta	gi|289169083|emb|CAX46428.1|	gi|289169083|emb|CAX46428.1|
Hyal-1	Hyalella azteca	Replicate 1	F102469	1702	524.914	3	1571.72	1571.72	-0.253862	18.17	635	647	K	YPDHQPMGFPLDR	R		0	1407.09	Hyal-1.3170.3170.3.dta	gi|62484806|emb|CAI78901.1|	Contig_Gammarus_90_47151_fr1
Hyal-1	Hyalella azteca	Replicate 1	F102469	1703	524.914	3	1571.72	1571.72	0.223322	31.75	635	647	K	YPDHQPMGFPLDR	R		0	1408.72	Hyal-1.3175.3175.3.dta	gi|62484806|emb|CAI78901.1|	Contig_Gammarus_90_47151_fr1
Hyal-1	Hyalella azteca	Replicate 1	F102469	1704	786.867	2	1571.72	1571.72	0.297127	30.66	635	647	K	YPDHQPMGFPLDR	R		0	1408.98	Hyal-1.3176.3176.2.dta	gi|62484806|emb|CAI78901.1|	Contig_Gammarus_90_47151_fr1
Hyal-1	Hyalella azteca	Replicate 1	F102469	1705	786.867	2	1571.72	1571.72	0.767949	34.12	635	647	K	YPDHQPMGFPLDR	R		0	1409.81	Hyal-1.3178.3178.2.dta	gi|62484806|emb|CAI78901.1|	Contig_Gammarus_90_47151_fr1
Hyal-1	Hyalella azteca	Replicate 1	F102469	1710	787.388	2	1572.76	1572.76	0.675246	17.88	99	110	R	EYWQPYANYIVK	W		0	1970.48	Hyal-1.4779.4779.2.dta	GIB53OK01E0DY3_Frame_1	GIB53OK01E0DY3_Frame_1
Hyal-1	Hyalella azteca	Replicate 1	F102469	1711	787.389	2	1572.76	1572.76	1.52725	18	99	110	R	EYWQPYANYIVK	W		0	1969.38	Hyal-1.4776.4776.2.dta	GIB53OK01E0DY3_Frame_1	GIB53OK01E0DY3_Frame_1
Hyal-1	Hyalella azteca	Replicate 1	F102469	1731	791.906	2	1581.8	1581.8	1.30421	35.32	113	126	K	TFTPEEISSMVLTK	M		0	2234.72	Hyal-1.5519.5519.2.dta	gi|372001229|gb|AEX65804.1|	gi|372001229|gb|AEX65804.1|
Hyal-1	Hyalella azteca	Replicate 1	F102469	1736	792.389	2	1582.76	1582.76	0.573049	59.61	64	77	R	ITPSYVAFTQDGER	L		0	1497.07	Hyal-1.3431.3431.2.dta	gi|112984012|ref|NP_001036837.1|	gi|112984012|ref|NP_001036837.1|
Hyal-1	Hyalella azteca	Replicate 1	F102469	1737	792.39	2	1582.76	1582.76	1.26804	62.32	64	77	R	ITPSYVAFTQDGER	L		0	1499.92	Hyal-1.3439.3439.2.dta	gi|112984012|ref|NP_001036837.1|	gi|112984012|ref|NP_001036837.1|
Hyal-1	Hyalella azteca	Replicate 1	F102469	1738	792.881	2	1583.75	1583.74	2.52882	40.19	340	352	K	KAEFVDWCPTGFK	T	Carbamidomethyl (C) [8]	1	2212.54	Hyal-1.5459.5459.2.dta	gi|576693354|gb|EUB56970.1|	gi|576693354|gb|EUB56970.1|
Hyal-1	Hyalella azteca	Replicate 1	F102469	1739	792.882	2	1583.75	1583.74	3.52645	46.82	340	352	K	KAEFVDWCPTGFK	T	Carbamidomethyl (C) [8]	1	2213.35	Hyal-1.5461.5461.2.dta	gi|576693354|gb|EUB56970.1|	gi|576693354|gb|EUB56970.1|
Hyal-1	Hyalella azteca	Replicate 1	F102469	1747	794.437	2	1586.86	1586.86	0.422848	58.06	142	155	R	TPMTLDELLLINSK	G		0	3110.67	Hyal-1.7762.7762.2.dta	gi|341892950|gb|EGT48885.1|	gi|341892950|gb|EGT48885.1|
Hyal-1	Hyalella azteca	Replicate 1	F102469	1748	794.438	2	1586.86	1586.86	0.964799	51.14	142	155	R	TPMTLDELLLINSK	G		0	3113	Hyal-1.7768.7768.2.dta	gi|341892950|gb|EGT48885.1|	gi|341892950|gb|EGT48885.1|
Hyal-1	Hyalella azteca	Replicate 1	F102469	1749	529.961	3	1586.86	1586.86	2.10164	33.52	142	155	R	TPMTLDELLLINSK	G		0	3121.44	Hyal-1.7790.7790.3.dta	gi|341892950|gb|EGT48885.1|	gi|341892950|gb|EGT48885.1|
Hyal-1	Hyalella azteca	Replicate 1	F102469	175	467.276	2	932.537	932.536	0.969399	36.34	1652	1659	R	VCLTSILK	K	Carbamidomethyl (C) [2]	0	1205.81	Hyal-1.2585.2585.2.dta	gi|145473827|ref|XP_001462577.1|	gi|145473827|ref|XP_001462577.1|
Hyal-1	Hyalella azteca	Replicate 1	F102469	176	467.276	2	932.538	932.536	1.82727	30.34	1652	1659	R	VCLTSILK	K	Carbamidomethyl (C) [2]	0	1206.85	Hyal-1.2588.2588.2.dta	gi|145473827|ref|XP_001462577.1|	gi|145473827|ref|XP_001462577.1|
Hyal-1	Hyalella azteca	Replicate 1	F102469	1766	795.886	2	1589.76	1589.75	2.986	68.26	29	42	R	QVTETGVELSNEER	N		0	987.993	Hyal-1.1952.1952.2.dta	gi|66774602|gb|AAY56092.1|	gi|66774602|gb|AAY56092.1|
Hyal-1	Hyalella azteca	Replicate 1	F102469	1767	795.886	2	1589.76	1589.75	3.13696	82.41	29	42	R	QVTETGVELSNEER	N		0	986.903	Hyal-1.1949.1949.2.dta	gi|66774602|gb|AAY56092.1|	gi|66774602|gb|AAY56092.1|
Hyal-1	Hyalella azteca	Replicate 1	F102469	1768	797.371	2	1592.73	1592.72	2.22198	93.79	329	343	K	MAVDSSEAVDEVDVK	A		0	1331.59	Hyal-1.2950.2950.2.dta	Contig_Gammarus_90_71063_fr4	Contig_Gammarus_90_47151_fr1
Hyal-1	Hyalella azteca	Replicate 1	F102469	1769	797.371	2	1592.73	1592.72	2.61125	84.94	329	343	K	MAVDSSEAVDEVDVK	A		0	1332.66	Hyal-1.2953.2953.2.dta	Contig_Gammarus_90_71063_fr4	Contig_Gammarus_90_47151_fr1
Hyal-1	Hyalella azteca	Replicate 1	F102469	1780	532.59	3	1594.75	1594.75	-0.47531	13.12	1612	1624	K	WTTTSREXTWSAR	T		1	1665.98	Hyal-1.3913.3913.3.dta	Contig_Gammarus_90_470_fr4	Contig_Gammarus_90_470_fr4
Hyal-1	Hyalella azteca	Replicate 1	F102469	1797	799.416	2	1596.82	1596.81	1.47168	31.7	131	144	R	LFDLYQAGSDLSLR	Y		0	2124.26	Hyal-1.5213.5213.2.dta	gi|503110834|ref|WP_013345574.1|	gi|503110834|ref|WP_013345574.1|
Hyal-1	Hyalella azteca	Replicate 1	F102469	1798	799.416	2	1596.82	1596.81	1.54683	34.84	131	144	R	LFDLYQAGSDLSLR	Y		0	2123.15	Hyal-1.5210.5210.2.dta	gi|503110834|ref|WP_013345574.1|	gi|503110834|ref|WP_013345574.1|
Hyal-1	Hyalella azteca	Replicate 1	F102469	18	365.231	2	728.447	728.443	4.69632	42.68	103	108	K	INLLEK	G		0	1069.98	Hyal-1.2192.2192.2.dta	GIAFTRM01DLZ9Q_Frame_5	GIAFTRM01DLZ9Q_Frame_5
Hyal-1	Hyalella azteca	Replicate 1	F102469	1812	801.95	2	1601.88	1601.88	1.79726	61.97	161	175	K	VVLAYEPVWAIGTGK	T		0	2243.83	Hyal-1.5544.5544.2.dta	gi|15149246|gb|AAK85201.1|AF387818_1	gi|15149246|gb|AAK85201.1|AF387818_1
Hyal-1	Hyalella azteca	Replicate 1	F102469	1813	801.95	2	1601.88	1601.88	1.95957	43.16	161	175	K	VVLAYEPVWAIGTGK	T		0	2244.97	Hyal-1.5547.5547.2.dta	gi|15149246|gb|AAK85201.1|AF387818_1	gi|15149246|gb|AAK85201.1|AF387818_1
Hyal-1	Hyalella azteca	Replicate 1	F102469	1817	401.957	4	1603.8	1603.8	-0.123457	19.12	327	339	K	LIDDHFLFKEGDR	F		1	1463.6	Hyal-1.3334.3334.4.dta	isotig09924_Frame_1	isotig09924_Frame_1
Hyal-1	Hyalella azteca	Replicate 1	F102469	1819	535.607	3	1603.8	1603.8	0.273101	26.03	327	339	K	LIDDHFLFKEGDR	F		1	1463.32	Hyal-1.3333.3333.3.dta	isotig09924_Frame_1	isotig09924_Frame_1
Hyal-1	Hyalella azteca	Replicate 1	F102469	1820	535.607	3	1603.8	1603.8	0.722035	29.62	327	339	K	LIDDHFLFKEGDR	F		1	1464.99	Hyal-1.3338.3338.3.dta	isotig09924_Frame_1	isotig09924_Frame_1
Hyal-1	Hyalella azteca	Replicate 1	F102469	1821	535.618	3	1603.83	1603.83	-0.0760678	41.45	310	323	R	LHFFMPGFAPLTAR	G		0	2225.06	Hyal-1.5492.5492.3.dta	isotig07475_Frame_6	Contig_Gammarus_90_11717_fr4
Hyal-1	Hyalella azteca	Replicate 1	F102469	1822	535.619	3	1603.83	1603.83	0.70955	64.4	310	323	R	LHFFMPGFAPLTAR	G		0	2227.63	Hyal-1.5499.5499.3.dta	isotig07475_Frame_6	Contig_Gammarus_90_11717_fr4
Hyal-1	Hyalella azteca	Replicate 1	F102469	187	472.77	2	943.525	943.524	0.585041	40.83	1	9	-	AGLQFPVGR	I		0	1402.94	Hyal-1.3158.3158.2.dta	GIB53OK02HRXY1_Frame_1	GIB53OK02HRXY1_Frame_1
Hyal-1	Hyalella azteca	Replicate 1	F102469	188	472.77	2	943.525	943.524	0.966589	34.47	1	9	-	AGLQFPVGR	I		0	1401.86	Hyal-1.3155.3155.2.dta	GIB53OK02HRXY1_Frame_1	GIB53OK02HRXY1_Frame_1
Hyal-1	Hyalella azteca	Replicate 1	F102469	195	475.751	2	949.488	949.49	-2.55084	19.73	26	33	R	ITMETALR	D	Oxidation (M) [3]	0	1308.43	Hyal-1.2883.2883.2.dta	gi|321455439|gb|EFX66571.1|	gi|321455439|gb|EFX66571.1|
Hyal-1	Hyalella azteca	Replicate 1	F102469	1952	812.457	2	1622.9	1622.9	0.728942	50.51	168	183	R	TGAIVDVPVGEQILGR	V		0	2026.81	Hyal-1.4940.4940.2.dta	Contig_Gammarus_90_16972_fr2	isotig17342_Frame_3
Hyal-1	Hyalella azteca	Replicate 1	F102469	1953	812.458	2	1622.9	1622.9	1.92433	45.4	168	183	R	TGAIVDVPVGEQILGR	V		0	2022.61	Hyal-1.4928.4928.2.dta	Contig_Gammarus_90_16972_fr2	isotig17342_Frame_3
Hyal-1	Hyalella azteca	Replicate 1	F102469	196	475.752	2	949.489	949.49	-1.01318	22.02	26	33	R	ITMETALR	D	Oxidation (M) [3]	0	1334.24	Hyal-1.2958.2958.2.dta	gi|321455439|gb|EFX66571.1|	gi|321455439|gb|EFX66571.1|
Hyal-1	Hyalella azteca	Replicate 1	F102469	197	477.752	2	953.489	953.489	0.111171	29.14	185	192	R	DLTAYLMK	I		0	1915.96	Hyal-1.4624.4624.2.dta	gi|3907620|gb|AAC78681.1|	gi|3907620|gb|AAC78681.1|
Hyal-1	Hyalella azteca	Replicate 1	F102469	1972	812.998	2	1623.98	1623.99	-2.37441	17.14	2	16	M	GQRNLMALALLALLK	I		1	4158.6	Hyal-1.9913.9913.2.dta	gi|321469908|gb|EFX80886.1|	gi|321469908|gb|EFX80886.1|
Hyal-1	Hyalella azteca	Replicate 1	F102469	198	477.752	2	953.49	953.489	0.572634	33.43	185	192	R	DLTAYLMK	I		0	1920.27	Hyal-1.4636.4636.2.dta	gi|3907620|gb|AAC78681.1|	gi|3907620|gb|AAC78681.1|
Hyal-1	Hyalella azteca	Replicate 1	F102469	1989	812.998	2	1623.98	1623.99	-2.07884	13.26	2	16	M	GQRNLMALALLALLK	I		1	3801.78	Hyal-1.9233.9233.2.dta	gi|321469908|gb|EFX80886.1|	gi|321469908|gb|EFX80886.1|
Hyal-1	Hyalella azteca	Replicate 1	F102469	1997	812.999	2	1623.98	1623.99	-1.91874	13.24	2	16	M	GQRNLMALALLALLK	I		1	2842.36	Hyal-1.7103.7103.2.dta	gi|321469908|gb|EFX80886.1|	gi|321469908|gb|EFX80886.1|
Hyal-1	Hyalella azteca	Replicate 1	F102469	2000	812.999	2	1623.98	1623.99	-1.91874	13.59	2	16	M	GQRNLMALALLALLK	I		1	3424.52	Hyal-1.8449.8449.2.dta	gi|321469908|gb|EFX80886.1|	gi|321469908|gb|EFX80886.1|
Hyal-1	Hyalella azteca	Replicate 1	F102469	201	319.19	3	954.549	954.55	-0.359332	15.87	164	171	K	IIEPIQSR	C		0	476.353	Hyal-1.642.642.3.dta	gi|321454581|gb|EFX65746.1|	gi|321454581|gb|EFX65746.1|
Hyal-1	Hyalella azteca	Replicate 1	F102469	2010	812.999	2	1623.98	1623.99	-1.69706	16.6	2	16	M	GQRNLMALALLALLK	I		1	4410.46	Hyal-1.10400.10400.2.dta	gi|321469908|gb|EFX80886.1|	gi|321469908|gb|EFX80886.1|
Hyal-1	Hyalella azteca	Replicate 1	F102469	202	319.19	3	954.55	954.55	-0.265046	19.4	245	252	R	LLQKDPNK	R		1	473.008	Hyal-1.637.637.3.dta	gi|321471490|gb|EFX82463.1|	gi|321471490|gb|EFX82463.1|
Hyal-1	Hyalella azteca	Replicate 1	F102469	2029	812.999	2	1623.98	1623.99	-1.25371	13.1	2	16	M	GQRNLMALALLALLK	I		1	2715.6	Hyal-1.6790.6790.2.dta	gi|321469908|gb|EFX80886.1|	gi|321469908|gb|EFX80886.1|
Hyal-1	Hyalella azteca	Replicate 1	F102469	203	478.719	2	955.424	955.422	1.82956	23.01	95	102	R	AMGYPFDR	R		0	1336.38	Hyal-1.2964.2964.2.dta	GAP9EXG06G22CP_Frame_4	Contig_Gammarus_90_186201_fr3
Hyal-1	Hyalella azteca	Replicate 1	F102469	2037	813	2	1623.98	1623.99	-0.798037	13.04	2	16	M	GQRNLMALALLALLK	I		1	3030.34	Hyal-1.7561.7561.2.dta	gi|321469908|gb|EFX80886.1|	gi|321469908|gb|EFX80886.1|
Hyal-1	Hyalella azteca	Replicate 1	F102469	204	478.72	2	955.424	955.422	2.39475	23.11	95	102	R	AMGYPFDR	R		0	1338.21	Hyal-1.2970.2970.2.dta	GAP9EXG06G22CP_Frame_4	Contig_Gammarus_90_186201_fr3
Hyal-1	Hyalella azteca	Replicate 1	F102469	2040	813	2	1623.99	1623.99	-0.41626	16.64	2	16	M	GQRNLMALALLALLK	I		1	5152.51	Hyal-1.11652.11652.2.dta	gi|321469908|gb|EFX80886.1|	gi|321469908|gb|EFX80886.1|
Hyal-1	Hyalella azteca	Replicate 1	F102469	2043	813	2	1623.99	1623.99	-0.342368	13.51	2	16	M	GQRNLMALALLALLK	I		1	2443.82	Hyal-1.6092.6092.2.dta	gi|321469908|gb|EFX80886.1|	gi|321469908|gb|EFX80886.1|
Hyal-1	Hyalella azteca	Replicate 1	F102469	205	478.72	2	955.426	955.422	4.2578	35.03	95	102	R	AMGYPFDR	R		0	1276.28	Hyal-1.2791.2791.2.dta	GAP9EXG06G22CP_Frame_4	Contig_Gammarus_90_186201_fr3
Hyal-1	Hyalella azteca	Replicate 1	F102469	2055	544.29	3	1629.85	1629.85	1.31239	28.58	91	106	R	HYGGLTGLNKAETAAK	Y		1	754.331	Hyal-1.1283.1283.3.dta	gi|34420368|gb|AAQ67426.1|	gi|34420368|gb|AAQ67426.1|
Hyal-1	Hyalella azteca	Replicate 1	F102469	2056	544.291	3	1629.85	1629.85	1.75415	20.87	91	106	R	HYGGLTGLNKAETAAK	Y		1	752.899	Hyal-1.1279.1279.3.dta	gi|34420368|gb|AAQ67426.1|	gi|34420368|gb|AAQ67426.1|
Hyal-1	Hyalella azteca	Replicate 1	F102469	2057	815.934	2	1629.85	1629.85	3.70894	61.6	91	106	R	HYGGLTGLNKAETAAK	Y		1	759.304	Hyal-1.1297.1297.2.dta	gi|34420368|gb|AAQ67426.1|	gi|34420368|gb|AAQ67426.1|
Hyal-1	Hyalella azteca	Replicate 1	F102469	206	478.721	2	955.427	955.422	4.6346	22.94	95	102	R	AMGYPFDR	R		0	1274.78	Hyal-1.2786.2786.2.dta	GAP9EXG06G22CP_Frame_4	Contig_Gammarus_90_186201_fr3
Hyal-1	Hyalella azteca	Replicate 1	F102469	217	484.758	2	967.502	967.505	-3.3943	15.79	532	539	K	TLTFMVEK	L		0	1053.37	Hyal-1.2144.2144.2.dta	gi|321463761|gb|EFX74774.1|	gi|321463761|gb|EFX74774.1|
Hyal-1	Hyalella azteca	Replicate 1	F102469	218	484.758	2	967.502	967.505	-3.3943	22.27	532	539	K	TLTFMVEK	L		0	1052.28	Hyal-1.2141.2141.2.dta	gi|321463761|gb|EFX74774.1|	gi|321463761|gb|EFX74774.1|
Hyal-1	Hyalella azteca	Replicate 1	F102469	220	484.758	2	967.502	967.505	-2.71213	24.55	532	539	K	TLTFMVEK	L		0	1114.2	Hyal-1.2320.2320.2.dta	gi|321463761|gb|EFX74774.1|	gi|321463761|gb|EFX74774.1|
Hyal-1	Hyalella azteca	Replicate 1	F102469	2237	553.255	3	1656.74	1656.74	0.424327	28.62	519	530	R	WNCIEMDKFWTK	L	Carbamidomethyl (C) [3]	1	1881.1	Hyal-1.4524.4524.3.dta	gi|62484806|emb|CAI78901.1|	Contig_Gammarus_90_47151_fr1
Hyal-1	Hyalella azteca	Replicate 1	F102469	2238	829.379	2	1656.74	1656.74	0.464164	45.86	519	530	R	WNCIEMDKFWTK	L	Carbamidomethyl (C) [3]	1	1883.27	Hyal-1.4530.4530.2.dta	gi|62484806|emb|CAI78901.1|	Contig_Gammarus_90_47151_fr1
Hyal-1	Hyalella azteca	Replicate 1	F102469	2239	553.255	3	1656.74	1656.74	0.532973	20.84	519	530	R	WNCIEMDKFWTK	L	Carbamidomethyl (C) [3]	1	1879.72	Hyal-1.4520.4520.3.dta	gi|62484806|emb|CAI78901.1|	Contig_Gammarus_90_47151_fr1
Hyal-1	Hyalella azteca	Replicate 1	F102469	224	486.717	2	971.42	971.417	2.56224	26.97	95	102	R	AMGYPFDR	R	Oxidation (M) [2]	0	1012.69	Hyal-1.2024.2024.2.dta	GAP9EXG06G22CP_Frame_4	Contig_Gammarus_90_186201_fr3
Hyal-1	Hyalella azteca	Replicate 1	F102469	2240	829.38	2	1656.74	1656.74	1.20055	41.76	519	530	R	WNCIEMDKFWTK	L	Carbamidomethyl (C) [3]	1	1882.18	Hyal-1.4527.4527.2.dta	gi|62484806|emb|CAI78901.1|	Contig_Gammarus_90_47151_fr1
Hyal-1	Hyalella azteca	Replicate 1	F102469	225	486.718	2	971.421	971.417	3.50931	21.27	95	102	R	AMGYPFDR	R	Oxidation (M) [2]	0	1014.02	Hyal-1.2028.2028.2.dta	GAP9EXG06G22CP_Frame_4	Contig_Gammarus_90_186201_fr3
Hyal-1	Hyalella azteca	Replicate 1	F102469	2251	553.64	3	1657.9	1657.9	0.778698	30.26	487	500	R	EMQDGILELIKLEK	E		1	2284.89	Hyal-1.5658.5658.3.dta	isotig09924_Frame_1	isotig09924_Frame_1
Hyal-1	Hyalella azteca	Replicate 1	F102469	2252	553.64	3	1657.9	1657.9	1.55679	30.02	487	500	R	EMQDGILELIKLEK	E		1	2286.01	Hyal-1.5661.5661.3.dta	isotig09924_Frame_1	isotig09924_Frame_1
Hyal-1	Hyalella azteca	Replicate 1	F102469	2253	829.957	2	1657.9	1657.9	1.66295	40.71	487	500	R	EMQDGILELIKLEK	E		1	2290.48	Hyal-1.5674.5674.2.dta	isotig09924_Frame_1	isotig09924_Frame_1
Hyal-1	Hyalella azteca	Replicate 1	F102469	2254	829.957	2	1657.9	1657.9	2.32644	41.57	487	500	R	EMQDGILELIKLEK	E		1	2287.46	Hyal-1.5665.5665.2.dta	isotig09924_Frame_1	isotig09924_Frame_1
Hyal-1	Hyalella azteca	Replicate 1	F102469	2296	558.587	3	1672.74	1672.74	1.22793	16.57	519	530	R	WNCIEMDKFWTK	L	Oxidation (M) [6], Carbamidomethyl (C) [3]	1	1516.52	Hyal-1.3486.3486.3.dta	gi|62484806|emb|CAI78901.1|	Contig_Gammarus_90_47151_fr1
Hyal-1	Hyalella azteca	Replicate 1	F102469	2298	837.378	2	1672.74	1672.74	1.73966	21.93	519	530	R	WNCIEMDKFWTK	L	Oxidation (M) [6], Carbamidomethyl (C) [3]	1	1525.17	Hyal-1.3511.3511.2.dta	gi|62484806|emb|CAI78901.1|	Contig_Gammarus_90_47151_fr1
Hyal-1	Hyalella azteca	Replicate 1	F102469	2299	837.378	2	1672.74	1672.74	2.11031	30.39	519	530	R	WNCIEMDKFWTK	L	Oxidation (M) [6], Carbamidomethyl (C) [3]	1	1523.51	Hyal-1.3506.3506.2.dta	gi|62484806|emb|CAI78901.1|	Contig_Gammarus_90_47151_fr1
Hyal-1	Hyalella azteca	Replicate 1	F102469	2309	838.477	2	1674.94	1674.94	1.03168	70.65	303	317	K	LLLANFLAQTEALMK	G		0	3078.8	Hyal-1.7678.7678.2.dta	Contig_Gammarus_90_19804_fr3	Contig_Gammarus_90_19804_fr3
Hyal-1	Hyalella azteca	Replicate 1	F102469	2310	838.478	2	1674.94	1674.94	1.76007	67.9	303	317	K	LLLANFLAQTEALMK	G		0	3077.94	Hyal-1.7676.7676.2.dta	Contig_Gammarus_90_19804_fr3	Contig_Gammarus_90_19804_fr3
Hyal-1	Hyalella azteca	Replicate 1	F102469	2349	564.304	3	1689.89	1689.89	-2.18061	17.91	188	201	R	ESFKEQLLEELAVR	Y		1	2663.02	Hyal-1.6660.6660.3.dta	gi|321469099|gb|EFX80081.1|	gi|321469099|gb|EFX80081.1|
Hyal-1	Hyalella azteca	Replicate 1	F102469	2353	564.304	3	1689.89	1689.89	-1.52376	17.25	188	201	R	ESFKEQLLEELAVR	Y		1	2661.55	Hyal-1.6656.6656.3.dta	gi|321469099|gb|EFX80081.1|	gi|321469099|gb|EFX80081.1|
Hyal-1	Hyalella azteca	Replicate 1	F102469	2356	564.58	3	1690.72	1690.72	0.478495	20.55	220	235	K	STAGDTHLGGEDFDNR	M		0	864.121	Hyal-1.1590.1590.3.dta	gi|669222654|emb|CDW56034.1|	gi|669222654|emb|CDW56034.1|
Hyal-1	Hyalella azteca	Replicate 1	F102469	2357	564.581	3	1690.72	1690.72	0.797886	15.52	220	235	K	STAGDTHLGGEDFDNR	M		0	865.222	Hyal-1.1593.1593.3.dta	gi|669222654|emb|CDW56034.1|	gi|669222654|emb|CDW56034.1|
Hyal-1	Hyalella azteca	Replicate 1	F102469	2359	846.439	2	1690.86	1690.86	2.21603	20.19	307	321	R	ALTVPELTQQMFDAK	N		0	2282.3	Hyal-1.5651.5651.2.dta	isotig18155_Frame_5	Contig_Gammarus_90_11717_fr4
Hyal-1	Hyalella azteca	Replicate 1	F102469	2373	848.42	2	1694.83	1694.83	-0.515097	27.03	140	154	K	DAVITVPAYFNDSQR	Q		0	1984.41	Hyal-1.4819.4819.2.dta	gi|669222654|emb|CDW56034.1|	gi|669222654|emb|CDW56034.1|
Hyal-1	Hyalella azteca	Replicate 1	F102469	2397	569.261	3	1704.76	1704.76	0.972571	25.26	459	474	R	GEHTEAEGGVYDISNK	R		0	805.156	Hyal-1.1423.1423.3.dta	isotig09924_Frame_1	isotig09924_Frame_1
Hyal-1	Hyalella azteca	Replicate 1	F102469	2398	569.261	3	1704.76	1704.76	0.972571	40.56	459	474	R	GEHTEAEGGVYDISNK	R		0	806.745	Hyal-1.1427.1427.3.dta	isotig09924_Frame_1	isotig09924_Frame_1
Hyal-1	Hyalella azteca	Replicate 1	F102469	2399	853.388	2	1704.76	1704.76	1.45123	94.81	459	474	R	GEHTEAEGGVYDISNK	R		0	808.756	Hyal-1.1433.1433.2.dta	isotig09924_Frame_1	isotig09924_Frame_1
Hyal-1	Hyalella azteca	Replicate 1	F102469	24	376.691	2	751.367	751.365	1.86594	32.04	397	402	R	DPAFFR	L		0	1335.32	Hyal-1.2961.2961.2.dta	gi|62484806|emb|CAI78901.1|	Contig_Gammarus_90_47151_fr1
Hyal-1	Hyalella azteca	Replicate 1	F102469	2400	853.389	2	1704.76	1704.76	2.16688	85.68	459	474	R	GEHTEAEGGVYDISNK	R		0	809.896	Hyal-1.1436.1436.2.dta	isotig09924_Frame_1	isotig09924_Frame_1
Hyal-1	Hyalella azteca	Replicate 1	F102469	2401	853.932	2	1705.85	1705.85	2.29681	26.03	384	397	K	NSPYFVEWIPNNVK	T		0	2210.84	Hyal-1.5454.5454.2.dta	isotig07475_Frame_6	Contig_Gammarus_90_11717_fr4
Hyal-1	Hyalella azteca	Replicate 1	F102469	2426	571.627	3	1711.86	1711.86	0.960944	26.73	238	251	K	GELFFWAHHQLTAR	F		0	1611.14	Hyal-1.3756.3756.3.dta	isotig08848_Frame_5	isotig08849_Frame_5
Hyal-1	Hyalella azteca	Replicate 1	F102469	2427	571.627	3	1711.86	1711.86	0.960944	32.37	238	251	K	GELFFWAHHQLTAR	F		0	1610.02	Hyal-1.3753.3753.3.dta	isotig08848_Frame_5	isotig08849_Frame_5
Hyal-1	Hyalella azteca	Replicate 1	F102469	2428	856.938	2	1711.86	1711.86	1.96336	46.7	238	251	K	GELFFWAHHQLTAR	F		0	1615.83	Hyal-1.3770.3770.2.dta	isotig08848_Frame_5	isotig08849_Frame_5
Hyal-1	Hyalella azteca	Replicate 1	F102469	2429	856.938	2	1711.86	1711.86	2.03346	41.85	238	251	K	GELFFWAHHQLTAR	F		0	1617.22	Hyal-1.3774.3774.2.dta	isotig08848_Frame_5	isotig08849_Frame_5
Hyal-1	Hyalella azteca	Replicate 1	F102469	2447	859.443	2	1716.87	1716.87	-0.587697	54.14	299	314	R	NIDSIIEASDGIMIAR	G		0	2368.32	Hyal-1.5890.5890.2.dta	isotig17233_Frame_3	Contig_Gammarus_90_197810_fr6
Hyal-1	Hyalella azteca	Replicate 1	F102469	2448	859.443	2	1716.87	1716.87	0.0413543	58.5	299	314	R	NIDSIIEASDGIMIAR	G		0	2372.13	Hyal-1.5900.5900.2.dta	isotig17233_Frame_3	Contig_Gammarus_90_197810_fr6
Hyal-1	Hyalella azteca	Replicate 1	F102469	2453	573.604	3	1717.79	1717.79	0.915712	22.54	363	375	K	TFLVWCNEEDHLR	I	Carbamidomethyl (C) [6]	0	1724.45	Hyal-1.4081.4081.3.dta	isotig09924_Frame_1	isotig09924_Frame_1
Hyal-1	Hyalella azteca	Replicate 1	F102469	2454	573.604	3	1717.79	1717.79	1.12528	18.83	363	375	K	TFLVWCNEEDHLR	I	Carbamidomethyl (C) [6]	0	1725.55	Hyal-1.4084.4084.3.dta	isotig09924_Frame_1	isotig09924_Frame_1
Hyal-1	Hyalella azteca	Replicate 1	F102469	2455	859.902	2	1717.79	1717.79	1.16953	55.62	363	375	K	TFLVWCNEEDHLR	I	Carbamidomethyl (C) [6]	0	1727.2	Hyal-1.4089.4089.2.dta	isotig09924_Frame_1	isotig09924_Frame_1
Hyal-1	Hyalella azteca	Replicate 1	F102469	2456	859.903	2	1717.79	1717.79	1.39074	44.19	363	375	K	TFLVWCNEEDHLR	I	Carbamidomethyl (C) [6]	0	1726.1	Hyal-1.4086.4086.2.dta	isotig09924_Frame_1	isotig09924_Frame_1
Hyal-1	Hyalella azteca	Replicate 1	F102469	25	376.691	2	751.367	751.365	2.02565	34.73	397	402	R	DPAFFR	L		0	1334.01	Hyal-1.2957.2957.2.dta	gi|62484806|emb|CAI78901.1|	Contig_Gammarus_90_47151_fr1
Hyal-1	Hyalella azteca	Replicate 1	F102469	251	495.804	2	989.593	989.591	2.47577	42.48	114	121	R	QFEVVKIK	D		1	1216.89	Hyal-1.2618.2618.2.dta	gi|503742400|ref|WP_013976476.1|	gi|503742400|ref|WP_013976476.1|
Hyal-1	Hyalella azteca	Replicate 1	F102469	2516	435.98	4	1739.89	1739.89	0.41267	22.27	237	250	K	GELFFWAHHQLTVR	F		0	1716.34	Hyal-1.4058.4058.4.dta	gi|62484806|emb|CAI78901.1|	Contig_Gammarus_90_47151_fr1
Hyal-1	Hyalella azteca	Replicate 1	F102469	2518	580.971	3	1739.89	1739.89	1.42768	16.55	237	250	K	GELFFWAHHQLTVR	F		0	1716.06	Hyal-1.4057.4057.3.dta	gi|62484806|emb|CAI78901.1|	Contig_Gammarus_90_47151_fr1
Hyal-1	Hyalella azteca	Replicate 1	F102469	2578	876.388	2	1750.76	1750.76	1.36512	94.91	308	321	K	VVSWYDNEYGYSNR	V		0	1559.23	Hyal-1.3608.3608.2.dta	gi|190014502|emb|CAQ60115.1|	gi|190014502|emb|CAQ60115.1|
Hyal-1	Hyalella azteca	Replicate 1	F102469	2579	876.388	2	1750.76	1750.76	1.91346	77.38	308	321	K	VVSWYDNEYGYSNR	V		0	1560.31	Hyal-1.3611.3611.2.dta	gi|190014502|emb|CAQ60115.1|	gi|190014502|emb|CAQ60115.1|
Hyal-1	Hyalella azteca	Replicate 1	F102469	26	376.691	2	751.367	751.365	2.77096	25.33	397	402	R	DPAFFR	L		0	1272.41	Hyal-1.2779.2779.2.dta	gi|62484806|emb|CAI78901.1|	Contig_Gammarus_90_47151_fr1
Hyal-1	Hyalella azteca	Replicate 1	F102469	263	499.277	2	996.54	996.539	0.282979	55.4	635	642	K	IFEAFKSR	L		1	1887.44	Hyal-1.4542.4542.2.dta	gi|677295576|gb|KFP78004.1|	gi|677295576|gb|KFP78004.1|
Hyal-1	Hyalella azteca	Replicate 1	F102469	264	499.277	2	996.54	996.543	-2.9803	43.87	259	266	K	LMSIFRSK	I	Oxidation (M) [2]	1	1888.79	Hyal-1.4546.4546.2.dta	gi|349999326|dbj|GAA32767.1|	gi|349999326|dbj|GAA32767.1|
Hyal-1	Hyalella azteca	Replicate 1	F102469	265	499.747	2	997.479	997.479	0.329831	36.13	185	192	R	DLTDYLMK	I		0	1969.14	Hyal-1.4775.4775.2.dta	gi|10304437|gb|AAG16253.1|AF300705_1	gi|10304437|gb|AAG16253.1|AF300705_1
Hyal-1	Hyalella azteca	Replicate 1	F102469	266	499.747	2	997.48	997.479	0.9915	45.84	185	192	R	DLTDYLMK	I		0	1972.12	Hyal-1.4784.4784.2.dta	gi|10304437|gb|AAG16253.1|AF300705_1	gi|10304437|gb|AAG16253.1|AF300705_1
Hyal-1	Hyalella azteca	Replicate 1	F102469	2661	887.42	2	1772.83	1772.82	1.74411	76.63	56	70	K	AMSIMNSFVNDLFER	I		0	2778.1	Hyal-1.6943.6943.2.dta	gi|443696762|gb|ELT97388.1|	gi|443696762|gb|ELT97388.1|
Hyal-1	Hyalella azteca	Replicate 1	F102469	2662	887.42	2	1772.83	1772.82	2.16152	77.25	56	70	K	AMSIMNSFVNDLFER	I		0	2780.63	Hyal-1.6950.6950.2.dta	gi|443696762|gb|ELT97388.1|	gi|443696762|gb|ELT97388.1|
Hyal-1	Hyalella azteca	Replicate 1	F102469	269	500.283	2	998.551	998.551	0.585849	13.66	193	203	K	VAPTATAVGRG	-		1	1164.32	Hyal-1.2464.2464.2.dta	gi|321470943|gb|EFX81917.1|	gi|321470943|gb|EFX81917.1|
Hyal-1	Hyalella azteca	Replicate 1	F102469	27	376.691	2	751.368	751.365	3.64936	41.43	397	402	R	DPAFFR	L		0	1273.46	Hyal-1.2782.2782.2.dta	gi|62484806|emb|CAI78901.1|	Contig_Gammarus_90_47151_fr1
Hyal-1	Hyalella azteca	Replicate 1	F102469	270	500.283	2	998.552	998.551	0.826197	20.18	193	203	K	VAPTATAVGRG	-		1	1168.61	Hyal-1.2477.2477.2.dta	gi|321470943|gb|EFX81917.1|	gi|321470943|gb|EFX81917.1|
Hyal-1	Hyalella azteca	Replicate 1	F102469	2702	893.001	2	1783.99	1783.99	0.293724	34.99	265	280	R	IHFPLVTYAPVISAEK	A		0	2042.12	Hyal-1.4982.4982.2.dta	gi|418207384|gb|AFX62789.1|	gi|418207384|gb|AFX62789.1|
Hyal-1	Hyalella azteca	Replicate 1	F102469	2703	595.67	3	1783.99	1783.99	0.906957	22.44	265	280	R	IHFPLVTYAPVISAEK	A		0	2036.45	Hyal-1.4967.4967.3.dta	gi|418207384|gb|AFX62789.1|	gi|418207384|gb|AFX62789.1|
Hyal-1	Hyalella azteca	Replicate 1	F102469	2704	595.67	3	1783.99	1783.99	0.906957	19.18	265	280	R	IHFPLVTYAPVISAEK	A		0	2037.84	Hyal-1.4971.4971.3.dta	gi|418207384|gb|AFX62789.1|	gi|418207384|gb|AFX62789.1|
Hyal-1	Hyalella azteca	Replicate 1	F102469	271	500.794	2	999.573	999.571	1.73975	27.56	108	117	R	VLSIGDGIAR	V		0	1325	Hyal-1.2931.2931.2.dta	Contig_Gammarus_90_16972_fr2	isotig17342_Frame_3
Hyal-1	Hyalella azteca	Replicate 1	F102469	2733	895.95	2	1789.88	1789.88	0.134087	72.18	240	255	K	SYELPDGQVITIGNER	F		0	1974.27	Hyal-1.4790.4790.2.dta	gi|10304437|gb|AAG16253.1|AF300705_1	gi|10304437|gb|AAG16253.1|AF300705_1
Hyal-1	Hyalella azteca	Replicate 1	F102469	2734	895.951	2	1789.89	1789.88	1.96661	71.23	240	255	K	SYELPDGQVITIGNER	F		0	1973.16	Hyal-1.4787.4787.2.dta	gi|10304437|gb|AAG16253.1|AF300705_1	gi|10304437|gb|AAG16253.1|AF300705_1
Hyal-1	Hyalella azteca	Replicate 1	F102469	276	502.266	2	1002.52	1002.52	0.835896	49.99	176	184	K	IVDGMDVVR	N		0	1187.99	Hyal-1.2533.2533.2.dta	Contig_Gammarus_90_203615_fr3	Contig_Gammarus_90_203615_fr3
Hyal-1	Hyalella azteca	Replicate 1	F102469	277	502.267	2	1002.52	1002.52	1.93313	54.13	176	184	K	IVDGMDVVR	N		0	1185.09	Hyal-1.2524.2524.2.dta	Contig_Gammarus_90_203615_fr3	Contig_Gammarus_90_203615_fr3
Hyal-1	Hyalella azteca	Replicate 1	F102469	2785	905.982	2	1809.95	1809.94	2.85368	47.78	411	426	R	LGFLTFCPTNLGTTIR	A	Carbamidomethyl (C) [7]	0	2465.53	Hyal-1.6148.6148.2.dta	isotig09924_Frame_1	isotig09924_Frame_1
Hyal-1	Hyalella azteca	Replicate 1	F102469	2786	905.982	2	1809.95	1809.94	3.05258	50.92	411	426	R	LGFLTFCPTNLGTTIR	A	Carbamidomethyl (C) [7]	0	2464.7	Hyal-1.6146.6146.2.dta	isotig09924_Frame_1	isotig09924_Frame_1
Hyal-1	Hyalella azteca	Replicate 1	F102469	28	379.263	2	756.512	756.511	1.02841	43.89	72	78	R	TAVLILK	L		0	1195.85	Hyal-1.2556.2556.2.dta	GIAFTRM01B6E38_Frame_1	GIAFTRM01B6E38_Frame_1
Hyal-1	Hyalella azteca	Replicate 1	F102469	2831	608.975	3	1823.9	1823.9	0.595427	36.81	376	391	R	IISMQMGGDLGEVYRR	L		1	1678.32	Hyal-1.3948.3948.3.dta	isotig09924_Frame_1	isotig09924_Frame_1
Hyal-1	Hyalella azteca	Replicate 1	F102469	2832	608.975	3	1823.9	1823.9	0.595427	27.07	376	391	R	IISMQMGGDLGEVYRR	L		1	1677.48	Hyal-1.3946.3946.3.dta	isotig09924_Frame_1	isotig09924_Frame_1
Hyal-1	Hyalella azteca	Replicate 1	F102469	2833	912.96	2	1823.9	1823.9	1.47047	28.29	376	391	R	IISMQMGGDLGEVYRR	L		1	1685.75	Hyal-1.3970.3970.2.dta	isotig09924_Frame_1	isotig09924_Frame_1
Hyal-1	Hyalella azteca	Replicate 1	F102469	2834	912.96	2	1823.91	1823.9	1.79944	22.61	376	391	R	IISMQMGGDLGEVYRR	L		1	1684.35	Hyal-1.3966.3966.2.dta	isotig09924_Frame_1	isotig09924_Frame_1
Hyal-1	Hyalella azteca	Replicate 1	F102469	2835	912.996	2	1823.98	1823.98	-0.228621	33.7	353	370	K	VGINYQPPTVVPGGDLAK	V		0	1785.53	Hyal-1.4256.4256.2.dta	gi|418207384|gb|AFX62789.1|	gi|418207384|gb|AFX62789.1|
Hyal-1	Hyalella azteca	Replicate 1	F102469	2838	609.995	3	1826.96	1826.96	2.51456	26.8	85	98	R	LLEKHHWFSLFNTR	Q		1	1535.39	Hyal-1.3540.3540.3.dta	gi|62484806|emb|CAI78901.1|	Contig_Gammarus_90_47151_fr1
Hyal-1	Hyalella azteca	Replicate 1	F102469	2839	609.995	3	1826.96	1826.96	2.71161	21.81	85	98	R	LLEKHHWFSLFNTR	Q		1	1534.28	Hyal-1.3537.3537.3.dta	gi|62484806|emb|CAI78901.1|	Contig_Gammarus_90_47151_fr1
Hyal-1	Hyalella azteca	Replicate 1	F102469	2840	914.489	2	1826.96	1826.96	2.72584	52.24	85	98	R	LLEKHHWFSLFNTR	Q		1	1540.08	Hyal-1.3554.3554.2.dta	gi|62484806|emb|CAI78901.1|	Contig_Gammarus_90_47151_fr1
Hyal-1	Hyalella azteca	Replicate 1	F102469	2841	914.49	2	1826.97	1826.96	3.93003	60.6	85	98	R	LLEKHHWFSLFNTR	Q		1	1541.21	Hyal-1.3557.3557.2.dta	gi|62484806|emb|CAI78901.1|	Contig_Gammarus_90_47151_fr1
Hyal-1	Hyalella azteca	Replicate 1	F102469	2844	915.932	2	1829.85	1829.85	1.11485	89.82	207	221	R	YQDLYAQFISNPDEK	N		0	1939.67	Hyal-1.4691.4691.2.dta	Contig_Gammarus_90_170702_fr2	Contig_Gammarus_90_2853_fr3
Hyal-1	Hyalella azteca	Replicate 1	F102469	2845	915.933	2	1829.85	1829.85	2.31713	87.54	207	221	R	YQDLYAQFISNPDEK	N		0	1941.03	Hyal-1.4695.4695.2.dta	Contig_Gammarus_90_170702_fr2	Contig_Gammarus_90_2853_fr3
Hyal-1	Hyalella azteca	Replicate 1	F102469	2856	611.301	3	1830.88	1830.88	1.54188	15.59	78	92	K	SIYGNKFEDENFQLK	H		1	1507.02	Hyal-1.3459.3459.3.dta	gi|321469677|gb|EFX80656.1|	gi|321469677|gb|EFX80656.1|
Hyal-1	Hyalella azteca	Replicate 1	F102469	2868	614.307	3	1839.9	1839.9	1.71586	14.73	376	391	R	IISMQMGGDLGEVYRR	L	Oxidation (M) [6]	1	1401.57	Hyal-1.3154.3154.3.dta	isotig09924_Frame_1	isotig09924_Frame_1
Hyal-1	Hyalella azteca	Replicate 1	F102469	2869	614.325	3	1839.95	1839.95	0.668495	40.36	237	251	R	KGELFFWAHHQLTAR	F		1	1417.1	Hyal-1.3199.3199.3.dta	isotig08848_Frame_5	isotig08849_Frame_5
Hyal-1	Hyalella azteca	Replicate 1	F102469	2870	460.996	4	1839.95	1839.95	0.757628	20.54	237	251	R	KGELFFWAHHQLTAR	F		1	1418.48	Hyal-1.3203.3203.4.dta	isotig08848_Frame_5	isotig08849_Frame_5
Hyal-1	Hyalella azteca	Replicate 1	F102469	2871	460.996	4	1839.96	1839.95	0.953285	40.21	237	251	R	KGELFFWAHHQLTAR	F		1	1416.82	Hyal-1.3198.3198.4.dta	isotig08848_Frame_5	isotig08849_Frame_5
Hyal-1	Hyalella azteca	Replicate 1	F102469	2872	614.326	3	1839.96	1839.95	1.05981	55.72	237	251	R	KGELFFWAHHQLTAR	F		1	1419.86	Hyal-1.3207.3207.3.dta	isotig08848_Frame_5	isotig08849_Frame_5
Hyal-1	Hyalella azteca	Replicate 1	F102469	2873	920.986	2	1839.96	1839.95	2.03592	70.05	237	251	R	KGELFFWAHHQLTAR	F		1	1422.84	Hyal-1.3216.3216.2.dta	isotig08848_Frame_5	isotig08849_Frame_5
Hyal-1	Hyalella azteca	Replicate 1	F102469	2874	920.986	2	1839.96	1839.95	2.10114	69.54	237	251	R	KGELFFWAHHQLTAR	F		1	1421.23	Hyal-1.3211.3211.2.dta	isotig08848_Frame_5	isotig08849_Frame_5
Hyal-1	Hyalella azteca	Replicate 1	F102469	2877	921.483	2	1840.95	1840.95	0.875635	62.68	106	121	R	WLLLCNPALSDAIAER	I	Carbamidomethyl (C) [5]	0	2527.71	Hyal-1.6302.6302.2.dta	isotig19976_Frame_6	isotig19976_Frame_6
Hyal-1	Hyalella azteca	Replicate 1	F102469	2878	921.483	2	1840.95	1840.95	0.940818	71.38	106	121	R	WLLLCNPALSDAIAER	I	Carbamidomethyl (C) [5]	0	2528.54	Hyal-1.6304.6304.2.dta	isotig19976_Frame_6	isotig19976_Frame_6
Hyal-1	Hyalella azteca	Replicate 1	F102469	2887	923.441	2	1844.87	1844.87	0.709537	15.11	35	49	K	WDELYPTFSKDGIMK	H	Oxidation (M) [14]	1	2809.45	Hyal-1.7021.7021.2.dta	gi|321477497|gb|EFX88456.1|	gi|321477497|gb|EFX88456.1|
Hyal-1	Hyalella azteca	Replicate 1	F102469	2892	923.442	2	1844.87	1844.87	1.83699	18.45	35	49	K	WDELYPTFSKDGIMK	H	Oxidation (M) [14]	1	2619.35	Hyal-1.6542.6542.2.dta	gi|321477497|gb|EFX88456.1|	gi|321477497|gb|EFX88456.1|
Hyal-1	Hyalella azteca	Replicate 1	F102469	2896	923.442	2	1844.87	1844.87	2.36819	13.56	35	49	K	WDELYPTFSKDGIMK	H	Oxidation (M) [14]	1	2728.16	Hyal-1.6824.6824.2.dta	gi|321477497|gb|EFX88456.1|	gi|321477497|gb|EFX88456.1|
Hyal-1	Hyalella azteca	Replicate 1	F102469	2897	923.443	2	1844.87	1844.87	2.83435	14.01	35	49	K	WDELYPTFSKDGIMK	H	Oxidation (M) [14]	1	2407.21	Hyal-1.5993.5993.2.dta	gi|321477497|gb|EFX88456.1|	gi|321477497|gb|EFX88456.1|
Hyal-1	Hyalella azteca	Replicate 1	F102469	2898	923.443	2	1844.87	1844.87	3.15958	14.13	35	49	K	WDELYPTFSKDGIMK	H	Oxidation (M) [14]	1	2547.57	Hyal-1.6355.6355.2.dta	gi|321477497|gb|EFX88456.1|	gi|321477497|gb|EFX88456.1|
Hyal-1	Hyalella azteca	Replicate 1	F102469	29	379.263	2	756.512	756.511	1.50427	44.73	72	78	R	TAVLILK	L		0	1194.44	Hyal-1.2552.2552.2.dta	GIAFTRM01B6E38_Frame_1	GIAFTRM01B6E38_Frame_1
Hyal-1	Hyalella azteca	Replicate 1	F102469	2905	923.452	2	1844.89	1844.89	0.841786	79.32	382	397	K	FNLPPGVMEHFETATR	D		0	1963.23	Hyal-1.4758.4758.2.dta	isotig08848_Frame_5	isotig08849_Frame_5
Hyal-1	Hyalella azteca	Replicate 1	F102469	2906	923.452	2	1844.89	1844.89	0.841786	65.71	382	397	K	FNLPPGVMEHFETATR	D		0	1962.12	Hyal-1.4755.4755.2.dta	isotig08848_Frame_5	isotig08849_Frame_5
Hyal-1	Hyalella azteca	Replicate 1	F102469	2979	931.41	2	1860.81	1860.81	-0.697547	97.78	340	354	K	GYNAWDYYNSNPELR	Q		0	1800.96	Hyal-1.4299.4299.2.dta	isotig19976_Frame_6	isotig19976_Frame_6
Hyal-1	Hyalella azteca	Replicate 1	F102469	2980	931.411	2	1860.81	1860.81	0.549224	79.88	340	354	K	GYNAWDYYNSNPELR	Q		0	1803.96	Hyal-1.4308.4308.2.dta	isotig19976_Frame_6	isotig19976_Frame_6
Hyal-1	Hyalella azteca	Replicate 1	F102469	2981	466.222	4	1860.86	1860.86	-0.399278	27.1	459	475	R	GEHTEAEGGVYDISNKR	R		1	695.433	Hyal-1.1124.1124.4.dta	isotig09924_Frame_1	isotig09924_Frame_1
Hyal-1	Hyalella azteca	Replicate 1	F102469	2982	621.294	3	1860.86	1860.86	-0.111239	33.97	459	475	R	GEHTEAEGGVYDISNKR	R		1	695.121	Hyal-1.1123.1123.3.dta	isotig09924_Frame_1	isotig09924_Frame_1
Hyal-1	Hyalella azteca	Replicate 1	F102469	2983	621.294	3	1860.86	1860.86	0.775448	24.38	459	475	R	GEHTEAEGGVYDISNKR	R		1	693.577	Hyal-1.1119.1119.3.dta	isotig09924_Frame_1	isotig09924_Frame_1
Hyal-1	Hyalella azteca	Replicate 1	F102469	2984	466.223	4	1860.86	1860.86	1.1054	22.93	459	475	R	GEHTEAEGGVYDISNKR	R		1	694.232	Hyal-1.1121.1121.4.dta	isotig09924_Frame_1	isotig09924_Frame_1
Hyal-1	Hyalella azteca	Replicate 1	F102469	2998	932.451	2	1862.89	1862.88	2.38555	13.71	47	62	K	MDSVNWAEARXEEIIK	E	Oxidation (M) [1]	1	1893.55	Hyal-1.4560.4560.2.dta	gi|159895336|gb|ABX09952.1|	gi|159895336|gb|ABX09952.1|
Hyal-1	Hyalella azteca	Replicate 1	F102469	30	379.264	2	756.513	756.511	2.24451	30.21	72	78	R	TAVLILK	L		0	1265.45	Hyal-1.2759.2759.2.dta	GIAFTRM01B6E38_Frame_1	GIAFTRM01B6E38_Frame_1
Hyal-1	Hyalella azteca	Replicate 1	F102469	3004	468.004	4	1867.99	1867.98	0.515529	24.19	236	250	R	KGELFFWAHHQLTVR	F		1	1502.5	Hyal-1.3446.3446.4.dta	gi|62484806|emb|CAI78901.1|	Contig_Gammarus_90_47151_fr1
Hyal-1	Hyalella azteca	Replicate 1	F102469	3005	468.004	4	1867.99	1867.98	0.64401	26.81	236	250	R	KGELFFWAHHQLTVR	F		1	1503.64	Hyal-1.3449.3449.4.dta	gi|62484806|emb|CAI78901.1|	Contig_Gammarus_90_47151_fr1
Hyal-1	Hyalella azteca	Replicate 1	F102469	3006	935.001	2	1867.99	1867.98	1.25001	82.23	236	250	R	KGELFFWAHHQLTVR	F		1	1511.17	Hyal-1.3471.3471.2.dta	gi|62484806|emb|CAI78901.1|	Contig_Gammarus_90_47151_fr1
Hyal-1	Hyalella azteca	Replicate 1	F102469	3007	623.67	3	1867.99	1867.98	1.41275	45.61	236	250	R	KGELFFWAHHQLTVR	F		1	1506.44	Hyal-1.3457.3457.3.dta	gi|62484806|emb|CAI78901.1|	Contig_Gammarus_90_47151_fr1
Hyal-1	Hyalella azteca	Replicate 1	F102469	3008	623.67	3	1867.99	1867.98	1.89456	37.44	236	250	R	KGELFFWAHHQLTVR	F		1	1505.06	Hyal-1.3453.3453.3.dta	gi|62484806|emb|CAI78901.1|	Contig_Gammarus_90_47151_fr1
Hyal-1	Hyalella azteca	Replicate 1	F102469	3009	935.002	2	1867.99	1867.98	2.10655	64.33	236	250	R	KGELFFWAHHQLTVR	F		1	1512.61	Hyal-1.3475.3475.2.dta	gi|62484806|emb|CAI78901.1|	Contig_Gammarus_90_47151_fr1
Hyal-1	Hyalella azteca	Replicate 1	F102469	302	507.796	2	1013.58	1013.58	2.26821	35.38	314	323	R	LDVAVVGDVK	E		0	1224.95	Hyal-1.2642.2642.2.dta	gi|517976848|ref|WP_019147056.1|	gi|517976848|ref|WP_019147056.1|
Hyal-1	Hyalella azteca	Replicate 1	F102469	303	507.796	2	1013.58	1013.58	2.46553	47.56	314	323	R	LDVAVVGDVK	E		0	1225.75	Hyal-1.2644.2644.2.dta	gi|517976848|ref|WP_019147056.1|	gi|517976848|ref|WP_019147056.1|
Hyal-1	Hyalella azteca	Replicate 1	F102469	3036	938.457	2	1874.9	1874.9	0.530162	63.34	381	396	K	FNLPPSVMEHFETATR	D		0	1963.51	Hyal-1.4759.4759.2.dta	gi|62484806|emb|CAI78901.1|	Contig_Gammarus_90_47151_fr1
Hyal-1	Hyalella azteca	Replicate 1	F102469	3037	625.974	3	1874.9	1874.9	0.692304	26.82	381	396	K	FNLPPSVMEHFETATR	D		0	1958	Hyal-1.4743.4743.3.dta	gi|62484806|emb|CAI78901.1|	Contig_Gammarus_90_47151_fr1
Hyal-1	Hyalella azteca	Replicate 1	F102469	3038	938.457	2	1874.9	1874.9	0.860847	68.41	381	396	K	FNLPPSVMEHFETATR	D		0	1962.4	Hyal-1.4756.4756.2.dta	gi|62484806|emb|CAI78901.1|	Contig_Gammarus_90_47151_fr1
Hyal-1	Hyalella azteca	Replicate 1	F102469	3039	625.974	3	1874.9	1874.9	0.884315	26.44	381	396	K	FNLPPSVMEHFETATR	D		0	1960.49	Hyal-1.4750.4750.3.dta	gi|62484806|emb|CAI78901.1|	Contig_Gammarus_90_47151_fr1
Hyal-1	Hyalella azteca	Replicate 1	F102469	304	508.292	2	1014.57	1014.57	-1.07435	52.33	327	336	K	DVNAAIATIK	T		0	1336.62	Hyal-1.2965.2965.2.dta	gi|418207384|gb|AFX62789.1|	gi|418207384|gb|AFX62789.1|
Hyal-1	Hyalella azteca	Replicate 1	F102469	305	509.78	2	1017.54	1017.55	-0.631913	37.46	144	153	K	LDGISATVSR	R		0	722.581	Hyal-1.1195.1195.2.dta	gi|527292631|gb|EPS93550.1|	gi|527292631|gb|EPS93550.1|
Hyal-1	Hyalella azteca	Replicate 1	F102469	306	509.78	2	1017.55	1017.55	-0.396051	39.43	144	153	K	LDGISATVSR	R		0	724.023	Hyal-1.1199.1199.2.dta	gi|527292631|gb|EPS93550.1|	gi|527292631|gb|EPS93550.1|
Hyal-1	Hyalella azteca	Replicate 1	F102469	307	509.78	2	1017.55	1017.55	0.626016	40.37	144	153	K	LDGISATVSR	R		0	786.773	Hyal-1.1371.1371.2.dta	gi|527292631|gb|EPS93550.1|	gi|527292631|gb|EPS93550.1|
Hyal-1	Hyalella azteca	Replicate 1	F102469	3079	631	3	1889.98	1889.98	0.730167	43.37	311	327	K	VGKPVICATQMLESMVK	K	Carbamidomethyl (C) [7]	0	2131.31	Hyal-1.5233.5233.3.dta	gi|126571553|gb|ABO21408.1|	gi|126571553|gb|ABO21408.1|
Hyal-1	Hyalella azteca	Replicate 1	F102469	308	509.781	2	1017.55	1017.55	1.05843	55.33	144	153	K	LDGISATVSR	R		0	785.385	Hyal-1.1367.1367.2.dta	gi|527292631|gb|EPS93550.1|	gi|527292631|gb|EPS93550.1|
Hyal-1	Hyalella azteca	Replicate 1	F102469	3080	631	3	1889.98	1889.98	0.730167	40.07	311	327	K	VGKPVICATQMLESMVK	K	Carbamidomethyl (C) [7]	0	2130.16	Hyal-1.5230.5230.3.dta	gi|126571553|gb|ABO21408.1|	gi|126571553|gb|ABO21408.1|
Hyal-1	Hyalella azteca	Replicate 1	F102469	3085	946.472	2	1890.93	1890.93	2.07147	62.46	157	173	R	NTPSYQAIMENANVLAR	Y		0	2075.26	Hyal-1.5075.5075.2.dta	gi|389608511|dbj|BAM17865.1|	gi|389608511|dbj|BAM17865.1|
Hyal-1	Hyalella azteca	Replicate 1	F102469	3086	946.472	2	1890.93	1890.93	2.13493	71.55	157	173	R	NTPSYQAIMENANVLAR	Y		0	2076.95	Hyal-1.5080.5080.2.dta	gi|389608511|dbj|BAM17865.1|	gi|389608511|dbj|BAM17865.1|
Hyal-1	Hyalella azteca	Replicate 1	F102469	31	379.264	2	756.513	756.511	2.48245	30.91	72	78	R	TAVLILK	L		0	1267.69	Hyal-1.2765.2765.2.dta	GIAFTRM01B6E38_Frame_1	GIAFTRM01B6E38_Frame_1
Hyal-1	Hyalella azteca	Replicate 1	F102469	3104	632.018	3	1893.03	1893.03	0.892748	22.72	256	273	K	VNQIGSVTESINAHLLAK	S		0	1744.99	Hyal-1.4140.4140.3.dta	contig30928_Frame_4	Contig_Gammarus_90_87597_fr2
Hyal-1	Hyalella azteca	Replicate 1	F102469	3105	632.019	3	1893.03	1893.03	1.19385	29.04	256	273	K	VNQIGSVTESINAHLLAK	S		0	1743.88	Hyal-1.4137.4137.3.dta	contig30928_Frame_4	Contig_Gammarus_90_87597_fr2
Hyal-1	Hyalella azteca	Replicate 1	F102469	3106	632.307	3	1893.9	1893.9	0.161571	67.21	25	41	R	SVETLMEMIEAGMNIAR	M		0	3272.38	Hyal-1.8115.8115.3.dta	Contig_Gammarus_90_191065_fr3	Contig_Gammarus_90_4737_fr3
Hyal-1	Hyalella azteca	Replicate 1	F102469	3107	632.307	3	1893.9	1893.9	0.351655	67.13	25	41	R	SVETLMEMIEAGMNIAR	M		0	3275.61	Hyal-1.8122.8122.3.dta	Contig_Gammarus_90_191065_fr3	Contig_Gammarus_90_4737_fr3
Hyal-1	Hyalella azteca	Replicate 1	F102469	3108	947.958	2	1893.9	1893.9	0.492106	78.91	25	41	R	SVETLMEMIEAGMNIAR	M		0	3280.06	Hyal-1.8129.8129.2.dta	Contig_Gammarus_90_191065_fr3	Contig_Gammarus_90_4737_fr3
Hyal-1	Hyalella azteca	Replicate 1	F102469	3109	947.96	2	1893.9	1893.9	2.48799	64.59	25	41	R	SVETLMEMIEAGMNIAR	M		0	3279.2	Hyal-1.8127.8127.2.dta	Contig_Gammarus_90_191065_fr3	Contig_Gammarus_90_4737_fr3
Hyal-1	Hyalella azteca	Replicate 1	F102469	3138	952.523	2	1903.03	1903.03	0.66	51.57	97	114	R	VAPEESPVLLTEAPLNPK	A		0	1885.22	Hyal-1.4536.4536.2.dta	gi|3907620|gb|AAC78681.1|	gi|3907620|gb|AAC78681.1|
Hyal-1	Hyalella azteca	Replicate 1	F102469	3139	952.524	2	1903.03	1903.03	1.4272	61.48	97	114	R	VAPEESPVLLTEAPLNPK	A		0	1886.33	Hyal-1.4539.4539.2.dta	gi|3907620|gb|AAC78681.1|	gi|3907620|gb|AAC78681.1|
Hyal-1	Hyalella azteca	Replicate 1	F102469	32	381.729	2	761.444	761.444	0.571283	20.51	234	239	K	LLDVFR	L		0	1294.22	Hyal-1.2843.2843.2.dta	gi|321462978|gb|EFX73997.1|	gi|321462978|gb|EFX73997.1|
Hyal-1	Hyalella azteca	Replicate 1	F102469	321	513.31	2	1024.6	1024.6	1.59769	69.88	146	156	K	IGGIGTVPVGR	V		0	1192.27	Hyal-1.2546.2546.2.dta	gi|159895336|gb|ABX09952.1|	gi|159895336|gb|ABX09952.1|
Hyal-1	Hyalella azteca	Replicate 1	F102469	322	513.31	2	1024.6	1024.6	1.94905	76.25	146	156	K	IGGIGTVPVGR	V		0	1193.38	Hyal-1.2549.2549.2.dta	gi|159895336|gb|ABX09952.1|	gi|159895336|gb|ABX09952.1|
Hyal-1	Hyalella azteca	Replicate 1	F102469	328	514.763	2	1027.51	1027.51	-0.722133	29.99	398	406	K	TAVCDIPPR	G	Carbamidomethyl (C) [4]	0	837.641	Hyal-1.1514.1514.2.dta	isotig07475_Frame_6	Contig_Gammarus_90_11717_fr4
Hyal-1	Hyalella azteca	Replicate 1	F102469	329	514.764	2	1027.51	1027.51	0.465201	24.96	398	406	K	TAVCDIPPR	G	Carbamidomethyl (C) [4]	0	835.015	Hyal-1.1507.1507.2.dta	isotig07475_Frame_6	Contig_Gammarus_90_11717_fr4
Hyal-1	Hyalella azteca	Replicate 1	F102469	33	381.729	2	761.444	761.444	1.04407	20.02	234	239	K	LLDVFR	L		0	1295.06	Hyal-1.2845.2845.2.dta	gi|321462978|gb|EFX73997.1|	gi|321462978|gb|EFX73997.1|
Hyal-1	Hyalella azteca	Replicate 1	F102469	3308	652.027	3	1953.06	1953.06	0.462864	38.93	97	114	R	VAPEEHPVLLTEAPLNPK	A		0	1478.2	Hyal-1.3377.3377.3.dta	gi|10304437|gb|AAG16253.1|AF300705_1	gi|10304437|gb|AAG16253.1|AF300705_1
Hyal-1	Hyalella azteca	Replicate 1	F102469	3309	652.027	3	1953.06	1953.06	1.0312	23.37	97	114	R	VAPEEHPVLLTEAPLNPK	A		0	1479.58	Hyal-1.3381.3381.3.dta	gi|10304437|gb|AAG16253.1|AF300705_1	gi|10304437|gb|AAG16253.1|AF300705_1
Hyal-1	Hyalella azteca	Replicate 1	F102469	3310	977.537	2	1953.06	1953.06	1.37733	51.89	97	114	R	VAPEEHPVLLTEAPLNPK	A		0	1481.6	Hyal-1.3387.3387.2.dta	gi|10304437|gb|AAG16253.1|AF300705_1	gi|10304437|gb|AAG16253.1|AF300705_1
Hyal-1	Hyalella azteca	Replicate 1	F102469	3311	977.538	2	1953.06	1953.06	1.81766	62.36	97	114	R	VAPEEHPVLLTEAPLNPK	A		0	1483	Hyal-1.3391.3391.2.dta	gi|10304437|gb|AAG16253.1|AF300705_1	gi|10304437|gb|AAG16253.1|AF300705_1
Hyal-1	Hyalella azteca	Replicate 1	F102469	3352	980.959	2	1959.9	1959.9	-0.425021	30.32	70	85	K	YPIEHGIITNWDDMEK	I		0	1706.51	Hyal-1.4029.4029.2.dta	gi|668454030|gb|KFB42600.1|	gi|668454030|gb|KFB42600.1|
Hyal-1	Hyalella azteca	Replicate 1	F102469	3353	654.309	3	1959.9	1959.9	0.628092	17.22	70	85	K	YPIEHGIITNWDDMEK	I		0	1700.96	Hyal-1.4013.4013.3.dta	gi|668454030|gb|KFB42600.1|	gi|668454030|gb|KFB42600.1|
Hyal-1	Hyalella azteca	Replicate 1	F102469	3354	980.961	2	1959.91	1959.9	1.56487	25.68	70	85	K	YPIEHGIITNWDDMEK	I		0	1703.74	Hyal-1.4021.4021.2.dta	gi|668454030|gb|KFB42600.1|	gi|668454030|gb|KFB42600.1|
Hyal-1	Hyalella azteca	Replicate 1	F102469	3355	654.31	3	1959.91	1959.9	2.58737	17.59	70	85	K	YPIEHGIITNWDDMEK	I		0	1698.41	Hyal-1.4006.4006.3.dta	gi|668454030|gb|KFB42600.1|	gi|668454030|gb|KFB42600.1|
Hyal-1	Hyalella azteca	Replicate 1	F102469	3364	655.992	3	1964.95	1964.96	-0.102801	34.21	1764	1780	R	LADELRAEQEHAQAQEK	Q		1	779.949	Hyal-1.1352.1352.3.dta	gi|321476143|gb|EFX87104.1|	gi|321476143|gb|EFX87104.1|
Hyal-1	Hyalella azteca	Replicate 1	F102469	3365	655.993	3	1964.96	1964.96	1.10333	45.63	1764	1780	R	LADELRAEQEHAQAQEK	Q		1	782.511	Hyal-1.1359.1359.3.dta	gi|321476143|gb|EFX87104.1|	gi|321476143|gb|EFX87104.1|
Hyal-1	Hyalella azteca	Replicate 1	F102469	3388	985.494	2	1968.97	1968.97	2.27276	44.45	323	340	K	SGTIFDNFLITDDLEAAK	A		0	2697.29	Hyal-1.6744.6744.2.dta	gi|306846506|gb|ADN06079.1|	gi|306846506|gb|ADN06079.1|
Hyal-1	Hyalella azteca	Replicate 1	F102469	3389	985.494	2	1968.97	1968.97	2.33371	64.56	323	340	K	SGTIFDNFLITDDLEAAK	A		0	2696.43	Hyal-1.6742.6742.2.dta	gi|306846506|gb|ADN06079.1|	gi|306846506|gb|ADN06079.1|
Hyal-1	Hyalella azteca	Replicate 1	F102469	3399	658.658	3	1972.95	1972.95	0.580349	39.22	1503	1520	K	NLADEIKDLMDQIGEGGR	N		1	2984.05	Hyal-1.7452.7452.3.dta	gi|321476143|gb|EFX87104.1|	gi|321476143|gb|EFX87104.1|
Hyal-1	Hyalella azteca	Replicate 1	F102469	34	382.222	2	762.429	762.428	1.86378	24.56	167	172	R	NLEFLK	I		0	1316.26	Hyal-1.2905.2905.2.dta	gi|321454332|gb|EFX65507.1|	gi|321454332|gb|EFX65507.1|
Hyal-1	Hyalella azteca	Replicate 1	F102469	3400	658.659	3	1972.95	1972.95	0.671582	39.48	1503	1520	K	NLADEIKDLMDQIGEGGR	N		1	2980.85	Hyal-1.7444.7444.3.dta	gi|321476143|gb|EFX87104.1|	gi|321476143|gb|EFX87104.1|
Hyal-1	Hyalella azteca	Replicate 1	F102469	3402	987.515	2	1973.01	1973.01	2.00151	50.8	311	329	R	GIAELGIYPAVDPLDSTSR	I		0	2346.36	Hyal-1.5829.5829.2.dta	gi|71370914|gb|AAZ30686.1|	gi|71370914|gb|AAZ30686.1|
Hyal-1	Hyalella azteca	Replicate 1	F102469	3437	992.998	2	1983.98	1983.99	-4.9093	29.66	149	164	R	KQFLAQFCEDVMLLAR	A	Oxidation (M) [12], Carbamidomethyl (C) [8]	1	3076.51	Hyal-1.7672.7672.2.dta	gi|584382621|gb|EWG99639.1|	gi|584382621|gb|EWG99639.1|
Hyal-1	Hyalella azteca	Replicate 1	F102469	3439	992.998	2	1983.98	1983.99	-4.71776	43.49	149	164	R	KQFLAQFCEDVMLLAR	A	Oxidation (M) [12], Carbamidomethyl (C) [8]	1	2474.29	Hyal-1.6173.6173.2.dta	gi|584382621|gb|EWG99639.1|	gi|584382621|gb|EWG99639.1|
Hyal-1	Hyalella azteca	Replicate 1	F102469	3440	992.999	2	1983.98	1983.99	-3.92139	18.24	149	164	R	KQFLAQFCEDVMLLAR	A	Oxidation (M) [12], Carbamidomethyl (C) [8]	1	2540.57	Hyal-1.6337.6337.2.dta	gi|584382621|gb|EWG99639.1|	gi|584382621|gb|EWG99639.1|
Hyal-1	Hyalella azteca	Replicate 1	F102469	3441	992.999	2	1983.98	1983.99	-3.36695	17.55	149	164	R	KQFLAQFCEDVMLLAR	A	Oxidation (M) [12], Carbamidomethyl (C) [8]	1	2539.43	Hyal-1.6334.6334.2.dta	gi|584382621|gb|EWG99639.1|	gi|584382621|gb|EWG99639.1|
Hyal-1	Hyalella azteca	Replicate 1	F102469	3446	663.68	3	1988.02	1988.02	0.617198	19.11	310	327	R	FLSQPFQVAEVFTGHPGK	F		0	2150.44	Hyal-1.5285.5285.3.dta	Contig_Gammarus_90_21424_fr5	Contig_Gammarus_90_21424_fr5
Hyal-1	Hyalella azteca	Replicate 1	F102469	3447	663.68	3	1988.02	1988.02	1.26609	17.98	310	327	R	FLSQPFQVAEVFTGHPGK	F		0	2149.01	Hyal-1.5281.5281.3.dta	Contig_Gammarus_90_21424_fr5	Contig_Gammarus_90_21424_fr5
Hyal-1	Hyalella azteca	Replicate 1	F102469	345	521.247	2	1040.48	1040.48	-1.81454	22.8	270	278	R	TSFDAFPEK	V		0	1238.92	Hyal-1.2682.2682.2.dta	Contig_Gammarus_90_43196_fr6	isotig19976_Frame_6
Hyal-1	Hyalella azteca	Replicate 1	F102469	346	521.248	2	1040.48	1040.48	0.761186	29.97	270	278	R	TSFDAFPEK	V		0	1242.02	Hyal-1.2691.2691.2.dta	Contig_Gammarus_90_43196_fr6	isotig19976_Frame_6
Hyal-1	Hyalella azteca	Replicate 1	F102469	3479	672.02	3	2013.04	2013.04	1.2583	30.45	363	380	K	MSATFVGNTTAIQELFKR	V		1	2223.62	Hyal-1.5488.5488.3.dta	gi|56603670|dbj|BAD80737.1|	gi|56603670|dbj|BAD80737.1|
Hyal-1	Hyalella azteca	Replicate 1	F102469	3480	672.02	3	2013.04	2013.04	1.35517	33.33	368	385	K	MSATFIGNSTAIQELFKR	V		1	2222.76	Hyal-1.5486.5486.3.dta	gi|3915093|sp|Q94571.1|TBB2_HOMAM	Contig_Gammarus_90_11717_fr4
Hyal-1	Hyalella azteca	Replicate 1	F102469	3489	1010.47	2	2018.93	2018.93	0.453706	93.87	456	474	R	GTRGEHTEAEGGVYDISNK	R		1	672.043	Hyal-1.1064.1064.2.dta	isotig09924_Frame_1	isotig09924_Frame_1
Hyal-1	Hyalella azteca	Replicate 1	F102469	3490	673.984	3	2018.93	2018.93	0.599328	61.93	456	474	R	GTRGEHTEAEGGVYDISNK	R		1	661.777	Hyal-1.1036.1036.3.dta	isotig09924_Frame_1	isotig09924_Frame_1
Hyal-1	Hyalella azteca	Replicate 1	F102469	3491	673.984	3	2018.93	2018.93	0.688484	76.02	456	474	R	GTRGEHTEAEGGVYDISNK	R		1	663.342	Hyal-1.1040.1040.3.dta	isotig09924_Frame_1	isotig09924_Frame_1
Hyal-1	Hyalella azteca	Replicate 1	F102469	3492	1010.47	2	2018.93	2018.93	1.36508	85.1	456	474	R	GTRGEHTEAEGGVYDISNK	R		1	670.852	Hyal-1.1061.1061.2.dta	isotig09924_Frame_1	isotig09924_Frame_1
Hyal-1	Hyalella azteca	Replicate 1	F102469	35	382.222	2	762.429	762.428	2.17857	20.23	167	172	R	NLEFLK	I		0	1378.83	Hyal-1.3088.3088.2.dta	gi|321454332|gb|EFX65507.1|	gi|321454332|gb|EFX65507.1|
Hyal-1	Hyalella azteca	Replicate 1	F102469	3526	1017.46	2	2032.91	2032.9	1.40735	51.55	276	292	R	SMQGYPFNPCLTEAQYK	E	Carbamidomethyl (C) [10]	0	1799.18	Hyal-1.4294.4294.2.dta	isotig09924_Frame_1	isotig09924_Frame_1
Hyal-1	Hyalella azteca	Replicate 1	F102469	3527	1017.46	2	2032.91	2032.9	1.94845	50.13	276	292	R	SMQGYPFNPCLTEAQYK	E	Carbamidomethyl (C) [10]	0	1797.81	Hyal-1.4290.4290.2.dta	isotig09924_Frame_1	isotig09924_Frame_1
Hyal-1	Hyalella azteca	Replicate 1	F102469	3541	680.055	3	2037.14	2037.14	-0.177209	26.33	90	108	K	GDLVPLEVVLDLLAEAMLK	K		0	4424.24	Hyal-1.10426.10426.3.dta	Contig_Gammarus_90_62638_fr5	Contig_Gammarus_90_62638_fr5
Hyal-1	Hyalella azteca	Replicate 1	F102469	3542	680.055	3	2037.14	2037.14	0.632749	50.97	90	108	K	GDLVPLEVVLDLLAEAMLK	K		0	4427.95	Hyal-1.10433.10433.3.dta	Contig_Gammarus_90_62638_fr5	Contig_Gammarus_90_62638_fr5
Hyal-1	Hyalella azteca	Replicate 1	F102469	3547	680.957	3	2039.85	2039.85	0.597594	25.52	117	135	K	AGAAYGTGYCDAQCPHDVK	F	Carbamidomethyl (C) [10], Carbamidomethyl (C) [14]	0	799.612	Hyal-1.1408.1408.3.dta	gi|291197242|emb|CBK52829.1|	gi|291197242|emb|CBK52829.1|
Hyal-1	Hyalella azteca	Replicate 1	F102469	3548	680.957	3	2039.85	2039.85	1.14175	29.13	117	135	K	AGAAYGTGYCDAQCPHDVK	F	Carbamidomethyl (C) [10], Carbamidomethyl (C) [14]	0	800.747	Hyal-1.1411.1411.3.dta	gi|291197242|emb|CBK52829.1|	gi|291197242|emb|CBK52829.1|
Hyal-1	Hyalella azteca	Replicate 1	F102469	3549	1020.93	2	2039.85	2039.85	1.77219	56.83	117	135	K	AGAAYGTGYCDAQCPHDVK	F	Carbamidomethyl (C) [10], Carbamidomethyl (C) [14]	0	803.766	Hyal-1.1419.1419.2.dta	gi|291197242|emb|CBK52829.1|	gi|291197242|emb|CBK52829.1|
Hyal-1	Hyalella azteca	Replicate 1	F102469	355	523.788	2	1045.56	1045.56	2.62252	20.95	481	489	R	LSSLLPCTR	K	Carbamidomethyl (C) [7]	0	1363.45	Hyal-1.3044.3044.2.dta	Contig_Gammarus_90_205033_fr2	Contig_Gammarus_90_205033_fr2
Hyal-1	Hyalella azteca	Replicate 1	F102469	3550	1020.93	2	2039.85	2039.85	2.25262	70.07	117	135	K	AGAAYGTGYCDAQCPHDVK	F	Carbamidomethyl (C) [10], Carbamidomethyl (C) [14]	0	802.252	Hyal-1.1415.1415.2.dta	gi|291197242|emb|CBK52829.1|	gi|291197242|emb|CBK52829.1|
Hyal-1	Hyalella azteca	Replicate 1	F102469	356	523.788	2	1045.56	1045.56	2.96683	19.78	481	489	R	LSSLLPCTR	K	Carbamidomethyl (C) [7]	0	1361.77	Hyal-1.3039.3039.2.dta	Contig_Gammarus_90_205033_fr2	Contig_Gammarus_90_205033_fr2
Hyal-1	Hyalella azteca	Replicate 1	F102469	36	382.222	2	762.43	762.428	2.59828	26.6	167	172	R	NLEFLK	I		0	1317.92	Hyal-1.2910.2910.2.dta	gi|321454332|gb|EFX65507.1|	gi|321454332|gb|EFX65507.1|
Hyal-1	Hyalella azteca	Replicate 1	F102469	3629	686.361	3	2056.06	2056.06	1.65997	22.97	151	169	K	GHYTEGAELVDGVLDVVRK	E		1	1991.41	Hyal-1.4839.4839.3.dta	isotig07475_Frame_6	Contig_Gammarus_90_11717_fr4
Hyal-1	Hyalella azteca	Replicate 1	F102469	37	382.222	2	762.43	762.428	2.59828	18.07	167	172	R	NLEFLK	I		0	1380.4	Hyal-1.3093.3093.2.dta	gi|321454332|gb|EFX65507.1|	gi|321454332|gb|EFX65507.1|
Hyal-1	Hyalella azteca	Replicate 1	F102469	3740	700.693	3	2099.06	2099.05	1.25056	41.75	239	255	R	LKQEYFMCAATLQDIIR	R	Carbamidomethyl (C) [8]	1	2175.19	Hyal-1.5355.5355.3.dta	Contig_Gammarus_90_43196_fr6	isotig19976_Frame_6
Hyal-1	Hyalella azteca	Replicate 1	F102469	375	527.29	2	1052.57	1052.57	0.506382	33.75	114	122	K	LFIGGLDYR	T		0	1823.17	Hyal-1.4362.4362.2.dta	Contig_Gammarus_90_203833_fr2	Contig_Gammarus_90_203833_fr2
Hyal-1	Hyalella azteca	Replicate 1	F102469	3753	702.357	3	2104.05	2104.05	1.53276	29.88	14	32	K	YMDAHIPGSPFQFTVGPLK	D		0	2222.46	Hyal-1.5485.5485.3.dta	Contig_Gammarus_90_14339_fr5	Contig_Gammarus_90_14339_fr5
Hyal-1	Hyalella azteca	Replicate 1	F102469	3754	702.357	3	2104.05	2104.05	1.53276	33.87	14	32	K	YMDAHIPGSPFQFTVGPLK	D		0	2220.98	Hyal-1.5482.5482.3.dta	Contig_Gammarus_90_14339_fr5	Contig_Gammarus_90_14339_fr5
Hyal-1	Hyalella azteca	Replicate 1	F102469	376	527.308	2	1052.6	1052.6	-0.649818	55.89	357	365	R	YLTVAAIFR	G		0	2072.48	Hyal-1.5067.5067.2.dta	isotig07475_Frame_6	Contig_Gammarus_90_11717_fr4
Hyal-1	Hyalella azteca	Replicate 1	F102469	377	527.308	2	1052.6	1052.6	-0.0608017	51.73	357	365	R	YLTVAAIFR	G		0	2068.55	Hyal-1.5056.5056.2.dta	isotig07475_Frame_6	Contig_Gammarus_90_11717_fr4
Hyal-1	Hyalella azteca	Replicate 1	F102469	38	384.687	2	767.359	767.36	-1.16894	36.2	398	403	R	DPSFFR	L		0	1285.99	Hyal-1.2819.2819.2.dta	isotig08848_Frame_5	isotig08849_Frame_5
Hyal-1	Hyalella azteca	Replicate 1	F102469	3812	712.703	3	2135.09	2135.09	0.305374	44.64	279	297	K	VAIQLNDTHPSMAIPELMR	I		0	2031.06	Hyal-1.4952.4952.3.dta	Contig_Gammarus_90_43196_fr6	isotig19976_Frame_6
Hyal-1	Hyalella azteca	Replicate 1	F102469	3813	712.703	3	2135.09	2135.09	0.473985	27.47	279	297	K	VAIQLNDTHPSMAIPELMR	I		0	2023.72	Hyal-1.4931.4931.3.dta	Contig_Gammarus_90_43196_fr6	isotig19976_Frame_6
Hyal-1	Hyalella azteca	Replicate 1	F102469	384	529.269	2	1056.52	1056.52	3.82293	13.24	114	124	K	XTSPPSSTGPR	L		0	1650.96	Hyal-1.3870.3870.2.dta	Contig_Gammarus_90_37795_fr5	Contig_Gammarus_90_87598_fr2
Hyal-1	Hyalella azteca	Replicate 1	F102469	3848	1077.01	2	2152	2152	0.644053	67.7	140	159	K	DMTIVSNASCTTNCLAPVAK	V	Carbamidomethyl (C) [10], Carbamidomethyl (C) [14]	0	1710.88	Hyal-1.4042.4042.2.dta	gi|190014502|emb|CAQ60115.1|	gi|190014502|emb|CAQ60115.1|
Hyal-1	Hyalella azteca	Replicate 1	F102469	3849	1077.01	2	2152	2152	1.8987	59.14	140	159	K	DMTIVSNASCTTNCLAPVAK	V	Carbamidomethyl (C) [10], Carbamidomethyl (C) [14]	0	1712	Hyal-1.4045.4045.2.dta	gi|190014502|emb|CAQ60115.1|	gi|190014502|emb|CAQ60115.1|
Hyal-1	Hyalella azteca	Replicate 1	F102469	3888	721.691	3	2162.05	2162.05	0.922273	46.87	50	69	R	LGEDNINVVEGNEQFISASK	S		0	1831.02	Hyal-1.4384.4384.3.dta	gi|230338|pdb|1TAB|E	gi|230338|pdb|1TAB|E
Hyal-1	Hyalella azteca	Replicate 1	F102469	3889	1082.03	2	2162.05	2162.05	1.26269	76.05	50	69	R	LGEDNINVVEGNEQFISASK	S		0	1827.12	Hyal-1.4373.4373.2.dta	gi|230338|pdb|1TAB|E	gi|230338|pdb|1TAB|E
Hyal-1	Hyalella azteca	Replicate 1	F102469	3890	721.691	3	2162.05	2162.05	1.4218	51.63	50	69	R	LGEDNINVVEGNEQFISASK	S		0	1830.17	Hyal-1.4382.4382.3.dta	gi|230338|pdb|1TAB|E	gi|230338|pdb|1TAB|E
Hyal-1	Hyalella azteca	Replicate 1	F102469	3891	1082.03	2	2162.05	2162.05	2.05823	53.25	50	69	R	LGEDNINVVEGNEQFISASK	S		0	1828.23	Hyal-1.4376.4376.2.dta	gi|230338|pdb|1TAB|E	gi|230338|pdb|1TAB|E
Hyal-1	Hyalella azteca	Replicate 1	F102469	39	384.687	2	767.36	767.36	-0.0482172	29.4	398	403	R	DPSFFR	L		0	1287.34	Hyal-1.2823.2823.2.dta	isotig08848_Frame_5	isotig08849_Frame_5
Hyal-1	Hyalella azteca	Replicate 1	F102469	390	354.551	3	1060.63	1060.63	2.46081	14.21	106	114	R	NVFTVIIQK	L		0	899.668	Hyal-1.1693.1693.3.dta	gi|321468142|gb|EFX79128.1|	gi|321468142|gb|EFX79128.1|
Hyal-1	Hyalella azteca	Replicate 1	F102469	391	354.551	3	1060.63	1060.63	2.63052	32.75	106	114	R	NVFTVIIQK	L		0	900.752	Hyal-1.1696.1696.3.dta	gi|321468142|gb|EFX79128.1|	gi|321468142|gb|EFX79128.1|
Hyal-1	Hyalella azteca	Replicate 1	F102469	3945	544.765	4	2175.03	2175.03	0.220227	47.63	456	475	R	GTRGEHTEAEGGVYDISNKR	R		2	582.945	Hyal-1.847.847.4.dta	isotig09924_Frame_1	isotig09924_Frame_1
Hyal-1	Hyalella azteca	Replicate 1	F102469	3946	544.765	4	2175.03	2175.03	0.569647	50.61	456	475	R	GTRGEHTEAEGGVYDISNKR	R		2	584.214	Hyal-1.850.850.4.dta	isotig09924_Frame_1	isotig09924_Frame_1
Hyal-1	Hyalella azteca	Replicate 1	F102469	3947	726.018	3	2175.03	2175.03	0.885045	65.05	456	475	R	GTRGEHTEAEGGVYDISNKR	R		2	587.241	Hyal-1.857.857.3.dta	isotig09924_Frame_1	isotig09924_Frame_1
Hyal-1	Hyalella azteca	Replicate 1	F102469	3948	726.019	3	2175.03	2175.03	1.5471	61.62	456	475	R	GTRGEHTEAEGGVYDISNKR	R		2	588.977	Hyal-1.861.861.3.dta	isotig09924_Frame_1	isotig09924_Frame_1
Hyal-1	Hyalella azteca	Replicate 1	F102469	40	384.688	2	767.362	767.36	2.08898	38.06	398	403	R	DPSFFR	L		0	1348.42	Hyal-1.3000.3000.2.dta	isotig08848_Frame_5	isotig08849_Frame_5
Hyal-1	Hyalella azteca	Replicate 1	F102469	403	356.873	3	1067.6	1067.6	0.321282	15.09	4	13	K	ELGVHTVSVK	Y		0	804.331	Hyal-1.1421.1421.3.dta	Contig_Gammarus_90_14339_fr5	Contig_Gammarus_90_14339_fr5
Hyal-1	Hyalella azteca	Replicate 1	F102469	404	534.807	2	1067.6	1067.6	0.907645	23.84	4	13	K	ELGVHTVSVK	Y		0	804.064	Hyal-1.1420.1420.2.dta	Contig_Gammarus_90_14339_fr5	Contig_Gammarus_90_14339_fr5
Hyal-1	Hyalella azteca	Replicate 1	F102469	405	534.807	2	1067.6	1067.6	1.02005	15.84	4	13	K	ELGVHTVSVK	Y		0	802.863	Hyal-1.1417.1417.2.dta	Contig_Gammarus_90_14339_fr5	Contig_Gammarus_90_14339_fr5
Hyal-1	Hyalella azteca	Replicate 1	F102469	408	535.289	2	1068.56	1068.56	2.19361	18.59	257	264	K	VIYLENYR	V		0	1335.54	Hyal-1.2962.2962.2.dta	isotig19976_Frame_6	isotig19976_Frame_6
Hyal-1	Hyalella azteca	Replicate 1	F102469	41	384.688	2	767.362	767.36	2.63631	38.5	398	403	R	DPSFFR	L		0	1350.01	Hyal-1.3005.3005.2.dta	isotig08848_Frame_5	isotig08849_Frame_5
Hyal-1	Hyalella azteca	Replicate 1	F102469	4114	1110.55	2	2219.08	2219.09	-0.690825	74.74	110	131	K	FGLDATAVGDEGGFAPNILNNK	D		0	2326.23	Hyal-1.5773.5773.2.dta	contig30928_Frame_4	Contig_Gammarus_90_87597_fr2
Hyal-1	Hyalella azteca	Replicate 1	F102469	4115	1110.55	2	2219.09	2219.09	1.72458	80.06	110	131	K	FGLDATAVGDEGGFAPNILNNK	D		0	2316.91	Hyal-1.5747.5747.2.dta	contig30928_Frame_4	Contig_Gammarus_90_87597_fr2
Hyal-1	Hyalella azteca	Replicate 1	F102469	4128	557.295	4	2225.15	2225.15	1.13925	29.94	267	284	R	LSNHLDLVDELYWDRPIK	E		0	2086.8	Hyal-1.5106.5106.4.dta	Contig_Gammarus_90_40034_fr6	Contig_Gammarus_90_47151_fr1
Hyal-1	Hyalella azteca	Replicate 1	F102469	4129	557.295	4	2225.15	2225.15	1.24711	25.35	267	284	R	LSNHLDLVDELYWDRPIK	E		0	2080.4	Hyal-1.5089.5089.4.dta	Contig_Gammarus_90_40034_fr6	Contig_Gammarus_90_47151_fr1
Hyal-1	Hyalella azteca	Replicate 1	F102469	4130	742.724	3	2225.15	2225.15	1.28126	28.48	267	284	R	LSNHLDLVDELYWDRPIK	E		0	2087.09	Hyal-1.5107.5107.3.dta	Contig_Gammarus_90_40034_fr6	Contig_Gammarus_90_47151_fr1
Hyal-1	Hyalella azteca	Replicate 1	F102469	4131	742.725	3	2225.15	2225.15	2.18457	29.76	267	284	R	LSNHLDLVDELYWDRPIK	E		0	2082.76	Hyal-1.5095.5095.3.dta	Contig_Gammarus_90_40034_fr6	Contig_Gammarus_90_47151_fr1
Hyal-1	Hyalella azteca	Replicate 1	F102469	4132	1113.98	2	2225.95	2225.95	0.618162	69.86	281	301	R	GITSYGSSTGCETGYPDAFTR	V	Carbamidomethyl (C) [11]	0	1586.6	Hyal-1.3685.3685.2.dta	isotig13365_Frame_1	isotig10000_Frame_6
Hyal-1	Hyalella azteca	Replicate 1	F102469	4133	1113.99	2	2225.96	2225.95	1.27406	80.84	281	301	R	GITSYGSSTGCETGYPDAFTR	V	Carbamidomethyl (C) [11]	0	1584.88	Hyal-1.3680.3680.2.dta	isotig13365_Frame_1	isotig10000_Frame_6
Hyal-1	Hyalella azteca	Replicate 1	F102469	414	536.301	2	1070.59	1070.59	0.661319	37.95	214	223	K	GIQIPGSPFR	L		0	1733.08	Hyal-1.4106.4106.2.dta	Contig_Gammarus_90_14339_fr5	Contig_Gammarus_90_14339_fr5
Hyal-1	Hyalella azteca	Replicate 1	F102469	415	536.301	2	1070.59	1070.59	0.885495	37.57	214	223	K	GIQIPGSPFR	L		0	1731.42	Hyal-1.4101.4101.2.dta	Contig_Gammarus_90_14339_fr5	Contig_Gammarus_90_14339_fr5
Hyal-1	Hyalella azteca	Replicate 1	F102469	4152	745.323	3	2232.95	2232.94	1.91227	48.72	97	115	R	MNFSHGSHEYHSETMANVR	E		0	760.5	Hyal-1.1300.1300.3.dta	Contig_Gammarus_90_169603_fr2	Contig_Gammarus_90_197810_fr6
Hyal-1	Hyalella azteca	Replicate 1	F102469	4153	745.323	3	2232.95	2232.94	2.15411	39.79	97	115	R	MNFSHGSHEYHSETMANVR	E		0	762.374	Hyal-1.1305.1305.3.dta	Contig_Gammarus_90_169603_fr2	Contig_Gammarus_90_197810_fr6
Hyal-1	Hyalella azteca	Replicate 1	F102469	4189	750.657	3	2248.95	2248.94	4.54081	16.71	97	115	R	MNFSHGSHEYHSETMANVR	E	Oxidation (M) [1]	0	624.864	Hyal-1.946.946.3.dta	Contig_Gammarus_90_169603_fr2	Contig_Gammarus_90_197810_fr6
Hyal-1	Hyalella azteca	Replicate 1	F102469	4196	751.716	3	2252.12	2252.13	-3.72491	19.82	5	24	K	YKDSXPMQLLAASASPMWTK	R		1	2585.53	Hyal-1.6453.6453.3.dta	Contig_Gammarus_90_171207_fr1	Contig_Gammarus_90_171207_fr1
Hyal-1	Hyalella azteca	Replicate 1	F102469	42	386.27	2	770.526	770.527	-0.262158	39.91	2	8	K	TALIILK	T		0	1468.02	Hyal-1.3347.3347.2.dta	Contig_Gammarus_90_103430_fr6	Contig_Gammarus_90_103430_fr6
Hyal-1	Hyalella azteca	Replicate 1	F102469	4234	1137.08	2	2272.15	2272.15	0.562462	40.39	70	89	K	SIVHPSYNSNTLNNDIMLIK	L		0	1810.98	Hyal-1.4328.4328.2.dta	gi|230338|pdb|1TAB|E	gi|230338|pdb|1TAB|E
Hyal-1	Hyalella azteca	Replicate 1	F102469	4235	758.392	3	2272.15	2272.15	1.01754	29.71	70	89	K	SIVHPSYNSNTLNNDIMLIK	L		0	1808.99	Hyal-1.4322.4322.3.dta	gi|230338|pdb|1TAB|E	gi|230338|pdb|1TAB|E
Hyal-1	Hyalella azteca	Replicate 1	F102469	4236	758.392	3	2272.16	2272.15	1.41364	32.4	70	89	K	SIVHPSYNSNTLNNDIMLIK	L		0	1810.44	Hyal-1.4326.4326.3.dta	gi|230338|pdb|1TAB|E	gi|230338|pdb|1TAB|E
Hyal-1	Hyalella azteca	Replicate 1	F102469	4237	1137.09	2	2272.16	2272.15	1.63633	40.09	70	89	K	SIVHPSYNSNTLNNDIMLIK	L		0	1811.83	Hyal-1.4330.4330.2.dta	gi|230338|pdb|1TAB|E	gi|230338|pdb|1TAB|E
Hyal-1	Hyalella azteca	Replicate 1	F102469	4239	758.416	3	2272.23	2272.22	0.539559	41.68	225	245	K	LTGMAFRVPTPDVSVVDLTVR	L		1	2342.66	Hyal-1.5819.5819.3.dta	gi|190014502|emb|CAQ60115.1|	gi|190014502|emb|CAQ60115.1|
Hyal-1	Hyalella azteca	Replicate 1	F102469	4240	758.416	3	2272.23	2272.22	1.02807	54.12	225	245	K	LTGMAFRVPTPDVSVVDLTVR	L		1	2344.38	Hyal-1.5823.5823.3.dta	gi|190014502|emb|CAQ60115.1|	gi|190014502|emb|CAQ60115.1|
Hyal-1	Hyalella azteca	Replicate 1	F102469	4286	763.724	3	2288.15	2288.15	0.958417	20.36	70	89	K	SIVHPSYNSNTLNNDIMLIK	L	Oxidation (M) [17]	0	1710.6	Hyal-1.4041.4041.3.dta	gi|230338|pdb|1TAB|E	gi|230338|pdb|1TAB|E
Hyal-1	Hyalella azteca	Replicate 1	F102469	4287	763.724	3	2288.15	2288.15	1.44353	21.98	70	89	K	SIVHPSYNSNTLNNDIMLIK	L	Oxidation (M) [17]	0	1708.15	Hyal-1.4034.4034.3.dta	gi|230338|pdb|1TAB|E	gi|230338|pdb|1TAB|E
Hyal-1	Hyalella azteca	Replicate 1	F102469	4288	763.749	3	2288.22	2288.22	1.6904	43.36	225	245	K	LTGMAFRVPTPDVSVVDLTVR	L	Oxidation (M) [4]	1	2186.8	Hyal-1.5387.5387.3.dta	gi|190014502|emb|CAQ60115.1|	gi|190014502|emb|CAQ60115.1|
Hyal-1	Hyalella azteca	Replicate 1	F102469	43	386.271	2	770.527	770.527	0.205055	54.94	2	8	K	TALIILK	T		0	1472.07	Hyal-1.3359.3359.2.dta	Contig_Gammarus_90_103430_fr6	Contig_Gammarus_90_103430_fr6
Hyal-1	Hyalella azteca	Replicate 1	F102469	4308	767.802	3	2300.38	2300.38	0.771176	38.93	76	98	K	LLSGVTIAQGGVLPNIQAVLLPK	K		0	2830.16	Hyal-1.7073.7073.3.dta	GIB53OK02HRXY1_Frame_1	GIB53OK02HRXY1_Frame_1
Hyal-1	Hyalella azteca	Replicate 1	F102469	4353	777.712	3	2330.11	2330.11	1.54585	35.63	73	93	K	LAMQEFMILPTGASSFTEAMR	M		0	2771.44	Hyal-1.6927.6927.3.dta	contig30928_Frame_4	Contig_Gammarus_90_87597_fr2
Hyal-1	Hyalella azteca	Replicate 1	F102469	4354	777.712	3	2330.11	2330.11	1.6231	39.14	73	93	K	LAMQEFMILPTGASSFTEAMR	M		0	2769.43	Hyal-1.6922.6922.3.dta	contig30928_Frame_4	Contig_Gammarus_90_87597_fr2
Hyal-1	Hyalella azteca	Replicate 1	F102469	4355	1166.07	2	2330.12	2330.11	2.01621	53.92	73	93	K	LAMQEFMILPTGASSFTEAMR	M		0	2769.15	Hyal-1.6921.6921.2.dta	contig30928_Frame_4	Contig_Gammarus_90_87597_fr2
Hyal-1	Hyalella azteca	Replicate 1	F102469	4356	1166.07	2	2330.12	2330.11	2.01621	45.1	73	93	K	LAMQEFMILPTGASSFTEAMR	M		0	2768.29	Hyal-1.6919.6919.2.dta	contig30928_Frame_4	Contig_Gammarus_90_87597_fr2
Hyal-1	Hyalella azteca	Replicate 1	F102469	4372	780.727	3	2339.16	2339.16	0.345423	38.78	292	313	R	KDLFANNVLSGGTTMYPGIADR	M		1	1996.02	Hyal-1.4852.4852.3.dta	gi|3907620|gb|AAC78681.1|	gi|3907620|gb|AAC78681.1|
Hyal-1	Hyalella azteca	Replicate 1	F102469	4373	780.727	3	2339.16	2339.16	0.730177	36.23	292	313	R	KDLFANNVLSGGTTMYPGIADR	M		1	1997.15	Hyal-1.4855.4855.3.dta	gi|3907620|gb|AAC78681.1|	gi|3907620|gb|AAC78681.1|
Hyal-1	Hyalella azteca	Replicate 1	F102469	4376	781.727	3	2342.16	2342.16	0.79542	36.41	292	313	R	KDLYANTVLSGGTTMYPGIADR	M		1	1813.2	Hyal-1.4334.4334.3.dta	gi|10304437|gb|AAG16253.1|AF300705_1	gi|10304437|gb|AAG16253.1|AF300705_1
Hyal-1	Hyalella azteca	Replicate 1	F102469	4377	781.727	3	2342.16	2342.16	0.79542	56.21	292	313	R	KDLYANTVLSGGTTMYPGIADR	M		1	1814.55	Hyal-1.4338.4338.3.dta	gi|10304437|gb|AAG16253.1|AF300705_1	gi|10304437|gb|AAG16253.1|AF300705_1
Hyal-1	Hyalella azteca	Replicate 1	F102469	4378	1172.09	2	2342.16	2342.16	1.53235	72.21	292	313	R	KDLYANTVLSGGTTMYPGIADR	M		1	1817.43	Hyal-1.4346.4346.2.dta	gi|10304437|gb|AAG16253.1|AF300705_1	gi|10304437|gb|AAG16253.1|AF300705_1
Hyal-1	Hyalella azteca	Replicate 1	F102469	4379	1172.09	2	2342.16	2342.16	1.73729	78.83	292	313	R	KDLYANTVLSGGTTMYPGIADR	M		1	1815.13	Hyal-1.4340.4340.2.dta	gi|10304437|gb|AAG16253.1|AF300705_1	gi|10304437|gb|AAG16253.1|AF300705_1
Hyal-1	Hyalella azteca	Replicate 1	F102469	4384	784.71	3	2351.11	2351.11	-1.41805	15.57	85	106	R	LAACFLDSMATLGMAAYGYGIR	Y	Carbamidomethyl (C) [4]	0	3042.92	Hyal-1.7591.7591.3.dta	Contig_Gammarus_90_43196_fr6	isotig19976_Frame_6
Hyal-1	Hyalella azteca	Replicate 1	F102469	4385	784.711	3	2351.11	2351.11	0.521456	28.76	85	106	R	LAACFLDSMATLGMAAYGYGIR	Y	Carbamidomethyl (C) [4]	0	3035.22	Hyal-1.7574.7574.3.dta	Contig_Gammarus_90_43196_fr6	isotig19976_Frame_6
Hyal-1	Hyalella azteca	Replicate 1	F102469	4386	785.059	3	2352.15	2352.15	0.937439	43.24	373	394	R	SGETDDTFIAELVVGLCTGQIK	N	Carbamidomethyl (C) [17]	0	3092.83	Hyal-1.7713.7713.3.dta	gi|4927286|gb|AAD33073.1|AF149256_1	gi|4927286|gb|AAD33073.1|AF149256_1
Hyal-1	Hyalella azteca	Replicate 1	F102469	4387	1177.09	2	2352.16	2352.15	1.67124	56.55	285	306	R	SGETEDTFIADLVVGLCTGQIK	T	Carbamidomethyl (C) [17]	0	3087.01	Hyal-1.7698.7698.2.dta	contig30928_Frame_4	Contig_Gammarus_90_87597_fr2
Hyal-1	Hyalella azteca	Replicate 1	F102469	4388	1177.09	2	2352.16	2352.15	1.88381	67.78	285	306	R	SGETEDTFIADLVVGLCTGQIK	T	Carbamidomethyl (C) [17]	0	3089.93	Hyal-1.7706.7706.2.dta	contig30928_Frame_4	Contig_Gammarus_90_87597_fr2
Hyal-1	Hyalella azteca	Replicate 1	F102469	4389	785.06	3	2352.16	2352.15	2.03431	60.62	285	306	R	SGETEDTFIADLVVGLCTGQIK	T	Carbamidomethyl (C) [17]	0	3088.77	Hyal-1.7703.7703.3.dta	contig30928_Frame_4	Contig_Gammarus_90_87597_fr2
Hyal-1	Hyalella azteca	Replicate 1	F102469	444	364.897	3	1091.67	1091.67	0.324274	26.79	305	314	K	ISVVITVPHK	T		0	1206.05	Hyal-1.2586.2586.3.dta	gi|652487293|ref|WP_026881859.1|	gi|652487293|ref|WP_026881859.1|
Hyal-1	Hyalella azteca	Replicate 1	F102469	446	546.844	2	1091.67	1091.67	2.21679	42.09	305	314	K	ISVVITVPHK	T		0	1207.08	Hyal-1.2589.2589.2.dta	gi|652487293|ref|WP_026881859.1|	gi|652487293|ref|WP_026881859.1|
Hyal-1	Hyalella azteca	Replicate 1	F102469	4468	1205.11	2	2408.21	2408.2	2.54754	94.52	244	264	R	FDGALNVDLTEFQTNLVPYPR	I		0	2729.88	Hyal-1.6829.6829.2.dta	gi|418207384|gb|AFX62789.1|	gi|418207384|gb|AFX62789.1|
Hyal-1	Hyalella azteca	Replicate 1	F102469	4469	803.749	3	2408.23	2408.23	-3.0213	29.24	331	351	R	MGLTEYQAVKEMQDGILELIK	I		1	2888.16	Hyal-1.7221.7221.3.dta	gi|25453074|sp|Q9NH49.1|KARG_CALSI	gi|25453074|sp|Q9NH49.1|KARG_CALSI
Hyal-1	Hyalella azteca	Replicate 1	F102469	4470	803.752	3	2408.23	2408.23	0.0930143	35.11	331	351	R	MGLTEYQAVKEMQDGILELIK	I		1	2890.15	Hyal-1.7226.7226.3.dta	gi|25453074|sp|Q9NH49.1|KARG_CALSI	gi|25453074|sp|Q9NH49.1|KARG_CALSI
Hyal-1	Hyalella azteca	Replicate 1	F102469	4613	821.408	3	2461.2	2461.2	0.733382	29.61	271	295	R	IIPAADLSEQISTAGTEASGTGNMK	F		0	1884.66	Hyal-1.4534.4534.3.dta	isotig19976_Frame_6	isotig19976_Frame_6
Hyal-1	Hyalella azteca	Replicate 1	F102469	4614	821.408	3	2461.2	2461.2	0.952787	27.75	271	295	R	IIPAADLSEQISTAGTEASGTGNMK	F		0	1883.82	Hyal-1.4532.4532.3.dta	isotig19976_Frame_6	isotig19976_Frame_6
Hyal-1	Hyalella azteca	Replicate 1	F102469	4657	627.55	4	2506.17	2506.17	0.909755	37.6	41	63	R	HQGVMVGMGQKDSYVGDEAQSKR	G		2	808.156	Hyal-1.1431.1431.4.dta	gi|10304437|gb|AAG16253.1|AF300705_1	gi|10304437|gb|AAG16253.1|AF300705_1
Hyal-1	Hyalella azteca	Replicate 1	F102469	4658	627.551	4	2506.17	2506.17	1.69183	34.54	41	63	R	HQGVMVGMGQKDSYVGDEAQSKR	G		2	809.602	Hyal-1.1435.1435.4.dta	gi|10304437|gb|AAG16253.1|AF300705_1	gi|10304437|gb|AAG16253.1|AF300705_1
Hyal-1	Hyalella azteca	Replicate 1	F102469	4686	841.417	3	2521.23	2521.23	0.512449	34.25	24	45	K	GAEVVAVNDPFITLDYMVYMFK	Y		0	3495.83	Hyal-1.8611.8611.3.dta	gi|190014502|emb|CAQ60115.1|	gi|190014502|emb|CAQ60115.1|
Hyal-1	Hyalella azteca	Replicate 1	F102469	4687	841.417	3	2521.23	2521.23	0.655236	46.66	24	45	K	GAEVVAVNDPFITLDYMVYMFK	Y		0	3497.6	Hyal-1.8615.8615.3.dta	gi|190014502|emb|CAQ60115.1|	gi|190014502|emb|CAQ60115.1|
Hyal-1	Hyalella azteca	Replicate 1	F102469	4688	1261.62	2	2521.23	2521.23	1.77612	73.91	24	45	K	GAEVVAVNDPFITLDYMVYMFK	Y		0	3500.55	Hyal-1.8622.8622.2.dta	gi|190014502|emb|CAQ60115.1|	gi|190014502|emb|CAQ60115.1|
Hyal-1	Hyalella azteca	Replicate 1	F102469	4689	1261.63	2	2521.24	2521.23	3.61649	83.13	24	45	K	GAEVVAVNDPFITLDYMVYMFK	Y		0	3501.72	Hyal-1.8625.8625.2.dta	gi|190014502|emb|CAQ60115.1|	gi|190014502|emb|CAQ60115.1|
Hyal-1	Hyalella azteca	Replicate 1	F102469	4698	631.549	4	2522.17	2522.16	0.492038	33.12	41	63	R	HQGVMVGMGQKDSYVGDEAQSKR	G	Oxidation (M) [8]	2	650.583	Hyal-1.1008.1008.4.dta	gi|10304437|gb|AAG16253.1|AF300705_1	gi|10304437|gb|AAG16253.1|AF300705_1
Hyal-1	Hyalella azteca	Replicate 1	F102469	4699	631.549	4	2522.17	2522.16	0.983679	16.11	41	63	R	HQGVMVGMGQKDSYVGDEAQSKR	G	Oxidation (M) [8]	2	653.807	Hyal-1.1016.1016.4.dta	gi|10304437|gb|AAG16253.1|AF300705_1	gi|10304437|gb|AAG16253.1|AF300705_1
Hyal-1	Hyalella azteca	Replicate 1	F102469	4718	635.547	4	2538.16	2538.16	0.473572	19.12	41	63	R	HQGVMVGMGQKDSYVGDEAQSKR	G	Oxidation (M) [5], Oxidation (M) [8]	2	569.282	Hyal-1.818.818.4.dta	gi|10304437|gb|AAG16253.1|AF300705_1	gi|10304437|gb|AAG16253.1|AF300705_1
Hyal-1	Hyalella azteca	Replicate 1	F102469	4719	635.548	4	2538.16	2538.16	0.773001	30.14	41	63	R	HQGVMVGMGQKDSYVGDEAQSKR	G	Oxidation (M) [5], Oxidation (M) [8]	2	570.996	Hyal-1.822.822.4.dta	gi|10304437|gb|AAG16253.1|AF300705_1	gi|10304437|gb|AAG16253.1|AF300705_1
Hyal-1	Hyalella azteca	Replicate 1	F102469	4775	854.435	3	2560.28	2560.28	0.0449169	54.01	7	30	K	VLNDSFGIEEGLMTTVHAVTATQK	T		0	2516.05	Hyal-1.6269.6269.3.dta	isotig09966_Frame_4	gi|190014502|emb|CAQ60115.1|
Hyal-1	Hyalella azteca	Replicate 1	F102469	4776	854.436	3	2560.29	2560.28	0.689377	34.15	7	30	K	VLNDSFGIEEGLMTTVHAVTATQK	T		0	2514.93	Hyal-1.6266.6266.3.dta	isotig09966_Frame_4	gi|190014502|emb|CAQ60115.1|
Hyal-1	Hyalella azteca	Replicate 1	F102469	4777	1281.15	2	2560.29	2560.28	1.03543	64.71	7	30	K	VLNDSFGIEEGLMTTVHAVTATQK	T		0	2524.6	Hyal-1.6293.6293.2.dta	isotig09966_Frame_4	gi|190014502|emb|CAQ60115.1|
Hyal-1	Hyalella azteca	Replicate 1	F102469	4819	648.581	4	2590.3	2590.29	1.54152	15.43	136	159	K	VIISAPSADAPMFVMGVNHEKYSK	D		1	1760.51	Hyal-1.4185.4185.4.dta	isotig30773_Frame_5	gi|190014502|emb|CAQ60115.1|
Hyal-1	Hyalella azteca	Replicate 1	F102469	4834	865.755	3	2594.24	2594.24	2.13242	25.63	382	403	K	FNLPPGVMEHFETATRDPSFFR	L		1	2242.41	Hyal-1.5540.5540.3.dta	isotig08848_Frame_5	isotig08849_Frame_5
Hyal-1	Hyalella azteca	Replicate 1	F102469	4835	865.755	3	2594.24	2594.24	2.28275	17.36	382	403	K	FNLPPGVMEHFETATRDPSFFR	L		1	2243.26	Hyal-1.5542.5542.3.dta	isotig08848_Frame_5	isotig08849_Frame_5
Hyal-1	Hyalella azteca	Replicate 1	F102469	4857	870.422	3	2608.24	2608.25	-1.67162	22.42	374	396	R	QADPHGKFNLPPSVMEHFETATR	D		1	1573.78	Hyal-1.3649.3649.3.dta	gi|62484806|emb|CAI78901.1|	Contig_Gammarus_90_47151_fr1
Hyal-1	Hyalella azteca	Replicate 1	F102469	4902	878.407	3	2632.2	2632.2	-0.403844	54.27	194	215	K	SPCNFNLQFFNDGDYIQAVLDR	N	Carbamidomethyl (C) [3]	0	2896.36	Hyal-1.7239.7239.3.dta	Contig_Gammarus_90_43196_fr6	isotig19976_Frame_6
Hyal-1	Hyalella azteca	Replicate 1	F102469	495	550.792	2	1099.57	1099.57	3.38315	14.04	52	61	R	HAPSFSVVEK	S		0	995.268	Hyal-1.1973.1973.2.dta	gi|321456816|gb|EFX67915.1|	gi|321456816|gb|EFX67915.1|
Hyal-1	Hyalella azteca	Replicate 1	F102469	5007	894.063	3	2679.17	2679.17	1.02868	14.85	276	297	R	SMQGYPFNPCLTEAQYKEMEEK	V	Carbamidomethyl (C) [10]	1	1756.27	Hyal-1.4173.4173.3.dta	isotig09924_Frame_1	isotig09924_Frame_1
Hyal-1	Hyalella azteca	Replicate 1	F102469	5008	894.064	3	2679.17	2679.17	1.57736	13.48	276	297	R	SMQGYPFNPCLTEAQYKEMEEK	V	Carbamidomethyl (C) [10]	1	1755.12	Hyal-1.4170.4170.3.dta	isotig09924_Frame_1	isotig09924_Frame_1
Hyal-1	Hyalella azteca	Replicate 1	F102469	502	552.795	2	1103.58	1103.58	-0.527376	45.39	319	327	K	IGFPWSEIR	N		0	2117.8	Hyal-1.5195.5195.2.dta	Contig_Gammarus_90_14235_fr6	Contig_Gammarus_90_14235_fr6
Hyal-1	Hyalella azteca	Replicate 1	F102469	5021	898.451	3	2692.33	2692.33	0.117742	65.69	356	379	K	SLQDIIAILGMDELSEEDKMTVAR	A	Oxidation (M) [20]	1	3030.61	Hyal-1.7562.7562.3.dta	gi|71370914|gb|AAZ30686.1|	gi|71370914|gb|AAZ30686.1|
Hyal-1	Hyalella azteca	Replicate 1	F102469	5022	898.454	3	2692.34	2692.33	4.12914	45.43	356	379	K	SLQDIIAILGMDELSEEDKMTVAR	A	Oxidation (M) [20]	1	3033.21	Hyal-1.7569.7569.3.dta	gi|71370914|gb|AAZ30686.1|	gi|71370914|gb|AAZ30686.1|
Hyal-1	Hyalella azteca	Replicate 1	F102469	503	370.233	3	1107.68	1107.68	0.0270837	45.84	205	215	R	VGTKAPGIIPR	I		1	805.853	Hyal-1.1425.1425.3.dta	Contig_Gammarus_90_16972_fr2	isotig17342_Frame_3
Hyal-1	Hyalella azteca	Replicate 1	F102469	505	371.516	3	1111.53	1111.52	2.1655	20.28	95	103	R	AMGYPFDRR	V		1	1000.82	Hyal-1.1990.1990.3.dta	GAP9EXG06G22CP_Frame_4	Contig_Gammarus_90_186201_fr3
Hyal-1	Hyalella azteca	Replicate 1	F102469	506	371.516	3	1111.53	1111.52	2.40841	15.31	95	103	R	AMGYPFDRR	V		1	1006.2	Hyal-1.2006.2006.3.dta	GAP9EXG06G22CP_Frame_4	Contig_Gammarus_90_186201_fr3
Hyal-1	Hyalella azteca	Replicate 1	F102469	5141	927.159	3	2778.46	2778.45	0.435854	45.17	331	354	R	MGLTEYQAVKEMQDGILELIKIEK	E		2	2928.43	Hyal-1.7315.7315.3.dta	gi|25453074|sp|Q9NH49.1|KARG_CALSI	gi|25453074|sp|Q9NH49.1|KARG_CALSI
Hyal-1	Hyalella azteca	Replicate 1	F102469	5143	927.159	3	2778.46	2778.45	0.630206	35.69	331	354	R	MGLTEYQAVKEMQDGILELIKIEK	E		2	2931.83	Hyal-1.7324.7324.3.dta	gi|25453074|sp|Q9NH49.1|KARG_CALSI	gi|25453074|sp|Q9NH49.1|KARG_CALSI
Hyal-1	Hyalella azteca	Replicate 1	F102469	5151	930.804	3	2789.39	2789.38	1.68998	30.49	241	265	K	LQNPTYGDLNHLVSLTMSGVTTCLR	F	Carbamidomethyl (C) [23]	0	2651.78	Hyal-1.6630.6630.3.dta	isotig18155_Frame_5	Contig_Gammarus_90_11717_fr4
Hyal-1	Hyalella azteca	Replicate 1	F102469	5154	931.797	3	2792.37	2792.37	0.755632	36.03	264	288	K	LMNPTYGDLNHLVSLTMSGVTTCLR	F	Carbamidomethyl (C) [23]	0	2741.39	Hyal-1.6859.6859.3.dta	isotig07475_Frame_6	Contig_Gammarus_90_11717_fr4
Hyal-1	Hyalella azteca	Replicate 1	F102469	5155	931.797	3	2792.37	2792.37	1.34653	36.98	264	288	K	LMNPTYGDLNHLVSLTMSGVTTCLR	F	Carbamidomethyl (C) [23]	0	2740.25	Hyal-1.6856.6856.3.dta	isotig07475_Frame_6	Contig_Gammarus_90_11717_fr4
Hyal-1	Hyalella azteca	Replicate 1	F102469	52	389.22	2	776.425	776.425	-0.11334	22.48	499	504	R	IFLCPK	H	Carbamidomethyl (C) [4]	0	1142.23	Hyal-1.2400.2400.2.dta	isotig08848_Frame_5	isotig08849_Frame_5
Hyal-1	Hyalella azteca	Replicate 1	F102469	5238	723.134	4	2888.51	2888.51	-0.797297	65.19	23	51	R	VGAGAPVYLAAVMEYLAAEVLELAGNAAR	D		0	4517.66	Hyal-1.10595.10595.4.dta	GIB53OK02HRXY1_Frame_1	GIB53OK02HRXY1_Frame_1
Hyal-1	Hyalella azteca	Replicate 1	F102469	5239	723.135	4	2888.51	2888.51	0.296693	39.87	23	51	R	VGAGAPVYLAAVMEYLAAEVLELAGNAAR	D		0	4516.03	Hyal-1.10591.10591.4.dta	GIB53OK02HRXY1_Frame_1	GIB53OK02HRXY1_Frame_1
Hyal-1	Hyalella azteca	Replicate 1	F102469	5240	1445.26	2	2888.51	2888.51	0.944778	104.18	23	51	R	VGAGAPVYLAAVMEYLAAEVLELAGNAAR	D		0	4523.84	Hyal-1.10608.10608.2.dta	GIB53OK02HRXY1_Frame_1	GIB53OK02HRXY1_Frame_1
Hyal-1	Hyalella azteca	Replicate 1	F102469	5241	963.846	3	2888.52	2888.51	1.63164	52.16	23	51	R	VGAGAPVYLAAVMEYLAAEVLELAGNAAR	D		0	4511.88	Hyal-1.10583.10583.3.dta	GIB53OK02HRXY1_Frame_1	GIB53OK02HRXY1_Frame_1
Hyal-1	Hyalella azteca	Replicate 1	F102469	5242	963.846	3	2888.52	2888.51	2.14055	60.09	23	51	R	VGAGAPVYLAAVMEYLAAEVLELAGNAAR	D		0	4512.84	Hyal-1.10585.10585.3.dta	GIB53OK02HRXY1_Frame_1	GIB53OK02HRXY1_Frame_1
Hyal-1	Hyalella azteca	Replicate 1	F102469	5243	1445.27	2	2888.52	2888.51	2.37804	106.7	23	51	R	VGAGAPVYLAAVMEYLAAEVLELAGNAAR	D		0	4520.61	Hyal-1.10602.10602.2.dta	GIB53OK02HRXY1_Frame_1	GIB53OK02HRXY1_Frame_1
Hyal-1	Hyalella azteca	Replicate 1	F102469	5248	965.851	3	2894.53	2894.53	1.4866	60.14	93	121	R	VGATAAVYSAAILEYLTAEVLELAGNASK	D		0	4137.72	Hyal-1.9869.9869.3.dta	Contig_Gammarus_90_2101_fr3	Contig_Gammarus_90_2101_fr3
Hyal-1	Hyalella azteca	Replicate 1	F102469	5249	965.851	3	2894.53	2894.53	1.54878	59.3	57	85	R	VGATAAVYAASILEYLTAEVLELAGNASK	D		0	4140.53	Hyal-1.9873.9873.3.dta	gi|727470490|ref|XP_010517203.1|	gi|727470490|ref|XP_010517203.1|
Hyal-1	Hyalella azteca	Replicate 1	F102469	53	389.222	2	776.429	776.425	4.36874	19.61	499	504	R	IFLCPK	H	Carbamidomethyl (C) [4]	0	1140.93	Hyal-1.2396.2396.2.dta	isotig08848_Frame_5	isotig08849_Frame_5
Hyal-1	Hyalella azteca	Replicate 1	F102469	5326	969.18	3	2904.52	2904.51	4.23618	25.49	23	51	R	VGAGAPVYLAAVMEYLAAEVLELAGNAAR	D	Oxidation (M) [13]	0	3827.33	Hyal-1.9281.9281.3.dta	GIB53OK02HRXY1_Frame_1	GIB53OK02HRXY1_Frame_1
Hyal-1	Hyalella azteca	Replicate 1	F102469	5330	970.211	3	2907.61	2907.61	1.50708	22.47	82	108	K	ALNAIMEKGDLVPLEVVLDLLAEAMLK	K		1	4062.08	Hyal-1.9733.9733.3.dta	Contig_Gammarus_90_62638_fr5	Contig_Gammarus_90_62638_fr5
Hyal-1	Hyalella azteca	Replicate 1	F102469	5352	973.854	3	2918.54	2918.54	0.437548	14.31	80	108	R	VGSGSPVYLSAVLEYLAAEVLELAGNXAR	D		0	4403.8	Hyal-1.10388.10388.3.dta	gi|60172173|gb|AAX14476.1|	gi|60172173|gb|AAX14476.1|
Hyal-1	Hyalella azteca	Replicate 1	F102469	5382	1470.19	2	2938.36	2938.35	2.44865	15.36	200	227	R	GPCPIDSGIPSEVEGEYADASVTFSNIK	I	Carbamidomethyl (C) [3]	0	2226.18	Hyal-1.5495.5495.2.dta	isotig03274_Frame_5	Contig_Gammarus_90_47011_fr5
Hyal-1	Hyalella azteca	Replicate 1	F102469	5383	980.463	3	2938.37	2938.35	4.47495	26.18	200	227	R	GPCPIDSGIPSEVEGEYADASVTFSNIK	I	Carbamidomethyl (C) [3]	0	2228.75	Hyal-1.5502.5502.3.dta	isotig03274_Frame_5	Contig_Gammarus_90_47011_fr5
Hyal-1	Hyalella azteca	Replicate 1	F102469	54	389.222	2	776.429	776.425	4.75512	21.54	499	504	R	IFLCPK	H	Carbamidomethyl (C) [4]	0	1078.51	Hyal-1.2217.2217.2.dta	isotig08848_Frame_5	isotig08849_Frame_5
Hyal-1	Hyalella azteca	Replicate 1	F102469	543	376.2	3	1125.58	1125.58	0.472646	25.55	317	326	R	TVTAHIDVDR	T		0	744.485	Hyal-1.1256.1256.3.dta	contig35840_Frame_1	contig35840_Frame_1
Hyal-1	Hyalella azteca	Replicate 1	F102469	544	563.797	2	1125.58	1125.58	0.655663	55.2	317	326	R	TVTAHIDVDR	T		0	749.125	Hyal-1.1269.1269.2.dta	contig35840_Frame_1	contig35840_Frame_1
Hyal-1	Hyalella azteca	Replicate 1	F102469	545	563.797	2	1125.58	1125.58	2.27261	52.46	317	326	R	TVTAHIDVDR	T		0	747.63	Hyal-1.1265.1265.2.dta	contig35840_Frame_1	contig35840_Frame_1
Hyal-1	Hyalella azteca	Replicate 1	F102469	560	565.803	2	1129.59	1129.59	3.65709	23.01	289	298	R	FPGQLNADLR	K		0	1386.9	Hyal-1.3112.3112.2.dta	isotig07475_Frame_6	Contig_Gammarus_90_11717_fr4
Hyal-1	Hyalella azteca	Replicate 1	F102469	5605	1043.17	3	3126.49	3126.49	1.23205	77.25	57	83	K	IMSNLWNEIAELADFNKDGEVTVDEFK	Q		1	3141.86	Hyal-1.7837.7837.3.dta	gi|334545642|gb|AEG79568.1|	gi|334545642|gb|AEG79568.1|
Hyal-1	Hyalella azteca	Replicate 1	F102469	5606	1043.17	3	3126.49	3126.49	2.4027	54.25	57	83	K	IMSNLWNEIAELADFNKDGEVTVDEFK	Q		1	3140.14	Hyal-1.7832.7832.3.dta	gi|334545642|gb|AEG79568.1|	gi|334545642|gb|AEG79568.1|
Hyal-1	Hyalella azteca	Replicate 1	F102469	561	565.804	2	1129.59	1129.59	4.31219	43.67	289	298	R	FPGQLNADLR	K		0	1388.23	Hyal-1.3116.3116.2.dta	isotig07475_Frame_6	Contig_Gammarus_90_11717_fr4
Hyal-1	Hyalella azteca	Replicate 1	F102469	563	377.56	3	1129.66	1129.66	0.671	14	274	283	R	SXAVRTVTLR	Q		1	1026.14	Hyal-1.2064.2064.3.dta	Contig_Gammarus_90_30611_fr4	Contig_Gammarus_90_30611_fr4
Hyal-1	Hyalella azteca	Replicate 1	F102469	5630	1047.84	3	3140.5	3140.5	0.634294	39.22	57	83	K	IMSNLWNEIAELADFNKDGEVTVEEFK	Q		1	3132.8	Hyal-1.7817.7817.3.dta	gi|334545623|gb|AEG79567.1|	Contig_Gammarus_90_2853_fr3
Hyal-1	Hyalella azteca	Replicate 1	F102469	5631	1047.84	3	3140.51	3140.5	1.79971	57.52	57	83	K	IMSNLWNEIAELADFNKDGEVTVEEFK	Q		1	3131.67	Hyal-1.7814.7814.3.dta	gi|334545623|gb|AEG79567.1|	Contig_Gammarus_90_2853_fr3
Hyal-1	Hyalella azteca	Replicate 1	F102469	5633	1048.6	3	3142.77	3142.76	2.2178	29.65	69	98	R	NDEELNKLLSGVTIAQGGVLPNIQAVLLPK	K		1	3038.48	Hyal-1.7582.7582.3.dta	GIB53OK02HRXY1_Frame_1	GIB53OK02HRXY1_Frame_1
Hyal-1	Hyalella azteca	Replicate 1	F102469	5634	1048.6	3	3142.77	3142.76	2.91464	22.67	69	98	R	NDEELNKLLSGVTIAQGGVLPNIQAVLLPK	K		1	3042.62	Hyal-1.7590.7590.3.dta	GIB53OK02HRXY1_Frame_1	GIB53OK02HRXY1_Frame_1
Hyal-1	Hyalella azteca	Replicate 1	F102469	5640	1051.22	3	3150.64	3150.63	1.45145	39.08	149	178	R	TTGIVLDSGDGVSHTVPIYEGYALPHAILR	L		0	2159.65	Hyal-1.5311.5311.3.dta	gi|10304437|gb|AAG16253.1|AF300705_1	gi|10304437|gb|AAG16253.1|AF300705_1
Hyal-1	Hyalella azteca	Replicate 1	F102469	5641	1051.22	3	3150.64	3150.63	2.61312	29.68	149	178	R	TTGIVLDSGDGVSHTVPIYEGYALPHAILR	L		0	2156.86	Hyal-1.5303.5303.3.dta	gi|10304437|gb|AAG16253.1|AF300705_1	gi|10304437|gb|AAG16253.1|AF300705_1
Hyal-1	Hyalella azteca	Replicate 1	F102469	5643	1051.52	3	3151.54	3151.54	0.714889	27.59	27	52	R	VTIQPWFDYITGFTSNVFQLYQNSQR	S		0	3715.17	Hyal-1.9068.9068.3.dta	GIAFTRM01E2RJW_Frame_2	Contig_Gammarus_90_87598_fr2
Hyal-1	Hyalella azteca	Replicate 1	F102469	5645	1051.53	3	3151.56	3151.54	4.90332	18.01	27	52	R	VTIQPWFDYITGFTSNVFQLYQNSQR	S		0	3712.43	Hyal-1.9062.9062.3.dta	GIAFTRM01E2RJW_Frame_2	Contig_Gammarus_90_87598_fr2
Hyal-1	Hyalella azteca	Replicate 1	F102469	5766	1083.16	3	3246.45	3246.45	1.60175	26.36	258	285	R	CPEALFQPSFLGMESCGIHETTYNSIMK	C	Carbamidomethyl (C) [1], Carbamidomethyl (C) [16]	0	2364.7	Hyal-1.5880.5880.3.dta	gi|10304437|gb|AAG16253.1|AF300705_1	gi|10304437|gb|AAG16253.1|AF300705_1
Hyal-1	Hyalella azteca	Replicate 1	F102469	5767	1083.16	3	3246.46	3246.45	1.83277	37.63	258	285	R	CPEALFQPSFLGMESCGIHETTYNSIMK	C	Carbamidomethyl (C) [1], Carbamidomethyl (C) [16]	0	2365.79	Hyal-1.5883.5883.3.dta	gi|10304437|gb|AAG16253.1|AF300705_1	gi|10304437|gb|AAG16253.1|AF300705_1
Hyal-1	Hyalella azteca	Replicate 1	F102469	5778	1086.88	3	3257.61	3257.6	1.36112	71.36	223	251	K	AAFDDAIAELDTLSEESYKDSTLIMQLLR	D		1	3806.32	Hyal-1.9244.9244.3.dta	Contig_Gammarus_90_1784_fr6	Contig_Gammarus_90_188305_fr3
Hyal-1	Hyalella azteca	Replicate 1	F102469	5779	1086.88	3	3257.61	3257.6	1.70187	45.14	223	251	K	AAFDDAIAELDTLSEESYKDSTLIMQLLR	D		1	3802.66	Hyal-1.9235.9235.3.dta	Contig_Gammarus_90_1784_fr6	Contig_Gammarus_90_188305_fr3
Hyal-1	Hyalella azteca	Replicate 1	F102469	578	378.538	3	1132.59	1132.59	-0.134206	43.83	94	103	R	SVTMADQIIR	A		0	646.059	Hyal-1.997.997.3.dta	gi|489278402|ref|WP_003186069.1|	gi|489278402|ref|WP_003186069.1|
Hyal-1	Hyalella azteca	Replicate 1	F102469	5780	815.409	4	3257.61	3257.6	1.94253	15.27	223	251	K	AAFDDAIAELDTLSEESYKDSTLIMQLLR	D		1	3813.25	Hyal-1.9258.9258.4.dta	Contig_Gammarus_90_1784_fr6	Contig_Gammarus_90_188305_fr3
Hyal-1	Hyalella azteca	Replicate 1	F102469	579	378.538	3	1132.59	1132.59	-0.0547417	56.72	94	103	R	SVTMADQIIR	A		0	644.818	Hyal-1.994.994.3.dta	gi|489278402|ref|WP_003186069.1|	gi|489278402|ref|WP_003186069.1|
Hyal-1	Hyalella azteca	Replicate 1	F102469	58	391.762	2	781.509	781.506	3.81187	16.98	98	104	R	LIAIQPK	L		0	1033.16	Hyal-1.2085.2085.2.dta	gi|321466054|gb|EFX77052.1|	gi|321466054|gb|EFX77052.1|
Hyal-1	Hyalella azteca	Replicate 1	F102469	580	567.327	2	1132.64	1132.64	0.504132	52.4	123	131	R	VVANYLLWR	F		0	1909.02	Hyal-1.4604.4604.2.dta	gi|229302212|gb|ACQ56704.1|	gi|229302212|gb|ACQ56704.1|
Hyal-1	Hyalella azteca	Replicate 1	F102469	581	567.328	2	1132.64	1132.64	1.03387	46.95	123	131	R	VVANYLLWR	F		0	1910.39	Hyal-1.4608.4608.2.dta	gi|229302212|gb|ACQ56704.1|	gi|229302212|gb|ACQ56704.1|
Hyal-1	Hyalella azteca	Replicate 1	F102469	582	567.793	2	1133.57	1133.58	-3.31606	21.38	690	699	R	LMEDAKLNGK	S	Oxidation (M) [2]	1	1468.81	Hyal-1.3349.3349.2.dta	gi|321478279|gb|EFX89236.1|	gi|321478279|gb|EFX89236.1|
Hyal-1	Hyalella azteca	Replicate 1	F102469	583	567.794	2	1133.57	1133.58	-2.13396	16.46	690	699	R	LMEDAKLNGK	S	Oxidation (M) [2]	1	1470.46	Hyal-1.3354.3354.2.dta	gi|321478279|gb|EFX89236.1|	gi|321478279|gb|EFX89236.1|
Hyal-1	Hyalella azteca	Replicate 1	F102469	5830	832.912	4	3327.62	3327.62	0.326059	24.28	195	223	K	QAFDDAIAELDTLNEDSYKDSTLIMQLLR	D		1	3413.88	Hyal-1.8423.8423.4.dta	gi|66774602|gb|AAY56092.1|	gi|66774602|gb|AAY56092.1|
Hyal-1	Hyalella azteca	Replicate 1	F102469	5831	1110.22	3	3327.62	3327.62	1.95665	47.41	195	223	K	QAFDDAIAELDTLNEDSYKDSTLIMQLLR	D		1	3411.33	Hyal-1.8416.8416.3.dta	gi|66774602|gb|AAY56092.1|	gi|66774602|gb|AAY56092.1|
Hyal-1	Hyalella azteca	Replicate 1	F102469	5832	1110.22	3	3327.63	3327.62	2.39841	79.41	195	223	K	QAFDDAIAELDTLNEDSYKDSTLIMQLLR	D		1	3415.31	Hyal-1.8427.8427.3.dta	gi|66774602|gb|AAY56092.1|	gi|66774602|gb|AAY56092.1|
Hyal-1	Hyalella azteca	Replicate 1	F102469	5833	832.914	4	3327.63	3327.62	2.88645	19.26	195	223	K	QAFDDAIAELDTLNEDSYKDSTLIMQLLR	D		1	3416.44	Hyal-1.8430.8430.4.dta	gi|66774602|gb|AAY56092.1|	gi|66774602|gb|AAY56092.1|
Hyal-1	Hyalella azteca	Replicate 1	F102469	5834	1110.24	3	3327.71	3327.71	-1.43973	65.29	227	255	R	VALSALSIAEYFRDEEGQNVLLFVDNIFR	F		1	3497.93	Hyal-1.8616.8616.3.dta	gi|499243249|ref|WP_010940789.1|	gi|499243249|ref|WP_010940789.1|
Hyal-1	Hyalella azteca	Replicate 1	F102469	585	567.795	2	1133.58	1133.58	0.230245	16.02	690	699	R	LMEDAKLNGK	S	Oxidation (M) [2]	1	1360.95	Hyal-1.3037.3037.2.dta	gi|321478279|gb|EFX89236.1|	gi|321478279|gb|EFX89236.1|
Hyal-1	Hyalella azteca	Replicate 1	F102469	586	567.851	2	1133.69	1133.68	1.54629	35.42	110	119	R	VLTLLGPFFK	V		0	2542.06	Hyal-1.6341.6341.2.dta	isotig32434_Frame_1	isotig32434_Frame_1
Hyal-1	Hyalella azteca	Replicate 1	F102469	587	567.851	2	1133.69	1133.68	1.75798	48.85	110	119	R	VLTLLGPFFK	V		0	2540.3	Hyal-1.6336.6336.2.dta	isotig32434_Frame_1	isotig32434_Frame_1
Hyal-1	Hyalella azteca	Replicate 1	F102469	5883	857.431	4	3425.69	3425.69	1.08825	25.8	99	128	R	FRAPESLFQPSFLGMESVGIHETVFNSIMR	C		1	2701.43	Hyal-1.6753.6753.4.dta	contig04206_Frame_4	gi|3907620|gb|AAC78681.1|
Hyal-1	Hyalella azteca	Replicate 1	F102469	5884	857.431	4	3425.69	3425.69	1.38016	34.86	99	128	R	FRAPESLFQPSFLGMESVGIHETVFNSIMR	C		1	2704.9	Hyal-1.6761.6761.4.dta	contig04206_Frame_4	gi|3907620|gb|AAC78681.1|
Hyal-1	Hyalella azteca	Replicate 1	F102469	59	391.762	2	781.509	781.506	4.11897	17.41	98	104	R	LIAIQPK	L		0	1027.47	Hyal-1.2068.2068.2.dta	gi|321466054|gb|EFX77052.1|	gi|321466054|gb|EFX77052.1|
Hyal-1	Hyalella azteca	Replicate 1	F102469	591	570.293	2	1138.57	1138.57	1.79084	61.62	331	340	R	MGLTEYQAVK	E		0	1170	Hyal-1.2481.2481.2.dta	gi|25453074|sp|Q9NH49.1|KARG_CALSI	gi|25453074|sp|Q9NH49.1|KARG_CALSI
Hyal-1	Hyalella azteca	Replicate 1	F102469	5938	1171.9	3	3512.69	3512.7	-1.07183	51.86	215	246	R	FQSSAVMALQEASEAYLVGLFEDTNLCAIHAK	R	Carbamidomethyl (C) [27]	0	3351.38	Hyal-1.8292.8292.3.dta	gi|391344261|ref|XP_003746420.1|	gi|391344261|ref|XP_003746420.1|
Hyal-1	Hyalella azteca	Replicate 1	F102469	5939	1171.91	3	3512.7	3512.7	1.01204	55.36	215	246	R	FQSSAVMALQEASEAYLVGLFEDTNLCAIHAK	R	Carbamidomethyl (C) [27]	0	3353.65	Hyal-1.8298.8298.3.dta	gi|391344261|ref|XP_003746420.1|	gi|391344261|ref|XP_003746420.1|
Hyal-1	Hyalella azteca	Replicate 1	F102469	5953	1177.25	3	3528.72	3528.71	2.73528	54.45	73	104	K	VFNEMKPENIPWGSAGAEYIVESTGVFTTLDK	A		0	2813.45	Hyal-1.7031.7031.3.dta	gi|190014502|emb|CAQ60115.1|	gi|190014502|emb|CAQ60115.1|
Hyal-1	Hyalella azteca	Replicate 1	F102469	5954	1177.25	3	3528.72	3528.71	3.25388	42.34	73	104	K	VFNEMKPENIPWGSAGAEYIVESTGVFTTLDK	A		0	2811.71	Hyal-1.7027.7027.3.dta	gi|190014502|emb|CAQ60115.1|	gi|190014502|emb|CAQ60115.1|
Hyal-1	Hyalella azteca	Replicate 1	F102469	606	572.322	2	1142.63	1142.63	1.29439	51.47	300	309	K	LAVNMVPFPR	L		0	1858.31	Hyal-1.4462.4462.2.dta	isotig07475_Frame_6	Contig_Gammarus_90_11717_fr4
Hyal-1	Hyalella azteca	Replicate 1	F102469	607	572.322	2	1142.63	1142.63	1.94202	44.7	300	309	K	LAVNMVPFPR	L		0	1855.47	Hyal-1.4454.4454.2.dta	isotig07475_Frame_6	Contig_Gammarus_90_11717_fr4
Hyal-1	Hyalella azteca	Replicate 1	F102469	613	383.21	3	1146.61	1146.61	-0.509329	26.07	327	335	K	LIDDHFLFK	E		0	1702.06	Hyal-1.4016.4016.3.dta	isotig09924_Frame_1	isotig09924_Frame_1
Hyal-1	Hyalella azteca	Replicate 1	F102469	614	574.311	2	1146.61	1146.61	0.577355	29.42	327	335	K	LIDDHFLFK	E		0	1709.25	Hyal-1.4037.4037.2.dta	isotig09924_Frame_1	isotig09924_Frame_1
Hyal-1	Hyalella azteca	Replicate 1	F102469	615	383.21	3	1146.61	1146.61	1.00819	17.69	327	335	K	LIDDHFLFK	E		0	1699.86	Hyal-1.4010.4010.3.dta	isotig09924_Frame_1	isotig09924_Frame_1
Hyal-1	Hyalella azteca	Replicate 1	F102469	616	574.312	2	1146.61	1146.61	1.32739	26.08	327	335	K	LIDDHFLFK	E		0	1707.63	Hyal-1.4032.4032.2.dta	isotig09924_Frame_1	isotig09924_Frame_1
Hyal-1	Hyalella azteca	Replicate 1	F102469	6207	932.97	4	3727.85	3727.84	2.04703	18.22	73	106	K	VFNEMKPENIPWGSAGAEYIVESTGVFTTLDKAK	A		1	2646.44	Hyal-1.6615.6615.4.dta	gi|190014502|emb|CAQ60115.1|	gi|190014502|emb|CAQ60115.1|
Hyal-1	Hyalella azteca	Replicate 1	F102469	623	383.87	3	1148.59	1148.59	0.808821	40.61	94	103	R	SVTMADQIIR	A	Oxidation (M) [4]	0	460.858	Hyal-1.620.620.3.dta	gi|489278402|ref|WP_003186069.1|	gi|489278402|ref|WP_003186069.1|
Hyal-1	Hyalella azteca	Replicate 1	F102469	624	383.87	3	1148.59	1148.59	1.43568	25.07	94	103	R	SVTMADQIIR	A	Oxidation (M) [4]	0	462.015	Hyal-1.623.623.3.dta	gi|489278402|ref|WP_003186069.1|	gi|489278402|ref|WP_003186069.1|
Hyal-1	Hyalella azteca	Replicate 1	F102469	631	576.823	2	1151.63	1151.63	0.937801	16.76	10	19	R	VVLDEAHTIR	N		0	739.135	Hyal-1.1241.1241.2.dta	gi|321457350|gb|EFX68438.1|	gi|321457350|gb|EFX68438.1|
Hyal-1	Hyalella azteca	Replicate 1	F102469	632	576.823	2	1151.63	1151.63	1.47617	26.3	10	19	R	VVLDEAHTIR	N		0	739.948	Hyal-1.1243.1243.2.dta	gi|321457350|gb|EFX68438.1|	gi|321457350|gb|EFX68438.1|
Hyal-1	Hyalella azteca	Replicate 1	F102469	633	577.293	2	1152.57	1152.57	0.314948	29.37	100	108	K	EQGFLAFWR	G		0	2311.75	Hyal-1.5733.5733.2.dta	Contig_Gammarus_90_117102_fr1	Contig_Gammarus_90_117102_fr1
Hyal-1	Hyalella azteca	Replicate 1	F102469	641	578.358	2	1154.7	1154.7	-0.149822	14.04	56	66	R	LVTLLASPVSR	H		0	4478.73	Hyal-1.10526.10526.2.dta	gi|357130605|ref|XP_003566938.1|	gi|357130605|ref|XP_003566938.1|
Hyal-1	Hyalella azteca	Replicate 1	F102469	644	578.359	2	1154.7	1154.7	0.382783	21.71	133	143	R	IAELLATVGLR	A		0	4129.92	Hyal-1.9857.9857.2.dta	gi|500135045|ref|WP_011811050.1|	gi|500135045|ref|WP_011811050.1|
Hyal-1	Hyalella azteca	Replicate 1	F102469	646	578.359	2	1154.7	1154.7	1.2185	47.35	56	66	R	LVTLLASPVSR	H		0	1514.85	Hyal-1.3481.3481.2.dta	gi|357130605|ref|XP_003566938.1|	gi|357130605|ref|XP_003566938.1|
Hyal-1	Hyalella azteca	Replicate 1	F102469	647	578.36	2	1154.7	1154.7	1.96328	31.82	56	66	R	LVTLLASPVSR	H		0	1514.04	Hyal-1.3479.3479.2.dta	gi|357130605|ref|XP_003566938.1|	gi|357130605|ref|XP_003566938.1|
Hyal-1	Hyalella azteca	Replicate 1	F102469	65	396.216	2	790.418	790.416	2.40759	19.97	499	504	R	VFLCPR	R	Carbamidomethyl (C) [4]	0	999.001	Hyal-1.1984.1984.2.dta	gi|62484806|emb|CAI78901.1|	Contig_Gammarus_90_47151_fr1
Hyal-1	Hyalella azteca	Replicate 1	F102469	650	580.333	2	1158.65	1158.65	2.1456	19.79	317	327	K	EITSLAPSTIK	I		0	1262.66	Hyal-1.2751.2751.2.dta	gi|668454030|gb|KFB42600.1|	gi|668454030|gb|KFB42600.1|
Hyal-1	Hyalella azteca	Replicate 1	F102469	651	580.334	2	1158.65	1158.65	2.68071	27.21	317	327	K	EITSLAPSTIK	I		0	1250.48	Hyal-1.2715.2715.2.dta	gi|668454030|gb|KFB42600.1|	gi|668454030|gb|KFB42600.1|
Hyal-1	Hyalella azteca	Replicate 1	F102469	656	581.291	2	1160.57	1160.57	0.246431	77.85	489	499	K	ASESSVTIPDR	V		0	878.902	Hyal-1.1633.1633.2.dta	gi|289169085|emb|CAX46429.1|	Contig_Gammarus_90_47965_fr6
Hyal-1	Hyalella azteca	Replicate 1	F102469	657	581.291	2	1160.57	1160.57	0.453227	52.49	489	499	K	ASESSVTIPDR	V		0	877.561	Hyal-1.1629.1629.2.dta	gi|289169085|emb|CAX46429.1|	Contig_Gammarus_90_47965_fr6
Hyal-1	Hyalella azteca	Replicate 1	F102469	658	581.314	2	1160.61	1160.61	2.50213	31.74	317	327	K	EITALAPSTMK	I		0	1210.97	Hyal-1.2600.2600.2.dta	gi|10304437|gb|AAG16253.1|AF300705_1	gi|10304437|gb|AAG16253.1|AF300705_1
Hyal-1	Hyalella azteca	Replicate 1	F102469	66	396.216	2	790.418	790.416	2.4835	19.72	499	504	R	VFLCPR	R	Carbamidomethyl (C) [4]	0	997.94	Hyal-1.1981.1981.2.dta	gi|62484806|emb|CAI78901.1|	Contig_Gammarus_90_47151_fr1
Hyal-1	Hyalella azteca	Replicate 1	F102469	660	581.315	2	1160.61	1160.61	2.91571	33.51	317	327	K	EITALAPSTMK	I		0	1213.98	Hyal-1.2609.2609.2.dta	gi|10304437|gb|AAG16253.1|AF300705_1	gi|10304437|gb|AAG16253.1|AF300705_1
Hyal-1	Hyalella azteca	Replicate 1	F102469	661	387.879	3	1160.61	1160.62	-1.04427	20.14	37	46	K	KSCPVVRMGK	L	Carbamidomethyl (C) [3]	2	563.951	Hyal-1.807.807.3.dta	gi|321455606|gb|EFX66734.1|	gi|321455606|gb|EFX66734.1|
Hyal-1	Hyalella azteca	Replicate 1	F102469	662	387.879	3	1160.61	1160.62	-1.04427	17.96	37	46	K	KSCPVVRMGK	L	Carbamidomethyl (C) [3]	2	633.087	Hyal-1.966.966.3.dta	gi|321455606|gb|EFX66734.1|	gi|321455606|gb|EFX66734.1|
Hyal-1	Hyalella azteca	Replicate 1	F102469	664	387.879	3	1160.61	1160.62	-0.78579	17.56	37	46	K	KSCPVVRMGK	L	Carbamidomethyl (C) [3]	2	562.316	Hyal-1.803.803.3.dta	gi|321455606|gb|EFX66734.1|	gi|321455606|gb|EFX66734.1|
Hyal-1	Hyalella azteca	Replicate 1	F102469	665	387.879	3	1160.62	1160.62	-0.398065	24.05	37	46	K	KSCPVVRMGK	L	Carbamidomethyl (C) [3]	2	439.409	Hyal-1.584.584.3.dta	gi|321455606|gb|EFX66734.1|	gi|321455606|gb|EFX66734.1|
Hyal-1	Hyalella azteca	Replicate 1	F102469	668	387.879	3	1160.62	1160.62	-0.165429	20.37	37	46	K	KSCPVVRMGK	L	Carbamidomethyl (C) [3]	2	438.181	Hyal-1.581.581.3.dta	gi|321455606|gb|EFX66734.1|	gi|321455606|gb|EFX66734.1|
Hyal-1	Hyalella azteca	Replicate 1	F102469	669	387.879	3	1160.62	1160.62	-0.0878844	21.02	37	46	K	KSCPVVRMGK	L	Carbamidomethyl (C) [3]	2	500.401	Hyal-1.684.684.3.dta	gi|321455606|gb|EFX66734.1|	gi|321455606|gb|EFX66734.1|
Hyal-1	Hyalella azteca	Replicate 1	F102469	67	396.217	2	790.42	790.416	4.48245	24.52	499	504	R	VFLCPR	R	Carbamidomethyl (C) [4]	0	1061.5	Hyal-1.2168.2168.2.dta	gi|62484806|emb|CAI78901.1|	Contig_Gammarus_90_47151_fr1
Hyal-1	Hyalella azteca	Replicate 1	F102469	681	388.9	3	1163.68	1163.68	-0.187337	19.96	182	192	R	IIIAAHGNSLR	G		0	866.611	Hyal-1.1597.1597.3.dta	gi|34420368|gb|AAQ67426.1|	gi|34420368|gb|AAQ67426.1|
Hyal-1	Hyalella azteca	Replicate 1	F102469	682	388.9	3	1163.68	1163.68	0.199368	20.3	182	192	R	IIIAAHGNSLR	G		0	865.513	Hyal-1.1594.1594.3.dta	gi|34420368|gb|AAQ67426.1|	gi|34420368|gb|AAQ67426.1|
Hyal-1	Hyalella azteca	Replicate 1	F102469	685	583.297	2	1164.58	1164.58	1.78949	63.91	129	139	R	YLAEVATGDAR	A		0	974.765	Hyal-1.1914.1914.2.dta	gi|66774602|gb|AAY56092.1|	gi|66774602|gb|AAY56092.1|
Hyal-1	Hyalella azteca	Replicate 1	F102469	686	583.298	2	1164.58	1164.58	2.73404	59.21	129	139	R	YLAEVATGDAR	A		0	979.86	Hyal-1.1929.1929.2.dta	gi|66774602|gb|AAY56092.1|	gi|66774602|gb|AAY56092.1|
Hyal-1	Hyalella azteca	Replicate 1	F102469	69	398.214	2	794.414	794.411	3.57372	23.53	225	231	K	LTGMAFR	V		0	1097.79	Hyal-1.2273.2273.2.dta	gi|190014502|emb|CAQ60115.1|	gi|190014502|emb|CAQ60115.1|
Hyal-1	Hyalella azteca	Replicate 1	F102469	7	321.719	2	641.423	641.422	0.723392	44.66	69	74	K	IGIALR	R		0	1190.4	Hyal-1.2540.2540.2.dta	GAP9EXG05FTMCZ_Frame_5	GAP9EXG05FTMCZ_Frame_5
Hyal-1	Hyalella azteca	Replicate 1	F102469	708	589.783	2	1177.55	1177.55	0.295528	40.53	222	231	K	EGFAPHTTYR	Y		0	721.093	Hyal-1.1191.1191.2.dta	gi|289169085|emb|CAX46429.1|	Contig_Gammarus_90_47965_fr6
Hyal-1	Hyalella azteca	Replicate 1	F102469	709	589.784	2	1177.55	1177.55	1.33158	28.07	222	231	K	EGFAPHTTYR	Y		0	719.941	Hyal-1.1188.1188.2.dta	gi|289169085|emb|CAX46429.1|	Contig_Gammarus_90_47965_fr6
Hyal-1	Hyalella azteca	Replicate 1	F102469	715	589.827	2	1177.64	1177.65	-4.39436	18.54	67	77	K	VKGVAFTNTNK	N		1	1130.66	Hyal-1.2368.2368.2.dta	gi|321478140|gb|EFX89098.1|	gi|321478140|gb|EFX89098.1|
Hyal-1	Hyalella azteca	Replicate 1	F102469	734	593.303	2	1184.59	1184.59	1.60984	40.33	311	321	K	GTFYPLTGMAK	D		0	1609.77	Hyal-1.3752.3752.2.dta	isotig09924_Frame_1	isotig09924_Frame_1
Hyal-1	Hyalella azteca	Replicate 1	F102469	735	593.303	2	1184.59	1184.59	1.60984	35.21	311	321	K	GTFYPLTGMAK	D		0	1608.96	Hyal-1.3750.3750.2.dta	isotig09924_Frame_1	isotig09924_Frame_1
Hyal-1	Hyalella azteca	Replicate 1	F102469	743	595.335	2	1188.65	1188.65	1.06255	46.07	214	223	K	DSTLIMQLLR	D		0	2526.32	Hyal-1.6298.6298.2.dta	gi|66774602|gb|AAY56092.1|	gi|66774602|gb|AAY56092.1|
Hyal-1	Hyalella azteca	Replicate 1	F102469	744	595.335	2	1188.66	1188.65	1.27708	56.39	189	198	K	TGKEIMELLR	K		1	2528.82	Hyal-1.6305.6305.2.dta	gi|505430640|ref|WP_015617742.1|	gi|505430640|ref|WP_015617742.1|
Hyal-1	Hyalella azteca	Replicate 1	F102469	75	403.251	2	804.486	804.486	0.919842	28.3	18	24	R	ALIAVYR	R		0	1189.1	Hyal-1.2536.2536.2.dta	Contig_Gammarus_90_75554_fr6	Contig_Gammarus_90_75554_fr6
Hyal-1	Hyalella azteca	Replicate 1	F102469	76	403.251	2	804.487	804.486	1.59108	33.69	18	24	R	ALIAVYR	R		0	1187.75	Hyal-1.2532.2532.2.dta	Contig_Gammarus_90_75554_fr6	Contig_Gammarus_90_75554_fr6
Hyal-1	Hyalella azteca	Replicate 1	F102469	761	598.805	2	1195.6	1195.59	3.9562	51.17	1	10	-	MFTNSEVIQK	A		0	1051.24	Hyal-1.2138.2138.2.dta	GIB53OK01AUC2X_Frame_6	Contig_Gammarus_90_47151_fr1
Hyal-1	Hyalella azteca	Replicate 1	F102469	762	598.805	2	1195.6	1195.59	4.05657	54.99	1	10	-	MFTNSEVIQK	A		0	1049.91	Hyal-1.2134.2134.2.dta	GIB53OK01AUC2X_Frame_6	Contig_Gammarus_90_47151_fr1
Hyal-1	Hyalella azteca	Replicate 1	F102469	766	599.858	2	1197.7	1197.7	2.83961	41.4	30	40	R	AVFPSIVGRPR	H		0	1231.39	Hyal-1.2661.2661.2.dta	gi|10304437|gb|AAG16253.1|AF300705_1	gi|10304437|gb|AAG16253.1|AF300705_1
Hyal-1	Hyalella azteca	Replicate 1	F102469	767	599.858	2	1197.7	1197.7	3.15689	49.71	30	40	R	AVFPSIVGRPR	H		0	1230.06	Hyal-1.2657.2657.2.dta	gi|10304437|gb|AAG16253.1|AF300705_1	gi|10304437|gb|AAG16253.1|AF300705_1
Hyal-1	Hyalella azteca	Replicate 1	F102469	770	600.289	2	1198.56	1198.56	1.55103	56.7	187	196	K	SYQEAFDIAR	S		0	1431.01	Hyal-1.3240.3240.2.dta	Contig_Gammarus_90_183846_fr1	Contig_Gammarus_90_183846_fr1
Hyal-1	Hyalella azteca	Replicate 1	F102469	771	600.289	2	1198.56	1198.56	1.96819	51.91	187	196	K	SYQEAFDIAR	S		0	1429.39	Hyal-1.3235.3235.2.dta	Contig_Gammarus_90_183846_fr1	Contig_Gammarus_90_183846_fr1
Hyal-1	Hyalella azteca	Replicate 1	F102469	774	601.301	2	1200.59	1200.58	2.37218	26.82	311	321	K	GTFYPLTGMAK	D	Oxidation (M) [9]	0	1298.8	Hyal-1.2855.2855.2.dta	isotig09924_Frame_1	isotig09924_Frame_1
Hyal-1	Hyalella azteca	Replicate 1	F102469	787	403.228	3	1206.66	1206.66	0.0447516	15.45	180	189	K	SVFDQLKDKK	T		2	898.294	Hyal-1.1689.1689.3.dta	isotig09924_Frame_1	isotig09924_Frame_1
Hyal-1	Hyalella azteca	Replicate 1	F102469	789	604.338	2	1206.66	1206.66	0.629837	24.34	180	189	K	SVFDQLKDKK	T		2	905.387	Hyal-1.1709.1709.2.dta	isotig09924_Frame_1	isotig09924_Frame_1
Hyal-1	Hyalella azteca	Replicate 1	F102469	790	604.338	2	1206.66	1206.66	0.944756	26.87	180	189	K	SVFDQLKDKK	T		2	903.732	Hyal-1.1704.1704.2.dta	isotig09924_Frame_1	isotig09924_Frame_1
Hyal-1	Hyalella azteca	Replicate 1	F102469	8	321.719	2	641.423	641.422	1.37819	47.5	69	74	K	IGIALR	R		0	1191.76	Hyal-1.2544.2544.2.dta	GAP9EXG05FTMCZ_Frame_5	GAP9EXG05FTMCZ_Frame_5
Hyal-1	Hyalella azteca	Replicate 1	F102469	813	608.339	2	1214.66	1214.66	0.652033	59.98	159	170	K	DAGTISGLNVLR	I		0	1751.02	Hyal-1.4158.4158.2.dta	gi|669222654|emb|CDW56034.1|	gi|669222654|emb|CDW56034.1|
Hyal-1	Hyalella azteca	Replicate 1	F102469	834	611.299	2	1220.58	1220.58	1.02164	61.43	52	61	R	VGDINWNFEK	F		0	1664.84	Hyal-1.3910.3910.2.dta	Contig_Gammarus_90_104797_fr5	Contig_Gammarus_90_104797_fr5
Hyal-1	Hyalella azteca	Replicate 1	F102469	843	410.209	3	1227.61	1227.61	-0.861839	15.86	31	40	R	MGTEIYHHLK	A		0	689.902	Hyal-1.1110.1110.3.dta	Contig_Gammarus_90_192695_fr3	Contig_Gammarus_90_87597_fr2
Hyal-1	Hyalella azteca	Replicate 1	F102469	844	410.209	3	1227.61	1227.61	-0.275332	21.08	31	40	R	MGTEIYHHLK	A		0	692.026	Hyal-1.1115.1115.3.dta	Contig_Gammarus_90_192695_fr3	Contig_Gammarus_90_87597_fr2
Hyal-1	Hyalella azteca	Replicate 1	F102469	845	307.909	4	1227.61	1227.61	-0.0928636	15.37	31	40	R	MGTEIYHHLK	A		0	700.527	Hyal-1.1137.1137.4.dta	Contig_Gammarus_90_192695_fr3	Contig_Gammarus_90_87597_fr2
Hyal-1	Hyalella azteca	Replicate 1	F102469	846	307.909	4	1227.61	1227.61	0.689146	13.69	31	40	R	MGTEIYHHLK	A		0	701.264	Hyal-1.1139.1139.4.dta	Contig_Gammarus_90_192695_fr3	Contig_Gammarus_90_87597_fr2
Hyal-1	Hyalella azteca	Replicate 1	F102469	858	615.846	2	1229.68	1229.68	0.455404	51.53	120	131	K	AAAGELGLPLYR	Y		0	1774.05	Hyal-1.4223.4223.2.dta	gi|693567377|dbj|GAL63388.1|	gi|693567377|dbj|GAL63388.1|
Hyal-1	Hyalella azteca	Replicate 1	F102469	859	615.846	2	1229.68	1229.68	0.748164	53.69	31	42	K	AGAAELGLPLYR	H		0	1772.65	Hyal-1.4219.4219.2.dta	contig30928_Frame_4	Contig_Gammarus_90_87597_fr2
Hyal-1	Hyalella azteca	Replicate 1	F102469	867	617.346	2	1232.68	1232.68	0.502971	61.33	48	60	K	DFLAGGIAAAISK	T		0	2197.39	Hyal-1.5416.5416.2.dta	Contig_Gammarus_90_117102_fr1	Contig_Gammarus_90_117102_fr1
Hyal-1	Hyalella azteca	Replicate 1	F102469	869	617.364	2	1232.71	1232.71	0.176035	17.53	794	804	R	LFGVTTLDLVR	A		0	2183.37	Hyal-1.5378.5378.2.dta	gi|669222654|emb|CDW56034.1|	gi|669222654|emb|CDW56034.1|
Hyal-1	Hyalella azteca	Replicate 1	F102469	870	617.364	2	1232.71	1232.71	0.873683	40.18	794	804	R	LFGVTTLDLVR	A		0	2181.97	Hyal-1.5374.5374.2.dta	gi|669222654|emb|CDW56034.1|	gi|669222654|emb|CDW56034.1|
Hyal-1	Hyalella azteca	Replicate 1	F102469	89	412.724	2	823.434	823.43	4.43268	17.15	163	169	K	SSFTRXR	A		1	1676.13	Hyal-1.3942.3942.2.dta	Contig_Gammarus_90_30430_fr3	Contig_Gammarus_90_137335_fr1
Hyal-1	Hyalella azteca	Replicate 1	F102469	9	321.72	2	641.425	641.422	3.65438	47.18	69	74	K	IGIALR	R		0	1128.02	Hyal-1.2360.2360.2.dta	GAP9EXG05FTMCZ_Frame_5	GAP9EXG05FTMCZ_Frame_5
Hyal-1	Hyalella azteca	Replicate 1	F102469	90	412.724	2	823.434	823.43	4.43268	13.73	163	169	K	SSFTRXR	A		1	1678.84	Hyal-1.3950.3950.2.dta	Contig_Gammarus_90_30430_fr3	Contig_Gammarus_90_137335_fr1
Hyal-1	Hyalella azteca	Replicate 1	F102469	900	621.857	2	1241.7	1241.7	1.21286	43.55	159	170	K	ADLINNLGTIAK	S		0	1706.26	Hyal-1.4028.4028.2.dta	gi|443701686|gb|ELU00023.1|	gi|443701686|gb|ELU00023.1|
Hyal-1	Hyalella azteca	Replicate 1	F102469	902	622.829	2	1243.64	1243.64	1.89765	56.83	1060	1070	K	LTQEAVADLER	N		0	1193.62	Hyal-1.2550.2550.2.dta	gi|321476143|gb|EFX87104.1|	gi|321476143|gb|EFX87104.1|
Hyal-1	Hyalella azteca	Replicate 1	F102469	903	622.829	2	1243.64	1243.64	2.09064	56.73	1060	1070	K	LTQEAVADLER	N		0	1189.33	Hyal-1.2537.2537.2.dta	gi|321476143|gb|EFX87104.1|	gi|321476143|gb|EFX87104.1|
Hyal-1	Hyalella azteca	Replicate 1	F102469	906	624.803	2	1247.59	1247.59	-0.662075	29.41	189	200	R	VIGSGCNLDSAR	F	Carbamidomethyl (C) [6]	0	827.678	Hyal-1.1487.1487.2.dta	Contig_Gammarus_90_19552_fr2	Contig_Gammarus_90_19552_fr2
Hyal-1	Hyalella azteca	Replicate 1	F102469	917	419.224	3	1254.65	1254.65	-1.03375	15.97	48	57	R	VRDMIIHESR	I		1	585.909	Hyal-1.854.854.3.dta	isotig24403_Frame_4	Contig_Gammarus_90_47151_fr1
Hyal-1	Hyalella azteca	Replicate 1	F102469	918	419.224	3	1254.65	1254.65	-0.149046	14.16	48	57	R	VRDMIIHESR	I		1	601.546	Hyal-1.891.891.3.dta	isotig24403_Frame_4	Contig_Gammarus_90_47151_fr1
Hyal-1	Hyalella azteca	Replicate 1	F102469	967	635.359	2	1268.7	1268.7	0.664459	81.29	272	282	K	VTETVLAFVYK	A		0	2015.31	Hyal-1.4907.4907.2.dta	Contig_Gammarus_90_13767_fr6	Contig_Gammarus_90_2278_fr6
Hyal-1	Hyalella azteca	Replicate 1	F102469	968	635.359	2	1268.7	1268.7	1.24773	84.47	272	282	K	VTETVLAFVYK	A		0	2016.4	Hyal-1.4910.4910.2.dta	Contig_Gammarus_90_13767_fr6	Contig_Gammarus_90_2278_fr6
Hyal-1	Hyalella azteca	Replicate 1	F102469	993	644.351	2	1286.69	1286.69	1.10439	48.02	345	355	K	HALIIYDDLSK	Q		0	1395.22	Hyal-1.3136.3136.2.dta	Contig_Gammarus_90_16972_fr2	isotig17342_Frame_3
Hyal-1	Hyalella azteca	Replicate 1	F102469	997	644.846	2	1287.68	1287.67	2.56276	61.85	487	497	R	EMQDGILELIK	L		0	2250.33	Hyal-1.5562.5562.2.dta	isotig09924_Frame_1	isotig09924_Frame_1
Hyal-1	Hyalella azteca	Replicate 1	F102469	998	644.846	2	1287.68	1287.67	2.93552	63.79	487	497	R	EMQDGILELIK	L		0	2249.23	Hyal-1.5559.5559.2.dta	isotig09924_Frame_1	isotig09924_Frame_1
Hyal-2	Hyalella azteca	Replicate 2	F102470	10	321.719	2	641.424	641.422	2.90604	47.31	69	74	K	IGIALR	R		0	1207.51	Hyal-2.2566.2566.2.dta	GAP9EXG05FTMCZ_Frame_5	GAP9EXG05FTMCZ_Frame_5
Hyal-2	Hyalella azteca	Replicate 2	F102470	1004	657.864	2	1313.71	1313.71	0.535886	95.93	256	268	K	ILNVMAAADLGAR	E		0	1904.87	Hyal-2.4582.4582.2.dta	Contig_Gammarus_90_22840_fr6	Contig_Gammarus_90_276_fr4
Hyal-2	Hyalella azteca	Replicate 2	F102470	1005	657.864	2	1313.71	1313.71	1.37321	114.76	256	268	K	ILNVMAAADLGAR	E		0	1904.05	Hyal-2.4580.4580.2.dta	Contig_Gammarus_90_22840_fr6	Contig_Gammarus_90_276_fr4
Hyal-2	Hyalella azteca	Replicate 2	F102470	1030	660.356	2	1318.7	1318.7	-0.204747	70.29	298	310	K	VSSTLSGLEGELK	G		0	1617.46	Hyal-2.3759.3759.2.dta	isotig09924_Frame_1	isotig09924_Frame_1
Hyal-2	Hyalella azteca	Replicate 2	F102470	1031	660.356	2	1318.7	1318.7	-0.204747	52.07	298	310	K	VSSTLSGLEGELK	G		0	1616.12	Hyal-2.3755.3755.2.dta	isotig09924_Frame_1	isotig09924_Frame_1
Hyal-2	Hyalella azteca	Replicate 2	F102470	1032	660.821	2	1319.63	1319.63	0.405417	57.86	42	52	K	DIEDMELSIQK	S		0	1842.16	Hyal-2.4403.4403.2.dta	Contig_Gammarus_90_105020_fr5	Contig_Gammarus_90_46083_fr3
Hyal-2	Hyalella azteca	Replicate 2	F102470	1033	660.822	2	1319.63	1319.63	1.32992	55.19	42	52	K	DIEDMELSIQK	S		0	1841.05	Hyal-2.4400.4400.2.dta	Contig_Gammarus_90_105020_fr5	Contig_Gammarus_90_46083_fr3
Hyal-2	Hyalella azteca	Replicate 2	F102470	1034	660.849	2	1319.68	1319.68	0.608479	30.96	301	312	R	GSLDVVINNSFR	A		0	1672.97	Hyal-2.3919.3919.2.dta	contig35840_Frame_1	contig35840_Frame_1
Hyal-2	Hyalella azteca	Replicate 2	F102470	1036	441.195	3	1320.56	1320.56	0.762553	29.47	217	227	K	YSHMMYAFGSK	M		0	1126.19	Hyal-2.2331.2331.3.dta	Contig_Gammarus_90_22840_fr6	Contig_Gammarus_90_276_fr4
Hyal-2	Hyalella azteca	Replicate 2	F102470	1048	331.914	4	1323.63	1323.63	-0.114836	15.28	380	389	K	YMDNIFKEHK	D		1	979.657	Hyal-2.1902.1902.4.dta	Contig_Gammarus_90_48266_fr3	Contig_Gammarus_90_47151_fr1
Hyal-2	Hyalella azteca	Replicate 2	F102470	1050	442.217	3	1323.63	1323.63	-0.0951929	15	380	389	K	YMDNIFKEHK	D		1	974.814	Hyal-2.1888.1888.3.dta	Contig_Gammarus_90_48266_fr3	Contig_Gammarus_90_47151_fr1
Hyal-2	Hyalella azteca	Replicate 2	F102470	1051	662.821	2	1323.63	1323.63	0.10577	38.39	380	389	K	YMDNIFKEHK	D		1	978.316	Hyal-2.1898.1898.2.dta	Contig_Gammarus_90_48266_fr3	Contig_Gammarus_90_47151_fr1
Hyal-2	Hyalella azteca	Replicate 2	F102470	1052	662.822	2	1323.63	1323.63	0.46841	36.89	380	389	K	YMDNIFKEHK	D		1	977.497	Hyal-2.1896.1896.2.dta	Contig_Gammarus_90_48266_fr3	Contig_Gammarus_90_47151_fr1
Hyal-2	Hyalella azteca	Replicate 2	F102470	1059	665.367	2	1328.72	1328.72	0.187399	69.2	344	355	R	NLDLDSIIAEVK	A		0	2485.83	Hyal-2.6211.6211.2.dta	gi|375314779|gb|AFA52006.1|	gi|375314779|gb|AFA52006.1|
Hyal-2	Hyalella azteca	Replicate 2	F102470	1060	665.367	2	1328.72	1328.72	1.01526	70.8	344	355	R	NLDLDSIIAEVK	A		0	2481.48	Hyal-2.6199.6199.2.dta	gi|375314779|gb|AFA52006.1|	gi|375314779|gb|AFA52006.1|
Hyal-2	Hyalella azteca	Replicate 2	F102470	1062	665.862	2	1329.71	1329.71	0.951337	56.51	256	268	K	ILNVMAAADLGAR	E	Oxidation (M) [5]	0	1553.65	Hyal-2.3576.3576.2.dta	Contig_Gammarus_90_22840_fr6	Contig_Gammarus_90_276_fr4
Hyal-2	Hyalella azteca	Replicate 2	F102470	1067	444.582	3	1330.72	1330.72	-0.101448	21.5	65	75	K	TVNIKLPEDFR	S		1	1511.29	Hyal-2.3454.3454.3.dta	GIB53OK02H7O3L_Frame_2	Contig_Gammarus_90_87598_fr2
Hyal-2	Hyalella azteca	Replicate 2	F102470	1068	444.582	3	1330.72	1330.72	0.0338162	19.2	65	75	K	TVNIKLPEDFR	S		1	1508.35	Hyal-2.3446.3446.3.dta	GIB53OK02H7O3L_Frame_2	Contig_Gammarus_90_87598_fr2
Hyal-2	Hyalella azteca	Replicate 2	F102470	1069	666.862	2	1331.71	1331.7	3.46924	21.22	224	235	R	TAEQLRTASDLK	A		1	1401.82	Hyal-2.3136.3136.2.dta	gi|321443604|gb|EFX60146.1|	gi|321443604|gb|EFX60146.1|
Hyal-2	Hyalella azteca	Replicate 2	F102470	1070	666.862	2	1331.71	1331.71	0.703607	29.45	41	51	R	VTEPLRFDDLK	A		1	1404.43	Hyal-2.3144.3144.2.dta	gi|62484806|emb|CAI78901.1|	Contig_Gammarus_90_47151_fr1
Hyal-2	Hyalella azteca	Replicate 2	F102470	1075	667.851	2	1333.69	1333.69	-0.48812	14.08	52	62	R	STEPLRFDELK	E		1	1312.8	Hyal-2.2874.2874.2.dta	GIB53OK01A0S4N_Frame_2	Contig_Gammarus_90_47151_fr1
Hyal-2	Hyalella azteca	Replicate 2	F102470	1088	669.331	2	1336.65	1336.64	1.89804	14.35	104	114	R	QMIELQGTFDR	T		0	938.832	Hyal-2.1782.1782.2.dta	gi|145473827|ref|XP_001462577.1|	gi|145473827|ref|XP_001462577.1|
Hyal-2	Hyalella azteca	Replicate 2	F102470	1098	448.891	3	1343.65	1343.65	-0.135452	29.21	89	98	K	HHWFSLFNTR	Q		0	1531.29	Hyal-2.3511.3511.3.dta	gi|62484806|emb|CAI78901.1|	Contig_Gammarus_90_47151_fr1
Hyal-2	Hyalella azteca	Replicate 2	F102470	1099	448.891	3	1343.65	1343.65	0.0654931	28.14	89	98	K	HHWFSLFNTR	Q		0	1532.4	Hyal-2.3514.3514.3.dta	gi|62484806|emb|CAI78901.1|	Contig_Gammarus_90_47151_fr1
Hyal-2	Hyalella azteca	Replicate 2	F102470	11	321.719	2	641.424	641.422	3.09313	44.59	69	74	K	IGIALR	R		0	1206.21	Hyal-2.2562.2562.2.dta	GAP9EXG05FTMCZ_Frame_5	GAP9EXG05FTMCZ_Frame_5
Hyal-2	Hyalella azteca	Replicate 2	F102470	1100	672.834	2	1343.65	1343.65	0.345327	26.43	89	98	K	HHWFSLFNTR	Q		0	1536.44	Hyal-2.3526.3526.2.dta	gi|62484806|emb|CAI78901.1|	Contig_Gammarus_90_47151_fr1
Hyal-2	Hyalella azteca	Replicate 2	F102470	1101	672.834	2	1343.65	1343.65	0.434636	22.75	89	98	K	HHWFSLFNTR	Q		0	1535.63	Hyal-2.3524.3524.2.dta	gi|62484806|emb|CAI78901.1|	Contig_Gammarus_90_47151_fr1
Hyal-2	Hyalella azteca	Replicate 2	F102470	1143	456.218	3	1365.63	1365.63	-0.0109839	17.39	285	296	R	YGGEFPSRPDNK	V		0	727.782	Hyal-2.1192.1192.3.dta	isotig08848_Frame_5	isotig08849_Frame_5
Hyal-2	Hyalella azteca	Replicate 2	F102470	1145	456.218	3	1365.63	1365.63	0.186727	14.73	285	296	R	YGGEFPSRPDNK	V		0	789.383	Hyal-2.1358.1358.3.dta	isotig08848_Frame_5	isotig08849_Frame_5
Hyal-2	Hyalella azteca	Replicate 2	F102470	1146	456.218	3	1365.63	1365.63	0.67002	21.45	285	296	R	YGGEFPSRPDNK	V		0	725.9	Hyal-2.1187.1187.3.dta	isotig08848_Frame_5	isotig08849_Frame_5
Hyal-2	Hyalella azteca	Replicate 2	F102470	1147	683.824	2	1365.63	1365.63	0.901415	33.05	285	296	R	YGGEFPSRPDNK	V		0	729.195	Hyal-2.1196.1196.2.dta	isotig08848_Frame_5	isotig08849_Frame_5
Hyal-2	Hyalella azteca	Replicate 2	F102470	1148	683.824	2	1365.63	1365.63	1.07716	38.75	285	296	R	YGGEFPSRPDNK	V		0	791.434	Hyal-2.1364.1364.2.dta	isotig08848_Frame_5	isotig08849_Frame_5
Hyal-2	Hyalella azteca	Replicate 2	F102470	1149	683.824	2	1365.63	1365.63	1.51651	35.23	285	296	R	YGGEFPSRPDNK	V		0	730.397	Hyal-2.1199.1199.2.dta	isotig08848_Frame_5	isotig08849_Frame_5
Hyal-2	Hyalella azteca	Replicate 2	F102470	1157	686.365	2	1370.71	1370.72	-0.313705	31.45	198	212	R	GAGQNIIPSSTGAAK	A		0	916.78	Hyal-2.1719.1719.2.dta	gi|190014502|emb|CAQ60115.1|	gi|190014502|emb|CAQ60115.1|
Hyal-2	Hyalella azteca	Replicate 2	F102470	1158	686.365	2	1370.72	1370.72	0.124023	43.43	198	212	R	GAGQNIIPSSTGAAK	A		0	917.867	Hyal-2.1722.1722.2.dta	gi|190014502|emb|CAQ60115.1|	gi|190014502|emb|CAQ60115.1|
Hyal-2	Hyalella azteca	Replicate 2	F102470	1159	457.926	3	1370.76	1370.76	0.0423124	25.34	459	471	K	FDEVVIAAGVVPR	A		0	1112.15	Hyal-2.2290.2290.3.dta	gi|499956866|ref|WP_011637600.1|	gi|499956866|ref|WP_011637600.1|
Hyal-2	Hyalella azteca	Replicate 2	F102470	1160	457.926	3	1370.76	1370.76	0.239284	31.59	459	471	K	FDEVVIAAGVVPR	A		0	1115.15	Hyal-2.2299.2299.3.dta	gi|499956866|ref|WP_011637600.1|	gi|499956866|ref|WP_011637600.1|
Hyal-2	Hyalella azteca	Replicate 2	F102470	1161	686.386	2	1370.76	1370.76	0.550062	31	459	471	K	FDEVVIAAGVVPR	A		0	1112.68	Hyal-2.2292.2292.2.dta	gi|499956866|ref|WP_011637600.1|	gi|499956866|ref|WP_011637600.1|
Hyal-2	Hyalella azteca	Replicate 2	F102470	1169	688.395	2	1374.78	1374.78	-0.25095	56.21	433	443	R	IIVQEIEYLQK	L		0	1712.16	Hyal-2.4032.4032.2.dta	isotig06611_Frame_2	isotig06611_Frame_2
Hyal-2	Hyalella azteca	Replicate 2	F102470	1170	688.396	2	1374.78	1374.78	0.461893	64.31	433	443	R	IIVQEIEYLQK	L		0	1713.27	Hyal-2.4035.4035.2.dta	isotig06611_Frame_2	isotig06611_Frame_2
Hyal-2	Hyalella azteca	Replicate 2	F102470	1196	693.902	2	1385.79	1385.79	1.3256	53.39	195	207	K	SRVESGIEGVLLK	L		1	1827.1	Hyal-2.4360.4360.2.dta	gi|167043412|gb|ABZ08114.1|	gi|167043412|gb|ABZ08114.1|
Hyal-2	Hyalella azteca	Replicate 2	F102470	1197	693.902	2	1385.79	1385.79	1.41219	53.28	195	207	K	SRVESGIEGVLLK	L		1	1825.75	Hyal-2.4356.4356.2.dta	gi|167043412|gb|ABZ08114.1|	gi|167043412|gb|ABZ08114.1|
Hyal-2	Hyalella azteca	Replicate 2	F102470	1209	465.249	3	1392.73	1392.72	0.454505	27.32	278	289	R	TNAENEFVTIKK	D		1	928.091	Hyal-2.1752.1752.3.dta	gi|7331218|gb|AAF60327.1|AF237621_1	gi|7331218|gb|AAF60327.1|AF237621_1
Hyal-2	Hyalella azteca	Replicate 2	F102470	1210	465.249	3	1392.73	1392.72	0.583748	29.41	278	289	R	TNAENEFVTIKK	D		1	929.221	Hyal-2.1755.1755.3.dta	gi|7331218|gb|AAF60327.1|AF237621_1	gi|7331218|gb|AAF60327.1|AF237621_1
Hyal-2	Hyalella azteca	Replicate 2	F102470	1220	698.414	2	1394.81	1394.81	0.652417	52.93	55	67	R	ALNLNPTLAVLEK	L		0	2062.1	Hyal-2.5030.5030.2.dta	Contig_Gammarus_90_20975_fr4	Contig_Gammarus_90_20975_fr4
Hyal-2	Hyalella azteca	Replicate 2	F102470	1221	698.415	2	1394.82	1394.81	1.69915	61.6	55	67	R	ALNLNPTLAVLEK	L		0	2060.79	Hyal-2.5026.5026.2.dta	Contig_Gammarus_90_20975_fr4	Contig_Gammarus_90_20975_fr4
Hyal-2	Hyalella azteca	Replicate 2	F102470	1232	702.336	2	1402.66	1402.65	4.71322	57.94	116	128	R	DAAPLTEVGSQCR	L	Carbamidomethyl (C) [12]	0	1076.61	Hyal-2.2186.2186.2.dta	Contig_Gammarus_90_197005_fr6	Contig_Gammarus_90_14339_fr5
Hyal-2	Hyalella azteca	Replicate 2	F102470	1238	703.394	2	1404.77	1404.78	-1.68852	43.75	19	31	K	VIAYFANVAVNPK	K		0	1753.16	Hyal-2.4150.4150.2.dta	Contig_Gammarus_90_43527_fr5	gi|195979063|gb|ACG63697.1|
Hyal-2	Hyalella azteca	Replicate 2	F102470	1239	703.394	2	1404.77	1404.78	-1.68852	51.51	19	31	K	VIAYFANVAVNPK	K		0	1754.78	Hyal-2.4155.4155.2.dta	Contig_Gammarus_90_43527_fr5	gi|195979063|gb|ACG63697.1|
Hyal-2	Hyalella azteca	Replicate 2	F102470	1240	703.854	2	1405.69	1405.69	3.90485	56.13	287	298	K	TENSICVTQNLK	V	Carbamidomethyl (C) [6]	0	1064.6	Hyal-2.2151.2151.2.dta	Contig_Gammarus_90_6933_fr4	Contig_Gammarus_90_39606_fr3
Hyal-2	Hyalella azteca	Replicate 2	F102470	1241	703.854	2	1405.69	1405.69	4.07559	66.4	287	298	K	TENSICVTQNLK	V	Carbamidomethyl (C) [6]	0	1063.54	Hyal-2.2148.2148.2.dta	Contig_Gammarus_90_6933_fr4	Contig_Gammarus_90_39606_fr3
Hyal-2	Hyalella azteca	Replicate 2	F102470	1242	703.863	2	1405.71	1405.71	1.3374	76.71	16	28	R	GNPTVEVDLYTAK	G		0	1438.44	Hyal-2.3242.3242.2.dta	gi|55491|emb|CAA36605.1|	gi|55491|emb|CAA36605.1|
Hyal-2	Hyalella azteca	Replicate 2	F102470	1243	703.863	2	1405.71	1405.71	1.42277	66.48	16	28	R	GNPTVEVDLYTAK	G		0	1439.8	Hyal-2.3246.3246.2.dta	gi|55491|emb|CAA36605.1|	gi|55491|emb|CAA36605.1|
Hyal-2	Hyalella azteca	Replicate 2	F102470	1246	704.383	2	1406.75	1406.76	-3.0581	17.23	120	131	R	GRMRTFISNLGR	Q		2	1871.45	Hyal-2.4487.4487.2.dta	gi|321460637|gb|EFX71678.1|	gi|321460637|gb|EFX71678.1|
Hyal-2	Hyalella azteca	Replicate 2	F102470	1247	704.384	2	1406.75	1406.76	-2.36146	14.62	120	131	R	GRMRTFISNLGR	Q		2	1872.57	Hyal-2.4490.4490.2.dta	gi|321460637|gb|EFX71678.1|	gi|321460637|gb|EFX71678.1|
Hyal-2	Hyalella azteca	Replicate 2	F102470	1256	705.353	2	1408.69	1408.69	0.505434	86.73	507	518	R	LAVYDELNMDVK	W		0	1846.57	Hyal-2.4416.4416.2.dta	Contig_Gammarus_90_39606_fr3	Contig_Gammarus_90_39606_fr3
Hyal-2	Hyalella azteca	Replicate 2	F102470	1257	705.353	2	1408.69	1408.69	1.01655	56.73	507	518	R	LAVYDELNMDVK	W		0	1844.89	Hyal-2.4411.4411.2.dta	Contig_Gammarus_90_39606_fr3	Contig_Gammarus_90_39606_fr3
Hyal-2	Hyalella azteca	Replicate 2	F102470	1258	705.37	2	1408.73	1408.72	1.49923	56.32	532	543	K	SQDLIEGYLFPK	I		0	2194.82	Hyal-2.5403.5403.2.dta	Contig_Gammarus_90_39606_fr3	Contig_Gammarus_90_39606_fr3
Hyal-2	Hyalella azteca	Replicate 2	F102470	1259	705.37	2	1408.73	1408.72	1.6696	64.26	532	543	K	SQDLIEGYLFPK	I		0	2196.2	Hyal-2.5407.5407.2.dta	Contig_Gammarus_90_39606_fr3	Contig_Gammarus_90_39606_fr3
Hyal-2	Hyalella azteca	Replicate 2	F102470	1267	709.361	2	1416.71	1416.71	0.416459	46.88	417	428	R	VQLDWPSTMNVK	V		0	1854.49	Hyal-2.4439.4439.2.dta	Contig_Gammarus_90_14263_fr4	Contig_Gammarus_90_198177_fr2
Hyal-2	Hyalella azteca	Replicate 2	F102470	1268	709.362	2	1416.71	1416.71	1.1082	39.61	417	428	R	VQLDWPSTMNVK	V		0	1856.15	Hyal-2.4444.4444.2.dta	Contig_Gammarus_90_14263_fr4	Contig_Gammarus_90_198177_fr2
Hyal-2	Hyalella azteca	Replicate 2	F102470	1272	709.859	2	1417.7	1417.7	0.684911	19.01	174	185	K	VIPCFGEQLAER	E	Carbamidomethyl (C) [4]	0	1651.04	Hyal-2.3856.3856.2.dta	isotig00848_Frame_3	Contig_Gammarus_90_168270_fr4
Hyal-2	Hyalella azteca	Replicate 2	F102470	129	431.245	2	860.475	860.479	-4.71249	31.84	189	195	K	IMLLNNK	S	Oxidation (M) [2]	0	1246.64	Hyal-2.2682.2682.2.dta	isotig14279_Frame_6	isotig14279_Frame_6
Hyal-2	Hyalella azteca	Replicate 2	F102470	13	327.204	2	652.394	652.395	-0.870638	18.31	946	950	K	VLFFK	Y		0	1539.68	Hyal-2.3536.3536.2.dta	Contig_Gammarus_90_17046_fr5	Contig_Gammarus_90_276_fr4
Hyal-2	Hyalella azteca	Replicate 2	F102470	130	431.245	2	860.475	860.479	-4.29412	28.77	189	195	K	IMLLNNK	S	Oxidation (M) [2]	0	1247.95	Hyal-2.2686.2686.2.dta	isotig14279_Frame_6	isotig14279_Frame_6
Hyal-2	Hyalella azteca	Replicate 2	F102470	1317	480.61	3	1438.81	1438.8	2.10105	49.14	360	371	R	RHPEYAVSVLLR	L		1	1217.63	Hyal-2.2596.2596.3.dta	gi|1351907|sp|P02769.4|ALBU_BOVIN	gi|1351907|sp|P02769.4|ALBU_BOVIN
Hyal-2	Hyalella azteca	Replicate 2	F102470	1318	480.61	3	1438.81	1438.8	2.41381	58.28	360	371	R	RHPEYAVSVLLR	L		1	1214.55	Hyal-2.2587.2587.3.dta	gi|1351907|sp|P02769.4|ALBU_BOVIN	gi|1351907|sp|P02769.4|ALBU_BOVIN
Hyal-2	Hyalella azteca	Replicate 2	F102470	1319	720.835	2	1439.66	1439.65	1.76154	53.9	323	334	R	SVLTDQSNYEER	F		0	993.885	Hyal-2.1944.1944.2.dta	isotig06611_Frame_2	isotig06611_Frame_2
Hyal-2	Hyalella azteca	Replicate 2	F102470	1320	722.325	2	1442.64	1442.63	0.747244	49.76	286	297	K	YICDNQDTISSK	L	Carbamidomethyl (C) [3]	0	802.736	Hyal-2.1396.1396.2.dta	gi|1351907|sp|P02769.4|ALBU_BOVIN	gi|1351907|sp|P02769.4|ALBU_BOVIN
Hyal-2	Hyalella azteca	Replicate 2	F102470	1321	722.325	2	1442.64	1442.63	0.92747	51.78	286	297	K	YICDNQDTISSK	L	Carbamidomethyl (C) [3]	0	801.343	Hyal-2.1392.1392.2.dta	gi|1351907|sp|P02769.4|ALBU_BOVIN	gi|1351907|sp|P02769.4|ALBU_BOVIN
Hyal-2	Hyalella azteca	Replicate 2	F102470	1327	481.941	3	1442.8	1442.8	1.89909	20.63	726	737	R	LALSTWREPSKR	V		2	901.679	Hyal-2.1675.1675.3.dta	Contig_Gammarus_90_64_fr6	Contig_Gammarus_90_39606_fr3
Hyal-2	Hyalella azteca	Replicate 2	F102470	1329	723.92	2	1445.82	1445.82	0.335449	47.96	9	22	R	LAAILVADVVGYSR	L		0	2140.69	Hyal-2.5251.5251.2.dta	gi|392729934|gb|EIZ87194.1|	gi|392729934|gb|EIZ87194.1|
Hyal-2	Hyalella azteca	Replicate 2	F102470	1337	726.371	2	1450.73	1450.73	0.195764	38.43	298	309	K	YLEVMAHLNFAK	L	Oxidation (M) [5]	0	1746.19	Hyal-2.4130.4130.2.dta	Contig_Gammarus_90_206469_fr3	Contig_Gammarus_90_39606_fr3
Hyal-2	Hyalella azteca	Replicate 2	F102470	1338	484.583	3	1450.73	1450.73	0.301917	17.15	298	309	K	YLEVMAHLNFAK	L	Oxidation (M) [5]	0	1741.23	Hyal-2.4116.4116.3.dta	Contig_Gammarus_90_206469_fr3	Contig_Gammarus_90_39606_fr3
Hyal-2	Hyalella azteca	Replicate 2	F102470	1340	726.372	2	1450.73	1450.73	1.20216	33.85	298	309	K	YLEVMAHLNFAK	L	Oxidation (M) [5]	0	1745.36	Hyal-2.4128.4128.2.dta	Contig_Gammarus_90_206469_fr3	Contig_Gammarus_90_39606_fr3
Hyal-2	Hyalella azteca	Replicate 2	F102470	1341	726.385	2	1450.75	1450.76	-0.692743	83.99	89	101	K	LSGADIETYLLEK	A		0	2222.36	Hyal-2.5480.5480.2.dta	Contig_Gammarus_90_43527_fr5	gi|195979063|gb|ACG63697.1|
Hyal-2	Hyalella azteca	Replicate 2	F102470	1342	726.386	2	1450.76	1450.76	0.823709	76.19	89	101	K	LSGADIETYLLEK	A		0	2223.48	Hyal-2.5483.5483.2.dta	Contig_Gammarus_90_43527_fr5	gi|195979063|gb|ACG63697.1|
Hyal-2	Hyalella azteca	Replicate 2	F102470	1346	728.887	2	1455.76	1455.76	1.4501	70.77	244	259	R	EAGAGALAISVEGPSK	A		0	1410.95	Hyal-2.3163.3163.2.dta	Contig_Gammarus_90_197005_fr6	Contig_Gammarus_90_14339_fr5
Hyal-2	Hyalella azteca	Replicate 2	F102470	1347	728.887	2	1455.76	1455.76	1.6974	76.16	244	259	R	EAGAGALAISVEGPSK	A		0	1409.6	Hyal-2.3159.3159.2.dta	Contig_Gammarus_90_197005_fr6	Contig_Gammarus_90_14339_fr5
Hyal-2	Hyalella azteca	Replicate 2	F102470	1352	729.425	2	1456.84	1456.83	2.30775	45.74	136	148	K	TVLIMELINNVAK	A		0	2757	Hyal-2.6934.6934.2.dta	gi|71370914|gb|AAZ30686.1|	gi|71370914|gb|AAZ30686.1|
Hyal-2	Hyalella azteca	Replicate 2	F102470	1353	729.438	2	1456.86	1456.86	0.490781	71.21	114	127	R	LIGQIVSSITASLR	F		0	2579.9	Hyal-2.6466.6466.2.dta	Contig_Gammarus_90_202705_fr3	Contig_Gammarus_90_202705_fr3
Hyal-2	Hyalella azteca	Replicate 2	F102470	1362	730.904	2	1459.79	1459.79	1.41595	54.73	310	321	K	VDLLNQEIEFLK	V		0	2398.64	Hyal-2.5972.5972.2.dta	gi|403296723|ref|XP_003939247.1|	gi|403296723|ref|XP_003939247.1|
Hyal-2	Hyalella azteca	Replicate 2	F102470	1363	730.905	2	1459.8	1459.79	2.16949	49.9	310	321	K	VDLLNQEIEFLK	V		0	2396.32	Hyal-2.5966.5966.2.dta	gi|403296723|ref|XP_003939247.1|	gi|403296723|ref|XP_003939247.1|
Hyal-2	Hyalella azteca	Replicate 2	F102470	1368	732.357	2	1462.7	1462.7	1.20121	60.06	329	342	R	AIDSMQASLEAEAK	G		0	1391.08	Hyal-2.3104.3104.2.dta	Contig_Gammarus_90_14_fr3	Contig_Gammarus_90_14_fr3
Hyal-2	Hyalella azteca	Replicate 2	F102470	1369	732.357	2	1462.7	1462.7	1.28325	63.46	329	342	R	AIDSMQASLEAEAK	G		0	1392.16	Hyal-2.3107.3107.2.dta	Contig_Gammarus_90_14_fr3	Contig_Gammarus_90_14_fr3
Hyal-2	Hyalella azteca	Replicate 2	F102470	1388	735.903	2	1469.79	1469.79	1.98736	54.59	116	128	K	DLVGQVNPPKFEK	C		1	1357.45	Hyal-2.3004.3004.2.dta	Contig_Gammarus_90_175513_fr3	Contig_Gammarus_90_175513_fr3
Hyal-2	Hyalella azteca	Replicate 2	F102470	1389	735.903	2	1469.79	1469.79	2.15065	39.9	116	128	K	DLVGQVNPPKFEK	C		1	1356.11	Hyal-2.3000.3000.2.dta	Contig_Gammarus_90_175513_fr3	Contig_Gammarus_90_175513_fr3
Hyal-2	Hyalella azteca	Replicate 2	F102470	1390	735.94	2	1469.87	1469.86	1.26202	57.41	255	268	R	ILVLSEMVGAIIGR	Q		0	2993.58	Hyal-2.7535.7535.2.dta	Contig_Gammarus_90_116638_fr6	Contig_Gammarus_90_116638_fr6
Hyal-2	Hyalella azteca	Replicate 2	F102470	1391	735.941	2	1469.87	1469.86	2.26892	56.7	255	268	R	ILVLSEMVGAIIGR	Q		0	2991.82	Hyal-2.7530.7530.2.dta	Contig_Gammarus_90_116638_fr6	Contig_Gammarus_90_116638_fr6
Hyal-2	Hyalella azteca	Replicate 2	F102470	14	327.205	2	652.395	652.395	-0.318825	18.18	946	950	K	VLFFK	Y		0	1538.37	Hyal-2.3532.3532.2.dta	Contig_Gammarus_90_17046_fr5	Contig_Gammarus_90_276_fr4
Hyal-2	Hyalella azteca	Replicate 2	F102470	1411	738.378	2	1474.74	1474.74	0.379728	66.13	212	223	K	WELLQQVDTSTR	T		0	1850.41	Hyal-2.4427.4427.2.dta	gi|7331218|gb|AAF60327.1|AF237621_1	gi|7331218|gb|AAF60327.1|AF237621_1
Hyal-2	Hyalella azteca	Replicate 2	F102470	1412	738.379	2	1474.74	1474.74	0.705208	61.2	212	223	K	WELLQQVDTSTR	T		0	1847.95	Hyal-2.4420.4420.2.dta	gi|7331218|gb|AAF60327.1|AF237621_1	gi|7331218|gb|AAF60327.1|AF237621_1
Hyal-2	Hyalella azteca	Replicate 2	F102470	1413	738.398	2	1474.78	1474.78	1.94131	62.19	200	211	R	FLEQQNQVLQTK	W		0	1195.12	Hyal-2.2530.2530.2.dta	gi|7331218|gb|AAF60327.1|AF237621_1	gi|7331218|gb|AAF60327.1|AF237621_1
Hyal-2	Hyalella azteca	Replicate 2	F102470	1414	738.398	2	1474.78	1474.78	2.19898	60.8	200	211	R	FLEQQNQVLQTK	W		0	1193.76	Hyal-2.2526.2526.2.dta	gi|7331218|gb|AAF60327.1|AF237621_1	gi|7331218|gb|AAF60327.1|AF237621_1
Hyal-2	Hyalella azteca	Replicate 2	F102470	1432	740.402	2	1478.79	1478.79	1.51543	72.82	421	433	K	LGEYGFQNALIVR	Y		0	1986.44	Hyal-2.4815.4815.2.dta	gi|1351907|sp|P02769.4|ALBU_BOVIN	gi|1351907|sp|P02769.4|ALBU_BOVIN
Hyal-2	Hyalella azteca	Replicate 2	F102470	1433	740.403	2	1478.79	1478.79	1.84002	68.35	421	433	K	LGEYGFQNALIVR	Y		0	1985.35	Hyal-2.4812.4812.2.dta	gi|1351907|sp|P02769.4|ALBU_BOVIN	gi|1351907|sp|P02769.4|ALBU_BOVIN
Hyal-2	Hyalella azteca	Replicate 2	F102470	1434	494.268	3	1479.78	1479.78	-0.0702806	40.57	519	531	R	TASIFFNLANNIR	S		0	2358.88	Hyal-2.5863.5863.3.dta	Contig_Gammarus_90_17046_fr6	Contig_Gammarus_90_204070_fr2
Hyal-2	Hyalella azteca	Replicate 2	F102470	1435	494.268	3	1479.78	1479.78	0.0513589	50.7	519	531	R	TASIFFNLANNIR	S		0	2359.99	Hyal-2.5866.5866.3.dta	Contig_Gammarus_90_17046_fr6	Contig_Gammarus_90_204070_fr2
Hyal-2	Hyalella azteca	Replicate 2	F102470	1436	494.269	3	1479.78	1479.78	0.416277	48.55	519	531	R	TASIFFNLANNIR	S		0	2285.71	Hyal-2.5658.5658.3.dta	Contig_Gammarus_90_17046_fr6	Contig_Gammarus_90_204070_fr2
Hyal-2	Hyalella azteca	Replicate 2	F102470	1437	494.269	3	1479.78	1479.78	0.61901	56.07	519	531	R	TASIFFNLANNIR	S		0	2287.43	Hyal-2.5663.5663.3.dta	Contig_Gammarus_90_17046_fr6	Contig_Gammarus_90_204070_fr2
Hyal-2	Hyalella azteca	Replicate 2	F102470	1438	740.9	2	1479.78	1479.78	0.93392	52.44	519	531	R	TASIFFNLANNIR	S		0	2351.77	Hyal-2.5843.5843.2.dta	Contig_Gammarus_90_17046_fr6	Contig_Gammarus_90_204070_fr2
Hyal-2	Hyalella azteca	Replicate 2	F102470	1439	740.9	2	1479.79	1479.78	1.25829	58.26	519	531	R	TASIFFNLANNIR	S		0	2275.54	Hyal-2.5629.5629.2.dta	Contig_Gammarus_90_17046_fr6	Contig_Gammarus_90_204070_fr2
Hyal-2	Hyalella azteca	Replicate 2	F102470	144	437.745	2	873.475	873.471	4.22224	19.92	318	324	K	FVLNPER	L		0	1087.3	Hyal-2.2218.2218.2.dta	Contig_Gammarus_90_151_fr6	Contig_Gammarus_90_151_fr6
Hyal-2	Hyalella azteca	Replicate 2	F102470	1440	740.9	2	1479.79	1479.78	1.42048	59.46	519	531	R	TASIFFNLANNIR	S		0	2276.95	Hyal-2.5633.5633.2.dta	Contig_Gammarus_90_17046_fr6	Contig_Gammarus_90_204070_fr2
Hyal-2	Hyalella azteca	Replicate 2	F102470	1441	740.9	2	1479.79	1479.78	2.00164	54.88	519	531	R	TASIFFNLANNIR	S		0	2352.59	Hyal-2.5845.5845.2.dta	Contig_Gammarus_90_17046_fr6	Contig_Gammarus_90_204070_fr2
Hyal-2	Hyalella azteca	Replicate 2	F102470	1456	496.249	3	1485.73	1485.73	0.056538	34.31	451	463	R	IAQGMMDAMHLLR	A		0	1867.02	Hyal-2.4475.4475.3.dta	Contig_Gammarus_90_17046_fr6	Contig_Gammarus_90_204070_fr2
Hyal-2	Hyalella azteca	Replicate 2	F102470	1457	496.249	3	1485.73	1485.73	0.177691	26.89	451	463	R	IAQGMMDAMHLLR	A		0	1865.94	Hyal-2.4472.4472.3.dta	Contig_Gammarus_90_17046_fr6	Contig_Gammarus_90_204070_fr2
Hyal-2	Hyalella azteca	Replicate 2	F102470	1458	743.871	2	1485.73	1485.73	1.00288	47.97	451	463	R	IAQGMMDAMHLLR	A		0	1871.18	Hyal-2.4486.4486.2.dta	Contig_Gammarus_90_17046_fr6	Contig_Gammarus_90_204070_fr2
Hyal-2	Hyalella azteca	Replicate 2	F102470	1459	743.871	2	1485.73	1485.73	1.24518	69.33	451	463	R	IAQGMMDAMHLLR	A		0	1870.05	Hyal-2.4483.4483.2.dta	Contig_Gammarus_90_17046_fr6	Contig_Gammarus_90_204070_fr2
Hyal-2	Hyalella azteca	Replicate 2	F102470	146	438.74	2	875.466	875.465	1.03031	15.85	1681	1687	R	SDVRXIR	S		1	1843.8	Hyal-2.4408.4408.2.dta	Contig_Gammarus_90_4071_fr2	Contig_Gammarus_90_4071_fr2
Hyal-2	Hyalella azteca	Replicate 2	F102470	1461	744.355	2	1486.7	1486.69	1.44482	28	36	48	R	TTPSYVAFTDTER	L		0	1406.86	Hyal-2.3151.3151.2.dta	gi|669222654|emb|CDW56034.1|	gi|669222654|emb|CDW56034.1|
Hyal-2	Hyalella azteca	Replicate 2	F102470	1462	744.355	2	1486.7	1486.69	1.52553	33.14	36	48	R	TTPSYVAFTDTER	L		0	1408.54	Hyal-2.3156.3156.2.dta	gi|669222654|emb|CDW56034.1|	gi|669222654|emb|CDW56034.1|
Hyal-2	Hyalella azteca	Replicate 2	F102470	1463	497.923	3	1490.75	1490.75	0.120745	42.05	135	147	R	KIDNDLEGHPTPR	L		1	596.998	Hyal-2.869.869.3.dta	Contig_Gammarus_90_14580_fr6	Contig_Gammarus_90_14580_fr6
Hyal-2	Hyalella azteca	Replicate 2	F102470	1464	497.924	3	1490.75	1490.75	0.724469	18.63	135	147	R	KIDNDLEGHPTPR	L		1	594.378	Hyal-2.863.863.3.dta	Contig_Gammarus_90_14580_fr6	Contig_Gammarus_90_14580_fr6
Hyal-2	Hyalella azteca	Replicate 2	F102470	148	441.742	2	881.469	881.468	0.907577	47.02	6	13	K	MGAISYLK	L		0	1223.11	Hyal-2.2612.2612.2.dta	GIB53OK02HWP98_Frame_6	GIB53OK02HWP98_Frame_6
Hyal-2	Hyalella azteca	Replicate 2	F102470	149	441.743	2	881.471	881.468	2.90425	43.54	6	13	K	MGAISYLK	L		0	1221.75	Hyal-2.2608.2608.2.dta	GIB53OK02HWP98_Frame_6	GIB53OK02HWP98_Frame_6
Hyal-2	Hyalella azteca	Replicate 2	F102470	1494	751.321	2	1500.63	1500.62	2.72287	59.85	527	539	K	VAMDCTEVDNGYK	V	Carbamidomethyl (C) [5]	0	1005.13	Hyal-2.1976.1976.2.dta	Contig_Gammarus_90_30701_fr6	Contig_Gammarus_90_30701_fr6
Hyal-2	Hyalella azteca	Replicate 2	F102470	1498	501.267	3	1500.78	1500.78	0.207226	33.13	26	39	R	VVPSLSAEDTLSQR	L		0	1416.23	Hyal-2.3178.3178.3.dta	Contig_Gammarus_90_6933_fr4	Contig_Gammarus_90_39606_fr3
Hyal-2	Hyalella azteca	Replicate 2	F102470	1499	501.267	3	1500.78	1500.78	0.347153	32.7	26	39	R	VVPSLSAEDTLSQR	L		0	1417.93	Hyal-2.3183.3183.3.dta	Contig_Gammarus_90_6933_fr4	Contig_Gammarus_90_39606_fr3
Hyal-2	Hyalella azteca	Replicate 2	F102470	15	342.21	2	682.405	682.405	-1.01406	20.2	235	239	R	IFYLK	N		0	1297.69	Hyal-2.2832.2832.2.dta	isotig20812_Frame_5	Contig_Gammarus_90_47011_fr5
Hyal-2	Hyalella azteca	Replicate 2	F102470	1500	751.398	2	1500.78	1500.78	1.56386	68.38	26	39	R	VVPSLSAEDTLSQR	L		0	1410.69	Hyal-2.3162.3162.2.dta	Contig_Gammarus_90_6933_fr4	Contig_Gammarus_90_39606_fr3
Hyal-2	Hyalella azteca	Replicate 2	F102470	1501	751.398	2	1500.78	1500.78	1.97697	66.09	26	39	R	VVPSLSAEDTLSQR	L		0	1409.86	Hyal-2.3160.3160.2.dta	Contig_Gammarus_90_6933_fr4	Contig_Gammarus_90_39606_fr3
Hyal-2	Hyalella azteca	Replicate 2	F102470	1502	501.287	3	1500.84	1500.84	0.281176	26.2	387	399	R	LSIKDSLEEQLVK	A		1	1681.16	Hyal-2.3943.3943.3.dta	Contig_Gammarus_90_151_fr6	Contig_Gammarus_90_151_fr6
Hyal-2	Hyalella azteca	Replicate 2	F102470	1503	751.428	2	1500.84	1500.84	0.598332	60.01	387	399	R	LSIKDSLEEQLVK	A		1	1680.9	Hyal-2.3942.3942.2.dta	Contig_Gammarus_90_151_fr6	Contig_Gammarus_90_151_fr6
Hyal-2	Hyalella azteca	Replicate 2	F102470	1504	501.288	3	1500.84	1500.84	1.08073	33.69	387	399	R	LSIKDSLEEQLVK	A		1	1682.28	Hyal-2.3946.3946.3.dta	Contig_Gammarus_90_151_fr6	Contig_Gammarus_90_151_fr6
Hyal-2	Hyalella azteca	Replicate 2	F102470	1505	751.429	2	1500.84	1500.84	1.82431	55.46	387	399	R	LSIKDSLEEQLVK	A		1	1682.54	Hyal-2.3947.3947.2.dta	Contig_Gammarus_90_151_fr6	Contig_Gammarus_90_151_fr6
Hyal-2	Hyalella azteca	Replicate 2	F102470	1506	501.581	3	1501.72	1501.72	0.236396	19.28	451	463	R	IAQGMMDAMHLLR	A	Oxidation (M) [6]	0	1602.16	Hyal-2.3714.3714.3.dta	Contig_Gammarus_90_17046_fr6	Contig_Gammarus_90_204070_fr2
Hyal-2	Hyalella azteca	Replicate 2	F102470	1507	501.581	3	1501.72	1501.72	0.356258	15.34	451	463	R	IAQGMMDAMHLLR	A	Oxidation (M) [6]	0	1601.32	Hyal-2.3712.3712.3.dta	Contig_Gammarus_90_17046_fr6	Contig_Gammarus_90_204070_fr2
Hyal-2	Hyalella azteca	Replicate 2	F102470	1515	503.24	3	1506.7	1506.7	-0.880069	32.66	336	348	K	EGDRFLQAANACR	Y	Carbamidomethyl (C) [12]	1	951.621	Hyal-2.1819.1819.3.dta	isotig09924_Frame_1	isotig09924_Frame_1
Hyal-2	Hyalella azteca	Replicate 2	F102470	1516	503.241	3	1506.7	1506.7	1.48935	50.03	336	348	K	EGDRFLQAANACR	Y	Carbamidomethyl (C) [12]	1	953.023	Hyal-2.1823.1823.3.dta	isotig09924_Frame_1	isotig09924_Frame_1
Hyal-2	Hyalella azteca	Replicate 2	F102470	1517	754.359	2	1506.7	1506.7	2.6349	34.83	336	348	K	EGDRFLQAANACR	Y	Carbamidomethyl (C) [12]	1	955.497	Hyal-2.1830.1830.2.dta	isotig09924_Frame_1	isotig09924_Frame_1
Hyal-2	Hyalella azteca	Replicate 2	F102470	1518	754.359	2	1506.7	1506.7	2.71454	43.92	336	348	K	EGDRFLQAANACR	Y	Carbamidomethyl (C) [12]	1	954.675	Hyal-2.1828.1828.2.dta	isotig09924_Frame_1	isotig09924_Frame_1
Hyal-2	Hyalella azteca	Replicate 2	F102470	1534	757.386	2	1512.76	1512.76	0.287554	90.55	47	59	R	VTANDQLYALYSR	Q		0	1645.16	Hyal-2.3839.3839.2.dta	Contig_Gammarus_90_121081_fr5	Contig_Gammarus_90_121081_fr5
Hyal-2	Hyalella azteca	Replicate 2	F102470	1535	757.387	2	1512.76	1512.76	1.97983	82.86	47	59	R	VTANDQLYALYSR	Q		0	1642.64	Hyal-2.3832.3832.2.dta	Contig_Gammarus_90_121081_fr5	Contig_Gammarus_90_121081_fr5
Hyal-2	Hyalella azteca	Replicate 2	F102470	1536	505.923	3	1514.75	1514.74	3.6805	31.96	86	96	K	IWHHTFYNELR	V		0	1089.24	Hyal-2.2224.2224.3.dta	gi|321477265|gb|EFX88224.1|	gi|321477265|gb|EFX88224.1|
Hyal-2	Hyalella azteca	Replicate 2	F102470	1537	505.923	3	1514.75	1514.74	4.17563	30.31	86	96	K	IWHHTFYNELR	V		0	1090.08	Hyal-2.2226.2226.3.dta	gi|321477265|gb|EFX88224.1|	gi|321477265|gb|EFX88224.1|
Hyal-2	Hyalella azteca	Replicate 2	F102470	1539	506.239	3	1515.7	1515.7	0.124035	25.37	361	373	K	QEYDESGPSIVHR	K		0	855.553	Hyal-2.1543.1543.3.dta	gi|321477265|gb|EFX88224.1|	gi|321477265|gb|EFX88224.1|
Hyal-2	Hyalella azteca	Replicate 2	F102470	154	449.298	2	896.581	896.581	0.260992	53.13	287	294	R	VALIVVQR	N		0	1276.15	Hyal-2.2768.2768.2.dta	Contig_Gammarus_90_37276_fr5	Contig_Gammarus_90_37276_fr5
Hyal-2	Hyalella azteca	Replicate 2	F102470	1544	758.899	2	1515.78	1515.78	1.15122	52.81	131	143	R	DALPIDYKPIEDK	S		0	1483.61	Hyal-2.3374.3374.2.dta	Contig_Gammarus_90_32875_fr1	Contig_Gammarus_90_204070_fr2
Hyal-2	Hyalella azteca	Replicate 2	F102470	1545	758.899	2	1515.78	1515.78	1.38872	47.06	131	143	R	DALPIDYKPIEDK	S		0	1482.28	Hyal-2.3370.3370.2.dta	Contig_Gammarus_90_32875_fr1	Contig_Gammarus_90_204070_fr2
Hyal-2	Hyalella azteca	Replicate 2	F102470	155	449.298	2	896.581	896.581	0.260992	61.34	287	294	R	VALIVVQR	N		0	1273.16	Hyal-2.2759.2759.2.dta	Contig_Gammarus_90_37276_fr5	Contig_Gammarus_90_37276_fr5
Hyal-2	Hyalella azteca	Replicate 2	F102470	156	449.779	2	897.543	897.54	4.08561	37.34	199	206	K	NNVALIVR	R		0	1082.45	Hyal-2.2204.2204.2.dta	Contig_Gammarus_90_22840_fr6	Contig_Gammarus_90_276_fr4
Hyal-2	Hyalella azteca	Replicate 2	F102470	1560	760.907	2	1519.8	1519.8	-2.68061	20.08	224	236	R	TXSLDVPLGLTYR	Q		0	1504.77	Hyal-2.3436.3436.2.dta	Contig_Gammarus_90_205560_fr4	Contig_Gammarus_90_205560_fr4
Hyal-2	Hyalella azteca	Replicate 2	F102470	157	449.779	2	897.543	897.54	4.35301	37.41	199	206	K	NNVALIVR	R		0	1083.76	Hyal-2.2208.2208.2.dta	Contig_Gammarus_90_22840_fr6	Contig_Gammarus_90_276_fr4
Hyal-2	Hyalella azteca	Replicate 2	F102470	16	342.21	2	682.405	682.405	-0.0175849	19.26	674	678	R	IFLXK	G		0	1305.91	Hyal-2.2855.2855.2.dta	Contig_Gammarus_90_199575_fr4	Contig_Gammarus_90_199575_fr4
Hyal-2	Hyalella azteca	Replicate 2	F102470	160	451.226	2	900.437	900.434	3.67712	18.26	336	342	K	EYALSYR	L		0	1045.93	Hyal-2.2096.2096.2.dta	Contig_Gammarus_90_151_fr6	Contig_Gammarus_90_151_fr6
Hyal-2	Hyalella azteca	Replicate 2	F102470	1607	767.877	2	1533.74	1533.73	3.18243	68.74	89	102	R	ITMQEDGSGEVQLK	N		0	1206.67	Hyal-2.2564.2564.2.dta	Contig_Gammarus_90_17046_fr6	Contig_Gammarus_90_204070_fr2
Hyal-2	Hyalella azteca	Replicate 2	F102470	1608	767.877	2	1533.74	1533.73	3.58667	63.55	89	102	R	ITMQEDGSGEVQLK	N		0	1207.96	Hyal-2.2568.2568.2.dta	Contig_Gammarus_90_17046_fr6	Contig_Gammarus_90_204070_fr2
Hyal-2	Hyalella azteca	Replicate 2	F102470	161	451.226	2	900.438	900.434	4.01029	18.37	336	342	K	EYALSYR	L		0	1043.28	Hyal-2.2088.2088.2.dta	Contig_Gammarus_90_151_fr6	Contig_Gammarus_90_151_fr6
Hyal-2	Hyalella azteca	Replicate 2	F102470	1613	768.397	2	1534.78	1534.78	0.826178	49.32	98	111	K	VFFDLTINGEPAGR	I		0	2151.93	Hyal-2.5283.5283.2.dta	gi|159490644|ref|XP_001703283.1|	gi|159490644|ref|XP_001703283.1|
Hyal-2	Hyalella azteca	Replicate 2	F102470	1614	768.397	2	1534.78	1534.78	1.54289	41.89	98	111	K	VFFDLTINGEPAGR	I		0	2140.97	Hyal-2.5252.5252.2.dta	gi|159490644|ref|XP_001703283.1|	gi|159490644|ref|XP_001703283.1|
Hyal-2	Hyalella azteca	Replicate 2	F102470	1627	769.869	2	1537.72	1537.72	2.53687	21.12	652	663	K	QLMEQVAEYQQR	C	Oxidation (M) [3]	0	1217.36	Hyal-2.2595.2595.2.dta	Contig_Gammarus_90_276_fr5	Contig_Gammarus_90_196124_fr3
Hyal-2	Hyalella azteca	Replicate 2	F102470	1628	769.869	2	1537.72	1537.72	2.69295	15.1	652	663	K	QLMEQVAEYQQR	C	Oxidation (M) [3]	0	1218.73	Hyal-2.2599.2599.2.dta	Contig_Gammarus_90_276_fr5	Contig_Gammarus_90_196124_fr3
Hyal-2	Hyalella azteca	Replicate 2	F102470	1630	514.242	3	1539.71	1539.71	0.0331232	16.84	225	236	R	VEELEEELEHER	Q		0	1254.73	Hyal-2.2706.2706.3.dta	Contig_Gammarus_90_105020_fr5	Contig_Gammarus_90_46083_fr3
Hyal-2	Hyalella azteca	Replicate 2	F102470	1631	770.861	2	1539.71	1539.71	1.07618	69.13	225	236	R	VEELEEELEHER	Q		0	1257.47	Hyal-2.2714.2714.2.dta	Contig_Gammarus_90_105020_fr5	Contig_Gammarus_90_46083_fr3
Hyal-2	Hyalella azteca	Replicate 2	F102470	1632	770.861	2	1539.71	1539.71	1.38793	69.14	225	236	R	VEELEEELEHER	Q		0	1256.09	Hyal-2.2710.2710.2.dta	Contig_Gammarus_90_105020_fr5	Contig_Gammarus_90_46083_fr3
Hyal-2	Hyalella azteca	Replicate 2	F102470	1636	771.871	2	1541.73	1541.73	0.64538	69.14	149	161	K	TWETAVNNAAYFR	E		0	1796.98	Hyal-2.4274.4274.2.dta	Contig_Gammarus_90_48484_fr2	Contig_Gammarus_90_47151_fr1
Hyal-2	Hyalella azteca	Replicate 2	F102470	1637	771.872	2	1541.73	1541.73	1.59237	73.3	149	161	K	TWETAVNNAAYFR	E		0	1798.4	Hyal-2.4278.4278.2.dta	Contig_Gammarus_90_48484_fr2	Contig_Gammarus_90_47151_fr1
Hyal-2	Hyalella azteca	Replicate 2	F102470	1642	516.259	3	1545.76	1545.76	-3.79037	14.06	482	495	R	ASLPSCXPAIYPTR	W	Carbamidomethyl (C) [6]	0	1210.45	Hyal-2.2575.2575.3.dta	Contig_Gammarus_90_187507_fr1	Contig_Gammarus_90_187507_fr1
Hyal-2	Hyalella azteca	Replicate 2	F102470	1655	775.873	2	1549.73	1549.73	1.15052	66.07	89	102	R	ITMQEDGSGEVQLK	N	Oxidation (M) [3]	0	867.229	Hyal-2.1576.1576.2.dta	Contig_Gammarus_90_17046_fr6	Contig_Gammarus_90_204070_fr2
Hyal-2	Hyalella azteca	Replicate 2	F102470	1656	775.873	2	1549.73	1549.73	1.55059	74.31	89	102	R	ITMQEDGSGEVQLK	N	Oxidation (M) [3]	0	869.821	Hyal-2.1583.1583.2.dta	Contig_Gammarus_90_17046_fr6	Contig_Gammarus_90_204070_fr2
Hyal-2	Hyalella azteca	Replicate 2	F102470	166	454.267	2	906.519	906.517	2.21397	18.97	43	50	R	NLLSVAYK	N		0	1375.95	Hyal-2.3059.3059.2.dta	gi|66774602|gb|AAY56092.1|	gi|66774602|gb|AAY56092.1|
Hyal-2	Hyalella azteca	Replicate 2	F102470	167	455.728	2	909.441	909.438	3.42189	38.04	201	208	R	IMDTFAGR	C		0	1057.98	Hyal-2.2131.2131.2.dta	Contig_Gammarus_90_17046_fr5	Contig_Gammarus_90_276_fr4
Hyal-2	Hyalella azteca	Replicate 2	F102470	1670	778.368	2	1554.72	1554.72	0.00578882	53.64	14	25	K	TFEEWLLAEMMR	L		0	2982.59	Hyal-2.7506.7506.2.dta	Contig_Gammarus_90_10061_fr6	Contig_Gammarus_90_10061_fr6
Hyal-2	Hyalella azteca	Replicate 2	F102470	1671	778.369	2	1554.72	1554.72	1.49802	58.99	14	25	K	TFEEWLLAEMMR	L		0	2979.69	Hyal-2.7498.7498.2.dta	Contig_Gammarus_90_10061_fr6	Contig_Gammarus_90_10061_fr6
Hyal-2	Hyalella azteca	Replicate 2	F102470	1674	778.879	2	1555.74	1555.74	0.870967	68.33	49	61	K	TWETALNNAAYFR	G		0	2036.09	Hyal-2.4956.4956.2.dta	Contig_Gammarus_90_57175_fr1	Contig_Gammarus_90_47151_fr1
Hyal-2	Hyalella azteca	Replicate 2	F102470	1675	778.879	2	1555.74	1555.74	1.10237	57.58	49	61	K	TWETALNNAAYFR	G		0	1968.16	Hyal-2.4762.4762.2.dta	Contig_Gammarus_90_57175_fr1	Contig_Gammarus_90_47151_fr1
Hyal-2	Hyalella azteca	Replicate 2	F102470	1676	778.879	2	1555.74	1555.74	1.4109	58.68	49	61	K	TWETALNNAAYFR	G		0	1967.05	Hyal-2.4759.4759.2.dta	Contig_Gammarus_90_57175_fr1	Contig_Gammarus_90_47151_fr1
Hyal-2	Hyalella azteca	Replicate 2	F102470	1677	778.88	2	1555.75	1555.74	2.04083	65.47	49	61	K	TWETALNNAAYFR	G		0	2037.21	Hyal-2.4959.4959.2.dta	Contig_Gammarus_90_57175_fr1	Contig_Gammarus_90_47151_fr1
Hyal-2	Hyalella azteca	Replicate 2	F102470	168	455.728	2	909.441	909.438	3.48787	39.21	201	208	R	IMDTFAGR	C		0	1059.06	Hyal-2.2134.2134.2.dta	Contig_Gammarus_90_17046_fr5	Contig_Gammarus_90_276_fr4
Hyal-2	Hyalella azteca	Replicate 2	F102470	1680	779.373	2	1556.73	1556.73	1.10745	43.1	174	187	K	AYTAQMTQTPGNFK	M		0	1160.46	Hyal-2.2430.2430.2.dta	gi|62484806|emb|CAI78901.1|	Contig_Gammarus_90_47151_fr1
Hyal-2	Hyalella azteca	Replicate 2	F102470	1681	779.374	2	1556.73	1556.73	2.59775	45.72	174	187	K	AYTAQMTQTPGNFK	M		0	1162.43	Hyal-2.2436.2436.2.dta	gi|62484806|emb|CAI78901.1|	Contig_Gammarus_90_47151_fr1
Hyal-2	Hyalella azteca	Replicate 2	F102470	1682	780.4	2	1558.79	1558.78	1.23109	82.79	201	214	R	QLEEAESQIGQLSK	L		0	1330.05	Hyal-2.2924.2924.2.dta	Contig_Gammarus_90_195102_fr4	Contig_Gammarus_90_195102_fr4
Hyal-2	Hyalella azteca	Replicate 2	F102470	1683	780.438	2	1558.86	1558.86	0.250824	57.57	60	73	K	IELNTPTVLFGEVK	M		0	2199.83	Hyal-2.5417.5417.2.dta	Contig_Gammarus_90_39606_fr3	Contig_Gammarus_90_39606_fr3
Hyal-2	Hyalella azteca	Replicate 2	F102470	1684	780.438	2	1558.86	1558.86	1.12326	43.04	60	73	K	IELNTPTVLFGEVK	M		0	2198.43	Hyal-2.5413.5413.2.dta	Contig_Gammarus_90_39606_fr3	Contig_Gammarus_90_39606_fr3
Hyal-2	Hyalella azteca	Replicate 2	F102470	1706	784.376	2	1566.74	1566.74	0.935065	82.55	347	359	K	DAFLGSFLYEYSR	R		0	2648.77	Hyal-2.6650.6650.2.dta	gi|1351907|sp|P02769.4|ALBU_BOVIN	gi|1351907|sp|P02769.4|ALBU_BOVIN
Hyal-2	Hyalella azteca	Replicate 2	F102470	171	457.228	2	912.442	912.442	0.257551	31.07	876	882	R	MIYPDFK	M		0	1482.55	Hyal-2.3371.3371.2.dta	gi|195035369|ref|XP_001989150.1|	gi|195035369|ref|XP_001989150.1|
Hyal-2	Hyalella azteca	Replicate 2	F102470	172	457.228	2	912.442	912.442	0.586339	30.97	876	882	R	MIYPDFK	M		0	1480.92	Hyal-2.3366.3366.2.dta	gi|195035369|ref|XP_001989150.1|	gi|195035369|ref|XP_001989150.1|
Hyal-2	Hyalella azteca	Replicate 2	F102470	173	458.238	2	914.461	914.461	0.080922	30.08	117	123	R	HFVDLER	N		0	875.699	Hyal-2.1599.1599.2.dta	Contig_Gammarus_90_3624_fr5	Contig_Gammarus_90_3624_fr5
Hyal-2	Hyalella azteca	Replicate 2	F102470	1733	524.914	3	1571.72	1571.72	0.223322	32.22	635	647	K	YPDHQPMGFPLDR	R		0	1420.94	Hyal-2.3192.3192.3.dta	gi|62484806|emb|CAI78901.1|	Contig_Gammarus_90_47151_fr1
Hyal-2	Hyalella azteca	Replicate 2	F102470	174	458.238	2	914.461	914.461	0.343372	42.86	117	123	R	HFVDLER	N		0	878.449	Hyal-2.1607.1607.2.dta	Contig_Gammarus_90_3624_fr5	Contig_Gammarus_90_3624_fr5
Hyal-2	Hyalella azteca	Replicate 2	F102470	1744	788.385	2	1574.76	1574.75	3.13637	59.6	205	218	R	GEVQPPFSQSNVMR	F		0	1376.19	Hyal-2.3060.3060.2.dta	Contig_Gammarus_90_205560_fr4	Contig_Gammarus_90_205560_fr4
Hyal-2	Hyalella azteca	Replicate 2	F102470	1745	788.386	2	1574.76	1574.75	3.45388	76.28	205	218	R	GEVQPPFSQSNVMR	F		0	1377.28	Hyal-2.3063.3063.2.dta	Contig_Gammarus_90_205560_fr4	Contig_Gammarus_90_205560_fr4
Hyal-2	Hyalella azteca	Replicate 2	F102470	1757	792.88	2	1583.75	1583.74	0.978693	64.82	256	268	R	SIQFVDWCPTGFK	V	Carbamidomethyl (C) [8]	0	2220.66	Hyal-2.5475.5475.2.dta	Contig_Gammarus_90_202705_fr3	Contig_Gammarus_90_202705_fr3
Hyal-2	Hyalella azteca	Replicate 2	F102470	1758	792.881	2	1583.75	1583.74	2.13734	43.57	340	352	K	KAEFVDWCPTGFK	T	Carbamidomethyl (C) [8]	1	2221.8	Hyal-2.5478.5478.2.dta	gi|576693354|gb|EUB56970.1|	gi|576693354|gb|EUB56970.1|
Hyal-2	Hyalella azteca	Replicate 2	F102470	1770	794.436	2	1586.86	1586.86	-0.421588	46.5	142	155	R	TPMTLDELLLINSK	G		0	3104.47	Hyal-2.7813.7813.2.dta	gi|341892950|gb|EGT48885.1|	gi|341892950|gb|EGT48885.1|
Hyal-2	Hyalella azteca	Replicate 2	F102470	1771	529.961	3	1586.86	1586.86	0.721551	29.7	142	155	R	TPMTLDELLLINSK	G		0	3110.79	Hyal-2.7827.7827.3.dta	gi|341892950|gb|EGT48885.1|	gi|341892950|gb|EGT48885.1|
Hyal-2	Hyalella azteca	Replicate 2	F102470	1772	529.961	3	1586.86	1586.86	1.30761	26.86	142	155	R	TPMTLDELLLINSK	G		0	3115.11	Hyal-2.7837.7837.3.dta	gi|341892950|gb|EGT48885.1|	gi|341892950|gb|EGT48885.1|
Hyal-2	Hyalella azteca	Replicate 2	F102470	1773	794.439	2	1586.86	1586.86	2.27556	50.92	142	155	R	TPMTLDELLLINSK	G		0	3106.57	Hyal-2.7818.7818.2.dta	gi|341892950|gb|EGT48885.1|	gi|341892950|gb|EGT48885.1|
Hyal-2	Hyalella azteca	Replicate 2	F102470	178	458.749	2	915.484	915.481	3.05632	18.41	587	594	R	VPDVPSFR	K		0	1027.79	Hyal-2.2042.2042.2.dta	Contig_Gammarus_90_40034_fr6	Contig_Gammarus_90_47151_fr1
Hyal-2	Hyalella azteca	Replicate 2	F102470	179	458.758	2	915.502	915.504	-1.93118	15.37	555	561	K	ISHFRTR	I		1	842.193	Hyal-2.1507.1507.2.dta	Contig_Gammarus_90_108_fr4	Contig_Gammarus_90_108_fr4
Hyal-2	Hyalella azteca	Replicate 2	F102470	1790	795.885	2	1589.76	1589.75	1.84117	78.02	29	42	R	QVTETGVELSNEER	N		0	993.613	Hyal-2.1943.1943.2.dta	gi|66774602|gb|AAY56092.1|	gi|66774602|gb|AAY56092.1|
Hyal-2	Hyalella azteca	Replicate 2	F102470	1791	795.886	2	1589.76	1589.75	2.75955	78.65	29	42	R	QVTETGVELSNEER	N		0	995.013	Hyal-2.1947.1947.2.dta	gi|66774602|gb|AAY56092.1|	gi|66774602|gb|AAY56092.1|
Hyal-2	Hyalella azteca	Replicate 2	F102470	1794	796.382	2	1590.75	1590.75	1.84819	58.49	205	218	R	GEVQPPFSQSNVMR	F	Oxidation (M) [13]	0	1126.45	Hyal-2.2332.2332.2.dta	Contig_Gammarus_90_205560_fr4	Contig_Gammarus_90_205560_fr4
Hyal-2	Hyalella azteca	Replicate 2	F102470	1795	796.382	2	1590.75	1590.75	1.84819	59.02	205	218	R	GEVQPPFSQSNVMR	F	Oxidation (M) [13]	0	1127.81	Hyal-2.2336.2336.2.dta	Contig_Gammarus_90_205560_fr4	Contig_Gammarus_90_205560_fr4
Hyal-2	Hyalella azteca	Replicate 2	F102470	1798	797.37	2	1592.72	1592.72	0.388642	107.84	329	343	K	MAVDSSEAVDEVDVK	A		0	1338.13	Hyal-2.2947.2947.2.dta	Contig_Gammarus_90_71063_fr4	Contig_Gammarus_90_47151_fr1
Hyal-2	Hyalella azteca	Replicate 2	F102470	1799	797.37	2	1592.73	1592.72	0.916041	91.28	329	343	K	MAVDSSEAVDEVDVK	A		0	1341.14	Hyal-2.2956.2956.2.dta	Contig_Gammarus_90_71063_fr4	Contig_Gammarus_90_47151_fr1
Hyal-2	Hyalella azteca	Replicate 2	F102470	1818	799.415	2	1596.82	1596.81	0.782808	30.35	131	144	R	LFDLYQAGSDLSLR	Y		0	2126.28	Hyal-2.5211.5211.2.dta	gi|503110834|ref|WP_013345574.1|	gi|503110834|ref|WP_013345574.1|
Hyal-2	Hyalella azteca	Replicate 2	F102470	1819	799.415	2	1596.82	1596.81	1.02078	19.49	131	144	R	LFDLYQAGSDLSLR	Y		0	2122.63	Hyal-2.5201.5201.2.dta	gi|503110834|ref|WP_013345574.1|	gi|503110834|ref|WP_013345574.1|
Hyal-2	Hyalella azteca	Replicate 2	F102470	182	464.772	2	927.529	927.528	1.79402	16.28	269	276	R	ESIPILEK	V		0	1368.95	Hyal-2.3038.3038.2.dta	Contig_Gammarus_90_22840_fr6	Contig_Gammarus_90_276_fr4
Hyal-2	Hyalella azteca	Replicate 2	F102470	183	464.772	2	927.53	927.528	2.24683	30.65	269	276	R	ESIPILEK	V		0	1370.51	Hyal-2.3043.3043.2.dta	Contig_Gammarus_90_22840_fr6	Contig_Gammarus_90_276_fr4
Hyal-2	Hyalella azteca	Replicate 2	F102470	1833	801.414	2	1600.81	1600.81	0.464139	64.76	87	101	R	AVLVDLEPGTMDSVR	A		0	1901.04	Hyal-2.4571.4571.2.dta	isotig18155_Frame_5	Contig_Gammarus_90_11717_fr4
Hyal-2	Hyalella azteca	Replicate 2	F102470	184	465.231	2	928.447	928.448	-0.171254	19.11	407	413	K	YMNNIFK	S		0	1285.56	Hyal-2.2796.2796.2.dta	isotig08848_Frame_5	isotig08849_Frame_5
Hyal-2	Hyalella azteca	Replicate 2	F102470	1844	535.607	3	1603.8	1603.8	0.609802	32.01	327	339	K	LIDDHFLFKEGDR	F		1	1486.88	Hyal-2.3384.3384.3.dta	isotig09924_Frame_1	isotig09924_Frame_1
Hyal-2	Hyalella azteca	Replicate 2	F102470	1845	535.608	3	1603.8	1603.8	1.18967	32.34	327	339	K	LIDDHFLFKEGDR	F		1	1481.44	Hyal-2.3368.3368.3.dta	isotig09924_Frame_1	isotig09924_Frame_1
Hyal-2	Hyalella azteca	Replicate 2	F102470	1846	535.618	3	1603.83	1603.83	0.0361634	38.78	287	300	R	LHFFMPGFAPLTAR	G		0	2243.23	Hyal-2.5538.5538.3.dta	isotig18155_Frame_5	Contig_Gammarus_90_11717_fr4
Hyal-2	Hyalella azteca	Replicate 2	F102470	1847	535.619	3	1603.84	1603.83	1.06495	38.13	287	300	R	LHFFMPGFAPLTAR	G		0	2246	Hyal-2.5546.5546.3.dta	isotig18155_Frame_5	Contig_Gammarus_90_11717_fr4
Hyal-2	Hyalella azteca	Replicate 2	F102470	185	465.231	2	928.447	928.448	-0.171254	14	407	413	K	YMNNIFK	S		0	1283.96	Hyal-2.2791.2791.2.dta	isotig08848_Frame_5	isotig08849_Frame_5
Hyal-2	Hyalella azteca	Replicate 2	F102470	186	465.724	2	929.433	929.432	1.52459	32.56	380	386	K	YMDNIFK	E		0	1464.7	Hyal-2.3319.3319.2.dta	Contig_Gammarus_90_48266_fr3	Contig_Gammarus_90_47151_fr1
Hyal-2	Hyalella azteca	Replicate 2	F102470	187	465.724	2	929.433	929.432	1.91192	19.94	380	386	K	YMDNIFK	E		0	1463.34	Hyal-2.3315.3315.2.dta	Contig_Gammarus_90_48266_fr3	Contig_Gammarus_90_47151_fr1
Hyal-2	Hyalella azteca	Replicate 2	F102470	190	468.762	2	935.51	935.508	2.11543	23.89	234	241	K	TTISPVYR	G		0	908.501	Hyal-2.1694.1694.2.dta	Contig_Gammarus_90_151_fr6	Contig_Gammarus_90_151_fr6
Hyal-2	Hyalella azteca	Replicate 2	F102470	191	468.762	2	935.51	935.508	2.17957	36.74	234	241	K	TTISPVYR	G		0	909.795	Hyal-2.1698.1698.2.dta	Contig_Gammarus_90_151_fr6	Contig_Gammarus_90_151_fr6
Hyal-2	Hyalella azteca	Replicate 2	F102470	1971	539.978	3	1616.91	1616.91	-0.572078	17.46	2	16	M	VDAAVLEKLEAGFKK	L		2	1766.28	Hyal-2.4188.4188.3.dta	gi|99867354|gb|ABF68036.1|	gi|99867354|gb|ABF68036.1|
Hyal-2	Hyalella azteca	Replicate 2	F102470	1972	539.979	3	1616.91	1616.91	0.448385	18.14	2	16	M	VDAAVLEKLEAGFKK	L		2	1763.46	Hyal-2.4180.4180.3.dta	gi|99867354|gb|ABF68036.1|	gi|99867354|gb|ABF68036.1|
Hyal-2	Hyalella azteca	Replicate 2	F102470	1980	812.458	2	1622.9	1622.9	0.876826	35.46	173	188	R	TGAIVDVPVGEQILGR	V		0	2034.67	Hyal-2.4952.4952.2.dta	Contig_Gammarus_90_116507_fr5	isotig17342_Frame_3
Hyal-2	Hyalella azteca	Replicate 2	F102470	2000	543.318	3	1626.93	1626.93	0.606664	14.84	36	49	R	KKLEGQNVTLLQEK	N		2	806.999	Hyal-2.1408.1408.3.dta	GIB53OK01DF81U_Frame_1	GIB53OK01DF81U_Frame_1
Hyal-2	Hyalella azteca	Replicate 2	F102470	2001	814.912	2	1627.81	1627.81	2.53716	54.62	654	668	K	LAEEESTPQTPSAIR	L		0	1017.13	Hyal-2.2011.2011.2.dta	Contig_Gammarus_90_64_fr6	Contig_Gammarus_90_39606_fr3
Hyal-2	Hyalella azteca	Replicate 2	F102470	2002	814.912	2	1627.81	1627.81	3.12691	50.6	654	668	K	LAEEESTPQTPSAIR	L		0	1018.26	Hyal-2.2014.2014.2.dta	Contig_Gammarus_90_64_fr6	Contig_Gammarus_90_39606_fr3
Hyal-2	Hyalella azteca	Replicate 2	F102470	2009	544.29	3	1629.85	1629.85	0.410468	25.46	139	154	R	HYGGLTGLNKAETAAK	H		1	758.83	Hyal-2.1276.1276.3.dta	Contig_Gammarus_90_126155_fr2	Contig_Gammarus_90_126155_fr2
Hyal-2	Hyalella azteca	Replicate 2	F102470	201	472.769	2	943.524	943.524	0.203492	51.23	21	29	R	AGLQFPVGR	I		0	1418.2	Hyal-2.3184.3184.2.dta	gi|443683123|gb|ELT87491.1|	gi|443683123|gb|ELT87491.1|
Hyal-2	Hyalella azteca	Replicate 2	F102470	2010	544.291	3	1629.85	1629.85	1.86459	28.47	139	154	R	HYGGLTGLNKAETAAK	H		1	760.109	Hyal-2.1279.1279.3.dta	Contig_Gammarus_90_126155_fr2	Contig_Gammarus_90_126155_fr2
Hyal-2	Hyalella azteca	Replicate 2	F102470	2015	818.895	2	1635.77	1635.77	0.611943	57.19	223	236	K	AAYEENLEQLDSVR	R		0	1598.28	Hyal-2.3703.3703.2.dta	Contig_Gammarus_90_14_fr3	Contig_Gammarus_90_14_fr3
Hyal-2	Hyalella azteca	Replicate 2	F102470	2016	818.895	2	1635.78	1635.77	1.44335	87.17	223	236	K	AAYEENLEQLDSVR	R		0	1599.95	Hyal-2.3708.3708.2.dta	Contig_Gammarus_90_14_fr3	Contig_Gammarus_90_14_fr3
Hyal-2	Hyalella azteca	Replicate 2	F102470	202	472.769	2	943.524	943.524	0.330675	55.05	21	29	R	AGLQFPVGR	I		0	1422.35	Hyal-2.3196.3196.2.dta	gi|443683123|gb|ELT87491.1|	gi|443683123|gb|ELT87491.1|
Hyal-2	Hyalella azteca	Replicate 2	F102470	2023	546.958	3	1637.85	1637.85	0.563543	39.61	186	199	K	SLNNQFASFIDKVR	F		1	1958.34	Hyal-2.4734.4734.3.dta	gi|7331218|gb|AAF60327.1|AF237621_1	gi|7331218|gb|AAF60327.1|AF237621_1
Hyal-2	Hyalella azteca	Replicate 2	F102470	2024	546.958	3	1637.85	1637.85	0.691759	33.71	186	199	K	SLNNQFASFIDKVR	F		1	1961.11	Hyal-2.4742.4742.3.dta	gi|7331218|gb|AAF60327.1|AF237621_1	gi|7331218|gb|AAF60327.1|AF237621_1
Hyal-2	Hyalella azteca	Replicate 2	F102470	2028	547.318	3	1638.93	1638.93	0.903638	33.8	437	451	R	KVPQVSTPTLVEVSR	S		1	1318.63	Hyal-2.2891.2891.3.dta	gi|1351907|sp|P02769.4|ALBU_BOVIN	gi|1351907|sp|P02769.4|ALBU_BOVIN
Hyal-2	Hyalella azteca	Replicate 2	F102470	2029	547.318	3	1638.93	1638.93	1.36125	40.18	437	451	R	KVPQVSTPTLVEVSR	S		1	1321.65	Hyal-2.2900.2900.3.dta	gi|1351907|sp|P02769.4|ALBU_BOVIN	gi|1351907|sp|P02769.4|ALBU_BOVIN
Hyal-2	Hyalella azteca	Replicate 2	F102470	2038	821.439	2	1640.86	1640.86	0.891605	73.67	1880	1894	R	QIEEAEEIAALNLAK	F		0	1958.91	Hyal-2.4736.4736.2.dta	gi|321476143|gb|EFX87104.1|	gi|321476143|gb|EFX87104.1|
Hyal-2	Hyalella azteca	Replicate 2	F102470	2039	821.44	2	1640.86	1640.86	1.5498	71.1	1880	1894	R	QIEEAEEIAALNLAK	F		0	1960.01	Hyal-2.4739.4739.2.dta	gi|321476143|gb|EFX87104.1|	gi|321476143|gb|EFX87104.1|
Hyal-2	Hyalella azteca	Replicate 2	F102470	2040	821.47	2	1640.93	1640.92	1.45833	34.88	347	360	R	LQSEVEILIIDLEK	A		0	2874.1	Hyal-2.7240.7240.2.dta	gi|242023873|ref|XP_002432355.1|	gi|242023873|ref|XP_002432355.1|
Hyal-2	Hyalella azteca	Replicate 2	F102470	207	477.305	2	952.596	952.596	0.440901	18.37	98	106	R	LLLPGELAK	H		0	1607.74	Hyal-2.3730.3730.2.dta	gi|443696762|gb|ELT97388.1|	gi|443696762|gb|ELT97388.1|
Hyal-2	Hyalella azteca	Replicate 2	F102470	208	477.752	2	953.489	953.489	0.237024	34.75	185	192	R	DLTAYLMK	I		0	1923.21	Hyal-2.4634.4634.2.dta	gi|3907620|gb|AAC78681.1|	gi|3907620|gb|AAC78681.1|
Hyal-2	Hyalella azteca	Replicate 2	F102470	209	477.752	2	953.49	953.489	0.425805	39.18	185	192	R	DLTAYLMK	I		0	1924.83	Hyal-2.4639.4639.2.dta	gi|3907620|gb|AAC78681.1|	gi|3907620|gb|AAC78681.1|
Hyal-2	Hyalella azteca	Replicate 2	F102470	210	477.77	2	953.526	953.529	-3.57199	16.88	1973	1980	R	QVQPVDIR	D		0	3431.02	Hyal-2.8497.8497.2.dta	gi|321474128|gb|EFX85094.1|	gi|321474128|gb|EFX85094.1|
Hyal-2	Hyalella azteca	Replicate 2	F102470	2126	550.608	3	1648.8	1648.8	1.82982	21.02	30	44	K	TMEEVKDESGNVIAK	V		1	905.669	Hyal-2.1686.1686.3.dta	GIAFTRM01C7YOJ_Frame_5	Contig_Gammarus_90_196124_fr3
Hyal-2	Hyalella azteca	Replicate 2	F102470	213	478.719	2	955.423	955.422	0.552635	23.76	95	102	R	AMGYPFDR	R		0	1293.31	Hyal-2.2819.2819.2.dta	GAP9EXG06G22CP_Frame_4	Contig_Gammarus_90_186201_fr3
Hyal-2	Hyalella azteca	Replicate 2	F102470	214	478.719	2	955.423	955.422	0.803833	25.76	95	102	R	AMGYPFDR	R		0	1294.34	Hyal-2.2822.2822.2.dta	GAP9EXG06G22CP_Frame_4	Contig_Gammarus_90_186201_fr3
Hyal-2	Hyalella azteca	Replicate 2	F102470	2141	826.934	2	1651.85	1651.85	3.85023	14.51	170	183	R	SGRXAILGPSHCRR	F	Carbamidomethyl (C) [12]	2	1864.54	Hyal-2.4468.4468.2.dta	Contig_Gammarus_90_42023_fr5	Contig_Gammarus_90_47151_fr1
Hyal-2	Hyalella azteca	Replicate 2	F102470	215	479.291	2	956.568	956.565	2.37098	27.39	669	677	R	LQAIQGLSK	N		0	1025.4	Hyal-2.2035.2035.2.dta	Contig_Gammarus_90_64_fr6	Contig_Gammarus_90_39606_fr3
Hyal-2	Hyalella azteca	Replicate 2	F102470	216	479.291	2	956.568	956.565	2.55916	34.33	669	677	R	LQAIQGLSK	N		0	1026.74	Hyal-2.2039.2039.2.dta	Contig_Gammarus_90_64_fr6	Contig_Gammarus_90_39606_fr3
Hyal-2	Hyalella azteca	Replicate 2	F102470	2173	553.255	3	1656.74	1656.74	0.424327	28.25	519	530	R	WNCIEMDKFWTK	L	Carbamidomethyl (C) [3]	1	1894.06	Hyal-2.4551.4551.3.dta	gi|62484806|emb|CAI78901.1|	Contig_Gammarus_90_47151_fr1
Hyal-2	Hyalella azteca	Replicate 2	F102470	2174	829.379	2	1656.74	1656.74	0.609026	46.29	519	530	R	WNCIEMDKFWTK	L	Carbamidomethyl (C) [3]	1	1896.55	Hyal-2.4558.4558.2.dta	gi|62484806|emb|CAI78901.1|	Contig_Gammarus_90_47151_fr1
Hyal-2	Hyalella azteca	Replicate 2	F102470	2175	829.379	2	1656.74	1656.74	0.753889	41.17	519	530	R	WNCIEMDKFWTK	L	Carbamidomethyl (C) [3]	1	1895.73	Hyal-2.4556.4556.2.dta	gi|62484806|emb|CAI78901.1|	Contig_Gammarus_90_47151_fr1
Hyal-2	Hyalella azteca	Replicate 2	F102470	2176	553.256	3	1656.75	1656.74	1.42026	24.41	519	530	R	WNCIEMDKFWTK	L	Carbamidomethyl (C) [3]	1	1895.18	Hyal-2.4554.4554.3.dta	gi|62484806|emb|CAI78901.1|	Contig_Gammarus_90_47151_fr1
Hyal-2	Hyalella azteca	Replicate 2	F102470	2183	553.639	3	1657.9	1657.9	-0.107968	18.85	487	500	R	EMQDGILELIKLEK	E		1	2294.48	Hyal-2.5683.5683.3.dta	isotig09924_Frame_1	isotig09924_Frame_1
Hyal-2	Hyalella azteca	Replicate 2	F102470	2184	829.956	2	1657.9	1657.9	0.709936	41.19	487	500	R	EMQDGILELIKLEK	E		1	2304.11	Hyal-2.5710.5710.2.dta	isotig09924_Frame_1	isotig09924_Frame_1
Hyal-2	Hyalella azteca	Replicate 2	F102470	2185	553.64	3	1657.9	1657.9	0.887269	32.54	487	500	R	EMQDGILELIKLEK	E		1	2298.38	Hyal-2.5694.5694.3.dta	isotig09924_Frame_1	isotig09924_Frame_1
Hyal-2	Hyalella azteca	Replicate 2	F102470	2186	829.956	2	1657.9	1657.9	1.37343	49.98	487	500	R	EMQDGILELIKLEK	E		1	2302.4	Hyal-2.5705.5705.2.dta	isotig09924_Frame_1	isotig09924_Frame_1
Hyal-2	Hyalella azteca	Replicate 2	F102470	22	365.229	2	728.442	728.443	-1.01449	31.55	103	108	K	INLLEK	G		0	1155.07	Hyal-2.2414.2414.2.dta	GIAFTRM01DLZ9Q_Frame_5	GIAFTRM01DLZ9Q_Frame_5
Hyal-2	Hyalella azteca	Replicate 2	F102470	2226	835.934	2	1669.85	1669.85	0.966553	50.93	326	339	R	LEEAEQQIEQLNVK	N		0	1478.71	Hyal-2.3360.3360.2.dta	Contig_Gammarus_90_195102_fr4	Contig_Gammarus_90_195102_fr4
Hyal-2	Hyalella azteca	Replicate 2	F102470	2227	835.935	2	1669.85	1669.85	1.40971	53.59	326	339	R	LEEAEQQIEQLNVK	N		0	1479.79	Hyal-2.3363.3363.2.dta	Contig_Gammarus_90_195102_fr4	Contig_Gammarus_90_195102_fr4
Hyal-2	Hyalella azteca	Replicate 2	F102470	2238	558.587	3	1672.74	1672.74	0.77956	14.08	519	530	R	WNCIEMDKFWTK	L	Oxidation (M) [6], Carbamidomethyl (C) [3]	1	1542.45	Hyal-2.3544.3544.3.dta	gi|62484806|emb|CAI78901.1|	Contig_Gammarus_90_47151_fr1
Hyal-2	Hyalella azteca	Replicate 2	F102470	2245	838.476	2	1674.94	1674.94	-0.0668682	75.04	303	317	K	LLLANFLAQTEALMK	G		0	3078.24	Hyal-2.7748.7748.2.dta	Contig_Gammarus_90_19804_fr3	Contig_Gammarus_90_19804_fr3
Hyal-2	Hyalella azteca	Replicate 2	F102470	2246	838.478	2	1674.94	1674.94	1.76007	81.05	303	317	K	LLLANFLAQTEALMK	G		0	3079.72	Hyal-2.7752.7752.2.dta	Contig_Gammarus_90_19804_fr3	Contig_Gammarus_90_19804_fr3
Hyal-2	Hyalella azteca	Replicate 2	F102470	2266	840.924	2	1679.83	1679.83	1.83233	43.61	361	374	K	NSSFFVEWIPNNVK	T		0	2354.3	Hyal-2.5850.5850.2.dta	isotig18155_Frame_5	Contig_Gammarus_90_11717_fr4
Hyal-2	Hyalella azteca	Replicate 2	F102470	2267	840.925	2	1679.83	1679.83	2.48716	35.16	361	374	K	NSSFFVEWIPNNVK	T		0	2350.39	Hyal-2.5839.5839.2.dta	isotig18155_Frame_5	Contig_Gammarus_90_11717_fr4
Hyal-2	Hyalella azteca	Replicate 2	F102470	2278	562.281	3	1683.82	1683.82	0.622394	33.32	1662	1675	R	LASEYREQYGIAER	R		1	979.917	Hyal-2.1903.1903.3.dta	gi|343183153|dbj|BAK61429.1|	gi|343183153|dbj|BAK61429.1|
Hyal-2	Hyalella azteca	Replicate 2	F102470	2279	562.282	3	1683.82	1683.82	0.960909	26.02	1662	1675	R	LASEYREQYGIAER	R		1	982.85	Hyal-2.1912.1912.3.dta	gi|343183153|dbj|BAK61429.1|	gi|343183153|dbj|BAK61429.1|
Hyal-2	Hyalella azteca	Replicate 2	F102470	228	486.717	2	971.42	971.417	2.624	27.39	95	102	R	AMGYPFDR	R	Oxidation (M) [2]	0	1031.11	Hyal-2.2052.2052.2.dta	GAP9EXG06G22CP_Frame_4	Contig_Gammarus_90_186201_fr3
Hyal-2	Hyalella azteca	Replicate 2	F102470	2288	563.278	3	1686.81	1686.81	0.428027	27.66	114	128	R	QRDAAPLTEVGSQCR	L	Carbamidomethyl (C) [14]	1	805.282	Hyal-2.1403.1403.3.dta	Contig_Gammarus_90_197005_fr6	Contig_Gammarus_90_14339_fr5
Hyal-2	Hyalella azteca	Replicate 2	F102470	229	486.717	2	971.42	971.417	2.8093	23.6	95	102	R	AMGYPFDR	R	Oxidation (M) [2]	0	1029.45	Hyal-2.2047.2047.2.dta	GAP9EXG06G22CP_Frame_4	Contig_Gammarus_90_186201_fr3
Hyal-2	Hyalella azteca	Replicate 2	F102470	23	365.229	2	728.443	728.443	-0.492832	35.65	103	108	K	INLLEK	G		0	1149.95	Hyal-2.2400.2400.2.dta	GIAFTRM01DLZ9Q_Frame_5	GIAFTRM01DLZ9Q_Frame_5
Hyal-2	Hyalella azteca	Replicate 2	F102470	2330	425.979	4	1699.89	1699.89	0.745344	40.44	299	312	R	VRELESLLDDEARR	H		2	1355.53	Hyal-2.2998.2998.4.dta	Contig_Gammarus_90_194796_fr2	Contig_Gammarus_90_17207_fr2
Hyal-2	Hyalella azteca	Replicate 2	F102470	2331	567.636	3	1699.89	1699.89	1.1489	45.92	299	312	R	VRELESLLDDEARR	H		2	1350.12	Hyal-2.2982.2982.3.dta	Contig_Gammarus_90_194796_fr2	Contig_Gammarus_90_17207_fr2
Hyal-2	Hyalella azteca	Replicate 2	F102470	2332	567.636	3	1699.89	1699.89	1.1489	43.43	299	312	R	VRELESLLDDEARR	H		2	1349.28	Hyal-2.2980.2980.3.dta	Contig_Gammarus_90_194796_fr2	Contig_Gammarus_90_17207_fr2
Hyal-2	Hyalella azteca	Replicate 2	F102470	2338	568.297	3	1701.87	1701.87	1.07176	25.59	377	389	R	LHKYMDNIFKEHK	D		2	788.229	Hyal-2.1355.1355.3.dta	Contig_Gammarus_90_48266_fr3	Contig_Gammarus_90_47151_fr1
Hyal-2	Hyalella azteca	Replicate 2	F102470	2339	568.297	3	1701.87	1701.87	1.17753	32.14	377	389	R	LHKYMDNIFKEHK	D		2	790.803	Hyal-2.1362.1362.3.dta	Contig_Gammarus_90_48266_fr3	Contig_Gammarus_90_47151_fr1
Hyal-2	Hyalella azteca	Replicate 2	F102470	2347	569.261	3	1704.76	1704.76	0.655811	28.2	459	474	R	GEHTEAEGGVYDISNK	R		0	812.138	Hyal-2.1422.1422.3.dta	isotig09924_Frame_1	isotig09924_Frame_1
Hyal-2	Hyalella azteca	Replicate 2	F102470	2348	569.261	3	1704.76	1704.76	0.866985	30.82	459	474	R	GEHTEAEGGVYDISNK	R		0	810.988	Hyal-2.1419.1419.3.dta	isotig09924_Frame_1	isotig09924_Frame_1
Hyal-2	Hyalella azteca	Replicate 2	F102470	2364	570.302	3	1707.88	1707.88	3.37026	30.86	202	218	K	TAVAGIDTEHSVNLPGK	L		0	1220.12	Hyal-2.2603.2603.3.dta	Contig_Gammarus_90_151_fr6	Contig_Gammarus_90_151_fr6
Hyal-2	Hyalella azteca	Replicate 2	F102470	2365	570.302	3	1707.89	1707.88	3.47566	32.66	202	218	K	TAVAGIDTEHSVNLPGK	L		0	1221.18	Hyal-2.2606.2606.3.dta	Contig_Gammarus_90_151_fr6	Contig_Gammarus_90_151_fr6
Hyal-2	Hyalella azteca	Replicate 2	F102470	2380	856.937	2	1711.86	1711.86	0.538012	30.75	238	251	K	GELFFWAHHQLTAR	F		0	1646.57	Hyal-2.3843.3843.2.dta	isotig08848_Frame_5	isotig08849_Frame_5
Hyal-2	Hyalella azteca	Replicate 2	F102470	2381	571.627	3	1711.86	1711.86	1.06609	38.92	238	251	K	GELFFWAHHQLTAR	F		0	1638.28	Hyal-2.3819.3819.3.dta	isotig08848_Frame_5	isotig08849_Frame_5
Hyal-2	Hyalella azteca	Replicate 2	F102470	2382	571.627	3	1711.86	1711.86	1.27639	40.72	238	251	K	GELFFWAHHQLTAR	F		0	1639.4	Hyal-2.3822.3822.3.dta	isotig08848_Frame_5	isotig08849_Frame_5
Hyal-2	Hyalella azteca	Replicate 2	F102470	24	365.23	2	728.446	728.443	4.28448	39.64	103	108	K	INLLEK	G		0	1081.98	Hyal-2.2202.2202.2.dta	GIAFTRM01DLZ9Q_Frame_5	GIAFTRM01DLZ9Q_Frame_5
Hyal-2	Hyalella azteca	Replicate 2	F102470	2415	573.604	3	1717.79	1717.79	0.810926	22.64	363	375	K	TFLVWCNEEDHLR	I	Carbamidomethyl (C) [6]	0	1740.67	Hyal-2.4114.4114.3.dta	isotig09924_Frame_1	isotig09924_Frame_1
Hyal-2	Hyalella azteca	Replicate 2	F102470	2416	859.902	2	1717.79	1717.79	1.16953	48.73	363	375	K	TFLVWCNEEDHLR	I	Carbamidomethyl (C) [6]	0	1743.98	Hyal-2.4124.4124.2.dta	isotig09924_Frame_1	isotig09924_Frame_1
Hyal-2	Hyalella azteca	Replicate 2	F102470	2417	573.604	3	1717.79	1717.79	1.33486	30.57	363	375	K	TFLVWCNEEDHLR	I	Carbamidomethyl (C) [6]	0	1742.05	Hyal-2.4118.4118.3.dta	isotig09924_Frame_1	isotig09924_Frame_1
Hyal-2	Hyalella azteca	Replicate 2	F102470	2418	859.903	2	1717.79	1717.79	1.53046	64.98	363	375	K	TFLVWCNEEDHLR	I	Carbamidomethyl (C) [6]	0	1745.09	Hyal-2.4127.4127.2.dta	isotig09924_Frame_1	isotig09924_Frame_1
Hyal-2	Hyalella azteca	Replicate 2	F102470	2426	575.617	3	1723.83	1723.83	1.31162	19.69	469	482	R	MPCTEDYLSLILNR	L	Carbamidomethyl (C) [3]	0	2591.57	Hyal-2.6496.6496.3.dta	gi|1351907|sp|P02769.4|ALBU_BOVIN	gi|1351907|sp|P02769.4|ALBU_BOVIN
Hyal-2	Hyalella azteca	Replicate 2	F102470	245	495.293	2	988.571	988.571	0.597833	25.88	190	197	K	VFLENVIR	D		0	1689.89	Hyal-2.3968.3968.2.dta	gi|443683123|gb|ELT87491.1|	gi|443683123|gb|ELT87491.1|
Hyal-2	Hyalella azteca	Replicate 2	F102470	2455	578.304	3	1731.89	1731.89	0.754089	36.32	6	21	R	KGYAQSAVSQPAQIER	Y		1	811.278	Hyal-2.1420.1420.3.dta	isotig22222_Frame_5	isotig22222_Frame_5
Hyal-2	Hyalella azteca	Replicate 2	F102470	2456	578.305	3	1731.89	1731.89	1.08321	33.25	6	21	R	KGYAQSAVSQPAQIER	Y		1	812.423	Hyal-2.1423.1423.3.dta	isotig22222_Frame_5	isotig22222_Frame_5
Hyal-2	Hyalella azteca	Replicate 2	F102470	2459	578.668	3	1732.98	1732.98	-0.217544	46.8	252	266	K	LSMLIGEIFPYPLLK	T		0	3032.7	Hyal-2.7636.7636.3.dta	Contig_Gammarus_90_169586_fr1	Contig_Gammarus_90_169586_fr1
Hyal-2	Hyalella azteca	Replicate 2	F102470	2460	867.499	2	1732.98	1732.98	0.0859789	58	252	266	K	LSMLIGEIFPYPLLK	T		0	3029.12	Hyal-2.7626.7626.2.dta	Contig_Gammarus_90_169586_fr1	Contig_Gammarus_90_169586_fr1
Hyal-2	Hyalella azteca	Replicate 2	F102470	2461	578.669	3	1732.98	1732.98	0.42297	19.92	252	266	K	LSMLIGEIFPYPLLK	T		0	3033.62	Hyal-2.7638.7638.3.dta	Contig_Gammarus_90_169586_fr1	Contig_Gammarus_90_169586_fr1
Hyal-2	Hyalella azteca	Replicate 2	F102470	2462	867.5	2	1732.98	1732.98	0.570692	55.16	252	266	K	LSMLIGEIFPYPLLK	T		0	3027.94	Hyal-2.7623.7623.2.dta	Contig_Gammarus_90_169586_fr1	Contig_Gammarus_90_169586_fr1
Hyal-2	Hyalella azteca	Replicate 2	F102470	2473	580.301	3	1737.88	1737.88	0.302092	17.92	330	345	K	FEAIGVNQHEPALSAR	W		0	1243.19	Hyal-2.2672.2672.3.dta	Contig_Gammarus_90_19261_fr6	Contig_Gammarus_90_19261_fr6
Hyal-2	Hyalella azteca	Replicate 2	F102470	2474	580.301	3	1737.88	1737.88	0.612816	21.25	330	345	K	FEAIGVNQHEPALSAR	W		0	1241.85	Hyal-2.2668.2668.3.dta	Contig_Gammarus_90_19261_fr6	Contig_Gammarus_90_19261_fr6
Hyal-2	Hyalella azteca	Replicate 2	F102470	2476	435.98	4	1739.89	1739.89	0.41267	16.61	237	250	K	GELFFWAHHQLTVR	F		0	1735.7	Hyal-2.4100.4100.4.dta	gi|62484806|emb|CAI78901.1|	Contig_Gammarus_90_47151_fr1
Hyal-2	Hyalella azteca	Replicate 2	F102470	2477	580.971	3	1739.89	1739.89	0.806948	21.35	237	250	K	GELFFWAHHQLTVR	F		0	1732.57	Hyal-2.4091.4091.3.dta	gi|62484806|emb|CAI78901.1|	Contig_Gammarus_90_47151_fr1
Hyal-2	Hyalella azteca	Replicate 2	F102470	2478	580.972	3	1739.89	1739.89	1.96219	20.75	237	250	K	GELFFWAHHQLTVR	F		0	1731.15	Hyal-2.4087.4087.3.dta	gi|62484806|emb|CAI78901.1|	Contig_Gammarus_90_47151_fr1
Hyal-2	Hyalella azteca	Replicate 2	F102470	25	365.231	2	728.447	728.443	4.69632	45.48	103	108	K	INLLEK	G		0	1083.25	Hyal-2.2206.2206.2.dta	GIAFTRM01DLZ9Q_Frame_5	GIAFTRM01DLZ9Q_Frame_5
Hyal-2	Hyalella azteca	Replicate 2	F102470	2518	584	3	1748.98	1748.98	0.368215	14.52	252	266	K	LSMLIGEIFPYPLLK	T	Oxidation (M) [3]	0	2822.05	Hyal-2.7098.7098.3.dta	Contig_Gammarus_90_169586_fr1	Contig_Gammarus_90_169586_fr1
Hyal-2	Hyalella azteca	Replicate 2	F102470	2519	584.001	3	1748.98	1748.98	0.779884	13.29	252	266	K	LSMLIGEIFPYPLLK	T	Oxidation (M) [3]	0	2825.03	Hyal-2.7106.7106.3.dta	Contig_Gammarus_90_169586_fr1	Contig_Gammarus_90_169586_fr1
Hyal-2	Hyalella azteca	Replicate 2	F102470	2520	875.497	2	1748.98	1748.98	1.03489	60.49	252	266	K	LSMLIGEIFPYPLLK	T	Oxidation (M) [3]	0	2806.78	Hyal-2.7061.7061.2.dta	Contig_Gammarus_90_169586_fr1	Contig_Gammarus_90_169586_fr1
Hyal-2	Hyalella azteca	Replicate 2	F102470	2521	875.499	2	1748.98	1748.98	2.56721	38.87	252	266	K	LSMLIGEIFPYPLLK	T	Oxidation (M) [3]	0	2807.96	Hyal-2.7064.7064.2.dta	Contig_Gammarus_90_169586_fr1	Contig_Gammarus_90_169586_fr1
Hyal-2	Hyalella azteca	Replicate 2	F102470	2528	876.388	2	1750.76	1750.76	1.29658	81.38	308	321	K	VVSWYDNEYGYSNR	V		0	1579.93	Hyal-2.3651.3651.2.dta	gi|190014502|emb|CAQ60115.1|	gi|190014502|emb|CAQ60115.1|
Hyal-2	Hyalella azteca	Replicate 2	F102470	2529	876.388	2	1750.76	1750.76	1.57075	69.34	308	321	K	VVSWYDNEYGYSNR	V		0	1575.99	Hyal-2.3640.3640.2.dta	gi|190014502|emb|CAQ60115.1|	gi|190014502|emb|CAQ60115.1|
Hyal-2	Hyalella azteca	Replicate 2	F102470	256	499.277	2	996.54	996.539	0.403396	55.77	635	642	K	IFEAFKSR	L		1	1902.44	Hyal-2.4575.4575.2.dta	gi|677295576|gb|KFP78004.1|	gi|677295576|gb|KFP78004.1|
Hyal-2	Hyalella azteca	Replicate 2	F102470	257	499.277	2	996.54	996.543	-2.55885	52.19	259	266	K	LMSIFRSK	I	Oxidation (M) [2]	1	1903.53	Hyal-2.4578.4578.2.dta	gi|349999326|dbj|GAA32767.1|	gi|349999326|dbj|GAA32767.1|
Hyal-2	Hyalella azteca	Replicate 2	F102470	260	499.747	2	997.479	997.479	0.00902275	42.29	185	192	R	DLTDYLMK	I		0	1976.53	Hyal-2.4786.4786.2.dta	gi|321477265|gb|EFX88224.1|	gi|321477265|gb|EFX88224.1|
Hyal-2	Hyalella azteca	Replicate 2	F102470	261	499.747	2	997.48	997.479	0.750893	38.19	185	192	R	DLTDYLMK	I		0	1978.13	Hyal-2.4791.4791.2.dta	gi|321477265|gb|EFX88224.1|	gi|321477265|gb|EFX88224.1|
Hyal-2	Hyalella azteca	Replicate 2	F102470	2613	886.913	2	1771.81	1771.81	1.2174	73.6	187	201	R	SVDFDSCLDVVNFQK	T	Carbamidomethyl (C) [7]	0	2112.18	Hyal-2.5171.5171.2.dta	Contig_Gammarus_90_3624_fr5	Contig_Gammarus_90_3624_fr5
Hyal-2	Hyalella azteca	Replicate 2	F102470	2614	886.913	2	1771.81	1771.81	1.28513	76.56	187	201	R	SVDFDSCLDVVNFQK	T	Carbamidomethyl (C) [7]	0	2113.59	Hyal-2.5175.5175.2.dta	Contig_Gammarus_90_3624_fr5	Contig_Gammarus_90_3624_fr5
Hyal-2	Hyalella azteca	Replicate 2	F102470	2617	887.419	2	1772.82	1772.82	0.785189	81.29	56	70	K	AMSIMNSFVNDLFER	I		0	2792.98	Hyal-2.7024.7024.2.dta	gi|443696762|gb|ELT97388.1|	gi|443696762|gb|ELT97388.1|
Hyal-2	Hyalella azteca	Replicate 2	F102470	2618	887.42	2	1772.83	1772.82	2.09384	65.24	50	64	R	AMAIMNSFVNDIFER	L	Oxidation (M) [2]	0	2791.5	Hyal-2.7020.7020.2.dta	gi|300120516|emb|CBK20070.2|	gi|300120516|emb|CBK20070.2|
Hyal-2	Hyalella azteca	Replicate 2	F102470	2641	594.965	3	1781.87	1781.87	0.239074	17.67	82	99	R	AAVPSGASTGVHEALEMR	D		0	1280.16	Hyal-2.2780.2780.3.dta	Contig_Gammarus_90_16167_fr2	Contig_Gammarus_90_87597_fr2
Hyal-2	Hyalella azteca	Replicate 2	F102470	2647	595.67	3	1783.99	1783.99	0.789243	21.65	149	164	R	IHFPLVTYAPVISAEK	A		0	2051.53	Hyal-2.5000.5000.3.dta	Contig_Gammarus_90_202705_fr3	Contig_Gammarus_90_202705_fr3
Hyal-2	Hyalella azteca	Replicate 2	F102470	2682	895.488	2	1788.96	1788.96	-0.427622	95.43	14	29	R	QTFAGTVLDIDILIDR	H		0	2861.23	Hyal-2.7205.7205.2.dta	Contig_Gammarus_90_206496_fr5	Contig_Gammarus_90_206496_fr5
Hyal-2	Hyalella azteca	Replicate 2	F102470	2683	895.489	2	1788.96	1788.96	0.388493	96.62	14	29	R	QTFAGTVLDIDILIDR	H		0	2926.16	Hyal-2.7364.7364.2.dta	Contig_Gammarus_90_206496_fr5	Contig_Gammarus_90_206496_fr5
Hyal-2	Hyalella azteca	Replicate 2	F102470	2684	895.489	2	1788.96	1788.96	0.656805	91.39	14	29	R	QTFAGTVLDIDILIDR	H		0	2923.22	Hyal-2.7356.7356.2.dta	Contig_Gammarus_90_206496_fr5	Contig_Gammarus_90_206496_fr5
Hyal-2	Hyalella azteca	Replicate 2	F102470	2685	895.489	2	1788.96	1788.96	0.858039	77.55	14	29	R	QTFAGTVLDIDILIDR	H		0	2862.11	Hyal-2.7207.7207.2.dta	Contig_Gammarus_90_206496_fr5	Contig_Gammarus_90_206496_fr5
Hyal-2	Hyalella azteca	Replicate 2	F102470	2686	895.951	2	1789.89	1789.88	1.01683	73.93	240	255	K	SYELPDGQVITIGNER	F		0	1986.16	Hyal-2.4814.4814.2.dta	gi|321477265|gb|EFX88224.1|	gi|321477265|gb|EFX88224.1|
Hyal-2	Hyalella azteca	Replicate 2	F102470	2687	895.951	2	1789.89	1789.88	1.08387	64.17	240	255	K	SYELPDGQVITIGNER	F		0	1985.07	Hyal-2.4811.4811.2.dta	gi|321477265|gb|EFX88224.1|	gi|321477265|gb|EFX88224.1|
Hyal-2	Hyalella azteca	Replicate 2	F102470	2693	598.299	3	1791.88	1791.88	0.881758	20.55	223	237	K	AAYEENLEQLDSVRR	E		1	1348.73	Hyal-2.2978.2978.3.dta	Contig_Gammarus_90_14_fr3	Contig_Gammarus_90_14_fr3
Hyal-2	Hyalella azteca	Replicate 2	F102470	2694	598.3	3	1791.88	1791.88	1.08266	47.4	223	237	K	AAYEENLEQLDSVRR	E		1	1347.89	Hyal-2.2976.2976.3.dta	Contig_Gammarus_90_14_fr3	Contig_Gammarus_90_14_fr3
Hyal-2	Hyalella azteca	Replicate 2	F102470	2713	600.962	3	1799.86	1799.86	1.32788	20.12	44	59	R	EHLPSNIGVAAQNCYK	V	Carbamidomethyl (C) [14]	0	1004.84	Hyal-2.1975.1975.3.dta	gi|19848023|emb|CAD29196.1|	gi|19848023|emb|CAD29196.1|
Hyal-2	Hyalella azteca	Replicate 2	F102470	2727	902.91	2	1803.8	1803.81	-0.213992	59.46	269	284	K	SITDELDQTFSELSGY	-		0	3260.79	Hyal-2.8154.8154.2.dta	gi|2660868|gb|AAC48288.1|	gi|2660868|gb|AAC48288.1|
Hyal-2	Hyalella azteca	Replicate 2	F102470	2754	905.979	2	1809.94	1809.94	-0.45029	55.08	411	426	R	LGFLTFCPTNLGTTIR	A	Carbamidomethyl (C) [7]	0	2478.35	Hyal-2.6190.6190.2.dta	isotig09924_Frame_1	isotig09924_Frame_1
Hyal-2	Hyalella azteca	Replicate 2	F102470	2755	905.981	2	1809.95	1809.94	1.43927	68.55	411	426	R	LGFLTFCPTNLGTTIR	A	Carbamidomethyl (C) [7]	0	2480.94	Hyal-2.6197.6197.2.dta	isotig09924_Frame_1	isotig09924_Frame_1
Hyal-2	Hyalella azteca	Replicate 2	F102470	2779	909.414	2	1816.81	1816.81	0.456844	68.56	238	252	R	MYLTNSYTSEQPPMR	S		0	1468.61	Hyal-2.3330.3330.2.dta	Contig_Gammarus_90_207005_fr1	Contig_Gammarus_90_207005_fr1
Hyal-2	Hyalella azteca	Replicate 2	F102470	2780	606.612	3	1816.81	1816.81	0.69022	35.5	238	252	R	MYLTNSYTSEQPPMR	S		0	1474.59	Hyal-2.3348.3348.3.dta	Contig_Gammarus_90_207005_fr1	Contig_Gammarus_90_207005_fr1
Hyal-2	Hyalella azteca	Replicate 2	F102470	2781	909.414	2	1816.81	1816.81	0.787093	74.65	238	252	R	MYLTNSYTSEQPPMR	S		0	1470.27	Hyal-2.3335.3335.2.dta	Contig_Gammarus_90_207005_fr1	Contig_Gammarus_90_207005_fr1
Hyal-2	Hyalella azteca	Replicate 2	F102470	2782	606.612	3	1816.81	1816.81	1.18559	36.84	238	252	R	MYLTNSYTSEQPPMR	S		0	1475.44	Hyal-2.3350.3350.3.dta	Contig_Gammarus_90_207005_fr1	Contig_Gammarus_90_207005_fr1
Hyal-2	Hyalella azteca	Replicate 2	F102470	279	507.269	2	1012.52	1012.52	-0.124442	28.08	812	820	R	EIYSFVAGK	F		0	1397.96	Hyal-2.3124.3124.2.dta	Contig_Gammarus_90_17046_fr4	Contig_Gammarus_90_47_fr4
Hyal-2	Hyalella azteca	Replicate 2	F102470	28	376.69	2	751.365	751.365	-0.636175	41.48	397	402	R	DPAFFR	L		0	1288.27	Hyal-2.2804.2804.2.dta	gi|62484806|emb|CAI78901.1|	Contig_Gammarus_90_47151_fr1
Hyal-2	Hyalella azteca	Replicate 2	F102470	280	507.269	2	1012.52	1012.52	-0.00592579	19.28	812	820	R	EIYSFVAGK	F		0	1398.76	Hyal-2.3126.3126.2.dta	Contig_Gammarus_90_17046_fr4	Contig_Gammarus_90_47_fr4
Hyal-2	Hyalella azteca	Replicate 2	F102470	2806	608.975	3	1823.9	1823.9	0.595427	30.36	376	391	R	IISMQMGGDLGEVYRR	L		1	1694.8	Hyal-2.3982.3982.3.dta	isotig09924_Frame_1	isotig09924_Frame_1
Hyal-2	Hyalella azteca	Replicate 2	F102470	2807	608.975	3	1823.9	1823.9	0.990185	29.74	376	391	R	IISMQMGGDLGEVYRR	L		1	1693.96	Hyal-2.3980.3980.3.dta	isotig09924_Frame_1	isotig09924_Frame_1
Hyal-2	Hyalella azteca	Replicate 2	F102470	2808	912.997	2	1823.98	1823.98	0.440246	28.55	269	286	K	VGINYQPPTVVPGGDLAK	V		0	1797.25	Hyal-2.4275.4275.2.dta	Contig_Gammarus_90_202705_fr3	Contig_Gammarus_90_202705_fr3
Hyal-2	Hyalella azteca	Replicate 2	F102470	2819	609.993	3	1826.96	1826.96	0.215659	26.78	85	98	R	LLEKHHWFSLFNTR	Q		1	1572.64	Hyal-2.3630.3630.3.dta	gi|62484806|emb|CAI78901.1|	Contig_Gammarus_90_47151_fr1
Hyal-2	Hyalella azteca	Replicate 2	F102470	282	507.795	2	1013.58	1013.58	-0.0799151	39.39	314	323	R	LDVAVVGDVK	E		0	1240.01	Hyal-2.2662.2662.2.dta	gi|517976848|ref|WP_019147056.1|	gi|517976848|ref|WP_019147056.1|
Hyal-2	Hyalella azteca	Replicate 2	F102470	2820	609.994	3	1826.96	1826.96	0.708281	25.86	85	98	R	LLEKHHWFSLFNTR	Q		1	1571.8	Hyal-2.3628.3628.3.dta	gi|62484806|emb|CAI78901.1|	Contig_Gammarus_90_47151_fr1
Hyal-2	Hyalella azteca	Replicate 2	F102470	283	507.795	2	1013.58	1013.58	0.117406	49.85	314	323	R	LDVAVVGDVK	E		0	1238.96	Hyal-2.2659.2659.2.dta	gi|517976848|ref|WP_019147056.1|	gi|517976848|ref|WP_019147056.1|
Hyal-2	Hyalella azteca	Replicate 2	F102470	2834	915.932	2	1829.85	1829.85	0.85253	67.77	207	221	R	YQDLYAQFISNPDEK	N		0	1943.16	Hyal-2.4691.4691.2.dta	Contig_Gammarus_90_170702_fr2	Contig_Gammarus_90_2853_fr3
Hyal-2	Hyalella azteca	Replicate 2	F102470	2835	915.932	2	1829.85	1829.85	1.18043	60.68	207	221	R	YQDLYAQFISNPDEK	N		0	1942.06	Hyal-2.4688.4688.2.dta	Contig_Gammarus_90_170702_fr2	Contig_Gammarus_90_2853_fr3
Hyal-2	Hyalella azteca	Replicate 2	F102470	284	507.813	2	1013.61	1013.61	-0.0473554	26.71	549	557	K	QTALVELLK	H		0	1759.2	Hyal-2.4168.4168.2.dta	gi|1351907|sp|P02769.4|ALBU_BOVIN	gi|1351907|sp|P02769.4|ALBU_BOVIN
Hyal-2	Hyalella azteca	Replicate 2	F102470	2846	917.412	2	1832.81	1832.81	1.1627	61.43	238	252	R	MYLTNSYTSEQPPMR	S	Oxidation (M) [14]	0	1272.04	Hyal-2.2756.2756.2.dta	Contig_Gammarus_90_207005_fr1	Contig_Gammarus_90_207005_fr1
Hyal-2	Hyalella azteca	Replicate 2	F102470	2847	917.412	2	1832.81	1832.81	1.49006	57.43	238	252	R	MYLTNSYTSEQPPMR	S	Oxidation (M) [14]	0	1270.64	Hyal-2.2752.2752.2.dta	Contig_Gammarus_90_207005_fr1	Contig_Gammarus_90_207005_fr1
Hyal-2	Hyalella azteca	Replicate 2	F102470	286	509.78	2	1017.55	1017.55	-0.140534	43.42	144	153	K	LDGISATVSR	R		0	733.158	Hyal-2.1206.1206.2.dta	gi|527292631|gb|EPS93550.1|	gi|527292631|gb|EPS93550.1|
Hyal-2	Hyalella azteca	Replicate 2	F102470	2861	613.686	3	1838.04	1838.03	1.13273	29.49	79	93	K	FKLDEFLPIYAQVKK	D		2	2076.82	Hyal-2.5071.5071.3.dta	Contig_Gammarus_90_20975_fr4	Contig_Gammarus_90_20975_fr4
Hyal-2	Hyalella azteca	Replicate 2	F102470	2862	613.686	3	1838.04	1838.03	1.34492	16.86	79	93	K	FKLDEFLPIYAQVKK	D		2	2077.67	Hyal-2.5073.5073.3.dta	Contig_Gammarus_90_20975_fr4	Contig_Gammarus_90_20975_fr4
Hyal-2	Hyalella azteca	Replicate 2	F102470	2865	614.015	3	1839.02	1839.02	0.404563	19.36	165	180	K	IQVAVLEKNQESTRPK	K		1	816.692	Hyal-2.1435.1435.3.dta	Contig_Gammarus_90_202316_fr2	Contig_Gammarus_90_202316_fr2
Hyal-2	Hyalella azteca	Replicate 2	F102470	2866	614.015	3	1839.02	1839.02	0.796076	18.21	165	180	K	IQVAVLEKNQESTRPK	K		1	819.788	Hyal-2.1444.1444.3.dta	Contig_Gammarus_90_202316_fr2	Contig_Gammarus_90_202316_fr2
Hyal-2	Hyalella azteca	Replicate 2	F102470	2869	460.996	4	1839.95	1839.95	0.0184787	17.57	237	251	R	KGELFFWAHHQLTAR	F		1	1445.13	Hyal-2.3262.3262.4.dta	isotig08848_Frame_5	isotig08849_Frame_5
Hyal-2	Hyalella azteca	Replicate 2	F102470	287	509.78	2	1017.55	1017.55	0.0953274	43.4	144	153	K	LDGISATVSR	R		0	795.193	Hyal-2.1374.1374.2.dta	gi|527292631|gb|EPS93550.1|	gi|527292631|gb|EPS93550.1|
Hyal-2	Hyalella azteca	Replicate 2	F102470	2870	614.325	3	1839.95	1839.95	0.37501	51.34	237	251	R	KGELFFWAHHQLTAR	F		1	1447.12	Hyal-2.3268.3268.3.dta	isotig08848_Frame_5	isotig08849_Frame_5
Hyal-2	Hyalella azteca	Replicate 2	F102470	2871	614.326	3	1839.95	1839.95	0.766324	44.79	237	251	R	KGELFFWAHHQLTAR	F		1	1447.96	Hyal-2.3270.3270.3.dta	isotig08848_Frame_5	isotig08849_Frame_5
Hyal-2	Hyalella azteca	Replicate 2	F102470	2872	460.996	4	1839.96	1839.95	1.0185	38.54	237	251	R	KGELFFWAHHQLTAR	F		1	1446.84	Hyal-2.3267.3267.4.dta	isotig08848_Frame_5	isotig08849_Frame_5
Hyal-2	Hyalella azteca	Replicate 2	F102470	2873	920.986	2	1839.96	1839.95	2.03592	66.89	237	251	R	KGELFFWAHHQLTAR	F		1	1455.43	Hyal-2.3292.3292.2.dta	isotig08848_Frame_5	isotig08849_Frame_5
Hyal-2	Hyalella azteca	Replicate 2	F102470	288	509.78	2	1017.55	1017.55	0.508085	32.02	144	153	K	LDGISATVSR	R		0	794.075	Hyal-2.1371.1371.2.dta	gi|527292631|gb|EPS93550.1|	gi|527292631|gb|EPS93550.1|
Hyal-2	Hyalella azteca	Replicate 2	F102470	2882	921.481	2	1840.95	1840.95	-1.70999	72.26	106	121	R	WLLLCNPALSDAIAER	I	Carbamidomethyl (C) [5]	0	2545.37	Hyal-2.6372.6372.2.dta	isotig19976_Frame_6	isotig19976_Frame_6
Hyal-2	Hyalella azteca	Replicate 2	F102470	2883	921.482	2	1840.95	1840.95	-0.721366	70.11	106	121	R	WLLLCNPALSDAIAER	I	Carbamidomethyl (C) [5]	0	2543.57	Hyal-2.6367.6367.2.dta	isotig19976_Frame_6	isotig19976_Frame_6
Hyal-2	Hyalella azteca	Replicate 2	F102470	289	509.78	2	1017.55	1017.55	0.743947	45.92	144	153	K	LDGISATVSR	R		0	728.654	Hyal-2.1194.1194.2.dta	gi|527292631|gb|EPS93550.1|	gi|527292631|gb|EPS93550.1|
Hyal-2	Hyalella azteca	Replicate 2	F102470	2892	923.441	2	1844.87	1844.87	1.1757	13.21	35	49	K	WDELYPTFSKDGIMK	H	Oxidation (M) [14]	1	2467.31	Hyal-2.6160.6160.2.dta	gi|321477497|gb|EFX88456.1|	gi|321477497|gb|EFX88456.1|
Hyal-2	Hyalella azteca	Replicate 2	F102470	2894	923.442	2	1844.87	1844.87	2.03213	20.88	35	49	K	WDELYPTFSKDGIMK	H	Oxidation (M) [14]	1	2401.25	Hyal-2.5979.5979.2.dta	gi|321477497|gb|EFX88456.1|	gi|321477497|gb|EFX88456.1|
Hyal-2	Hyalella azteca	Replicate 2	F102470	2896	923.442	2	1844.87	1844.87	2.62838	14.97	35	49	K	WDELYPTFSKDGIMK	H	Oxidation (M) [14]	1	2338.3	Hyal-2.5805.5805.2.dta	gi|321477497|gb|EFX88456.1|	gi|321477497|gb|EFX88456.1|
Hyal-2	Hyalella azteca	Replicate 2	F102470	2897	923.442	2	1844.87	1844.87	2.69342	15.66	35	49	K	WDELYPTFSKDGIMK	H	Oxidation (M) [14]	1	2337.16	Hyal-2.5802.5802.2.dta	gi|321477497|gb|EFX88456.1|	gi|321477497|gb|EFX88456.1|
Hyal-2	Hyalella azteca	Replicate 2	F102470	2898	923.443	2	1844.87	1844.87	3.49565	14.36	35	49	K	WDELYPTFSKDGIMK	H	Oxidation (M) [14]	1	2463.15	Hyal-2.6149.6149.2.dta	gi|321477497|gb|EFX88456.1|	gi|321477497|gb|EFX88456.1|
Hyal-2	Hyalella azteca	Replicate 2	F102470	29	376.69	2	751.365	751.365	-0.157047	36.45	397	402	R	DPAFFR	L		0	1292.04	Hyal-2.2815.2815.2.dta	gi|62484806|emb|CAI78901.1|	Contig_Gammarus_90_47151_fr1
Hyal-2	Hyalella azteca	Replicate 2	F102470	2901	923.453	2	1844.89	1844.89	1.42719	69.64	382	397	K	FNLPPGVMEHFETATR	D		0	1979.76	Hyal-2.4796.4796.2.dta	isotig08848_Frame_5	isotig08849_Frame_5
Hyal-2	Hyalella azteca	Replicate 2	F102470	2902	923.453	2	1844.89	1844.89	2.2294	71.73	382	397	K	FNLPPGVMEHFETATR	D		0	1978.37	Hyal-2.4792.4792.2.dta	isotig08848_Frame_5	isotig08849_Frame_5
Hyal-2	Hyalella azteca	Replicate 2	F102470	296	513.31	2	1024.6	1024.6	1.48057	38.95	114	124	K	IGGIGTVPVGR	V		0	1202.13	Hyal-2.2550.2550.2.dta	Contig_Gammarus_90_110978_fr6	Contig_Gammarus_90_110978_fr6
Hyal-2	Hyalella azteca	Replicate 2	F102470	297	513.31	2	1024.6	1024.6	1.83193	61.1	114	124	K	IGGIGTVPVGR	V		0	1205.4	Hyal-2.2560.2560.2.dta	Contig_Gammarus_90_110978_fr6	Contig_Gammarus_90_110978_fr6
Hyal-2	Hyalella azteca	Replicate 2	F102470	2978	466.222	4	1860.86	1860.86	-0.141332	33.66	459	475	R	GEHTEAEGGVYDISNKR	R		1	701.112	Hyal-2.1123.1123.4.dta	isotig09924_Frame_1	isotig09924_Frame_1
Hyal-2	Hyalella azteca	Replicate 2	F102470	2979	466.222	4	1860.86	1860.86	0.116613	25.6	459	475	R	GEHTEAEGGVYDISNKR	R		1	704.333	Hyal-2.1131.1131.4.dta	isotig09924_Frame_1	isotig09924_Frame_1
Hyal-2	Hyalella azteca	Replicate 2	F102470	2980	621.294	3	1860.86	1860.86	0.678718	30.19	459	475	R	GEHTEAEGGVYDISNKR	R		1	700.771	Hyal-2.1122.1122.3.dta	isotig09924_Frame_1	isotig09924_Frame_1
Hyal-2	Hyalella azteca	Replicate 2	F102470	2981	621.294	3	1860.86	1860.86	0.678718	45.5	459	475	R	GEHTEAEGGVYDISNKR	R		1	703.022	Hyal-2.1128.1128.3.dta	isotig09924_Frame_1	isotig09924_Frame_1
Hyal-2	Hyalella azteca	Replicate 2	F102470	2994	621.987	3	1862.94	1862.94	0.278592	25.38	221	236	R	VKAAYEENLEQLDSVR	R		1	1434.83	Hyal-2.3232.3232.3.dta	Contig_Gammarus_90_14_fr3	Contig_Gammarus_90_14_fr3
Hyal-2	Hyalella azteca	Replicate 2	F102470	30	376.69	2	751.365	751.365	0.0825165	36.72	397	402	R	DPAFFR	L		0	1352.85	Hyal-2.2990.2990.2.dta	gi|62484806|emb|CAI78901.1|	Contig_Gammarus_90_47151_fr1
Hyal-2	Hyalella azteca	Replicate 2	F102470	300	343.19	3	1026.55	1026.55	-0.772491	19.07	238	245	K	YLPHLEQK	I		0	801.08	Hyal-2.1391.1391.3.dta	Contig_Gammarus_90_22840_fr6	Contig_Gammarus_90_276_fr4
Hyal-2	Hyalella azteca	Replicate 2	F102470	3002	468.003	4	1867.98	1867.98	-0.341009	33.21	236	250	R	KGELFFWAHHQLTVR	F		1	1529.84	Hyal-2.3507.3507.4.dta	gi|62484806|emb|CAI78901.1|	Contig_Gammarus_90_47151_fr1
Hyal-2	Hyalella azteca	Replicate 2	F102470	3003	468.003	4	1867.98	1867.98	0.0658464	35.3	236	250	R	KGELFFWAHHQLTVR	F		1	1531	Hyal-2.3510.3510.4.dta	gi|62484806|emb|CAI78901.1|	Contig_Gammarus_90_47151_fr1
Hyal-2	Hyalella azteca	Replicate 2	F102470	3004	623.669	3	1867.99	1867.98	0.433087	37.55	236	250	R	KGELFFWAHHQLTVR	F		1	1536.99	Hyal-2.3528.3528.3.dta	gi|62484806|emb|CAI78901.1|	Contig_Gammarus_90_47151_fr1
Hyal-2	Hyalella azteca	Replicate 2	F102470	3005	623.669	3	1867.99	1867.98	0.818529	37.5	236	250	R	KGELFFWAHHQLTVR	F		1	1532.9	Hyal-2.3516.3516.3.dta	gi|62484806|emb|CAI78901.1|	Contig_Gammarus_90_47151_fr1
Hyal-2	Hyalella azteca	Replicate 2	F102470	301	343.19	3	1026.55	1026.55	-0.158784	15.83	238	245	K	YLPHLEQK	I		0	798.504	Hyal-2.1384.1384.3.dta	Contig_Gammarus_90_22840_fr6	Contig_Gammarus_90_276_fr4
Hyal-2	Hyalella azteca	Replicate 2	F102470	3024	938.458	2	1874.9	1874.9	1.05286	59.17	381	396	K	FNLPPSVMEHFETATR	D		0	1980.87	Hyal-2.4799.4799.2.dta	gi|62484806|emb|CAI78901.1|	Contig_Gammarus_90_47151_fr1
Hyal-2	Hyalella azteca	Replicate 2	F102470	3025	625.974	3	1874.9	1874.9	1.17233	22.17	381	396	K	FNLPPSVMEHFETATR	D		0	1974.3	Hyal-2.4780.4780.3.dta	gi|62484806|emb|CAI78901.1|	Contig_Gammarus_90_47151_fr1
Hyal-2	Hyalella azteca	Replicate 2	F102470	3026	938.458	2	1874.9	1874.9	1.51155	89.67	381	396	K	FNLPPSVMEHFETATR	D		0	1979.48	Hyal-2.4795.4795.2.dta	gi|62484806|emb|CAI78901.1|	Contig_Gammarus_90_47151_fr1
Hyal-2	Hyalella azteca	Replicate 2	F102470	304	514.329	2	1026.64	1026.64	-0.174355	26.96	164	172	R	KIQVAVLEK	N		1	912.99	Hyal-2.1708.1708.2.dta	Contig_Gammarus_90_202316_fr2	Contig_Gammarus_90_202316_fr2
Hyal-2	Hyalella azteca	Replicate 2	F102470	3043	941.503	2	1880.99	1880.99	1.11962	68.78	507	523	K	INEISALEAANIFTTFK	A		0	2739.4	Hyal-2.6887.6887.2.dta	Contig_Gammarus_90_64_fr6	Contig_Gammarus_90_39606_fr3
Hyal-2	Hyalella azteca	Replicate 2	F102470	3044	941.503	2	1880.99	1880.99	1.44924	71.38	507	523	K	INEISALEAANIFTTFK	A		0	2736.47	Hyal-2.6879.6879.2.dta	Contig_Gammarus_90_64_fr6	Contig_Gammarus_90_39606_fr3
Hyal-2	Hyalella azteca	Replicate 2	F102470	3045	941.968	2	1881.92	1881.92	2.17066	27.44	586	602	R	AASPCVLFFDELDSIAK	A	Carbamidomethyl (C) [5]	0	2914.95	Hyal-2.7334.7334.2.dta	gi|692168697|gb|KGG51494.1|	gi|692168697|gb|KGG51494.1|
Hyal-2	Hyalella azteca	Replicate 2	F102470	305	514.329	2	1026.64	1026.64	0.546441	32.35	164	172	R	KIQVAVLEK	N		1	913.804	Hyal-2.1710.1710.2.dta	Contig_Gammarus_90_202316_fr2	Contig_Gammarus_90_202316_fr2
Hyal-2	Hyalella azteca	Replicate 2	F102470	306	514.752	2	1027.49	1027.49	2.10611	17.94	85	91	R	QFQYTWR	L		0	1369.44	Hyal-2.3040.3040.2.dta	Contig_Gammarus_90_327_fr3	Contig_Gammarus_90_198177_fr2
Hyal-2	Hyalella azteca	Replicate 2	F102470	3065	631.001	3	1889.98	1889.98	1.22224	31.97	359	375	R	VGKPVICATQMLESMVK	K	Carbamidomethyl (C) [7]	0	2136.96	Hyal-2.5241.5241.3.dta	Contig_Gammarus_90_169603_fr2	Contig_Gammarus_90_197810_fr6
Hyal-2	Hyalella azteca	Replicate 2	F102470	3066	631.289	3	1890.85	1890.85	0.525691	38.58	136	151	K	NSCEDPAMKELIEEAR	R	Carbamidomethyl (C) [3]	1	1604.98	Hyal-2.3722.3722.3.dta	Contig_Gammarus_90_30490_fr1	Contig_Gammarus_90_87598_fr2
Hyal-2	Hyalella azteca	Replicate 2	F102470	3067	946.431	2	1890.85	1890.85	0.814451	55.82	136	151	K	NSCEDPAMKELIEEAR	R	Carbamidomethyl (C) [3]	1	1602.42	Hyal-2.3715.3715.2.dta	Contig_Gammarus_90_30490_fr1	Contig_Gammarus_90_87598_fr2
Hyal-2	Hyalella azteca	Replicate 2	F102470	3068	631.29	3	1890.85	1890.85	0.906473	33.91	136	151	K	NSCEDPAMKELIEEAR	R	Carbamidomethyl (C) [3]	1	1599.37	Hyal-2.3706.3706.3.dta	Contig_Gammarus_90_30490_fr1	Contig_Gammarus_90_87598_fr2
Hyal-2	Hyalella azteca	Replicate 2	F102470	3071	946.471	2	1890.93	1890.93	0.971482	35.24	157	173	K	NTPSYQALMENANVLAR	Y		0	2079.35	Hyal-2.5078.5078.2.dta	gi|195389502|ref|XP_002053415.1|	gi|195389502|ref|XP_002053415.1|
Hyal-2	Hyalella azteca	Replicate 2	F102470	3072	946.472	2	1890.93	1890.93	2.19839	58.27	157	173	K	TNPSYQAIMENANVLAR	F		0	2082.2	Hyal-2.5086.5086.2.dta	gi|195038221|ref|XP_001990558.1|	gi|195038221|ref|XP_001990558.1|
Hyal-2	Hyalella azteca	Replicate 2	F102470	3079	631.659	3	1891.95	1891.95	0.61788	38.36	635	650	K	TDSDEEDRFVILTKPK	S		1	1257.74	Hyal-2.2715.2715.3.dta	Contig_Gammarus_90_25141_fr3	Contig_Gammarus_90_196124_fr3
Hyal-2	Hyalella azteca	Replicate 2	F102470	308	515.29	2	1028.56	1028.56	3.36489	51.27	297	305	R	GQLELSQVR	Q		0	1044.36	Hyal-2.2091.2091.2.dta	Contig_Gammarus_90_14_fr3	Contig_Gammarus_90_14_fr3
Hyal-2	Hyalella azteca	Replicate 2	F102470	3080	631.659	3	1891.95	1891.95	0.71302	31.8	635	650	K	TDSDEEDRFVILTKPK	S		1	1258.88	Hyal-2.2718.2718.3.dta	Contig_Gammarus_90_25141_fr3	Contig_Gammarus_90_196124_fr3
Hyal-2	Hyalella azteca	Replicate 2	F102470	3087	632.018	3	1893.03	1893.03	0.41732	19.66	256	273	K	VNQIGSVTESINAHLLAK	S		0	1763.16	Hyal-2.4179.4179.3.dta	contig30928_Frame_4	Contig_Gammarus_90_87597_fr2
Hyal-2	Hyalella azteca	Replicate 2	F102470	3088	632.018	3	1893.03	1893.03	0.797662	15.02	256	273	K	VNQIGSVTESINAHLLAK	S		0	1761.73	Hyal-2.4175.4175.3.dta	contig30928_Frame_4	Contig_Gammarus_90_87597_fr2
Hyal-2	Hyalella azteca	Replicate 2	F102470	309	515.29	2	1028.57	1028.56	3.85101	56.56	297	305	R	GQLELSQVR	Q		0	1043.03	Hyal-2.2087.2087.2.dta	Contig_Gammarus_90_14_fr3	Contig_Gammarus_90_14_fr3
Hyal-2	Hyalella azteca	Replicate 2	F102470	3090	632.306	3	1893.9	1893.9	-1.18486	46.15	51	67	R	SVETLMEMIEAGMNIAR	M		0	3284.18	Hyal-2.8202.8202.3.dta	Contig_Gammarus_90_171207_fr1	Contig_Gammarus_90_171207_fr1
Hyal-2	Hyalella azteca	Replicate 2	F102470	3091	632.307	3	1893.9	1893.9	-0.899731	60.99	51	67	R	SVETLMEMIEAGMNIAR	M		0	3278.22	Hyal-2.8190.8190.3.dta	Contig_Gammarus_90_171207_fr1	Contig_Gammarus_90_171207_fr1
Hyal-2	Hyalella azteca	Replicate 2	F102470	3092	947.957	2	1893.9	1893.9	-0.405512	44.94	51	67	R	SVETLMEMIEAGMNIAR	M		0	3277.89	Hyal-2.8189.8189.2.dta	Contig_Gammarus_90_171207_fr1	Contig_Gammarus_90_171207_fr1
Hyal-2	Hyalella azteca	Replicate 2	F102470	3097	632.654	3	1894.94	1894.94	0.435898	23.28	70	86	R	DLEESNIQHEAALASLR	K		0	1617.72	Hyal-2.3760.3760.3.dta	Contig_Gammarus_90_195102_fr4	Contig_Gammarus_90_195102_fr4
Hyal-2	Hyalella azteca	Replicate 2	F102470	3098	632.654	3	1894.94	1894.94	0.625878	36.51	70	86	R	DLEESNIQHEAALASLR	K		0	1618.56	Hyal-2.3762.3762.3.dta	Contig_Gammarus_90_195102_fr4	Contig_Gammarus_90_195102_fr4
Hyal-2	Hyalella azteca	Replicate 2	F102470	3099	948.478	2	1894.94	1894.94	1.43118	71.34	70	86	R	DLEESNIQHEAALASLR	K		0	1620.16	Hyal-2.3767.3767.2.dta	Contig_Gammarus_90_195102_fr4	Contig_Gammarus_90_195102_fr4
Hyal-2	Hyalella azteca	Replicate 2	F102470	31	376.69	2	751.366	751.365	0.48179	41.62	397	402	R	DPAFFR	L		0	1354.45	Hyal-2.2995.2995.2.dta	gi|62484806|emb|CAI78901.1|	Contig_Gammarus_90_47151_fr1
Hyal-2	Hyalella azteca	Replicate 2	F102470	3100	948.478	2	1894.94	1894.94	1.8217	76.64	70	86	R	DLEESNIQHEAALASLR	K		0	1621.58	Hyal-2.3771.3771.2.dta	Contig_Gammarus_90_195102_fr4	Contig_Gammarus_90_195102_fr4
Hyal-2	Hyalella azteca	Replicate 2	F102470	3119	952.523	2	1903.03	1903.03	0.912229	54.96	97	114	R	VAPEESPVLLTEAPLNPK	A		0	1892.65	Hyal-2.4547.4547.2.dta	gi|3907620|gb|AAC78681.1|	gi|3907620|gb|AAC78681.1|
Hyal-2	Hyalella azteca	Replicate 2	F102470	3120	635.351	3	1903.03	1903.03	1.19809	41.46	97	114	R	VAPEESPVLLTEAPLNPK	A		0	1898.49	Hyal-2.4564.4564.3.dta	gi|3907620|gb|AAC78681.1|	gi|3907620|gb|AAC78681.1|
Hyal-2	Hyalella azteca	Replicate 2	F102470	3121	952.524	2	1903.03	1903.03	1.4272	43.64	97	114	R	VAPEESPVLLTEAPLNPK	A		0	1891.25	Hyal-2.4543.4543.2.dta	gi|3907620|gb|AAC78681.1|	gi|3907620|gb|AAC78681.1|
Hyal-2	Hyalella azteca	Replicate 2	F102470	3122	635.352	3	1903.03	1903.03	1.57643	22.69	97	114	R	VAPEESPVLLTEAPLNPK	A		0	1899.62	Hyal-2.4567.4567.3.dta	gi|3907620|gb|AAC78681.1|	gi|3907620|gb|AAC78681.1|
Hyal-2	Hyalella azteca	Replicate 2	F102470	3137	636.645	3	1906.91	1906.91	0.529127	24	529	544	K	LFTFHADICTLPDTEK	Q	Carbamidomethyl (C) [9]	0	1868.61	Hyal-2.4479.4479.3.dta	gi|1351907|sp|P02769.4|ALBU_BOVIN	gi|1351907|sp|P02769.4|ALBU_BOVIN
Hyal-2	Hyalella azteca	Replicate 2	F102470	3138	636.646	3	1906.92	1906.91	0.906701	33.08	529	544	K	LFTFHADICTLPDTEK	Q	Carbamidomethyl (C) [9]	0	1865.64	Hyal-2.4471.4471.3.dta	gi|1351907|sp|P02769.4|ALBU_BOVIN	gi|1351907|sp|P02769.4|ALBU_BOVIN
Hyal-2	Hyalella azteca	Replicate 2	F102470	3150	958.994	2	1915.97	1915.97	-0.296455	74.13	890	905	K	VKLEQTLDELEDSLER	E		1	2270.38	Hyal-2.5615.5615.2.dta	gi|675383848|gb|KFM76745.1|	gi|675383848|gb|KFM76745.1|
Hyal-2	Hyalella azteca	Replicate 2	F102470	3151	958.994	2	1915.97	1915.97	0.267227	95.91	890	905	K	VKLEQTLDELEDSLER	E		1	2274.38	Hyal-2.5626.5626.2.dta	gi|675383848|gb|KFM76745.1|	gi|675383848|gb|KFM76745.1|
Hyal-2	Hyalella azteca	Replicate 2	F102470	3152	639.666	3	1915.98	1915.97	1.24532	36.63	890	905	K	VKLEQTLDELEDSLER	E		1	2271.81	Hyal-2.5619.5619.3.dta	gi|675383848|gb|KFM76745.1|	gi|675383848|gb|KFM76745.1|
Hyal-2	Hyalella azteca	Replicate 2	F102470	3153	639.666	3	1915.98	1915.97	1.44887	36.11	890	905	K	VKLEQTLDELEDSLER	E		1	2272.96	Hyal-2.5622.5622.3.dta	gi|675383848|gb|KFM76745.1|	gi|675383848|gb|KFM76745.1|
Hyal-2	Hyalella azteca	Replicate 2	F102470	317	517.237	2	1032.46	1032.46	4.22682	15.07	473	480	K	MSMXYKMR	-	Oxidation (M) [1]	1	1362.74	Hyal-2.3020.3020.2.dta	Contig_Gammarus_90_32837_fr1	Contig_Gammarus_90_32837_fr1
Hyal-2	Hyalella azteca	Replicate 2	F102470	3189	643.644	3	1927.91	1927.91	0.625548	33.39	186	201	R	RSVDFDSCLDVVNFQK	T	Carbamidomethyl (C) [8]	1	1818.73	Hyal-2.4336.4336.3.dta	Contig_Gammarus_90_3624_fr5	Contig_Gammarus_90_3624_fr5
Hyal-2	Hyalella azteca	Replicate 2	F102470	3190	643.645	3	1927.91	1927.91	1.4814	37.06	186	201	R	RSVDFDSCLDVVNFQK	T	Carbamidomethyl (C) [8]	1	1815.61	Hyal-2.4327.4327.3.dta	Contig_Gammarus_90_3624_fr5	Contig_Gammarus_90_3624_fr5
Hyal-2	Hyalella azteca	Replicate 2	F102470	3273	650.971	3	1949.89	1949.89	0.654396	44.65	89	105	K	HNDAVAEMSEQIDHLNK	M		0	1423.43	Hyal-2.3199.3199.3.dta	Contig_Gammarus_90_195102_fr4	Contig_Gammarus_90_195102_fr4
Hyal-2	Hyalella azteca	Replicate 2	F102470	3274	650.971	3	1949.89	1949.89	1.20827	35.46	89	105	K	HNDAVAEMSEQIDHLNK	M		0	1422.06	Hyal-2.3195.3195.3.dta	Contig_Gammarus_90_195102_fr4	Contig_Gammarus_90_195102_fr4
Hyal-2	Hyalella azteca	Replicate 2	F102470	3283	976.497	2	1950.98	1950.98	0.928253	28.41	771	786	R	YMPASLNRPVDWIFSR	Y		0	2177.85	Hyal-2.5355.5355.2.dta	Contig_Gammarus_90_17046_fr6	Contig_Gammarus_90_204070_fr2
Hyal-2	Hyalella azteca	Replicate 2	F102470	3284	976.497	2	1950.98	1950.98	1.49207	35.53	771	786	R	YMPASLNRPVDWIFSR	Y		0	2178.99	Hyal-2.5358.5358.2.dta	Contig_Gammarus_90_17046_fr6	Contig_Gammarus_90_204070_fr2
Hyal-2	Hyalella azteca	Replicate 2	F102470	3293	977.537	2	1953.06	1953.06	0.691224	36.67	97	114	R	VAPEEHPVLLTEAPLNPK	A		0	1508.67	Hyal-2.3447.3447.2.dta	gi|321477265|gb|EFX88224.1|	gi|321477265|gb|EFX88224.1|
Hyal-2	Hyalella azteca	Replicate 2	F102470	3294	652.027	3	1953.06	1953.06	0.739354	29.11	97	114	R	VAPEEHPVLLTEAPLNPK	A		0	1500.71	Hyal-2.3424.3424.3.dta	gi|321477265|gb|EFX88224.1|	gi|321477265|gb|EFX88224.1|
Hyal-2	Hyalella azteca	Replicate 2	F102470	3295	977.537	2	1953.06	1953.06	1.193	63.3	97	114	R	VAPEEHPVLLTEAPLNPK	A		0	1510.08	Hyal-2.3451.3451.2.dta	gi|321477265|gb|EFX88224.1|	gi|321477265|gb|EFX88224.1|
Hyal-2	Hyalella azteca	Replicate 2	F102470	3296	652.027	3	1953.06	1953.06	1.76851	28.71	97	114	R	VAPEEHPVLLTEAPLNPK	A		0	1501.56	Hyal-2.3426.3426.3.dta	gi|321477265|gb|EFX88224.1|	gi|321477265|gb|EFX88224.1|
Hyal-2	Hyalella azteca	Replicate 2	F102470	33	379.263	2	756.511	756.511	0.0766678	37.07	72	78	R	TAVLILK	L		0	1224.18	Hyal-2.2615.2615.2.dta	GIAFTRM01B6E38_Frame_1	GIAFTRM01B6E38_Frame_1
Hyal-2	Hyalella azteca	Replicate 2	F102470	330	523.787	2	1045.56	1045.56	-0.189372	30.42	481	489	R	LSSLLPCTR	K	Carbamidomethyl (C) [7]	0	1382.39	Hyal-2.3078.3078.2.dta	Contig_Gammarus_90_205033_fr2	Contig_Gammarus_90_205033_fr2
Hyal-2	Hyalella azteca	Replicate 2	F102470	331	523.787	2	1045.56	1045.56	0.977468	22.49	481	489	R	LSSLLPCTR	K	Carbamidomethyl (C) [7]	0	1383.78	Hyal-2.3082.3082.2.dta	Contig_Gammarus_90_205033_fr2	Contig_Gammarus_90_205033_fr2
Hyal-2	Hyalella azteca	Replicate 2	F102470	3351	655.992	3	1964.96	1964.96	0.172014	35.73	1764	1780	R	LADELRAEQEHAQAQEK	Q		1	782.28	Hyal-2.1339.1339.3.dta	gi|321476143|gb|EFX87104.1|	gi|321476143|gb|EFX87104.1|
Hyal-2	Hyalella azteca	Replicate 2	F102470	3352	655.993	3	1964.96	1964.96	1.01173	36.83	1764	1780	R	LADELRAEQEHAQAQEK	Q		1	783.475	Hyal-2.1342.1342.3.dta	gi|321476143|gb|EFX87104.1|	gi|321476143|gb|EFX87104.1|
Hyal-2	Hyalella azteca	Replicate 2	F102470	3353	983.486	2	1964.96	1964.96	1.51861	32.69	1764	1780	R	LADELRAEQEHAQAQEK	Q		1	791.092	Hyal-2.1363.1363.2.dta	gi|321476143|gb|EFX87104.1|	gi|321476143|gb|EFX87104.1|
Hyal-2	Hyalella azteca	Replicate 2	F102470	3368	492.786	4	1967.12	1967.12	0.0421937	24.77	164	180	R	KIQVAVLEKNQESTRPK	K		2	662.486	Hyal-2.1022.1022.4.dta	Contig_Gammarus_90_202316_fr2	Contig_Gammarus_90_202316_fr2
Hyal-2	Hyalella azteca	Replicate 2	F102470	3369	492.786	4	1967.12	1967.12	0.286206	34.47	164	180	R	KIQVAVLEKNQESTRPK	K		2	663.981	Hyal-2.1026.1026.4.dta	Contig_Gammarus_90_202316_fr2	Contig_Gammarus_90_202316_fr2
Hyal-2	Hyalella azteca	Replicate 2	F102470	3370	656.713	3	1967.12	1967.12	0.533268	37.29	164	180	R	KIQVAVLEKNQESTRPK	K		2	667.045	Hyal-2.1034.1034.3.dta	Contig_Gammarus_90_202316_fr2	Contig_Gammarus_90_202316_fr2
Hyal-2	Hyalella azteca	Replicate 2	F102470	3371	656.713	3	1967.12	1967.12	1.09755	28.61	164	180	R	KIQVAVLEKNQESTRPK	K		2	665.853	Hyal-2.1031.1031.3.dta	Contig_Gammarus_90_202316_fr2	Contig_Gammarus_90_202316_fr2
Hyal-2	Hyalella azteca	Replicate 2	F102470	3397	658.659	3	1972.95	1972.95	0.945284	40.58	57	74	K	NLADEIKDLMDQIGEGGR	S		1	2980.83	Hyal-2.7501.7501.3.dta	gi|238683673|gb|ACR54115.1|	gi|238683673|gb|ACR54115.1|
Hyal-2	Hyalella azteca	Replicate 2	F102470	3398	658.659	3	1972.95	1972.95	1.31022	44.24	57	74	K	NLADEIKDLMDQIGEGGR	S		1	2979.08	Hyal-2.7496.7496.3.dta	gi|238683673|gb|ACR54115.1|	gi|238683673|gb|ACR54115.1|
Hyal-2	Hyalella azteca	Replicate 2	F102470	3399	658.667	3	1972.98	1972.98	0.382163	47.8	80	96	R	VVTQVQHQQDTFAVMSR	Q		0	1167.45	Hyal-2.2450.2450.3.dta	Contig_Gammarus_90_206559_fr3	Contig_Gammarus_90_87598_fr2
Hyal-2	Hyalella azteca	Replicate 2	F102470	34	379.264	2	756.513	756.511	2.40314	41.34	72	78	R	TAVLILK	L		0	1220.4	Hyal-2.2604.2604.2.dta	GIAFTRM01B6E38_Frame_1	GIAFTRM01B6E38_Frame_1
Hyal-2	Hyalella azteca	Replicate 2	F102470	3400	658.667	3	1972.98	1972.98	0.762299	34.03	80	96	R	VVTQVQHQQDTFAVMSR	Q		0	1168.79	Hyal-2.2454.2454.3.dta	Contig_Gammarus_90_206559_fr3	Contig_Gammarus_90_87598_fr2
Hyal-2	Hyalella azteca	Replicate 2	F102470	3401	987.499	2	1972.98	1972.98	1.9463	74.8	80	96	R	VVTQVQHQQDTFAVMSR	Q		0	1161.01	Hyal-2.2432.2432.2.dta	Contig_Gammarus_90_206559_fr3	Contig_Gammarus_90_87598_fr2
Hyal-2	Hyalella azteca	Replicate 2	F102470	3402	987.499	2	1972.98	1972.98	2.43287	68.49	80	96	R	VVTQVQHQQDTFAVMSR	Q		0	1161.88	Hyal-2.2434.2434.2.dta	Contig_Gammarus_90_206559_fr3	Contig_Gammarus_90_87598_fr2
Hyal-2	Hyalella azteca	Replicate 2	F102470	3403	987.514	2	1973.01	1973.01	1.86973	56.14	311	329	R	GIAELGIYPAVDPLDSTSR	I		0	2347.26	Hyal-2.5830.5830.2.dta	gi|71370914|gb|AAZ30686.1|	gi|71370914|gb|AAZ30686.1|
Hyal-2	Hyalella azteca	Replicate 2	F102470	3404	987.516	2	1973.02	1973.01	3.60312	62.94	311	329	R	GIAELGIYPAVDPLDSTSR	I		0	2346.07	Hyal-2.5827.5827.2.dta	gi|71370914|gb|AAZ30686.1|	gi|71370914|gb|AAZ30686.1|
Hyal-2	Hyalella azteca	Replicate 2	F102470	3430	992.999	2	1983.98	1983.99	-4.10284	53.39	149	164	R	KQFLAQFCEDVMLLAR	A	Oxidation (M) [12], Carbamidomethyl (C) [8]	1	2484.11	Hyal-2.6206.6206.2.dta	gi|584382621|gb|EWG99639.1|	gi|584382621|gb|EWG99639.1|
Hyal-2	Hyalella azteca	Replicate 2	F102470	3440	663.679	3	1988.01	1988.02	-0.39386	18.15	477	494	R	FLSQPFQVAEVFTGHPGK	F		0	2162.19	Hyal-2.5311.5311.3.dta	isotig10093_Frame_5	isotig10093_Frame_5
Hyal-2	Hyalella azteca	Replicate 2	F102470	3444	663.999	3	1988.97	1988.97	0.515844	52.05	80	96	R	VVTQVQHQQDTFAVMSR	Q	Oxidation (M) [15]	0	923.628	Hyal-2.1739.1739.3.dta	Contig_Gammarus_90_206559_fr3	Contig_Gammarus_90_87598_fr2
Hyal-2	Hyalella azteca	Replicate 2	F102470	3445	663.999	3	1988.98	1988.97	1.34542	36.09	80	96	R	VVTQVQHQQDTFAVMSR	Q	Oxidation (M) [15]	0	924.764	Hyal-2.1742.1742.3.dta	Contig_Gammarus_90_206559_fr3	Contig_Gammarus_90_87598_fr2
Hyal-2	Hyalella azteca	Replicate 2	F102470	345	526.758	2	1051.5	1051.5	-2.34997	13.83	207	215	R	EAAREFSSR	Q		1	1502.11	Hyal-2.3428.3428.2.dta	gi|321455589|gb|EFX66718.1|	gi|321455589|gb|EFX66718.1|
Hyal-2	Hyalella azteca	Replicate 2	F102470	3450	665.331	3	1992.97	1992.97	1.18768	62.66	224	239	R	THNLEPYFESFINNLR	R		0	2435.46	Hyal-2.6074.6074.3.dta	gi|7331218|gb|AAF60327.1|AF237621_1	gi|7331218|gb|AAF60327.1|AF237621_1
Hyal-2	Hyalella azteca	Replicate 2	F102470	3466	667.708	3	2000.1	2000.1	0.738962	21.4	93	109	R	EICQDVLGLLDKFLIPK	A	Carbamidomethyl (C) [3]	1	3174.3	Hyal-2.7976.7976.3.dta	gi|66774602|gb|AAY56092.1|	gi|66774602|gb|AAY56092.1|
Hyal-2	Hyalella azteca	Replicate 2	F102470	3467	667.709	3	2000.1	2000.1	1.65392	34.73	93	109	R	EICQDVLGLLDKFLIPK	A	Carbamidomethyl (C) [3]	1	3175.5	Hyal-2.7979.7979.3.dta	gi|66774602|gb|AAY56092.1|	gi|66774602|gb|AAY56092.1|
Hyal-2	Hyalella azteca	Replicate 2	F102470	3482	1006.02	2	2010.03	2010.03	0.0736307	51.37	912	928	R	TSEVFLPLTNELYQQTK	G		0	2292.49	Hyal-2.5677.5677.2.dta	Contig_Gammarus_90_17046_fr5	Contig_Gammarus_90_276_fr4
Hyal-2	Hyalella azteca	Replicate 2	F102470	3483	671.018	3	2010.03	2010.03	1.06566	42.22	912	928	R	TSEVFLPLTNELYQQTK	G		0	2291.64	Hyal-2.5675.5675.3.dta	Contig_Gammarus_90_17046_fr5	Contig_Gammarus_90_276_fr4
Hyal-2	Hyalella azteca	Replicate 2	F102470	3484	1006.02	2	2010.03	2010.03	1.22784	41.88	912	928	R	TSEVFLPLTNELYQQTK	G		0	2291.11	Hyal-2.5673.5673.2.dta	Contig_Gammarus_90_17046_fr5	Contig_Gammarus_90_276_fr4
Hyal-2	Hyalella azteca	Replicate 2	F102470	3485	671.019	3	2010.04	2010.03	2.15519	40.76	912	928	R	TSEVFLPLTNELYQQTK	G		0	2290.25	Hyal-2.5671.5671.3.dta	Contig_Gammarus_90_17046_fr5	Contig_Gammarus_90_276_fr4
Hyal-2	Hyalella azteca	Replicate 2	F102470	3496	673.984	3	2018.93	2018.93	0.421015	88.58	456	474	R	GTRGEHTEAEGGVYDISNK	R		1	664.277	Hyal-2.1027.1027.3.dta	isotig09924_Frame_1	isotig09924_Frame_1
Hyal-2	Hyalella azteca	Replicate 2	F102470	3497	673.984	3	2018.93	2018.93	0.510171	80.34	456	474	R	GTRGEHTEAEGGVYDISNK	R		1	662.792	Hyal-2.1023.1023.3.dta	isotig09924_Frame_1	isotig09924_Frame_1
Hyal-2	Hyalella azteca	Replicate 2	F102470	3498	1010.47	2	2018.93	2018.93	1.36508	84.64	456	474	R	GTRGEHTEAEGGVYDISNK	R		1	673.751	Hyal-2.1052.1052.2.dta	isotig09924_Frame_1	isotig09924_Frame_1
Hyal-2	Hyalella azteca	Replicate 2	F102470	3499	1010.47	2	2018.93	2018.93	1.54339	80.89	456	474	R	GTRGEHTEAEGGVYDISNK	R		1	672.25	Hyal-2.1048.1048.2.dta	isotig09924_Frame_1	isotig09924_Frame_1
Hyal-2	Hyalella azteca	Replicate 2	F102470	35	381.729	2	761.443	761.444	-0.164162	14.64	37	42	R	LLXDVR	L		0	1328.72	Hyal-2.2920.2920.2.dta	Contig_Gammarus_90_111408_fr4	Contig_Gammarus_90_111408_fr4
Hyal-2	Hyalella azteca	Replicate 2	F102470	350	527.307	2	1052.6	1052.6	-1.46684	45.91	334	342	R	YLTVAAIFR	G		0	2079.64	Hyal-2.5079.5079.2.dta	isotig18155_Frame_5	Contig_Gammarus_90_11717_fr4
Hyal-2	Hyalella azteca	Replicate 2	F102470	3500	673.988	3	2018.94	2018.94	1.54982	30.36	135	151	K	KNSCEDPAMKELIEEAR	R	Carbamidomethyl (C) [4]	2	1335.01	Hyal-2.2938.2938.3.dta	Contig_Gammarus_90_30490_fr1	Contig_Gammarus_90_87598_fr2
Hyal-2	Hyalella azteca	Replicate 2	F102470	3501	673.999	3	2018.98	2018.97	0.796444	23.64	95	110	R	QREEALMLFDVLMHCK	S	Carbamidomethyl (C) [15]	1	2321.6	Hyal-2.5759.5759.3.dta	gi|7105883|emb|CAB75960.1|	gi|7105883|emb|CAB75960.1|
Hyal-2	Hyalella azteca	Replicate 2	F102470	351	527.308	2	1052.6	1052.6	0.395211	55.64	334	342	R	YLTVAAIFR	G		0	2087.27	Hyal-2.5100.5100.2.dta	isotig18155_Frame_5	Contig_Gammarus_90_11717_fr4
Hyal-2	Hyalella azteca	Replicate 2	F102470	3539	677.692	3	2030.06	2030.05	0.294081	25.58	88	106	K	GILQTGDTIVRPFGQDTGR	I		0	1739.55	Hyal-2.4111.4111.3.dta	Contig_Gammarus_90_206518_fr4	Contig_Gammarus_90_206518_fr4
Hyal-2	Hyalella azteca	Replicate 2	F102470	3540	677.693	3	2030.06	2030.05	0.929532	22.4	88	106	K	GILQTGDTIVRPFGQDTGR	I		0	1740.94	Hyal-2.4115.4115.3.dta	Contig_Gammarus_90_206518_fr4	Contig_Gammarus_90_206518_fr4
Hyal-2	Hyalella azteca	Replicate 2	F102470	3541	1016.04	2	2030.06	2030.05	1.38568	24.95	88	106	K	GILQTGDTIVRPFGQDTGR	I		0	1743.42	Hyal-2.4122.4122.2.dta	Contig_Gammarus_90_206518_fr4	Contig_Gammarus_90_206518_fr4
Hyal-2	Hyalella azteca	Replicate 2	F102470	3542	1016.04	2	2030.06	2030.05	1.62212	36.45	88	106	K	GILQTGDTIVRPFGQDTGR	I		0	1744.8	Hyal-2.4126.4126.2.dta	Contig_Gammarus_90_206518_fr4	Contig_Gammarus_90_206518_fr4
Hyal-2	Hyalella azteca	Replicate 2	F102470	3543	1017.46	2	2032.9	2032.9	1.16139	46.51	276	292	R	SMQGYPFNPCLTEAQYK	E	Carbamidomethyl (C) [10]	0	1812.45	Hyal-2.4318.4318.2.dta	isotig09924_Frame_1	isotig09924_Frame_1
Hyal-2	Hyalella azteca	Replicate 2	F102470	3544	1017.46	2	2032.9	2032.9	1.28929	47.28	276	292	R	SMQGYPFNPCLTEAQYK	E	Carbamidomethyl (C) [10]	0	1811.03	Hyal-2.4314.4314.2.dta	isotig09924_Frame_1	isotig09924_Frame_1
Hyal-2	Hyalella azteca	Replicate 2	F102470	3555	1019.58	2	2037.15	2037.14	1.26893	41.16	90	108	K	GDLVPLEVVLDLLAEAMLK	K		0	4433.41	Hyal-2.10319.10319.2.dta	Contig_Gammarus_90_62638_fr5	Contig_Gammarus_90_62638_fr5
Hyal-2	Hyalella azteca	Replicate 2	F102470	3556	680.056	3	2037.15	2037.14	1.35435	16.75	90	108	K	GDLVPLEVVLDLLAEAMLK	K		0	4424.93	Hyal-2.10304.10304.3.dta	Contig_Gammarus_90_62638_fr5	Contig_Gammarus_90_62638_fr5
Hyal-2	Hyalella azteca	Replicate 2	F102470	3557	1019.58	2	2037.15	2037.14	1.80891	36.67	90	108	K	GDLVPLEVVLDLLAEAMLK	K		0	4430.58	Hyal-2.10314.10314.2.dta	Contig_Gammarus_90_62638_fr5	Contig_Gammarus_90_62638_fr5
Hyal-2	Hyalella azteca	Replicate 2	F102470	3558	680.056	3	2037.15	2037.14	2.16431	35.88	90	108	K	GDLVPLEVVLDLLAEAMLK	K		0	4425.89	Hyal-2.10306.10306.3.dta	Contig_Gammarus_90_62638_fr5	Contig_Gammarus_90_62638_fr5
Hyal-2	Hyalella azteca	Replicate 2	F102470	3561	680.956	3	2039.85	2039.85	0.332868	26.81	117	135	K	AGAAYGTGYCDAQCPHDVK	F	Carbamidomethyl (C) [10], Carbamidomethyl (C) [14]	0	808.128	Hyal-2.1411.1411.3.dta	gi|291197242|emb|CBK52829.1|	gi|291197242|emb|CBK52829.1|
Hyal-2	Hyalella azteca	Replicate 2	F102470	3562	680.956	3	2039.85	2039.85	0.509352	31.1	117	135	K	AGAAYGTGYCDAQCPHDVK	F	Carbamidomethyl (C) [10], Carbamidomethyl (C) [14]	0	809.544	Hyal-2.1415.1415.3.dta	gi|291197242|emb|CBK52829.1|	gi|291197242|emb|CBK52829.1|
Hyal-2	Hyalella azteca	Replicate 2	F102470	3563	1020.93	2	2039.85	2039.85	0.634852	68.42	117	135	K	AGAAYGTGYCDAQCPHDVK	F	Carbamidomethyl (C) [10], Carbamidomethyl (C) [14]	0	815.01	Hyal-2.1430.1430.2.dta	gi|291197242|emb|CBK52829.1|	gi|291197242|emb|CBK52829.1|
Hyal-2	Hyalella azteca	Replicate 2	F102470	3564	1020.93	2	2039.85	2039.85	1.23294	63.99	117	135	K	AGAAYGTGYCDAQCPHDVK	F	Carbamidomethyl (C) [10], Carbamidomethyl (C) [14]	0	814.116	Hyal-2.1428.1428.2.dta	gi|291197242|emb|CBK52829.1|	gi|291197242|emb|CBK52829.1|
Hyal-2	Hyalella azteca	Replicate 2	F102470	36	382.221	2	762.428	762.428	0.657112	19.36	167	172	R	NLEFLK	I		0	1343.9	Hyal-2.2964.2964.2.dta	gi|321454332|gb|EFX65507.1|	gi|321454332|gb|EFX65507.1|
Hyal-2	Hyalella azteca	Replicate 2	F102470	361	354.551	3	1060.63	1060.63	2.54566	20.61	106	114	R	NVFTVIIQK	L		0	919.566	Hyal-2.1727.1727.3.dta	gi|321468142|gb|EFX79128.1|	gi|321468142|gb|EFX79128.1|
Hyal-2	Hyalella azteca	Replicate 2	F102470	362	354.551	3	1060.63	1060.63	3.05479	25.57	106	114	R	NVFTVIIQK	L		0	920.953	Hyal-2.1731.1731.3.dta	gi|321468142|gb|EFX79128.1|	gi|321468142|gb|EFX79128.1|
Hyal-2	Hyalella azteca	Replicate 2	F102470	3620	1027.03	2	2052.05	2052.05	0.749493	68.12	145	162	R	SFILSDLTNLQQSQAPYK	V		0	2294.19	Hyal-2.5682.5682.2.dta	Contig_Gammarus_90_14263_fr4	Contig_Gammarus_90_198177_fr2
Hyal-2	Hyalella azteca	Replicate 2	F102470	3621	685.026	3	2052.06	2052.05	1.21439	55.42	145	162	R	SFILSDLTNLQQSQAPYK	V		0	2304.38	Hyal-2.5711.5711.3.dta	Contig_Gammarus_90_14263_fr4	Contig_Gammarus_90_198177_fr2
Hyal-2	Hyalella azteca	Replicate 2	F102470	3622	1027.03	2	2052.06	2052.05	1.22706	75.21	145	162	R	SFILSDLTNLQQSQAPYK	V		0	2297.27	Hyal-2.5691.5691.2.dta	Contig_Gammarus_90_14263_fr4	Contig_Gammarus_90_198177_fr2
Hyal-2	Hyalella azteca	Replicate 2	F102470	3623	685.026	3	2052.06	2052.05	2.1208	78.24	145	162	R	SFILSDLTNLQQSQAPYK	V		0	2302.67	Hyal-2.5706.5706.3.dta	Contig_Gammarus_90_14263_fr4	Contig_Gammarus_90_198177_fr2
Hyal-2	Hyalella azteca	Replicate 2	F102470	3630	686.015	3	2055.02	2055.01	4.10606	32.2	19	36	R	MNEGEFIYALYAAVIHSK	L		0	2924.7	Hyal-2.7360.7360.3.dta	GIB53OK01CAAN7_Frame_5	Contig_Gammarus_90_47151_fr1
Hyal-2	Hyalella azteca	Replicate 2	F102470	3668	690.024	3	2067.05	2067.05	1.12576	52.09	353	370	K	KLESDINELEIALDHSNK	A		1	1775.65	Hyal-2.4214.4214.3.dta	Contig_Gammarus_90_14_fr3	Contig_Gammarus_90_14_fr3
Hyal-2	Hyalella azteca	Replicate 2	F102470	3669	690.025	3	2067.05	2067.05	2.01108	54.03	353	370	K	KLESDINELEIALDHSNK	A		1	1773.04	Hyal-2.4207.4207.3.dta	Contig_Gammarus_90_14_fr3	Contig_Gammarus_90_14_fr3
Hyal-2	Hyalella azteca	Replicate 2	F102470	3682	693.668	3	2077.98	2077.98	2.43458	47.1	195	212	K	MKVDDLAAELDASQKECR	N	Carbamidomethyl (C) [17]	2	1467.2	Hyal-2.3326.3326.3.dta	Contig_Gammarus_90_14_fr3	Contig_Gammarus_90_14_fr3
Hyal-2	Hyalella azteca	Replicate 2	F102470	3683	693.668	3	2077.98	2077.98	2.43458	49.74	195	212	K	MKVDDLAAELDASQKECR	N	Carbamidomethyl (C) [17]	2	1466.05	Hyal-2.3323.3323.3.dta	Contig_Gammarus_90_14_fr3	Contig_Gammarus_90_14_fr3
Hyal-2	Hyalella azteca	Replicate 2	F102470	37	382.222	2	762.429	762.428	1.70639	25.35	167	172	R	NLEFLK	I		0	1352.05	Hyal-2.2988.2988.2.dta	gi|321454332|gb|EFX65507.1|	gi|321454332|gb|EFX65507.1|
Hyal-2	Hyalella azteca	Replicate 2	F102470	3711	698.999	3	2093.98	2093.97	1.75743	65.86	195	212	K	MKVDDLAAELDASQKECR	N	Oxidation (M) [1], Carbamidomethyl (C) [17]	2	1199.82	Hyal-2.2544.2544.3.dta	Contig_Gammarus_90_14_fr3	Contig_Gammarus_90_14_fr3
Hyal-2	Hyalella azteca	Replicate 2	F102470	3712	699	3	2093.98	2093.97	2.44511	53.8	195	212	K	MKVDDLAAELDASQKECR	N	Oxidation (M) [1], Carbamidomethyl (C) [17]	2	1201.27	Hyal-2.2548.2548.3.dta	Contig_Gammarus_90_14_fr3	Contig_Gammarus_90_14_fr3
Hyal-2	Hyalella azteca	Replicate 2	F102470	3734	702.356	3	2104.05	2104.05	0.834108	46.95	195	213	K	YMDAHIPGSPFQFTVGPLK	D		0	2234.4	Hyal-2.5513.5513.3.dta	Contig_Gammarus_90_197005_fr6	Contig_Gammarus_90_14339_fr5
Hyal-2	Hyalella azteca	Replicate 2	F102470	3735	702.356	3	2104.05	2104.05	0.919657	36.67	195	213	K	YMDAHIPGSPFQFTVGPLK	D		0	2235.81	Hyal-2.5517.5517.3.dta	Contig_Gammarus_90_197005_fr6	Contig_Gammarus_90_14339_fr5
Hyal-2	Hyalella azteca	Replicate 2	F102470	374	534.806	2	1067.6	1067.6	0.551706	16.74	278	287	K	ELGVHTVSVK	Y		0	813.857	Hyal-2.1427.1427.2.dta	Contig_Gammarus_90_35858_fr6	Contig_Gammarus_90_14339_fr5
Hyal-2	Hyalella azteca	Replicate 2	F102470	3747	529.227	4	2112.88	2112.88	0.619061	14.51	264	280	K	VHKECCHGDLLECADDR	A	Carbamidomethyl (C) [5], Carbamidomethyl (C) [6], Carbamidomethyl (C) [13]	1	653.369	Hyal-2.1000.1000.4.dta	gi|1351907|sp|P02769.4|ALBU_BOVIN	gi|1351907|sp|P02769.4|ALBU_BOVIN
Hyal-2	Hyalella azteca	Replicate 2	F102470	375	534.806	2	1067.6	1067.6	0.795244	17.4	278	287	K	ELGVHTVSVK	Y		0	812.723	Hyal-2.1424.1424.2.dta	Contig_Gammarus_90_35858_fr6	Contig_Gammarus_90_14339_fr5
Hyal-2	Hyalella azteca	Replicate 2	F102470	3756	705.388	3	2113.14	2113.14	0.658262	34.61	325	342	R	LVTLLTSQTQKEYALSYR	L		1	1717.36	Hyal-2.4047.4047.3.dta	Contig_Gammarus_90_151_fr6	Contig_Gammarus_90_151_fr6
Hyal-2	Hyalella azteca	Replicate 2	F102470	3757	705.389	3	2113.14	2113.14	1.16935	31.4	325	342	R	LVTLLTSQTQKEYALSYR	L		1	1718.77	Hyal-2.4051.4051.3.dta	Contig_Gammarus_90_151_fr6	Contig_Gammarus_90_151_fr6
Hyal-2	Hyalella azteca	Replicate 2	F102470	3778	1060.44	2	2118.86	2118.86	1.53149	75.32	94	112	R	SFMNGLCGDFNGEQAADMR	S	Carbamidomethyl (C) [7]	0	1956.1	Hyal-2.4728.4728.2.dta	Contig_Gammarus_90_30490_fr1	Contig_Gammarus_90_87598_fr2
Hyal-2	Hyalella azteca	Replicate 2	F102470	3779	1060.44	2	2118.86	2118.86	1.994	85.34	94	112	R	SFMNGLCGDFNGEQAADMR	S	Carbamidomethyl (C) [7]	0	1954.12	Hyal-2.4722.4722.2.dta	Contig_Gammarus_90_30490_fr1	Contig_Gammarus_90_87598_fr2
Hyal-2	Hyalella azteca	Replicate 2	F102470	3786	1061.53	2	2121.05	2121.05	0.408289	80.11	74	92	R	LQGEANAAFEQQLSSYPLR	A		0	1932.26	Hyal-2.4660.4660.2.dta	Contig_Gammarus_90_17502_fr5	Contig_Gammarus_90_198177_fr2
Hyal-2	Hyalella azteca	Replicate 2	F102470	379	535.304	2	1068.59	1068.59	-0.107618	33.64	138	146	R	VISQQPLER	S		0	776.643	Hyal-2.1324.1324.2.dta	gi|675383848|gb|KFM76745.1|	gi|675383848|gb|KFM76745.1|
Hyal-2	Hyalella azteca	Replicate 2	F102470	3793	1063.51	2	2125	2125	0.177882	86.45	16	33	R	SAQLYSELIQSMDQVEER	L		0	2521.44	Hyal-2.6308.6308.2.dta	Contig_Gammarus_90_327_fr3	Contig_Gammarus_90_198177_fr2
Hyal-2	Hyalella azteca	Replicate 2	F102470	3794	1063.51	2	2125	2125	0.300235	80.5	16	33	R	SAQLYSELIQSMDQVEER	L		0	2522.3	Hyal-2.6310.6310.2.dta	Contig_Gammarus_90_327_fr3	Contig_Gammarus_90_198177_fr2
Hyal-2	Hyalella azteca	Replicate 2	F102470	3795	709.341	3	2125	2125	0.349177	67.14	16	33	R	SAQLYSELIQSMDQVEER	L		0	2525.84	Hyal-2.6320.6320.3.dta	Contig_Gammarus_90_327_fr3	Contig_Gammarus_90_198177_fr2
Hyal-2	Hyalella azteca	Replicate 2	F102470	3796	709.341	3	2125	2125	0.518588	57.78	16	33	R	SAQLYSELIQSMDQVEER	L		0	2527.29	Hyal-2.6324.6324.3.dta	Contig_Gammarus_90_327_fr3	Contig_Gammarus_90_198177_fr2
Hyal-2	Hyalella azteca	Replicate 2	F102470	3799	1065.07	2	2128.13	2128.13	2.60793	41.17	256	273	R	QILLYSATFPLTVEQFMK	K		0	2962.03	Hyal-2.7455.7455.2.dta	Contig_Gammarus_90_23850_fr4	Contig_Gammarus_90_23850_fr4
Hyal-2	Hyalella azteca	Replicate 2	F102470	38	384.687	2	767.36	767.36	0.186353	37.17	398	403	R	DPSFFR	L		0	1303.37	Hyal-2.2848.2848.2.dta	isotig08848_Frame_5	isotig08849_Frame_5
Hyal-2	Hyalella azteca	Replicate 2	F102470	380	535.304	2	1068.59	1068.59	0.341571	40.12	138	146	R	VISQQPLER	S		0	781.049	Hyal-2.1336.1336.2.dta	gi|675383848|gb|KFM76745.1|	gi|675383848|gb|KFM76745.1|
Hyal-2	Hyalella azteca	Replicate 2	F102470	381	536.301	2	1070.59	1070.59	-0.0298901	41.89	401	410	K	GIQIPGSPFR	L		0	1746.45	Hyal-2.4131.4131.2.dta	Contig_Gammarus_90_197005_fr6	Contig_Gammarus_90_14339_fr5
Hyal-2	Hyalella azteca	Replicate 2	F102470	3818	537.022	4	2144.06	2144.06	-0.146451	44.69	145	165	R	HIQAHVTVDTSSAAEGHVSAK	L		0	702.695	Hyal-2.1127.1127.4.dta	Contig_Gammarus_90_19261_fr6	Contig_Gammarus_90_19261_fr6
Hyal-2	Hyalella azteca	Replicate 2	F102470	3819	537.023	4	2144.06	2144.06	0.655765	43.92	145	165	R	HIQAHVTVDTSSAAEGHVSAK	L		0	705.561	Hyal-2.1134.1134.4.dta	Contig_Gammarus_90_19261_fr6	Contig_Gammarus_90_19261_fr6
Hyal-2	Hyalella azteca	Replicate 2	F102470	382	536.301	2	1070.59	1070.59	0.194286	43.21	401	410	K	GIQIPGSPFR	L		0	1747.53	Hyal-2.4134.4134.2.dta	Contig_Gammarus_90_197005_fr6	Contig_Gammarus_90_14339_fr5
Hyal-2	Hyalella azteca	Replicate 2	F102470	3837	538.276	4	2149.07	2149.07	1.38013	22.51	224	240	R	THNLEPYFESFINNLRR	R		1	2227.8	Hyal-2.5495.5495.4.dta	gi|7331218|gb|AAF60327.1|AF237621_1	gi|7331218|gb|AAF60327.1|AF237621_1
Hyal-2	Hyalella azteca	Replicate 2	F102470	3860	719.678	3	2156.01	2156.01	1.13497	31.84	201	218	K	FDYRGEVQPPFSQSNVMR	F		1	1673.23	Hyal-2.3920.3920.3.dta	Contig_Gammarus_90_205560_fr4	Contig_Gammarus_90_205560_fr4
Hyal-2	Hyalella azteca	Replicate 2	F102470	3861	719.679	3	2156.01	2156.01	1.81678	32.09	201	218	K	FDYRGEVQPPFSQSNVMR	F		1	1669.15	Hyal-2.3908.3908.3.dta	Contig_Gammarus_90_205560_fr4	Contig_Gammarus_90_205560_fr4
Hyal-2	Hyalella azteca	Replicate 2	F102470	3878	721.691	3	2162.05	2162.05	1.00553	70.87	50	69	R	LGEDNINVVEGNEQFISASK	S		0	1837.99	Hyal-2.4391.4391.3.dta	gi|230338|pdb|1TAB|E	gi|230338|pdb|1TAB|E
Hyal-2	Hyalella azteca	Replicate 2	F102470	3879	1082.03	2	2162.05	2162.05	1.3737	59.94	50	69	R	LGEDNINVVEGNEQFISASK	S		0	1832.14	Hyal-2.4374.4374.2.dta	gi|230338|pdb|1TAB|E	gi|230338|pdb|1TAB|E
Hyal-2	Hyalella azteca	Replicate 2	F102470	3880	1082.03	2	2162.05	2162.05	1.49395	71.52	50	69	R	LGEDNINVVEGNEQFISASK	S		0	1833.53	Hyal-2.4378.4378.2.dta	gi|230338|pdb|1TAB|E	gi|230338|pdb|1TAB|E
Hyal-2	Hyalella azteca	Replicate 2	F102470	3881	721.691	3	2162.05	2162.05	1.51893	61.87	50	69	R	LGEDNINVVEGNEQFISASK	S		0	1836.26	Hyal-2.4386.4386.3.dta	gi|230338|pdb|1TAB|E	gi|230338|pdb|1TAB|E
Hyal-2	Hyalella azteca	Replicate 2	F102470	39	384.688	2	767.36	767.36	0.264543	29.66	398	403	R	DPSFFR	L		0	1301.7	Hyal-2.2843.2843.2.dta	isotig08848_Frame_5	isotig08849_Frame_5
Hyal-2	Hyalella azteca	Replicate 2	F102470	3915	725.377	3	2173.11	2173.11	-0.647459	25	890	907	K	VKLEQTLDELEDSLEREK	K		2	2124.03	Hyal-2.5205.5205.3.dta	gi|675383848|gb|KFM76745.1|	gi|675383848|gb|KFM76745.1|
Hyal-2	Hyalella azteca	Replicate 2	F102470	3916	544.285	4	2173.11	2173.11	-0.37872	25.25	890	907	K	VKLEQTLDELEDSLEREK	K		2	2127.69	Hyal-2.5215.5215.4.dta	gi|675383848|gb|KFM76745.1|	gi|675383848|gb|KFM76745.1|
Hyal-2	Hyalella azteca	Replicate 2	F102470	3917	725.378	3	2173.11	2173.11	0.277482	30.25	890	907	K	VKLEQTLDELEDSLEREK	K		2	2126.55	Hyal-2.5212.5212.3.dta	gi|675383848|gb|KFM76745.1|	gi|675383848|gb|KFM76745.1|
Hyal-2	Hyalella azteca	Replicate 2	F102470	3918	544.286	4	2173.12	2173.11	1.75647	25.48	890	907	K	VKLEQTLDELEDSLEREK	K		2	2134.04	Hyal-2.5233.5233.4.dta	gi|675383848|gb|KFM76745.1|	gi|675383848|gb|KFM76745.1|
Hyal-2	Hyalella azteca	Replicate 2	F102470	3929	544.765	4	2175.03	2175.03	-0.33149	28.59	456	475	R	GTRGEHTEAEGGVYDISNKR	R		2	576.226	Hyal-2.822.822.4.dta	isotig09924_Frame_1	isotig09924_Frame_1
Hyal-2	Hyalella azteca	Replicate 2	F102470	3930	544.765	4	2175.03	2175.03	-0.110803	43.2	456	475	R	GTRGEHTEAEGGVYDISNKR	R		2	578.896	Hyal-2.828.828.4.dta	isotig09924_Frame_1	isotig09924_Frame_1
Hyal-2	Hyalella azteca	Replicate 2	F102470	3931	726.018	3	2175.03	2175.03	0.705737	41.88	456	475	R	GTRGEHTEAEGGVYDISNKR	R		2	582.975	Hyal-2.837.837.3.dta	isotig09924_Frame_1	isotig09924_Frame_1
Hyal-2	Hyalella azteca	Replicate 2	F102470	3932	726.018	3	2175.03	2175.03	1.05056	48.87	456	475	R	GTRGEHTEAEGGVYDISNKR	R		2	581.622	Hyal-2.834.834.3.dta	isotig09924_Frame_1	isotig09924_Frame_1
Hyal-2	Hyalella azteca	Replicate 2	F102470	396	546.258	2	1090.5	1090.5	0.765703	30.46	50	58	R	STYGEYLMK	K		0	1260.27	Hyal-2.2722.2722.2.dta	Contig_Gammarus_90_206684_fr4	Contig_Gammarus_90_206684_fr4
Hyal-2	Hyalella azteca	Replicate 2	F102470	397	546.258	2	1090.5	1090.5	1.00413	25.71	50	58	R	STYGEYLMK	K		0	1259.17	Hyal-2.2719.2719.2.dta	Contig_Gammarus_90_206684_fr4	Contig_Gammarus_90_206684_fr4
Hyal-2	Hyalella azteca	Replicate 2	F102470	3984	730.394	3	2188.16	2188.16	0.676824	43.33	116	135	R	SKIPSVSQTPVQTCITLAMK	Y	Carbamidomethyl (C) [14]	1	1683.68	Hyal-2.3950.3950.3.dta	Contig_Gammarus_90_6933_fr4	Contig_Gammarus_90_39606_fr3
Hyal-2	Hyalella azteca	Replicate 2	F102470	3985	730.394	3	2188.16	2188.16	0.841346	30.08	116	135	R	SKIPSVSQTPVQTCITLAMK	Y	Carbamidomethyl (C) [14]	1	1681.43	Hyal-2.3944.3944.3.dta	Contig_Gammarus_90_6933_fr4	Contig_Gammarus_90_39606_fr3
Hyal-2	Hyalella azteca	Replicate 2	F102470	40	384.688	2	767.361	767.36	1.46346	34.52	398	403	R	DPSFFR	L		0	1366.81	Hyal-2.3032.3032.2.dta	isotig08848_Frame_5	isotig08849_Frame_5
Hyal-2	Hyalella azteca	Replicate 2	F102470	402	547.778	2	1093.54	1093.54	0.533131	39.75	280	289	R	GDVSSDIFVR	F		0	1396.37	Hyal-2.3119.3119.2.dta	Contig_Gammarus_90_22840_fr6	Contig_Gammarus_90_276_fr4
Hyal-2	Hyalella azteca	Replicate 2	F102470	403	547.778	2	1093.54	1093.54	0.752601	40.87	280	289	R	GDVSSDIFVR	F		0	1394.69	Hyal-2.3114.3114.2.dta	Contig_Gammarus_90_22840_fr6	Contig_Gammarus_90_276_fr4
Hyal-2	Hyalella azteca	Replicate 2	F102470	4034	552.529	4	2206.09	2206.08	3.66215	18.84	87	105	R	KKHNDAVAEMSEQIDHLNK	M		2	1038.98	Hyal-2.2075.2075.4.dta	Contig_Gammarus_90_195102_fr4	Contig_Gammarus_90_195102_fr4
Hyal-2	Hyalella azteca	Replicate 2	F102470	4045	738.028	3	2211.06	2211.06	-0.274529	38.53	293	313	K	DLFANNVLSGGTTMYPGIADR	M		0	2458.77	Hyal-2.6137.6137.3.dta	gi|3907620|gb|AAC78681.1|	gi|3907620|gb|AAC78681.1|
Hyal-2	Hyalella azteca	Replicate 2	F102470	4046	738.039	3	2211.1	2211.1	0.162815	28.96	24	42	K	TAEDLQAVEDKCNHLNKVK	V	Carbamidomethyl (C) [12]	2	873	Hyal-2.1592.1592.3.dta	Contig_Gammarus_90_199671_fr6	gi|195035369|ref|XP_001989150.1|
Hyal-2	Hyalella azteca	Replicate 2	F102470	4048	738.375	3	2212.1	2212.1	1.09669	19.86	136	156	K	VIISAPSADAPMFVMGVNHEK	Y		0	1950.22	Hyal-2.4711.4711.3.dta	isotig30773_Frame_5	gi|190014502|emb|CAQ60115.1|
Hyal-2	Hyalella azteca	Replicate 2	F102470	4074	557.294	4	2225.15	2225.15	0.366268	26.52	267	284	R	LSNHLDLVDELYWDRPIK	E		0	2089.17	Hyal-2.5106.5106.4.dta	Contig_Gammarus_90_40034_fr6	Contig_Gammarus_90_47151_fr1
Hyal-2	Hyalella azteca	Replicate 2	F102470	4075	557.295	4	2225.15	2225.15	0.59996	19.7	267	284	R	LSNHLDLVDELYWDRPIK	E		0	2090.03	Hyal-2.5108.5108.4.dta	Contig_Gammarus_90_40034_fr6	Contig_Gammarus_90_47151_fr1
Hyal-2	Hyalella azteca	Replicate 2	F102470	4076	742.724	3	2225.15	2225.15	1.20037	28.95	267	284	R	LSNHLDLVDELYWDRPIK	E		0	2090.58	Hyal-2.5110.5110.3.dta	Contig_Gammarus_90_40034_fr6	Contig_Gammarus_90_47151_fr1
Hyal-2	Hyalella azteca	Replicate 2	F102470	4077	742.724	3	2225.15	2225.15	1.28126	23.68	267	284	R	LSNHLDLVDELYWDRPIK	E		0	2092.86	Hyal-2.5116.5116.3.dta	Contig_Gammarus_90_40034_fr6	Contig_Gammarus_90_47151_fr1
Hyal-2	Hyalella azteca	Replicate 2	F102470	4078	1113.98	2	2225.95	2225.95	0.177901	82.12	281	301	R	GITSYGSSTGCETGYPDAFTR	V	Carbamidomethyl (C) [11]	0	1596.85	Hyal-2.3699.3699.2.dta	isotig13365_Frame_1	isotig10000_Frame_6
Hyal-2	Hyalella azteca	Replicate 2	F102470	4079	1113.99	2	2225.96	2225.95	1.71432	77.19	281	301	R	GITSYGSSTGCETGYPDAFTR	V	Carbamidomethyl (C) [11]	0	1595.72	Hyal-2.3696.3696.2.dta	isotig13365_Frame_1	isotig10000_Frame_6
Hyal-2	Hyalella azteca	Replicate 2	F102470	41	384.688	2	767.362	767.36	1.9326	23.44	398	403	R	DPSFFR	L		0	1374.59	Hyal-2.3055.3055.2.dta	isotig08848_Frame_5	isotig08849_Frame_5
Hyal-2	Hyalella azteca	Replicate 2	F102470	4187	756.37	3	2266.09	2266.1	-3.62385	25.37	61	81	K	SIYTDGGVAAQHLVDELADHR	L		0	2116.7	Hyal-2.5184.5184.3.dta	Contig_Gammarus_90_48656_fr4	Contig_Gammarus_90_47151_fr1
Hyal-2	Hyalella azteca	Replicate 2	F102470	4188	756.373	3	2266.1	2266.1	-0.711355	28.29	61	81	K	SIYTDGGVAAQHLVDELADHR	L		0	2119.82	Hyal-2.5193.5193.3.dta	Contig_Gammarus_90_48656_fr4	Contig_Gammarus_90_47151_fr1
Hyal-2	Hyalella azteca	Replicate 2	F102470	42	386.27	2	770.526	770.527	-0.18429	38.21	2	8	K	TALIILK	T		0	1491.08	Hyal-2.3396.3396.2.dta	Contig_Gammarus_90_103430_fr6	Contig_Gammarus_90_103430_fr6
Hyal-2	Hyalella azteca	Replicate 2	F102470	4203	758.392	3	2272.15	2272.15	1.01754	33.87	70	89	K	SIVHPSYNSNTLNNDIMLIK	L		0	1822.38	Hyal-2.4346.4346.3.dta	gi|230338|pdb|1TAB|E	gi|230338|pdb|1TAB|E
Hyal-2	Hyalella azteca	Replicate 2	F102470	4204	1137.09	2	2272.16	2272.15	1.96202	36.21	70	89	K	SIVHPSYNSNTLNNDIMLIK	L		0	1824.37	Hyal-2.4352.4352.2.dta	gi|230338|pdb|1TAB|E	gi|230338|pdb|1TAB|E
Hyal-2	Hyalella azteca	Replicate 2	F102470	4205	1137.09	2	2272.16	2272.15	1.96202	44.22	70	89	K	SIVHPSYNSNTLNNDIMLIK	L		0	1825.21	Hyal-2.4354.4354.2.dta	gi|230338|pdb|1TAB|E	gi|230338|pdb|1TAB|E
Hyal-2	Hyalella azteca	Replicate 2	F102470	4206	758.393	3	2272.16	2272.15	2.39068	34.91	70	89	K	SIVHPSYNSNTLNNDIMLIK	L		0	1821.23	Hyal-2.4343.4343.3.dta	gi|230338|pdb|1TAB|E	gi|230338|pdb|1TAB|E
Hyal-2	Hyalella azteca	Replicate 2	F102470	4207	758.416	3	2272.23	2272.22	0.301907	45.45	225	245	K	LTGMAFRVPTPDVSVVDLTVR	L		1	2354.01	Hyal-2.5849.5849.3.dta	gi|190014502|emb|CAQ60115.1|	gi|190014502|emb|CAQ60115.1|
Hyal-2	Hyalella azteca	Replicate 2	F102470	4208	758.417	3	2272.23	2272.22	1.43736	52.98	225	245	K	LTGMAFRVPTPDVSVVDLTVR	L		1	2352.86	Hyal-2.5846.5846.3.dta	gi|190014502|emb|CAQ60115.1|	gi|190014502|emb|CAQ60115.1|
Hyal-2	Hyalella azteca	Replicate 2	F102470	4252	763.724	3	2288.15	2288.15	1.11575	22.47	70	89	K	SIVHPSYNSNTLNNDIMLIK	L	Oxidation (M) [17]	0	1725.55	Hyal-2.4071.4071.3.dta	gi|230338|pdb|1TAB|E	gi|230338|pdb|1TAB|E
Hyal-2	Hyalella azteca	Replicate 2	F102470	427	367.546	3	1099.62	1099.62	-3.94227	25.21	208	216	R	EQRRASVVR	R		2	761.609	Hyal-2.1283.1283.3.dta	Contig_Gammarus_90_8339_fr6	Contig_Gammarus_90_8339_fr6
Hyal-2	Hyalella azteca	Replicate 2	F102470	4274	1151.09	2	2300.17	2300.16	0.983843	75.49	39	59	K	QSLEDQIVQTNPVLEAFGNAK	T		0	2568.29	Hyal-2.6434.6434.2.dta	Contig_Gammarus_90_43527_fr5	gi|195979063|gb|ACG63697.1|
Hyal-2	Hyalella azteca	Replicate 2	F102470	4275	767.73	3	2300.17	2300.16	1.02471	56.35	39	59	K	QSLEDQIVQTNPVLEAFGNAK	T		0	2567.14	Hyal-2.6431.6431.3.dta	Contig_Gammarus_90_43527_fr5	gi|195979063|gb|ACG63697.1|
Hyal-2	Hyalella azteca	Replicate 2	F102470	4276	767.73	3	2300.17	2300.16	1.42903	67.09	39	59	K	QSLEDQIVQTNPVLEAFGNAK	T		0	2568	Hyal-2.6433.6433.3.dta	Contig_Gammarus_90_43527_fr5	gi|195979063|gb|ACG63697.1|
Hyal-2	Hyalella azteca	Replicate 2	F102470	4277	1151.09	2	2300.17	2300.16	1.72292	69.46	39	59	K	QSLEDQIVQTNPVLEAFGNAK	T		0	2569.72	Hyal-2.6438.6438.2.dta	Contig_Gammarus_90_43527_fr5	gi|195979063|gb|ACG63697.1|
Hyal-2	Hyalella azteca	Replicate 2	F102470	4278	767.802	3	2300.38	2300.38	0.445143	22.29	96	118	K	LLSGVTIAQGGVLPNIQAVLLPK	K		0	2846.15	Hyal-2.7164.7164.3.dta	gi|443683123|gb|ELT87491.1|	gi|443683123|gb|ELT87491.1|
Hyal-2	Hyalella azteca	Replicate 2	F102470	4279	1151.2	2	2300.39	2300.38	1.06069	63.6	96	118	K	LLSGVTIAQGGVLPNIQAVLLPK	K		0	2844.42	Hyal-2.7159.7159.2.dta	gi|443683123|gb|ELT87491.1|	gi|443683123|gb|ELT87491.1|
Hyal-2	Hyalella azteca	Replicate 2	F102470	4280	767.803	3	2300.39	2300.38	1.31891	36.59	96	118	K	LLSGVTIAQGGVLPNIQAVLLPK	K		0	2841.77	Hyal-2.7152.7152.3.dta	gi|443683123|gb|ELT87491.1|	gi|443683123|gb|ELT87491.1|
Hyal-2	Hyalella azteca	Replicate 2	F102470	429	367.546	3	1099.62	1099.62	-3.53304	18.04	208	216	R	EQRRASVVR	R		2	754.108	Hyal-2.1263.1263.3.dta	Contig_Gammarus_90_8339_fr6	Contig_Gammarus_90_8339_fr6
Hyal-2	Hyalella azteca	Replicate 2	F102470	43	386.271	2	770.527	770.527	-0.0285519	48.12	2	8	K	TALIILK	T		0	1492.15	Hyal-2.3399.3399.2.dta	Contig_Gammarus_90_103430_fr6	Contig_Gammarus_90_103430_fr6
Hyal-2	Hyalella azteca	Replicate 2	F102470	4300	578.277	4	2309.08	2309.08	0.412719	15.73	25	44	R	NLEHDIDGLREQLDEEGEAK	A		1	1819.87	Hyal-2.4339.4339.4.dta	Contig_Gammarus_90_22266_fr2	Contig_Gammarus_90_22255_fr2
Hyal-2	Hyalella azteca	Replicate 2	F102470	432	552.278	2	1102.54	1102.54	0.469824	35.31	361	369	K	IQSSPETWR	K		0	926.412	Hyal-2.1747.1747.2.dta	Contig_Gammarus_90_206469_fr3	Contig_Gammarus_90_39606_fr3
Hyal-2	Hyalella azteca	Replicate 2	F102470	433	552.278	2	1102.54	1102.54	0.814482	37.65	361	369	K	IQSSPETWR	K		0	925.339	Hyal-2.1744.1744.2.dta	Contig_Gammarus_90_206469_fr3	Contig_Gammarus_90_39606_fr3
Hyal-2	Hyalella azteca	Replicate 2	F102470	4349	777.712	3	2330.11	2330.11	1.06948	33.74	73	93	K	LAMQEFMILPTGASSFTEAMR	M		0	2780.57	Hyal-2.6995.6995.3.dta	contig30928_Frame_4	Contig_Gammarus_90_87597_fr2
Hyal-2	Hyalella azteca	Replicate 2	F102470	435	552.775	2	1103.54	1103.54	-3.25226	22.24	151	162	K	GGLAAMGDSLGR	G		0	1300.28	Hyal-2.2839.2839.2.dta	isotig03274_Frame_5	Contig_Gammarus_90_47011_fr5
Hyal-2	Hyalella azteca	Replicate 2	F102470	4350	777.712	3	2330.11	2330.11	1.37848	42.44	73	93	K	LAMQEFMILPTGASSFTEAMR	M		0	2781.72	Hyal-2.6998.6998.3.dta	contig30928_Frame_4	Contig_Gammarus_90_87597_fr2
Hyal-2	Hyalella azteca	Replicate 2	F102470	4351	1166.06	2	2330.11	2330.11	1.38963	71.77	73	93	K	LAMQEFMILPTGASSFTEAMR	M		0	2777.67	Hyal-2.6987.6987.2.dta	contig30928_Frame_4	Contig_Gammarus_90_87597_fr2
Hyal-2	Hyalella azteca	Replicate 2	F102470	4352	1166.07	2	2330.12	2330.11	2.43679	68.03	73	93	K	LAMQEFMILPTGASSFTEAMR	M		0	2782.89	Hyal-2.7001.7001.2.dta	contig30928_Frame_4	Contig_Gammarus_90_87597_fr2
Hyal-2	Hyalella azteca	Replicate 2	F102470	436	553.777	2	1105.54	1105.54	-0.576189	57.13	297	306	K	VFEDVDGVAR	I		0	1155.32	Hyal-2.2415.2415.2.dta	isotig08848_Frame_5	isotig08849_Frame_5
Hyal-2	Hyalella azteca	Replicate 2	F102470	4369	780.727	3	2339.16	2339.16	0.345423	41.53	292	313	R	KDLFANNVLSGGTTMYPGIADR	M		1	1999.04	Hyal-2.4851.4851.3.dta	gi|3907620|gb|AAC78681.1|	gi|3907620|gb|AAC78681.1|
Hyal-2	Hyalella azteca	Replicate 2	F102470	4370	780.727	3	2339.16	2339.16	1.05081	41.14	292	313	R	KDLFANNVLSGGTTMYPGIADR	M		1	2000.18	Hyal-2.4854.4854.3.dta	gi|3907620|gb|AAC78681.1|	gi|3907620|gb|AAC78681.1|
Hyal-2	Hyalella azteca	Replicate 2	F102470	4371	1170.59	2	2339.16	2339.16	1.2885	71.71	292	313	R	KDLFANNVLSGGTTMYPGIADR	M		1	2003.36	Hyal-2.4863.4863.2.dta	gi|3907620|gb|AAC78681.1|	gi|3907620|gb|AAC78681.1|
Hyal-2	Hyalella azteca	Replicate 2	F102470	4372	1170.59	2	2339.16	2339.16	2.11786	80.42	292	313	R	KDLFANNVLSGGTTMYPGIADR	M		1	2004.81	Hyal-2.4867.4867.2.dta	gi|3907620|gb|AAC78681.1|	gi|3907620|gb|AAC78681.1|
Hyal-2	Hyalella azteca	Replicate 2	F102470	4377	781.727	3	2342.16	2342.16	1.02598	37.17	292	313	R	KDLYANTVLSGGTTMYPGIADR	M		1	1826.56	Hyal-2.4358.4358.3.dta	gi|321477265|gb|EFX88224.1|	gi|321477265|gb|EFX88224.1|
Hyal-2	Hyalella azteca	Replicate 2	F102470	4378	781.727	3	2342.16	2342.16	1.19249	48.69	292	313	R	KDLYANTVLSGGTTMYPGIADR	M		1	1824.07	Hyal-2.4351.4351.3.dta	gi|321477265|gb|EFX88224.1|	gi|321477265|gb|EFX88224.1|
Hyal-2	Hyalella azteca	Replicate 2	F102470	4384	782.385	3	2344.13	2344.13	0.780246	33.88	54	74	R	ENKNLADEIKDLMDQIGEGGR	S		2	2628.48	Hyal-2.6596.6596.3.dta	gi|238683673|gb|ACR54115.1|	gi|238683673|gb|ACR54115.1|
Hyal-2	Hyalella azteca	Replicate 2	F102470	4385	782.386	3	2344.14	2344.13	1.94486	49.15	54	74	R	ENKNLADEIKDLMDQIGEGGR	S		2	2627.61	Hyal-2.6594.6594.3.dta	gi|238683673|gb|ACR54115.1|	gi|238683673|gb|ACR54115.1|
Hyal-2	Hyalella azteca	Replicate 2	F102470	439	554.817	2	1107.62	1107.62	1.61969	44.35	197	205	K	TYEVVLKEK	D		1	1358.26	Hyal-2.3006.3006.2.dta	gi|545368071|ref|XP_005648825.1|	gi|545368071|ref|XP_005648825.1|
Hyal-2	Hyalella azteca	Replicate 2	F102470	4390	1177.08	2	2352.15	2352.15	0.531853	70.25	285	306	R	SGETEDTFIADLVVGLCTGQIK	T	Carbamidomethyl (C) [17]	0	3084.87	Hyal-2.7765.7765.2.dta	contig30928_Frame_4	Contig_Gammarus_90_87597_fr2
Hyal-2	Hyalella azteca	Replicate 2	F102470	4391	1177.09	2	2352.16	2352.15	1.88381	75.73	285	306	R	SGETEDTFIADLVVGLCTGQIK	T	Carbamidomethyl (C) [17]	0	3077.92	Hyal-2.7747.7747.2.dta	contig30928_Frame_4	Contig_Gammarus_90_87597_fr2
Hyal-2	Hyalella azteca	Replicate 2	F102470	4392	785.06	3	2352.16	2352.15	2.34041	46.42	373	394	R	SGETDDTFIAELVVGLCTGQIK	N	Carbamidomethyl (C) [17]	0	3086.41	Hyal-2.7769.7769.3.dta	gi|4927286|gb|AAD33073.1|AF149256_1	gi|4927286|gb|AAD33073.1|AF149256_1
Hyal-2	Hyalella azteca	Replicate 2	F102470	440	554.817	2	1107.62	1107.62	1.74609	47.98	197	205	K	TYEVVLKEK	D		1	1356.95	Hyal-2.3002.3002.2.dta	gi|545368071|ref|XP_005648825.1|	gi|545368071|ref|XP_005648825.1|
Hyal-2	Hyalella azteca	Replicate 2	F102470	441	555.249	2	1108.48	1108.48	0.3383	39	335	343	K	DAEAWFNEK	S		0	1524.49	Hyal-2.3492.3492.2.dta	gi|21961605|gb|AAH34697.1|	gi|21961605|gb|AAH34697.1|
Hyal-2	Hyalella azteca	Replicate 2	F102470	442	555.249	2	1108.48	1108.48	0.446556	44.66	335	343	K	DAEAWFNEK	S		0	1527.02	Hyal-2.3499.3499.2.dta	gi|21961605|gb|AAH34697.1|	gi|21961605|gb|AAH34697.1|
Hyal-2	Hyalella azteca	Replicate 2	F102470	4426	789.759	3	2366.26	2366.26	0.35964	51.38	208	228	K	NQILNLTTDNANILLQIDNAR	L		0	2557.86	Hyal-2.6406.6406.3.dta	gi|21961605|gb|AAH34697.1|	gi|21961605|gb|AAH34697.1|
Hyal-2	Hyalella azteca	Replicate 2	F102470	4442	794.736	3	2381.19	2381.19	0.20704	27.95	49	72	R	QSFLDASIASGSAAALQAFVDNAK	N		0	2965.87	Hyal-2.7465.7465.3.dta	GAP9EXG05FZAYU_Frame_1	GAP9EXG05FZAYU_Frame_1
Hyal-2	Hyalella azteca	Replicate 2	F102470	4445	794.738	3	2381.19	2381.19	1.90787	26.9	49	72	R	QSFLDASIASGSAAALQAFVDNAK	N		0	2963.21	Hyal-2.7458.7458.3.dta	GAP9EXG05FZAYU_Frame_1	GAP9EXG05FZAYU_Frame_1
Hyal-2	Hyalella azteca	Replicate 2	F102470	4446	1191.6	2	2381.19	2381.19	2.90989	103.08	49	72	R	QSFLDASIASGSAAALQAFVDNAK	N		0	2964.38	Hyal-2.7461.7461.2.dta	GAP9EXG05FZAYU_Frame_1	GAP9EXG05FZAYU_Frame_1
Hyal-2	Hyalella azteca	Replicate 2	F102470	4448	1192.48	2	2382.95	2382.94	0.726832	124.48	519	549	R	GGGGGGYGSGGSSYGSGGGSYGSGGGGGGGR	G		0	737.673	Hyal-2.1218.1218.2.dta	gi|7331218|gb|AAF60327.1|AF237621_1	gi|7331218|gb|AAF60327.1|AF237621_1
Hyal-2	Hyalella azteca	Replicate 2	F102470	445	371.515	3	1111.52	1111.52	0.762017	13.28	95	103	R	AMGYPFDRR	V		1	1006.28	Hyal-2.1979.1979.3.dta	GAP9EXG06G22CP_Frame_4	Contig_Gammarus_90_186201_fr3
Hyal-2	Hyalella azteca	Replicate 2	F102470	446	371.516	3	1111.53	1111.52	2.40841	18.25	95	103	R	AMGYPFDRR	V		1	1024.28	Hyal-2.2032.2032.3.dta	GAP9EXG06G22CP_Frame_4	Contig_Gammarus_90_186201_fr3
Hyal-2	Hyalella azteca	Replicate 2	F102470	4463	600.055	4	2396.19	2396.19	0.555465	21.75	316	336	R	KLXGELQTLHADLDEMLNEAK	N		1	2390.53	Hyal-2.5950.5950.4.dta	Contig_Gammarus_90_12165_fr6	gi|238683673|gb|ACR54115.1|
Hyal-2	Hyalella azteca	Replicate 2	F102470	4464	799.738	3	2396.19	2396.19	0.716554	20.83	316	336	R	KLXGELQTLHADLDEMLNEAK	N		1	2390.24	Hyal-2.5949.5949.3.dta	Contig_Gammarus_90_12165_fr6	gi|238683673|gb|ACR54115.1|
Hyal-2	Hyalella azteca	Replicate 2	F102470	4465	799.738	3	2396.19	2396.19	1.40515	34.06	316	336	R	KLXGELQTLHADLDEMLNEAK	N		1	2391.69	Hyal-2.5953.5953.3.dta	Contig_Gammarus_90_12165_fr6	gi|238683673|gb|ACR54115.1|
Hyal-2	Hyalella azteca	Replicate 2	F102470	447	557.318	2	1112.62	1112.62	1.47939	72.5	528	537	K	LAVENADLLR	Q		0	1458.14	Hyal-2.3300.3300.2.dta	Contig_Gammarus_90_182086_fr1	Contig_Gammarus_90_195102_fr4
Hyal-2	Hyalella azteca	Replicate 2	F102470	4473	801.056	3	2400.15	2400.15	-3.06647	19.83	258	276	R	FKDIFQEVYESTYKAEFEK	L		2	1448.53	Hyal-2.3272.3272.3.dta	gi|58264154|ref|XP_569233.1|	gi|58264154|ref|XP_569233.1|
Hyal-2	Hyalella azteca	Replicate 2	F102470	448	557.318	2	1112.62	1112.62	1.6951	76.84	528	537	K	LAVENADLLR	Q		0	1456.8	Hyal-2.3296.3296.2.dta	Contig_Gammarus_90_182086_fr1	Contig_Gammarus_90_195102_fr4
Hyal-2	Hyalella azteca	Replicate 2	F102470	449	372.224	3	1113.65	1113.65	-0.603421	19.56	2516	2525	R	KLSGIAELQR	E		1	936.297	Hyal-2.1775.1775.3.dta	gi|593708897|ref|XP_007101061.1|	gi|593708897|ref|XP_007101061.1|
Hyal-2	Hyalella azteca	Replicate 2	F102470	450	372.224	3	1113.65	1113.65	0.123917	22.1	2516	2525	R	KLSGIAELQR	E		1	935.198	Hyal-2.1772.1772.3.dta	gi|593708897|ref|XP_007101061.1|	gi|593708897|ref|XP_007101061.1|
Hyal-2	Hyalella azteca	Replicate 2	F102470	458	559.291	2	1116.57	1116.57	0.227483	21.72	1093	1102	K	LEDEQSLVGK	L		0	864.368	Hyal-2.1568.1568.2.dta	gi|321476143|gb|EFX87104.1|	gi|321476143|gb|EFX87104.1|
Hyal-2	Hyalella azteca	Replicate 2	F102470	459	559.291	2	1116.57	1116.57	1.21265	27.23	1093	1102	K	LEDEQSLVGK	L		0	865.529	Hyal-2.1571.1571.2.dta	gi|321476143|gb|EFX87104.1|	gi|321476143|gb|EFX87104.1|
Hyal-2	Hyalella azteca	Replicate 2	F102470	460	559.306	2	1116.6	1116.6	0.369874	30.65	66	75	R	VTEVPMKAAR	L	Oxidation (M) [6]	1	1426.25	Hyal-2.3207.3207.2.dta	gi|739433665|ref|WP_037293722.1|	gi|739433665|ref|WP_037293722.1|
Hyal-2	Hyalella azteca	Replicate 2	F102470	461	559.306	2	1116.6	1116.6	0.692283	27.28	66	75	R	VTEVPMKAAR	L	Oxidation (M) [6]	1	1429.4	Hyal-2.3216.3216.2.dta	gi|739433665|ref|WP_037293722.1|	gi|739433665|ref|WP_037293722.1|
Hyal-2	Hyalella azteca	Replicate 2	F102470	4617	623.551	4	2490.18	2490.17	0.545745	39.91	41	63	R	HQGVMVGMGQKDAYVGDEAQSKR	G		2	838.077	Hyal-2.1496.1496.4.dta	gi|668454030|gb|KFB42600.1|	gi|668454030|gb|KFB42600.1|
Hyal-2	Hyalella azteca	Replicate 2	F102470	4618	623.552	4	2490.18	2490.17	1.61555	43.72	41	63	R	HQGVMVGMGQKDSXVGDEAQSKR	G		2	839.215	Hyal-2.1499.1499.4.dta	gi|161430|gb|AAA30032.1|	gi|161430|gb|AAA30032.1|
Hyal-2	Hyalella azteca	Replicate 2	F102470	462	373.559	3	1117.65	1117.65	1.11305	25.4	755	763	K	LNKMLKLDK	T	Oxidation (M) [4]	2	1077.17	Hyal-2.2188.2188.3.dta	gi|557758248|ref|XP_005178853.1|	gi|557758248|ref|XP_005178853.1|
Hyal-2	Hyalella azteca	Replicate 2	F102470	4623	831.427	3	2491.26	2491.26	1.47275	57.64	45	65	K	GLVLIAFSQYLQQCPFDEHVK	L	Carbamidomethyl (C) [14]	0	2676.42	Hyal-2.6725.6725.3.dta	gi|1351907|sp|P02769.4|ALBU_BOVIN	gi|1351907|sp|P02769.4|ALBU_BOVIN
Hyal-2	Hyalella azteca	Replicate 2	F102470	4624	831.428	3	2491.26	2491.26	2.27957	55.4	45	65	K	GLVLIAFSQYLQQCPFDEHVK	L	Carbamidomethyl (C) [14]	0	2674.11	Hyal-2.6719.6719.3.dta	gi|1351907|sp|P02769.4|ALBU_BOVIN	gi|1351907|sp|P02769.4|ALBU_BOVIN
Hyal-2	Hyalella azteca	Replicate 2	F102470	463	373.559	3	1117.65	1117.65	1.62304	23.35	755	763	K	LNKMLKLDK	T	Oxidation (M) [4]	2	1074.42	Hyal-2.2180.2180.3.dta	gi|557758248|ref|XP_005178853.1|	gi|557758248|ref|XP_005178853.1|
Hyal-2	Hyalella azteca	Replicate 2	F102470	4637	627.55	4	2506.17	2506.17	0.319212	42.23	41	63	R	HQGVMVGMGQKDAYVGDEAQSKR	G	Oxidation (M) [8]	2	658.098	Hyal-2.1011.1011.4.dta	gi|668454030|gb|KFB42600.1|	gi|668454030|gb|KFB42600.1|
Hyal-2	Hyalella azteca	Replicate 2	F102470	4638	627.55	4	2506.17	2506.17	0.414976	37.85	41	63	R	HQGVMVGMGQKDAYVGDEAQSKR	G	Oxidation (M) [8]	2	656.775	Hyal-2.1008.1008.4.dta	gi|668454030|gb|KFB42600.1|	gi|668454030|gb|KFB42600.1|
Hyal-2	Hyalella azteca	Replicate 2	F102470	4639	627.55	4	2506.17	2506.17	0.5267	36.83	41	63	R	HQGVMVGMGQKDSYVGDEAQSKR	G		2	821.199	Hyal-2.1448.1448.4.dta	gi|321477265|gb|EFX88224.1|	gi|321477265|gb|EFX88224.1|
Hyal-2	Hyalella azteca	Replicate 2	F102470	466	560.29	2	1118.57	1118.56	1.09962	42.84	126	135	R	TVLCGVDVEK	T	Carbamidomethyl (C) [4]	0	1128.65	Hyal-2.2338.2338.2.dta	Contig_Gammarus_90_39606_fr3	Contig_Gammarus_90_39606_fr3
Hyal-2	Hyalella azteca	Replicate 2	F102470	4662	630.554	4	2518.19	2518.19	0.177509	17.92	284	305	R	YGGEFPTRPDHVNFEDVDGLVR	V		0	1839.66	Hyal-2.4396.4396.4.dta	gi|62484806|emb|CAI78901.1|	Contig_Gammarus_90_47151_fr1
Hyal-2	Hyalella azteca	Replicate 2	F102470	4663	630.555	4	2518.19	2518.19	1.14646	13.65	284	305	R	YGGEFPTRPDHVNFEDVDGLVR	V		0	1836.85	Hyal-2.4388.4388.4.dta	gi|62484806|emb|CAI78901.1|	Contig_Gammarus_90_47151_fr1
Hyal-2	Hyalella azteca	Replicate 2	F102470	4664	841.416	3	2521.23	2521.23	-0.141994	44.6	24	45	K	GAEVVAVNDPFITLDYMVYMFK	Y		0	3505.88	Hyal-2.8661.8661.3.dta	gi|190014502|emb|CAQ60115.1|	gi|190014502|emb|CAQ60115.1|
Hyal-2	Hyalella azteca	Replicate 2	F102470	4665	841.417	3	2521.23	2521.23	0.655236	58.41	24	45	K	GAEVVAVNDPFITLDYMVYMFK	Y		0	3503.81	Hyal-2.8656.8656.3.dta	gi|190014502|emb|CAQ60115.1|	gi|190014502|emb|CAQ60115.1|
Hyal-2	Hyalella azteca	Replicate 2	F102470	4666	1261.62	2	2521.23	2521.23	1.48261	77.12	24	45	K	GAEVVAVNDPFITLDYMVYMFK	Y		0	3509.86	Hyal-2.8671.8671.2.dta	gi|190014502|emb|CAQ60115.1|	gi|190014502|emb|CAQ60115.1|
Hyal-2	Hyalella azteca	Replicate 2	F102470	4667	1261.62	2	2521.23	2521.23	2.16482	77.73	24	45	K	GAEVVAVNDPFITLDYMVYMFK	Y		0	3511.06	Hyal-2.8674.8674.2.dta	gi|190014502|emb|CAQ60115.1|	gi|190014502|emb|CAQ60115.1|
Hyal-2	Hyalella azteca	Replicate 2	F102470	467	560.29	2	1118.57	1118.56	1.52875	38	126	135	R	TVLCGVDVEK	T	Carbamidomethyl (C) [4]	0	1127.28	Hyal-2.2334.2334.2.dta	Contig_Gammarus_90_39606_fr3	Contig_Gammarus_90_39606_fr3
Hyal-2	Hyalella azteca	Replicate 2	F102470	4670	631.549	4	2522.17	2522.16	0.396881	17.22	41	63	R	HQGVMVGMGQKDAYVGDEAQSKR	G	Oxidation (M) [5], Oxidation (M) [8]	2	578.548	Hyal-2.827.827.4.dta	gi|668454030|gb|KFB42600.1|	gi|668454030|gb|KFB42600.1|
Hyal-2	Hyalella azteca	Replicate 2	F102470	4671	631.549	4	2522.17	2522.16	0.69821	33.24	41	63	R	HQGVMVGMGQKDSYVGDEAQSKR	G	Oxidation (M) [8]	2	649.256	Hyal-2.990.990.4.dta	gi|321477265|gb|EFX88224.1|	gi|321477265|gb|EFX88224.1|
Hyal-2	Hyalella azteca	Replicate 2	F102470	4672	631.549	4	2522.17	2522.16	0.787419	21.12	41	63	R	HQGVMVGMGQKDSXVGDEAQSKR	G	Oxidation (M) [5], Oxidation (M) [8]	2	577.22	Hyal-2.824.824.4.dta	gi|161430|gb|AAA30032.1|	gi|161430|gb|AAA30032.1|
Hyal-2	Hyalella azteca	Replicate 2	F102470	4673	631.549	4	2522.17	2522.16	0.983679	36.39	41	63	R	HQGVMVGMGQKDSYVGDEAQSKR	G	Oxidation (M) [8]	2	647.569	Hyal-2.986.986.4.dta	gi|321477265|gb|EFX88224.1|	gi|321477265|gb|EFX88224.1|
Hyal-2	Hyalella azteca	Replicate 2	F102470	4688	635.547	4	2538.16	2538.16	0.379015	52.38	41	63	R	HQGVMVGMGQKDSYVGDEAQSKR	G	Oxidation (M) [5], Oxidation (M) [8]	2	563.239	Hyal-2.795.795.4.dta	gi|321477265|gb|EFX88224.1|	gi|321477265|gb|EFX88224.1|
Hyal-2	Hyalella azteca	Replicate 2	F102470	4689	635.548	4	2538.16	2538.16	0.867558	21.3	41	63	R	HQGVMVGMGQKDSYVGDEAQSKR	G	Oxidation (M) [5], Oxidation (M) [8]	2	565.519	Hyal-2.800.800.4.dta	gi|321477265|gb|EFX88224.1|	gi|321477265|gb|EFX88224.1|
Hyal-2	Hyalella azteca	Replicate 2	F102470	4735	850.779	3	2549.31	2549.31	2.03349	23.27	682	705	K	SPGVVEAGLIMHQLTCNGVLEGIR	I	Carbamidomethyl (C) [16]	0	2641.71	Hyal-2.6632.6632.3.dta	gi|410509312|dbj|BAM65722.1|	gi|410509312|dbj|BAM65722.1|
Hyal-2	Hyalella azteca	Replicate 2	F102470	4740	639.08	4	2552.29	2552.29	-0.350274	38.13	315	336	K	RKLXGELQTLHADLDEMLNEAK	N		2	2156.99	Hyal-2.5297.5297.4.dta	Contig_Gammarus_90_12165_fr6	gi|238683673|gb|ACR54115.1|
Hyal-2	Hyalella azteca	Replicate 2	F102470	4741	639.08	4	2552.29	2552.29	0.511697	24.03	315	336	K	RKLXGELQTLHADLDEMLNEAK	N		2	2158.16	Hyal-2.5300.5300.4.dta	Contig_Gammarus_90_12165_fr6	gi|238683673|gb|ACR54115.1|
Hyal-2	Hyalella azteca	Replicate 2	F102470	4749	854.436	3	2560.29	2560.28	1.19323	27.18	7	30	K	VLNDSFGIEEGLMTTVHAVTATQK	T		0	2523.75	Hyal-2.6314.6314.3.dta	isotig09966_Frame_4	gi|190014502|emb|CAQ60115.1|
Hyal-2	Hyalella azteca	Replicate 2	F102470	4750	854.437	3	2560.29	2560.28	1.40414	24.73	7	30	K	VLNDSFGIEEGLMTTVHAVTATQK	T		0	2525.25	Hyal-2.6318.6318.3.dta	isotig09966_Frame_4	gi|190014502|emb|CAQ60115.1|
Hyal-2	Hyalella azteca	Replicate 2	F102470	4797	863.458	3	2587.35	2587.35	1.18963	49.73	265	290	R	QSFLDAVAASGSAQGIQELILAAEAK	K		0	3169.39	Hyal-2.7964.7964.3.dta	Contig_Gammarus_90_206723_fr1	Contig_Gammarus_90_206723_fr1
Hyal-2	Hyalella azteca	Replicate 2	F102470	4798	863.458	3	2587.35	2587.35	1.39834	61.17	265	290	R	QSFLDAVAASGSAQGIQELILAAEAK	K		0	3168.23	Hyal-2.7961.7961.3.dta	Contig_Gammarus_90_206723_fr1	Contig_Gammarus_90_206723_fr1
Hyal-2	Hyalella azteca	Replicate 2	F102470	4799	1294.68	2	2587.35	2587.35	1.57072	83.24	265	290	R	QSFLDAVAASGSAQGIQELILAAEAK	K		0	3171.88	Hyal-2.7970.7970.2.dta	Contig_Gammarus_90_206723_fr1	Contig_Gammarus_90_206723_fr1
Hyal-2	Hyalella azteca	Replicate 2	F102470	4800	1294.68	2	2587.35	2587.35	1.75624	84.86	265	290	R	QSFLDAVAASGSAQGIQELILAAEAK	K		0	3173.43	Hyal-2.7974.7974.2.dta	Contig_Gammarus_90_206723_fr1	Contig_Gammarus_90_206723_fr1
Hyal-2	Hyalella azteca	Replicate 2	F102470	4816	865.754	3	2594.24	2594.24	0.871932	20.38	382	403	K	FNLPPGVMEHFETATRDPSFFR	L		1	2255.61	Hyal-2.5573.5573.3.dta	isotig08848_Frame_5	isotig08849_Frame_5
Hyal-2	Hyalella azteca	Replicate 2	F102470	4831	1301.65	2	2601.28	2601.28	-0.450932	81.24	35	58	K	ELEELSERLDEAGGATSAQIELNK	K		1	1890.09	Hyal-2.4540.4540.2.dta	Contig_Gammarus_90_195102_fr4	Contig_Gammarus_90_195102_fr4
Hyal-2	Hyalella azteca	Replicate 2	F102470	4832	868.1	3	2601.28	2601.28	0.0388271	42.84	35	58	K	ELEELSERLDEAGGATSAQIELNK	K		1	1889.51	Hyal-2.4538.4538.3.dta	Contig_Gammarus_90_195102_fr4	Contig_Gammarus_90_195102_fr4
Hyal-2	Hyalella azteca	Replicate 2	F102470	4833	868.101	3	2601.28	2601.28	1.51503	47.73	35	58	K	ELEELSERLDEAGGATSAQIELNK	K		1	1888.06	Hyal-2.4534.4534.3.dta	Contig_Gammarus_90_195102_fr4	Contig_Gammarus_90_195102_fr4
Hyal-2	Hyalella azteca	Replicate 2	F102470	4857	653.797	4	2611.16	2611.16	0.998025	17.29	264	285	K	VHKECCHGDLLECADDRADLAK	Y	Carbamidomethyl (C) [5], Carbamidomethyl (C) [6], Carbamidomethyl (C) [13]	2	877.056	Hyal-2.1603.1603.4.dta	gi|1351907|sp|P02769.4|ALBU_BOVIN	gi|1351907|sp|P02769.4|ALBU_BOVIN
Hyal-2	Hyalella azteca	Replicate 2	F102470	4878	875.758	3	2624.25	2624.25	1.22816	19.93	381	402	K	FNLPPSVMEHFETATRDPAFFR	L	Oxidation (M) [8]	1	2031.56	Hyal-2.4943.4943.3.dta	gi|62484806|emb|CAI78901.1|	Contig_Gammarus_90_47151_fr1
Hyal-2	Hyalella azteca	Replicate 2	F102470	4903	879.441	3	2635.3	2635.3	1.25147	29.98	327	348	K	LIDDHFLFKEGDRFLQAANACR	Y	Carbamidomethyl (C) [21]	2	2105.78	Hyal-2.5153.5153.3.dta	isotig09924_Frame_1	isotig09924_Frame_1
Hyal-2	Hyalella azteca	Replicate 2	F102470	4905	879.441	3	2635.3	2635.3	1.60437	27.89	327	348	K	LIDDHFLFKEGDRFLQAANACR	Y	Carbamidomethyl (C) [21]	2	2106.63	Hyal-2.5155.5155.3.dta	isotig09924_Frame_1	isotig09924_Frame_1
Hyal-2	Hyalella azteca	Replicate 2	F102470	4975	894.064	3	2679.17	2679.17	1.24143	14.93	276	297	R	SMQGYPFNPCLTEAQYKEMEEK	V	Carbamidomethyl (C) [10]	1	1770.18	Hyal-2.4199.4199.3.dta	isotig09924_Frame_1	isotig09924_Frame_1
Hyal-2	Hyalella azteca	Replicate 2	F102470	4988	898.449	3	2692.33	2692.33	-1.57596	40.44	356	379	K	SLQDIIAILGMDELSEEDKMTVAR	A	Oxidation (M) [20]	1	3035.81	Hyal-2.7644.7644.3.dta	gi|71370914|gb|AAZ30686.1|	gi|71370914|gb|AAZ30686.1|
Hyal-2	Hyalella azteca	Replicate 2	F102470	4989	898.451	3	2692.33	2692.33	0.463168	44.83	356	379	K	SLQDIIAILGMDELSEEDKMTVAR	A	Oxidation (M) [20]	1	3036.98	Hyal-2.7647.7647.3.dta	gi|71370914|gb|AAZ30686.1|	gi|71370914|gb|AAZ30686.1|
Hyal-2	Hyalella azteca	Replicate 2	F102470	502	566.768	2	1131.52	1131.52	1.71009	48.54	198	207	R	GYSFTTTAER	E		0	992.523	Hyal-2.1940.1940.2.dta	gi|321477265|gb|EFX88224.1|	gi|321477265|gb|EFX88224.1|
Hyal-2	Hyalella azteca	Replicate 2	F102470	5024	906.155	3	2715.44	2715.44	0.107533	41.21	265	291	R	QSFLDAVAASGSAQGIQELILAAEAKK	V		1	2862.4	Hyal-2.7208.7208.3.dta	Contig_Gammarus_90_206723_fr1	Contig_Gammarus_90_206723_fr1
Hyal-2	Hyalella azteca	Replicate 2	F102470	5025	906.157	3	2715.45	2715.44	1.91939	54.9	265	291	R	QSFLDAVAASGSAQGIQELILAAEAKK	V		1	2866.51	Hyal-2.7219.7219.3.dta	Contig_Gammarus_90_206723_fr1	Contig_Gammarus_90_206723_fr1
Hyal-2	Hyalella azteca	Replicate 2	F102470	503	566.768	2	1131.52	1131.52	1.81614	56.11	198	207	R	GYSFTTTAER	E		0	993.366	Hyal-2.1942.1942.2.dta	gi|321477265|gb|EFX88224.1|	gi|321477265|gb|EFX88224.1|
Hyal-2	Hyalella azteca	Replicate 2	F102470	504	566.769	2	1131.52	1131.52	-0.121959	24.76	479	487	K	DFAYNFDIK	S		0	1922.09	Hyal-2.4631.4631.2.dta	gi|62484806|emb|CAI78901.1|	Contig_Gammarus_90_47151_fr1
Hyal-2	Hyalella azteca	Replicate 2	F102470	505	566.769	2	1131.52	1131.52	0.638078	27.89	479	487	K	DFAYNFDIK	S		0	1923.45	Hyal-2.4635.4635.2.dta	gi|62484806|emb|CAI78901.1|	Contig_Gammarus_90_47151_fr1
Hyal-2	Hyalella azteca	Replicate 2	F102470	5060	914.746	3	2741.22	2741.21	1.91448	34.98	36	57	R	YMYDIDNNGYLDKNDFECLALR	N	Carbamidomethyl (C) [18]	1	2247.71	Hyal-2.5551.5551.3.dta	Contig_Gammarus_90_170702_fr2	Contig_Gammarus_90_2853_fr3
Hyal-2	Hyalella azteca	Replicate 2	F102470	5061	914.746	3	2741.22	2741.21	2.04581	43.44	36	57	R	YMYDIDNNGYLDKNDFECLALR	N	Carbamidomethyl (C) [18]	1	2248.84	Hyal-2.5554.5554.3.dta	Contig_Gammarus_90_170702_fr2	Contig_Gammarus_90_2853_fr3
Hyal-2	Hyalella azteca	Replicate 2	F102470	5071	915.492	3	2743.45	2743.45	1.04358	75.73	264	290	K	RQSFLDAVAASGSAQGIQELILAAEAK	K		1	2816.25	Hyal-2.7083.7083.3.dta	Contig_Gammarus_90_206723_fr1	Contig_Gammarus_90_206723_fr1
Hyal-2	Hyalella azteca	Replicate 2	F102470	5072	915.492	3	2743.46	2743.45	1.71062	55.38	264	290	K	RQSFLDAVAASGSAQGIQELILAAEAK	K		1	2815.1	Hyal-2.7080.7080.3.dta	Contig_Gammarus_90_206723_fr1	Contig_Gammarus_90_206723_fr1
Hyal-2	Hyalella azteca	Replicate 2	F102470	5074	916.145	3	2745.41	2745.41	-0.059736	18.65	400	422	R	YCVQLSQIQAQISALEEQLQQIR	A	Carbamidomethyl (C) [2]	0	3204.76	Hyal-2.8046.8046.3.dta	gi|21961605|gb|AAH34697.1|	gi|21961605|gb|AAH34697.1|
Hyal-2	Hyalella azteca	Replicate 2	F102470	5075	916.147	3	2745.42	2745.41	2.40984	20.57	400	422	R	YCVQLSQIQAQISALEEQLQQIR	A	Carbamidomethyl (C) [2]	0	3205.64	Hyal-2.8048.8048.3.dta	gi|21961605|gb|AAH34697.1|	gi|21961605|gb|AAH34697.1|
Hyal-2	Hyalella azteca	Replicate 2	F102470	5107	927.16	3	2778.46	2778.45	0.964925	37.4	331	354	R	MGLTEYQAVKEMQDGILELIKIEK	E		2	2947	Hyal-2.7420.7420.3.dta	gi|25453074|sp|Q9NH49.1|KARG_CALSI	gi|25453074|sp|Q9NH49.1|KARG_CALSI
Hyal-2	Hyalella azteca	Replicate 2	F102470	5108	927.161	3	2778.46	2778.45	2.08785	41.87	331	354	R	MGLTEYQAVKEMQDGILELIKIEK	E		2	2943.11	Hyal-2.7410.7410.3.dta	gi|25453074|sp|Q9NH49.1|KARG_CALSI	gi|25453074|sp|Q9NH49.1|KARG_CALSI
Hyal-2	Hyalella azteca	Replicate 2	F102470	5116	930.801	3	2789.38	2789.38	-0.934256	39.44	241	265	K	LQNPTYGDLNHLVSLTMSGVTTCLR	F	Carbamidomethyl (C) [23]	0	2663.44	Hyal-2.6690.6690.3.dta	isotig18155_Frame_5	Contig_Gammarus_90_11717_fr4
Hyal-2	Hyalella azteca	Replicate 2	F102470	5117	930.803	3	2789.39	2789.38	0.765043	37.19	241	265	K	LQNPTYGDLNHLVSLTMSGVTTCLR	F	Carbamidomethyl (C) [23]	0	2662.03	Hyal-2.6686.6686.3.dta	isotig18155_Frame_5	Contig_Gammarus_90_11717_fr4
Hyal-2	Hyalella azteca	Replicate 2	F102470	5118	931.156	3	2790.45	2790.45	-0.20391	53.36	76	101	K	ATLGEADKEFQAIMSLVTEVQAIAQK	Y		1	3458.81	Hyal-2.8559.8559.3.dta	GIAFTRM01D7QUH_Frame_1	Contig_Gammarus_90_31248_fr3
Hyal-2	Hyalella azteca	Replicate 2	F102470	5119	931.157	3	2790.45	2790.45	0.516405	41.25	76	101	K	ATLGEADKEFQAIMSLVTEVQAIAQK	Y		1	3465.24	Hyal-2.8575.8575.3.dta	GIAFTRM01D7QUH_Frame_1	Contig_Gammarus_90_31248_fr3
Hyal-2	Hyalella azteca	Replicate 2	F102470	5140	702.865	4	2807.43	2807.43	0.462345	35.17	214	238	K	KLESDINELEIALDHSNKANADLQK	H		2	1719.88	Hyal-2.4054.4054.4.dta	gi|37925239|gb|AAP59794.1|	Contig_Gammarus_90_14_fr3
Hyal-2	Hyalella azteca	Replicate 2	F102470	5141	702.866	4	2807.43	2807.43	1.33147	37.2	214	238	K	KLESDINELEIALDHSNKANADLQK	H		2	1718.48	Hyal-2.4050.4050.4.dta	gi|37925239|gb|AAP59794.1|	Contig_Gammarus_90_14_fr3
Hyal-2	Hyalella azteca	Replicate 2	F102470	517	378.538	3	1132.59	1132.59	0.739896	26.01	94	103	R	SVTMADQIIR	A		0	641.08	Hyal-2.971.971.3.dta	gi|489278402|ref|WP_003186069.1|	gi|489278402|ref|WP_003186069.1|
Hyal-2	Hyalella azteca	Replicate 2	F102470	518	567.327	2	1132.64	1132.64	0.398185	41.92	123	131	R	VVANYLLWR	F		0	1930.29	Hyal-2.4654.4654.2.dta	gi|229302212|gb|ACQ56704.1|	gi|229302212|gb|ACQ56704.1|
Hyal-2	Hyalella azteca	Replicate 2	F102470	52	389.22	2	776.425	776.425	-0.190617	22.96	499	504	R	IFLCPK	H	Carbamidomethyl (C) [4]	0	1157.81	Hyal-2.2422.2422.2.dta	isotig08848_Frame_5	isotig08849_Frame_5
Hyal-2	Hyalella azteca	Replicate 2	F102470	522	567.85	2	1133.68	1133.68	-0.18259	41.97	110	119	R	VLTLLGPFFK	V		0	2555.21	Hyal-2.6399.6399.2.dta	isotig32434_Frame_1	isotig32434_Frame_1
Hyal-2	Hyalella azteca	Replicate 2	F102470	5225	958.136	3	2871.39	2871.39	0.417568	36.23	296	322	R	NVSTGDVNVEMNAAPGVDLTQLLNNMR	S		0	2796.99	Hyal-2.7035.7035.3.dta	gi|21961605|gb|AAH34697.1|	gi|21961605|gb|AAH34697.1|
Hyal-2	Hyalella azteca	Replicate 2	F102470	5226	958.138	3	2871.39	2871.39	2.00565	29.2	296	322	R	NVSTGDVNVEMNAAPGVDLTQLLNNMR	S		0	2798.44	Hyal-2.7039.7039.3.dta	gi|21961605|gb|AAH34697.1|	gi|21961605|gb|AAH34697.1|
Hyal-2	Hyalella azteca	Replicate 2	F102470	523	567.85	2	1133.69	1133.68	0.893546	43.86	110	119	R	VLTLLGPFFK	V		0	2554.08	Hyal-2.6396.6396.2.dta	isotig32434_Frame_1	isotig32434_Frame_1
Hyal-2	Hyalella azteca	Replicate 2	F102470	5238	723.135	4	2888.51	2888.51	0.296693	38.3	43	71	R	VGAGAPVYLAAVMEYLAAEVLELAGNAAR	D		0	4519.71	Hyal-2.10452.10452.4.dta	gi|443683123|gb|ELT87491.1|	gi|443683123|gb|ELT87491.1|
Hyal-2	Hyalella azteca	Replicate 2	F102470	5239	723.135	4	2888.51	2888.51	0.809067	86.83	43	71	R	VGAGAPVYLAAVMEYLAAEVLELAGNAAR	D		0	4522.52	Hyal-2.10456.10456.4.dta	gi|443683123|gb|ELT87491.1|	gi|443683123|gb|ELT87491.1|
Hyal-2	Hyalella azteca	Replicate 2	F102470	5240	963.845	3	2888.51	2888.51	1.06041	67.28	43	71	R	VGAGAPVYLAAVMEYLAAEVLELAGNAAR	D		0	4517.06	Hyal-2.10446.10446.3.dta	gi|443683123|gb|ELT87491.1|	gi|443683123|gb|ELT87491.1|
Hyal-2	Hyalella azteca	Replicate 2	F102470	5241	1445.26	2	2888.51	2888.51	1.45023	106.41	43	71	R	VGAGAPVYLAAVMEYLAAEVLELAGNAAR	D		0	4526.9	Hyal-2.10466.10466.2.dta	gi|443683123|gb|ELT87491.1|	gi|443683123|gb|ELT87491.1|
Hyal-2	Hyalella azteca	Replicate 2	F102470	5242	963.846	3	2888.52	2888.51	1.56932	66.75	43	71	R	VGAGAPVYLAAVMEYLAAEVLELAGNAAR	D		0	4515.75	Hyal-2.10443.10443.3.dta	gi|443683123|gb|ELT87491.1|	gi|443683123|gb|ELT87491.1|
Hyal-2	Hyalella azteca	Replicate 2	F102470	5243	1445.27	2	2888.52	2888.51	2.21187	84.84	43	71	R	VGAGAPVYLAAVMEYLAAEVLELAGNAAR	D		0	4525.95	Hyal-2.10464.10464.2.dta	gi|443683123|gb|ELT87491.1|	gi|443683123|gb|ELT87491.1|
Hyal-2	Hyalella azteca	Replicate 2	F102470	5245	724.103	4	2892.38	2892.38	-0.652403	22.79	25	49	R	NLEHDIDGLREQLDEEGEAKADLQR	Q		2	1852.03	Hyal-2.4432.4432.4.dta	Contig_Gammarus_90_22266_fr2	Contig_Gammarus_90_22255_fr2
Hyal-2	Hyalella azteca	Replicate 2	F102470	5246	724.105	4	2892.39	2892.38	1.87838	18.33	25	49	R	NLEHDIDGLREQLDEEGEAKADLQR	Q		2	1853.13	Hyal-2.4435.4435.4.dta	Contig_Gammarus_90_22266_fr2	Contig_Gammarus_90_22255_fr2
Hyal-2	Hyalella azteca	Replicate 2	F102470	5250	965.85	3	2894.53	2894.53	0.470889	70.3	129	157	R	VGATAAVYSAAILEYLTAEVLELAGNASK	D		0	4141.39	Hyal-2.9814.9814.3.dta	gi|609412460|pdb|4NFT|A	gi|609412460|pdb|4NFT|A
Hyal-2	Hyalella azteca	Replicate 2	F102470	5251	965.851	3	2894.53	2894.53	0.854371	64.65	129	157	R	VGATAAVYSAAILEYLTAEVLELAGNASK	D		0	4140.45	Hyal-2.9812.9812.3.dta	gi|609412460|pdb|4NFT|A	gi|609412460|pdb|4NFT|A
Hyal-2	Hyalella azteca	Replicate 2	F102470	526	570.292	2	1138.57	1138.57	0.385572	67.71	331	340	R	MGLTEYQAVK	E		0	1180.43	Hyal-2.2488.2488.2.dta	gi|25453074|sp|Q9NH49.1|KARG_CALSI	gi|25453074|sp|Q9NH49.1|KARG_CALSI
Hyal-2	Hyalella azteca	Replicate 2	F102470	527	570.292	2	1138.57	1138.57	0.824719	70.59	331	340	R	MGLTEYQAVK	E		0	1181.25	Hyal-2.2490.2490.2.dta	gi|25453074|sp|Q9NH49.1|KARG_CALSI	gi|25453074|sp|Q9NH49.1|KARG_CALSI
Hyal-2	Hyalella azteca	Replicate 2	F102470	53	389.22	2	776.426	776.425	0.0412145	23.78	499	504	R	IFLCPK	H	Carbamidomethyl (C) [4]	0	1156.4	Hyal-2.2418.2418.2.dta	isotig08848_Frame_5	isotig08849_Frame_5
Hyal-2	Hyalella azteca	Replicate 2	F102470	5307	969.179	3	2904.52	2904.51	3.48218	31.13	49	77	R	VGAGAPVYMAAVLEYLAAEVLELAGNAAR	D	Oxidation (M) [9]	0	3836.36	Hyal-2.9303.9303.3.dta	gi|302755358|ref|XP_002961103.1|	gi|302755358|ref|XP_002961103.1|
Hyal-2	Hyalella azteca	Replicate 2	F102470	5308	969.18	3	2904.52	2904.51	4.61834	34.46	43	71	R	VGAGAPVYLAAVMEYLAAEVLELAGNAAR	D	Oxidation (M) [13]	0	3834.73	Hyal-2.9299.9299.3.dta	gi|443683123|gb|ELT87491.1|	gi|443683123|gb|ELT87491.1|
Hyal-2	Hyalella azteca	Replicate 2	F102470	5311	970.21	3	2907.61	2907.61	0.939604	25.71	82	108	K	ALNAIMEKGDLVPLEVVLDLLAEAMLK	K		1	4064.6	Hyal-2.9693.9693.3.dta	Contig_Gammarus_90_62638_fr5	Contig_Gammarus_90_62638_fr5
Hyal-2	Hyalella azteca	Replicate 2	F102470	5312	970.211	3	2907.61	2907.61	2.13647	49.82	82	108	K	ALNAIMEKGDLVPLEVVLDLLAEAMLK	K		1	4066.56	Hyal-2.9697.9697.3.dta	Contig_Gammarus_90_62638_fr5	Contig_Gammarus_90_62638_fr5
Hyal-2	Hyalella azteca	Replicate 2	F102470	5338	973.851	3	2918.53	2918.52	3.89718	36.06	43	71	R	VGAGAPVYLAAVMEYLAAEILELAGNAAR	D	Oxidation (M) [13]	0	4399.78	Hyal-2.10265.10265.3.dta	gi|122044770|sp|P02269.2|H2A_ASTRU	gi|122044770|sp|P02269.2|H2A_ASTRU
Hyal-2	Hyalella azteca	Replicate 2	F102470	536	572.321	2	1142.63	1142.63	0.121649	47.64	277	286	K	LAVNMVPFPR	L		0	1875.65	Hyal-2.4499.4499.2.dta	isotig18155_Frame_5	Contig_Gammarus_90_11717_fr4
Hyal-2	Hyalella azteca	Replicate 2	F102470	537	572.321	2	1142.63	1142.63	0.76928	64.3	277	286	K	LAVNMVPFPR	L		0	1874.55	Hyal-2.4496.4496.2.dta	isotig18155_Frame_5	Contig_Gammarus_90_11717_fr4
Hyal-2	Hyalella azteca	Replicate 2	F102470	54	389.222	2	776.429	776.425	4.60057	20.95	499	504	R	IFLCPK	H	Carbamidomethyl (C) [4]	0	1095.62	Hyal-2.2242.2242.2.dta	isotig08848_Frame_5	isotig08849_Frame_5
Hyal-2	Hyalella azteca	Replicate 2	F102470	544	383.209	3	1146.61	1146.61	-0.587821	37.2	327	335	K	LIDDHFLFK	E		0	1720.44	Hyal-2.4056.4056.3.dta	isotig09924_Frame_1	isotig09924_Frame_1
Hyal-2	Hyalella azteca	Replicate 2	F102470	545	383.21	3	1146.61	1146.61	-0.195359	28.59	327	335	K	LIDDHFLFK	E		0	1721.24	Hyal-2.4058.4058.3.dta	isotig09924_Frame_1	isotig09924_Frame_1
Hyal-2	Hyalella azteca	Replicate 2	F102470	546	574.311	2	1146.61	1146.61	0.786669	35.2	327	335	K	LIDDHFLFK	E		0	1723.98	Hyal-2.4066.4066.2.dta	isotig09924_Frame_1	isotig09924_Frame_1
Hyal-2	Hyalella azteca	Replicate 2	F102470	547	574.312	2	1146.61	1146.61	0.995982	33.18	327	335	K	LIDDHFLFK	E		0	1725.31	Hyal-2.4070.4070.2.dta	isotig09924_Frame_1	isotig09924_Frame_1
Hyal-2	Hyalella azteca	Replicate 2	F102470	5499	1017.82	3	3050.44	3050.43	0.810049	67.16	724	749	R	MIFSSYDEPSQQVQSYISWVVDSLSR	I		0	3585.97	Hyal-2.8827.8827.3.dta	Contig_Gammarus_90_17046_fr6	Contig_Gammarus_90_204070_fr2
Hyal-2	Hyalella azteca	Replicate 2	F102470	55	389.222	2	776.429	776.425	4.98696	20.02	499	504	R	IFLCPK	H	Carbamidomethyl (C) [4]	0	1094.26	Hyal-2.2238.2238.2.dta	isotig08848_Frame_5	isotig08849_Frame_5
Hyal-2	Hyalella azteca	Replicate 2	F102470	5500	1526.23	2	3050.44	3050.43	1.0546	62.73	724	749	R	MIFSSYDEPSQQVQSYISWVVDSLSR	I		0	3589.4	Hyal-2.8836.8836.2.dta	Contig_Gammarus_90_17046_fr6	Contig_Gammarus_90_204070_fr2
Hyal-2	Hyalella azteca	Replicate 2	F102470	5501	1017.82	3	3050.44	3050.43	1.29195	63.98	724	749	R	MIFSSYDEPSQQVQSYISWVVDSLSR	I		0	3585.12	Hyal-2.8825.8825.3.dta	Contig_Gammarus_90_17046_fr6	Contig_Gammarus_90_204070_fr2
Hyal-2	Hyalella azteca	Replicate 2	F102470	5502	1526.23	2	3050.44	3050.43	3.05432	84.83	724	749	R	MIFSSYDEPSQQVQSYISWVVDSLSR	I		0	3587.84	Hyal-2.8832.8832.2.dta	Contig_Gammarus_90_17046_fr6	Contig_Gammarus_90_204070_fr2
Hyal-2	Hyalella azteca	Replicate 2	F102470	5503	1018.22	3	3051.63	3051.62	2.08316	38.91	202	228	K	TIDDLKNQILNLTTDNANILLQIDNAR	L		1	3036.7	Hyal-2.7646.7646.3.dta	gi|21961605|gb|AAH34697.1|	gi|21961605|gb|AAH34697.1|
Hyal-2	Hyalella azteca	Replicate 2	F102470	5525	1023.15	3	3066.43	3066.43	-0.358071	40.18	724	749	R	MIFSSYDEPSQQVQSYISWVVDSLSR	I	Oxidation (M) [1]	0	3505.59	Hyal-2.8660.8660.3.dta	Contig_Gammarus_90_17046_fr6	Contig_Gammarus_90_204070_fr2
Hyal-2	Hyalella azteca	Replicate 2	F102470	5526	1023.15	3	3066.43	3066.43	1.78449	51.37	724	749	R	MIFSSYDEPSQQVQSYISWVVDSLSR	I	Oxidation (M) [1]	0	3508.41	Hyal-2.8667.8667.3.dta	Contig_Gammarus_90_17046_fr6	Contig_Gammarus_90_204070_fr2
Hyal-2	Hyalella azteca	Replicate 2	F102470	556	575.313	2	1148.61	1148.61	-0.0444015	34.31	323	332	K	ICLVTSLSEK	L	Carbamidomethyl (C) [2]	0	1451.09	Hyal-2.3279.3279.2.dta	Contig_Gammarus_90_206990_fr4	Contig_Gammarus_90_206990_fr4
Hyal-2	Hyalella azteca	Replicate 2	F102470	557	575.313	2	1148.61	1148.61	0.704329	28.83	323	332	K	ICLVTSLSEK	L	Carbamidomethyl (C) [2]	0	1452.46	Hyal-2.3283.3283.2.dta	Contig_Gammarus_90_206990_fr4	Contig_Gammarus_90_206990_fr4
Hyal-2	Hyalella azteca	Replicate 2	F102470	5578	1043.17	3	3126.49	3126.49	1.3472	70.98	57	83	K	IMSNLWNEIAELADFNKDGEVTVDEFK	Q		1	3132.27	Hyal-2.7880.7880.3.dta	gi|334545642|gb|AEG79568.1|	gi|334545642|gb|AEG79568.1|
Hyal-2	Hyalella azteca	Replicate 2	F102470	5579	1043.17	3	3126.49	3126.49	1.93252	55.39	57	83	K	IMSNLWNEIAELADFNKDGEVTVDEFK	Q		1	3134.58	Hyal-2.7886.7886.3.dta	gi|334545642|gb|AEG79568.1|	gi|334545642|gb|AEG79568.1|
Hyal-2	Hyalella azteca	Replicate 2	F102470	5594	1047.84	3	3140.51	3140.5	2.15316	38.77	57	83	K	IMSNLWNEIAELADFNKDGEVTVEEFK	Q		1	3118.95	Hyal-2.7847.7847.3.dta	gi|334545623|gb|AEG79567.1|	Contig_Gammarus_90_2853_fr3
Hyal-2	Hyalella azteca	Replicate 2	F102470	5595	1047.84	3	3140.51	3140.5	2.73587	74.21	57	83	K	IMSNLWNEIAELADFNKDGEVTVEEFK	Q		1	3120.38	Hyal-2.7851.7851.3.dta	gi|334545623|gb|AEG79567.1|	Contig_Gammarus_90_2853_fr3
Hyal-2	Hyalella azteca	Replicate 2	F102470	5596	1048.51	3	3142.5	3142.48	4.62469	32.14	57	83	K	IMSNLWNEIAELADFNKDGEVTVDEFK	Q	Oxidation (M) [2]	1	2991.52	Hyal-2.7529.7529.3.dta	gi|334545642|gb|AEG79568.1|	gi|334545642|gb|AEG79568.1|
Hyal-2	Hyalella azteca	Replicate 2	F102470	5597	1048.59	3	3142.76	3142.76	0.585473	42.6	89	118	R	NDEELNKLLSGVTIAQGGVLPNIQAVLLPK	K		1	3035.2	Hyal-2.7642.7642.3.dta	gi|443683123|gb|ELT87491.1|	gi|443683123|gb|ELT87491.1|
Hyal-2	Hyalella azteca	Replicate 2	F102470	5598	1048.6	3	3142.77	3142.76	2.33234	37.32	89	118	R	NDEELNKLLSGVTIAQGGVLPNIQAVLLPK	K		1	3032.1	Hyal-2.7634.7634.3.dta	gi|443683123|gb|ELT87491.1|	gi|443683123|gb|ELT87491.1|
Hyal-2	Hyalella azteca	Replicate 2	F102470	56	391.76	2	781.506	781.506	-0.48752	18.73	98	104	R	LIAIQPK	L		0	975.887	Hyal-2.1891.1891.2.dta	gi|321466054|gb|EFX77052.1|	gi|321466054|gb|EFX77052.1|
Hyal-2	Hyalella azteca	Replicate 2	F102470	5607	1051.22	3	3150.64	3150.63	1.33719	33.41	149	178	R	TTGIVLDSGDGVSHTVPIYEGYALPHAILR	L		0	2159.01	Hyal-2.5302.5302.3.dta	gi|321477265|gb|EFX88224.1|	gi|321477265|gb|EFX88224.1|
Hyal-2	Hyalella azteca	Replicate 2	F102470	5608	1051.22	3	3150.64	3150.63	1.45145	43.69	149	178	R	TTGIVLDSGDGVSHTVPIYEGYALPHAILR	L		0	2160.51	Hyal-2.5306.5306.3.dta	gi|321477265|gb|EFX88224.1|	gi|321477265|gb|EFX88224.1|
Hyal-2	Hyalella azteca	Replicate 2	F102470	5609	1051.52	3	3151.54	3151.54	0.952867	50.66	27	52	R	VTIQPWFDYITGFTSNVFQLYQNSQR	S		0	3717.4	Hyal-2.9100.9100.3.dta	GIAFTRM01E2RJW_Frame_2	Contig_Gammarus_90_87598_fr2
Hyal-2	Hyalella azteca	Replicate 2	F102470	5610	1051.52	3	3151.55	3151.54	2.45689	42.45	27	52	R	VTIQPWFDYITGFTSNVFQLYQNSQR	S		0	3715.56	Hyal-2.9097.9097.3.dta	GIAFTRM01E2RJW_Frame_2	Contig_Gammarus_90_87598_fr2
Hyal-2	Hyalella azteca	Replicate 2	F102470	5612	1053.17	3	3156.5	3156.5	1.23967	45.85	57	83	K	IMSNLWNEIAELADFNKDGEVTVEEFK	Q	Oxidation (M) [2]	1	2983.74	Hyal-2.7509.7509.3.dta	gi|334545623|gb|AEG79567.1|	Contig_Gammarus_90_2853_fr3
Hyal-2	Hyalella azteca	Replicate 2	F102470	563	384.876	3	1151.61	1151.6	2.48436	13.49	63	73	R	ISXASNPAISR	W		0	1245.83	Hyal-2.2680.2680.3.dta	Contig_Gammarus_90_112442_fr6	Contig_Gammarus_90_112442_fr6
Hyal-2	Hyalella azteca	Replicate 2	F102470	566	576.822	2	1151.63	1151.63	-1.07673	16.46	10	19	R	VVLDEAHTIR	N		0	743.769	Hyal-2.1235.1235.2.dta	gi|321457350|gb|EFX68438.1|	gi|321457350|gb|EFX68438.1|
Hyal-2	Hyalella azteca	Replicate 2	F102470	568	384.884	3	1151.63	1151.63	-0.673828	14.95	10	19	R	VVLDEAHTIR	N		0	740.621	Hyal-2.1226.1226.3.dta	gi|321457350|gb|EFX68438.1|	gi|321457350|gb|EFX68438.1|
Hyal-2	Hyalella azteca	Replicate 2	F102470	5689	806.919	4	3223.65	3223.65	0.334094	31.6	269	296	R	LEIEKEELQAALEEAEAALEQEENKVLR	G		2	2982.3	Hyal-2.7505.7505.4.dta	Contig_Gammarus_90_14_fr3	Contig_Gammarus_90_14_fr3
Hyal-2	Hyalella azteca	Replicate 2	F102470	5698	809.937	4	3235.72	3235.71	1.26464	14	258	285	R	VLDELTLTKADLEMQIESLTEELAYLKK	N		2	3087.94	Hyal-2.7773.7773.4.dta	gi|21961605|gb|AAH34697.1|	gi|21961605|gb|AAH34697.1|
Hyal-2	Hyalella azteca	Replicate 2	F102470	5699	809.937	4	3235.72	3235.71	1.41298	17.77	258	285	R	VLDELTLTKADLEMQIESLTEELAYLKK	N		2	3083.27	Hyal-2.7761.7761.4.dta	gi|21961605|gb|AAH34697.1|	gi|21961605|gb|AAH34697.1|
Hyal-2	Hyalella azteca	Replicate 2	F102470	57	391.76	2	781.506	781.506	0.229045	18.93	98	104	R	LIAIQPK	L		0	976.971	Hyal-2.1894.1894.2.dta	gi|321466054|gb|EFX77052.1|	gi|321466054|gb|EFX77052.1|
Hyal-2	Hyalella azteca	Replicate 2	F102470	570	577.291	2	1152.57	1152.57	0.936172	58.35	126	136	K	SSGTSYPDVLK	C		0	1132.68	Hyal-2.2350.2350.2.dta	gi|230338|pdb|1TAB|E	gi|230338|pdb|1TAB|E
Hyal-2	Hyalella azteca	Replicate 2	F102470	5706	1083.16	3	3246.45	3246.45	1.49086	21.58	258	285	R	CPEALFQPSFLGMESCGLHETTYNSIMK	C	Carbamidomethyl (C) [1], Carbamidomethyl (C) [16]	0	2379.69	Hyal-2.5921.5921.3.dta	gi|321477265|gb|EFX88224.1|	gi|321477265|gb|EFX88224.1|
Hyal-2	Hyalella azteca	Replicate 2	F102470	5707	1083.16	3	3246.46	3246.45	1.83277	47.16	258	285	R	CPEALFQPSFLGMESCGLHETTYNSIMK	C	Carbamidomethyl (C) [1], Carbamidomethyl (C) [16]	0	2378.54	Hyal-2.5918.5918.3.dta	gi|321477265|gb|EFX88224.1|	gi|321477265|gb|EFX88224.1|
Hyal-2	Hyalella azteca	Replicate 2	F102470	571	577.291	2	1152.57	1152.57	1.68233	53.5	126	136	K	SSGTSYPDVLK	C		0	1131.63	Hyal-2.2347.2347.2.dta	gi|230338|pdb|1TAB|E	gi|230338|pdb|1TAB|E
Hyal-2	Hyalella azteca	Replicate 2	F102470	5717	1086.88	3	3257.61	3257.6	1.70187	62.94	223	251	K	AAFDDAIAELDTLSEESYKDSTLIMQLLR	D		1	3813.16	Hyal-2.9264.9264.3.dta	Contig_Gammarus_90_1784_fr6	Contig_Gammarus_90_188305_fr3
Hyal-2	Hyalella azteca	Replicate 2	F102470	5718	1086.88	3	3257.61	3257.6	1.81238	92.13	223	251	K	AAFDDAIAELDTLSEESYKDSTLIMQLLR	D		1	3811.36	Hyal-2.9261.9261.3.dta	Contig_Gammarus_90_1784_fr6	Contig_Gammarus_90_188305_fr3
Hyal-2	Hyalella azteca	Replicate 2	F102470	572	577.294	2	1152.57	1152.57	1.06111	30.24	100	108	K	EQGFLAFWR	G		0	2317.26	Hyal-2.5747.5747.2.dta	Contig_Gammarus_90_117102_fr1	Contig_Gammarus_90_117102_fr1
Hyal-2	Hyalella azteca	Replicate 2	F102470	573	577.294	2	1152.57	1152.57	1.26934	30.21	100	108	K	EQGFLAFWR	G		0	2320.15	Hyal-2.5755.5755.2.dta	Contig_Gammarus_90_117102_fr1	Contig_Gammarus_90_117102_fr1
Hyal-2	Hyalella azteca	Replicate 2	F102470	574	577.779	2	1153.54	1153.54	2.1265	44.49	344	353	R	GSEGWLSQYK	S		0	1369.19	Hyal-2.3039.3039.2.dta	Contig_Gammarus_90_204825_fr6	Contig_Gammarus_90_276_fr4
Hyal-2	Hyalella azteca	Replicate 2	F102470	575	577.779	2	1153.54	1153.54	3.18411	54.71	344	353	R	GSEGWLSQYK	S		0	1370.74	Hyal-2.3044.3044.2.dta	Contig_Gammarus_90_204825_fr6	Contig_Gammarus_90_276_fr4
Hyal-2	Hyalella azteca	Replicate 2	F102470	5786	832.911	4	3327.62	3327.62	-0.479322	15.32	195	223	K	QAFDDAIAELDTLNEDSYKDSTLIMQLLR	D		1	3424.03	Hyal-2.8485.8485.4.dta	gi|66774602|gb|AAY56092.1|	gi|66774602|gb|AAY56092.1|
Hyal-2	Hyalella azteca	Replicate 2	F102470	5787	832.913	4	3327.62	3327.62	1.13144	15.32	195	223	K	QAFDDAIAELDTLNEDSYKDSTLIMQLLR	D		1	3425.25	Hyal-2.8488.8488.4.dta	gi|66774602|gb|AAY56092.1|	gi|66774602|gb|AAY56092.1|
Hyal-2	Hyalella azteca	Replicate 2	F102470	5788	1110.22	3	3327.62	3327.62	1.74028	56.09	195	223	K	QAFDDAIAELDTLNEDSYKDSTLIMQLLR	D		1	3420.12	Hyal-2.8475.8475.3.dta	gi|66774602|gb|AAY56092.1|	gi|66774602|gb|AAY56092.1|
Hyal-2	Hyalella azteca	Replicate 2	F102470	5789	1110.22	3	3327.63	3327.62	2.5066	47.91	195	223	K	QAFDDAIAELDTLNEDSYKDSTLIMQLLR	D		1	3418.6	Hyal-2.8471.8471.3.dta	gi|66774602|gb|AAY56092.1|	gi|66774602|gb|AAY56092.1|
Hyal-2	Hyalella azteca	Replicate 2	F102470	58	391.762	2	781.509	781.506	4.11897	18.54	98	104	R	LIAIQPK	L		0	1038.75	Hyal-2.2074.2074.2.dta	gi|321466054|gb|EFX77052.1|	gi|321466054|gb|EFX77052.1|
Hyal-2	Hyalella azteca	Replicate 2	F102470	581	578.324	2	1154.63	1154.63	-0.343832	37.52	738	747	R	VASFQYSLIK	A		0	1628.3	Hyal-2.3790.3790.2.dta	Contig_Gammarus_90_64_fr6	Contig_Gammarus_90_39606_fr3
Hyal-2	Hyalella azteca	Replicate 2	F102470	582	578.324	2	1154.63	1154.63	0.608851	37.95	738	747	R	VASFQYSLIK	A		0	1627.48	Hyal-2.3788.3788.2.dta	Contig_Gammarus_90_64_fr6	Contig_Gammarus_90_39606_fr3
Hyal-2	Hyalella azteca	Replicate 2	F102470	583	578.325	2	1154.63	1154.63	0.816709	25.69	205	214	K	FQYAVSSLLK	L		0	1834.06	Hyal-2.4380.4380.2.dta	Contig_Gammarus_90_19261_fr6	Contig_Gammarus_90_19261_fr6
Hyal-2	Hyalella azteca	Replicate 2	F102470	584	578.325	2	1154.64	1154.63	1.45761	28.02	205	214	K	FQYAVSSLLK	L		0	1834.87	Hyal-2.4382.4382.2.dta	Contig_Gammarus_90_19261_fr6	Contig_Gammarus_90_19261_fr6
Hyal-2	Hyalella azteca	Replicate 2	F102470	585	578.359	2	1154.7	1154.7	0.174937	53.59	133	143	R	IAELLATVGLR	A		0	1539.14	Hyal-2.3534.3534.2.dta	gi|500135045|ref|WP_011811050.1|	gi|500135045|ref|WP_011811050.1|
Hyal-2	Hyalella azteca	Replicate 2	F102470	5852	856.722	4	3422.86	3422.85	1.96649	16.58	235	266	K	TAVAGIDTEHSVNLPGKLSMLIGEIFPYPLLK	T		1	3150.38	Hyal-2.7921.7921.4.dta	Contig_Gammarus_90_169586_fr1	Contig_Gammarus_90_169586_fr1
Hyal-2	Hyalella azteca	Replicate 2	F102470	5855	857.481	4	3425.9	3425.9	-0.0791034	22.2	98	129	R	VCIHGVQAVKPIFENERLPLPTILAAGSAVAR	Y	Carbamidomethyl (C) [2]	1	2200.09	Hyal-2.5418.5418.4.dta	Contig_Gammarus_90_327_fr3	Contig_Gammarus_90_198177_fr2
Hyal-2	Hyalella azteca	Replicate 2	F102470	5856	857.483	4	3425.9	3425.9	1.98751	19.37	98	129	R	VCIHGVQAVKPIFENERLPLPTILAAGSAVAR	Y	Carbamidomethyl (C) [2]	1	2198.69	Hyal-2.5414.5414.4.dta	Contig_Gammarus_90_327_fr3	Contig_Gammarus_90_198177_fr2
Hyal-2	Hyalella azteca	Replicate 2	F102470	586	578.359	2	1154.7	1154.7	0.681561	41.16	56	66	R	LVTLLASPVSR	H		0	1537.83	Hyal-2.3530.3530.2.dta	gi|357130605|ref|XP_003566938.1|	gi|357130605|ref|XP_003566938.1|
Hyal-2	Hyalella azteca	Replicate 2	F102470	5863	861.43	4	3441.69	3441.68	1.36677	45.48	339	368	R	FRSPEALFQPSFLGMESVGIHETVYNSIMR	C		1	2583.43	Hyal-2.6475.6475.4.dta	isotig18756_Frame_3	isotig18756_Frame_3
Hyal-2	Hyalella azteca	Replicate 2	F102470	5864	861.43	4	3441.69	3441.68	1.43215	35.3	99	128	R	FRAPESLFQPSFLGMESVGIHETVFNSIMR	C	Oxidation (M) [29]	1	2581.96	Hyal-2.6471.6471.4.dta	contig04206_Frame_4	gi|3907620|gb|AAC78681.1|
Hyal-2	Hyalella azteca	Replicate 2	F102470	5879	865.426	4	3457.68	3457.68	-1.12648	14.01	339	368	R	FRSPEALFQPSFLGMESVGIHETVYNSIMR	C	Oxidation (M) [15]	1	2443.67	Hyal-2.6096.6096.4.dta	isotig18756_Frame_3	isotig18756_Frame_3
Hyal-2	Hyalella azteca	Replicate 2	F102470	588	578.788	2	1155.56	1155.56	4.10019	15.96	169	177	K	QQNEYFTVK	A		0	1067.31	Hyal-2.2159.2159.2.dta	Contig_Gammarus_90_6933_fr4	Contig_Gammarus_90_39606_fr3
Hyal-2	Hyalella azteca	Replicate 2	F102470	589	578.824	2	1155.63	1155.63	0.74072	34.32	354	364	K	TPLPCSALAVK	T	Carbamidomethyl (C) [5]	0	1289.59	Hyal-2.2808.2808.2.dta	Contig_Gammarus_90_6933_fr4	Contig_Gammarus_90_39606_fr3
Hyal-2	Hyalella azteca	Replicate 2	F102470	59	391.762	2	781.51	781.506	4.34929	18.85	98	104	R	LIAIQPK	L		0	1037.38	Hyal-2.2070.2070.2.dta	gi|321466054|gb|EFX77052.1|	gi|321466054|gb|EFX77052.1|
Hyal-2	Hyalella azteca	Replicate 2	F102470	590	578.824	2	1155.63	1155.63	0.74072	32.65	354	364	K	TPLPCSALAVK	T	Carbamidomethyl (C) [5]	0	1290.68	Hyal-2.2811.2811.2.dta	Contig_Gammarus_90_6933_fr4	Contig_Gammarus_90_39606_fr3
Hyal-2	Hyalella azteca	Replicate 2	F102470	5917	879.181	4	3512.7	3512.7	0.119282	66.36	215	246	R	FQSSAVMALQEASEAYLVGLFEDTNLCAIHAK	R	Carbamidomethyl (C) [27]	0	3358.69	Hyal-2.8348.8348.4.dta	gi|391344261|ref|XP_003746420.1|	gi|391344261|ref|XP_003746420.1|
Hyal-2	Hyalella azteca	Replicate 2	F102470	5918	1171.91	3	3512.7	3512.7	2.47246	56.62	215	246	R	FQSSAVMALQEASEAYLVGLFEDTNLCAIHAK	R	Carbamidomethyl (C) [27]	0	3353.29	Hyal-2.8338.8338.3.dta	gi|391344261|ref|XP_003746420.1|	gi|391344261|ref|XP_003746420.1|
Hyal-2	Hyalella azteca	Replicate 2	F102470	5919	879.184	4	3512.71	3512.7	3.11413	52.42	84	115	R	FQXSAVMALQEASEAYLVGLFEDTNLCAIHAK	R	Oxidation (M) [7], Carbamidomethyl (C) [27]	0	3350.57	Hyal-2.8333.8333.4.dta	gi|188037202|gb|ACD46253.1|	gi|188037202|gb|ACD46253.1|
Hyal-2	Hyalella azteca	Replicate 2	F102470	5920	1171.91	3	3512.71	3512.7	3.1984	39.1	215	246	R	FQSSAVMALQEASEAYLVGLFEDTNLCAIHAK	R	Carbamidomethyl (C) [27]	0	3350.27	Hyal-2.8332.8332.3.dta	gi|391344261|ref|XP_003746420.1|	gi|391344261|ref|XP_003746420.1|
Hyal-2	Hyalella azteca	Replicate 2	F102470	593	580.342	2	1158.67	1158.67	1.23849	55.23	290	300	R	LMSLLASPTVK	N		0	1660.45	Hyal-2.3883.3883.2.dta	Contig_Gammarus_90_39606_fr3	Contig_Gammarus_90_39606_fr3
Hyal-2	Hyalella azteca	Replicate 2	F102470	5938	1177.25	3	3528.72	3528.71	1.07745	46.93	73	104	K	VFNEMKPENIPWGSAGAEYIVESTGVFTTLDK	A		0	2829.35	Hyal-2.7118.7118.3.dta	gi|190014502|emb|CAQ60115.1|	gi|190014502|emb|CAQ60115.1|
Hyal-2	Hyalella azteca	Replicate 2	F102470	5939	1177.25	3	3528.72	3528.71	1.17947	39.42	73	104	K	VFNEMKPENIPWGSAGAEYIVESTGVFTTLDK	A		0	2833.33	Hyal-2.7129.7129.3.dta	gi|190014502|emb|CAQ60115.1|	gi|190014502|emb|CAQ60115.1|
Hyal-2	Hyalella azteca	Replicate 2	F102470	594	580.342	2	1158.67	1158.67	1.23849	45.24	290	300	R	LMSLLASPTVK	N		0	1659.14	Hyal-2.3879.3879.2.dta	Contig_Gammarus_90_39606_fr3	Contig_Gammarus_90_39606_fr3
Hyal-2	Hyalella azteca	Replicate 2	F102470	601	581.291	2	1160.57	1160.57	0.453227	43.52	489	499	K	ASESSVTIPDR	V		0	884.295	Hyal-2.1624.1624.2.dta	gi|289169085|emb|CAX46429.1|	Contig_Gammarus_90_47965_fr6
Hyal-2	Hyalella azteca	Replicate 2	F102470	602	581.291	2	1160.57	1160.57	0.660022	46.39	489	499	K	ASESSVTIPDR	V		0	898.87	Hyal-2.1667.1667.2.dta	gi|289169085|emb|CAX46429.1|	Contig_Gammarus_90_47965_fr6
Hyal-2	Hyalella azteca	Replicate 2	F102470	603	581.3	2	1160.59	1160.58	2.88045	41.53	52	63	K	AAAASFNPVADK	S		0	1021.48	Hyal-2.2024.2024.2.dta	gi|62484806|emb|CAI78901.1|	Contig_Gammarus_90_47151_fr1
Hyal-2	Hyalella azteca	Replicate 2	F102470	604	581.3	2	1160.59	1160.58	2.98385	52.7	52	63	K	AAAASFNPVADK	S		0	1026.98	Hyal-2.2040.2040.2.dta	gi|62484806|emb|CAI78901.1|	Contig_Gammarus_90_47151_fr1
Hyal-2	Hyalella azteca	Replicate 2	F102470	605	581.314	2	1160.61	1160.61	1.34757	33.71	317	327	K	EITALAPSTMK	I		0	1227.13	Hyal-2.2624.2624.2.dta	gi|321477265|gb|EFX88224.1|	gi|321477265|gb|EFX88224.1|
Hyal-2	Hyalella azteca	Replicate 2	F102470	606	581.314	2	1160.61	1160.61	1.76114	37.97	317	327	K	EITALAPSTMK	I		0	1228.45	Hyal-2.2628.2628.2.dta	gi|321477265|gb|EFX88224.1|	gi|321477265|gb|EFX88224.1|
Hyal-2	Hyalella azteca	Replicate 2	F102470	607	387.878	3	1160.61	1160.62	-2.05236	21.16	37	46	K	KSCPVVRMGK	L	Carbamidomethyl (C) [3]	2	557.978	Hyal-2.785.785.3.dta	gi|321455606|gb|EFX66734.1|	gi|321455606|gb|EFX66734.1|
Hyal-2	Hyalella azteca	Replicate 2	F102470	611	387.879	3	1160.62	1160.62	-0.553155	18.05	37	46	K	KSCPVVRMGK	L	Carbamidomethyl (C) [3]	2	435.17	Hyal-2.583.583.3.dta	gi|321455606|gb|EFX66734.1|	gi|321455606|gb|EFX66734.1|
Hyal-2	Hyalella azteca	Replicate 2	F102470	612	387.879	3	1160.62	1160.62	-0.47561	17.59	37	46	K	KSCPVVRMGK	L	Carbamidomethyl (C) [3]	2	496.084	Hyal-2.666.666.3.dta	gi|321455606|gb|EFX66734.1|	gi|321455606|gb|EFX66734.1|
Hyal-2	Hyalella azteca	Replicate 2	F102470	614	387.879	3	1160.62	1160.62	0.299841	19.13	37	46	K	KSCPVVRMGK	L	Carbamidomethyl (C) [3]	2	434.194	Hyal-2.581.581.3.dta	gi|321455606|gb|EFX66734.1|	gi|321455606|gb|EFX66734.1|
Hyal-2	Hyalella azteca	Replicate 2	F102470	617	582.319	2	1162.62	1162.62	-0.0851523	46.88	66	75	K	LVNELTEFAK	T		0	1615.04	Hyal-2.3752.3752.2.dta	gi|1351907|sp|P02769.4|ALBU_BOVIN	gi|1351907|sp|P02769.4|ALBU_BOVIN
Hyal-2	Hyalella azteca	Replicate 2	F102470	618	582.319	2	1162.62	1162.62	0.534137	48.76	66	75	K	LVNELTEFAK	T		0	1616.38	Hyal-2.3756.3756.2.dta	gi|1351907|sp|P02769.4|ALBU_BOVIN	gi|1351907|sp|P02769.4|ALBU_BOVIN
Hyal-2	Hyalella azteca	Replicate 2	F102470	625	583.296	2	1164.58	1164.58	-0.229268	62.63	367	378	R	FGGSLDGASVQK	L		0	958.381	Hyal-2.1839.1839.2.dta	Contig_Gammarus_90_199971_fr3	Contig_Gammarus_90_39606_fr3
Hyal-2	Hyalella azteca	Replicate 2	F102470	626	583.296	2	1164.58	1164.58	0.285941	62.09	367	378	R	FGGSLDGASVQK	L		0	957.08	Hyal-2.1835.1835.2.dta	Contig_Gammarus_90_199971_fr3	Contig_Gammarus_90_39606_fr3
Hyal-2	Hyalella azteca	Replicate 2	F102470	639	587.346	2	1172.68	1172.68	0.00426375	56.91	434	444	R	VTAISVIDSLR	A		0	2552.62	Hyal-2.6392.6392.2.dta	gi|358401304|gb|EHK50610.1|	gi|358401304|gb|EHK50610.1|
Hyal-2	Hyalella azteca	Replicate 2	F102470	64	396.216	2	790.417	790.416	1.39547	17.89	499	504	R	VFLCPR	R	Carbamidomethyl (C) [4]	0	1007.68	Hyal-2.1983.1983.2.dta	gi|62484806|emb|CAI78901.1|	Contig_Gammarus_90_47151_fr1
Hyal-2	Hyalella azteca	Replicate 2	F102470	6413	1021.05	4	4080.17	4080.16	1.49823	21.7	192	230	K	GVNLPGVPVDLPAVSEKDKGDLLLGVEQGVDMVFASFIR	D		2	3577.45	Hyal-2.8812.8812.4.dta	Contig_Gammarus_90_4737_fr3	Contig_Gammarus_90_4737_fr3
Hyal-2	Hyalella azteca	Replicate 2	F102470	6414	1021.05	4	4080.17	4080.16	3.17463	18.36	192	230	K	GVNLPGVPVDLPAVSEKDKGDLLLGVEQGVDMVFASFIR	D		2	3575.4	Hyal-2.8807.8807.4.dta	Contig_Gammarus_90_4737_fr3	Contig_Gammarus_90_4737_fr3
Hyal-2	Hyalella azteca	Replicate 2	F102470	65	396.216	2	790.417	790.416	1.54729	22.69	499	504	R	VFLCPR	R	Carbamidomethyl (C) [4]	0	1010.36	Hyal-2.1991.1991.2.dta	gi|62484806|emb|CAI78901.1|	Contig_Gammarus_90_47151_fr1
Hyal-2	Hyalella azteca	Replicate 2	F102470	650	589.783	2	1177.55	1177.55	0.397435	26.89	16	25	K	EGFAPHTTYR	Y		0	721.099	Hyal-2.1174.1174.2.dta	isotig24403_Frame_4	Contig_Gammarus_90_47151_fr1
Hyal-2	Hyalella azteca	Replicate 2	F102470	651	589.784	2	1177.55	1177.55	0.720138	22.71	16	25	K	EGFAPHTTYR	Y		0	719.547	Hyal-2.1170.1170.2.dta	isotig24403_Frame_4	Contig_Gammarus_90_47151_fr1
Hyal-2	Hyalella azteca	Replicate 2	F102470	66	396.217	2	790.419	790.416	4.40654	22.07	499	504	R	VFLCPR	R	Carbamidomethyl (C) [4]	0	1071.18	Hyal-2.2170.2170.2.dta	gi|62484806|emb|CAI78901.1|	Contig_Gammarus_90_47151_fr1
Hyal-2	Hyalella azteca	Replicate 2	F102470	668	591.783	2	1181.55	1181.55	1.55051	59.21	606	615	R	FSQQSMADLR	D		0	1131.87	Hyal-2.2348.2348.2.dta	Contig_Gammarus_90_276_fr5	Contig_Gammarus_90_196124_fr3
Hyal-2	Hyalella azteca	Replicate 2	F102470	67	396.217	2	790.42	790.416	4.71018	21.99	499	504	R	VFLCPR	R	Carbamidomethyl (C) [4]	0	1072.53	Hyal-2.2174.2174.2.dta	gi|62484806|emb|CAI78901.1|	Contig_Gammarus_90_47151_fr1
Hyal-2	Hyalella azteca	Replicate 2	F102470	674	593.303	2	1184.59	1184.59	1.10334	47.38	311	321	K	GTFYPLTGMAK	D		0	1631.02	Hyal-2.3798.3798.2.dta	isotig09924_Frame_1	isotig09924_Frame_1
Hyal-2	Hyalella azteca	Replicate 2	F102470	675	593.303	2	1184.59	1184.59	1.30594	36.93	311	321	K	GTFYPLTGMAK	D		0	1629.64	Hyal-2.3794.3794.2.dta	isotig09924_Frame_1	isotig09924_Frame_1
Hyal-2	Hyalella azteca	Replicate 2	F102470	68	396.722	2	791.429	791.429	-0.43213	25.32	327	332	K	YLQNVR	I		0	915.69	Hyal-2.1716.1716.2.dta	gi|321478199|gb|EFX89157.1|	gi|321478199|gb|EFX89157.1|
Hyal-2	Hyalella azteca	Replicate 2	F102470	682	594.855	2	1187.7	1187.69	0.833547	57.35	474	484	K	MIQSVILGVTK	Q		0	1687.99	Hyal-2.3962.3962.2.dta	Contig_Gammarus_90_137345_fr3	Contig_Gammarus_90_137345_fr3
Hyal-2	Hyalella azteca	Replicate 2	F102470	683	594.855	2	1187.7	1187.69	1.35557	59.85	474	484	K	MIQSVILGVTK	Q		0	1686.64	Hyal-2.3958.3958.2.dta	Contig_Gammarus_90_137345_fr3	Contig_Gammarus_90_137345_fr3
Hyal-2	Hyalella azteca	Replicate 2	F102470	684	595.335	2	1188.65	1188.65	1.06255	55.13	214	223	K	DSTLIMQLLR	D		0	2535.99	Hyal-2.6347.6347.2.dta	gi|66774602|gb|AAY56092.1|	gi|66774602|gb|AAY56092.1|
Hyal-2	Hyalella azteca	Replicate 2	F102470	685	595.335	2	1188.66	1188.66	-1.12059	47.07	65	74	R	SSNKSLRELR	L		2	2533.33	Hyal-2.6340.6340.2.dta	GIAFTRM02H0RKO_Frame_2	GIAFTRM02H0RKO_Frame_2
Hyal-2	Hyalella azteca	Replicate 2	F102470	70	403.251	2	804.488	804.486	2.43634	33.66	18	24	R	ALIAVYR	R		0	1206.43	Hyal-2.2563.2563.2.dta	Contig_Gammarus_90_75554_fr6	Contig_Gammarus_90_75554_fr6
Hyal-2	Hyalella azteca	Replicate 2	F102470	705	598.805	2	1195.6	1195.59	3.85583	49.76	1	10	-	MFTNSEVIQK	A		0	1063.02	Hyal-2.2146.2146.2.dta	GIB53OK01AUC2X_Frame_6	Contig_Gammarus_90_47151_fr1
Hyal-2	Hyalella azteca	Replicate 2	F102470	706	598.805	2	1195.6	1195.59	4.25731	50.57	1	10	-	MFTNSEVIQK	A		0	1061.66	Hyal-2.2142.2142.2.dta	GIB53OK01AUC2X_Frame_6	Contig_Gammarus_90_47151_fr1
Hyal-2	Hyalella azteca	Replicate 2	F102470	709	599.856	2	1197.7	1197.7	-0.0158638	50.28	30	40	R	AVFPSIVGRPR	H		0	1248.46	Hyal-2.2688.2688.2.dta	gi|321477265|gb|EFX88224.1|	gi|321477265|gb|EFX88224.1|
Hyal-2	Hyalella azteca	Replicate 2	F102470	71	403.251	2	804.488	804.486	3.03299	33.89	18	24	R	ALIAVYR	R		0	1207.73	Hyal-2.2567.2567.2.dta	Contig_Gammarus_90_75554_fr6	Contig_Gammarus_90_75554_fr6
Hyal-2	Hyalella azteca	Replicate 2	F102470	710	599.856	2	1197.7	1197.7	0.0843284	38.2	30	40	R	AVFPSIVGRPR	H		0	1244.52	Hyal-2.2676.2676.2.dta	gi|321477265|gb|EFX88224.1|	gi|321477265|gb|EFX88224.1|
Hyal-2	Hyalella azteca	Replicate 2	F102470	713	600.288	2	1198.56	1198.56	0.232779	48.88	187	196	K	SYQEAFDIAR	S		0	1435.98	Hyal-2.3235.3235.2.dta	Contig_Gammarus_90_183846_fr1	Contig_Gammarus_90_183846_fr1
Hyal-2	Hyalella azteca	Replicate 2	F102470	725	604.338	2	1206.66	1206.66	0.331493	27.43	180	189	K	SVFDQLKDKK	T		2	915.155	Hyal-2.1714.1714.2.dta	isotig09924_Frame_1	isotig09924_Frame_1
Hyal-2	Hyalella azteca	Replicate 2	F102470	726	604.338	2	1206.66	1206.66	0.629837	33.02	180	189	K	SVFDQLKDKK	T		2	914.049	Hyal-2.1711.1711.2.dta	isotig09924_Frame_1	isotig09924_Frame_1
Hyal-2	Hyalella azteca	Replicate 2	F102470	727	403.228	3	1206.66	1206.66	1.71051	16.14	180	189	K	SVFDQLKDKK	T		2	906.259	Hyal-2.1688.1688.3.dta	isotig09924_Frame_1	isotig09924_Frame_1
Hyal-2	Hyalella azteca	Replicate 2	F102470	728	403.229	3	1206.66	1206.66	2.38178	18.56	180	189	K	SVFDQLKDKK	T		2	907.376	Hyal-2.1691.1691.3.dta	isotig09924_Frame_1	isotig09924_Frame_1
Hyal-2	Hyalella azteca	Replicate 2	F102470	73	405.717	2	809.419	809.418	0.618963	30.4	166	172	R	GVANFFR	I		0	1406.63	Hyal-2.3150.3150.2.dta	Contig_Gammarus_90_17046_fr6	Contig_Gammarus_90_204070_fr2
Hyal-2	Hyalella azteca	Replicate 2	F102470	74	405.717	2	809.419	809.418	0.989599	28.01	166	172	R	GVANFFR	I		0	1409.37	Hyal-2.3158.3158.2.dta	Contig_Gammarus_90_17046_fr6	Contig_Gammarus_90_204070_fr2
Hyal-2	Hyalella azteca	Replicate 2	F102470	750	609.797	2	1217.58	1217.58	0.955175	47.31	1005	1015	K	TAEDLQGIEDK	C		0	917.043	Hyal-2.1720.1720.2.dta	gi|410509310|dbj|BAM65721.1|	gi|410509310|dbj|BAM65721.1|
Hyal-2	Hyalella azteca	Replicate 2	F102470	755	610.305	2	1218.6	1218.6	0.410308	32.93	50	59	R	STYGEYLMKK	N		1	972.16	Hyal-2.1880.1880.2.dta	Contig_Gammarus_90_206684_fr4	Contig_Gammarus_90_206684_fr4
Hyal-2	Hyalella azteca	Replicate 2	F102470	756	610.305	2	1218.6	1218.6	0.705731	23.86	50	59	R	STYGEYLMKK	N		1	973.488	Hyal-2.1884.1884.2.dta	Contig_Gammarus_90_206684_fr4	Contig_Gammarus_90_206684_fr4
Hyal-2	Hyalella azteca	Replicate 2	F102470	763	611.309	2	1220.6	1220.6	0.433392	62.96	363	372	K	LQQEQVADYK	K		0	780.462	Hyal-2.1334.1334.2.dta	Contig_Gammarus_90_3624_fr5	Contig_Gammarus_90_3624_fr5
Hyal-2	Hyalella azteca	Replicate 2	F102470	764	611.31	2	1220.6	1220.6	0.924952	43.62	363	372	K	LQQEQVADYK	K		0	779.616	Hyal-2.1332.1332.2.dta	Contig_Gammarus_90_3624_fr5	Contig_Gammarus_90_3624_fr5
Hyal-2	Hyalella azteca	Replicate 2	F102470	775	613.806	2	1225.6	1225.6	-1.28427	15.83	231	241	R	HPVQKGSXGTR	W		1	1192.92	Hyal-2.2524.2524.2.dta	Contig_Gammarus_90_17046_fr4	Contig_Gammarus_90_47_fr4
Hyal-2	Hyalella azteca	Replicate 2	F102470	777	409.594	3	1225.76	1225.76	-0.945534	23.67	210	219	K	LRRPTTLTLR	A		1	752.686	Hyal-2.1259.1259.3.dta	Contig_Gammarus_90_137345_fr3	Contig_Gammarus_90_137345_fr3
Hyal-2	Hyalella azteca	Replicate 2	F102470	778	409.595	3	1225.76	1225.76	-0.137873	28.93	210	219	K	LRRPTTLTLR	A		1	753.827	Hyal-2.1262.1262.3.dta	Contig_Gammarus_90_137345_fr3	Contig_Gammarus_90_137345_fr3
Hyal-2	Hyalella azteca	Replicate 2	F102470	779	410.209	3	1227.61	1227.61	-0.715213	20.36	31	40	R	MGTEIYHHLK	A		0	697.662	Hyal-2.1114.1114.3.dta	Contig_Gammarus_90_192695_fr3	Contig_Gammarus_90_87597_fr2
Hyal-2	Hyalella azteca	Replicate 2	F102470	780	410.21	3	1227.61	1227.61	-0.128706	18.44	31	40	R	MGTEIYHHLK	A		0	699.52	Hyal-2.1119.1119.3.dta	Contig_Gammarus_90_192695_fr3	Contig_Gammarus_90_87597_fr2
Hyal-2	Hyalella azteca	Replicate 2	F102470	788	615.846	2	1229.68	1229.68	0.0487933	49.65	31	42	K	AGAAELGLPLYR	H		0	1788.95	Hyal-2.4252.4252.2.dta	contig30928_Frame_4	Contig_Gammarus_90_87597_fr2
Hyal-2	Hyalella azteca	Replicate 2	F102470	789	615.846	2	1229.68	1229.68	0.845751	49.5	31	42	K	AGAAELGLPLYR	H		0	1787.54	Hyal-2.4248.4248.2.dta	contig30928_Frame_4	Contig_Gammarus_90_87597_fr2
Hyal-2	Hyalella azteca	Replicate 2	F102470	791	616.367	2	1230.72	1230.72	0.207196	54.08	325	335	R	LVTLLTSQTQK	E		0	1285.03	Hyal-2.2794.2794.2.dta	Contig_Gammarus_90_151_fr6	Contig_Gammarus_90_151_fr6
Hyal-2	Hyalella azteca	Replicate 2	F102470	792	616.367	2	1230.72	1230.72	0.889724	67.82	325	335	R	LVTLLTSQTQK	E		0	1286.36	Hyal-2.2798.2798.2.dta	Contig_Gammarus_90_151_fr6	Contig_Gammarus_90_151_fr6
Hyal-2	Hyalella azteca	Replicate 2	F102470	794	616.832	2	1231.65	1231.65	0.762393	47.16	400	410	K	EITCLAPSTIK	I	Carbamidomethyl (C) [4]	0	1263.64	Hyal-2.2732.2732.2.dta	isotig18756_Frame_3	isotig18756_Frame_3
Hyal-2	Hyalella azteca	Replicate 2	F102470	795	616.832	2	1231.65	1231.65	0.957254	47.01	400	410	K	EITCLAPSTIK	I	Carbamidomethyl (C) [4]	0	1264.46	Hyal-2.2734.2734.2.dta	isotig18756_Frame_3	isotig18756_Frame_3
Hyal-2	Hyalella azteca	Replicate 2	F102470	798	617.345	2	1232.68	1232.68	-0.973491	79.85	48	60	K	DFLAGGIAAAISK	T		0	2200.38	Hyal-2.5419.5419.2.dta	Contig_Gammarus_90_117102_fr1	Contig_Gammarus_90_117102_fr1
Hyal-2	Hyalella azteca	Replicate 2	F102470	799	617.346	2	1232.68	1232.68	1.20064	74.26	48	60	K	DFLAGGIAAAISK	T		0	2197.61	Hyal-2.5411.5411.2.dta	Contig_Gammarus_90_117102_fr1	Contig_Gammarus_90_117102_fr1
Hyal-2	Hyalella azteca	Replicate 2	F102470	8	321.718	2	641.422	641.422	-0.523836	36.27	69	74	K	IGIALR	R		0	1145.1	Hyal-2.2386.2386.2.dta	GAP9EXG05FTMCZ_Frame_5	GAP9EXG05FTMCZ_Frame_5
Hyal-2	Hyalella azteca	Replicate 2	F102470	800	617.363	2	1232.71	1232.71	-1.20304	14.94	794	804	R	LFGVTTLDLVR	A		0	2189.41	Hyal-2.5388.5388.2.dta	gi|669222654|emb|CDW56034.1|	gi|669222654|emb|CDW56034.1|
Hyal-2	Hyalella azteca	Replicate 2	F102470	825	622.828	2	1243.64	1243.64	1.10965	70.42	1060	1070	K	LTQEAVADLER	N		0	1192.67	Hyal-2.2523.2523.2.dta	gi|321476143|gb|EFX87104.1|	gi|321476143|gb|EFX87104.1|
Hyal-2	Hyalella azteca	Replicate 2	F102470	826	622.828	2	1243.64	1243.64	1.20614	59.81	1060	1070	K	LTQEAVADLER	N		0	1191.59	Hyal-2.2520.2520.2.dta	gi|321476143|gb|EFX87104.1|	gi|321476143|gb|EFX87104.1|
Hyal-2	Hyalella azteca	Replicate 2	F102470	832	417.212	3	1248.61	1248.61	-0.123337	39.57	35	44	R	FKDLGEEHFK	G		1	802.47	Hyal-2.1395.1395.3.dta	gi|1351907|sp|P02769.4|ALBU_BOVIN	gi|1351907|sp|P02769.4|ALBU_BOVIN
Hyal-2	Hyalella azteca	Replicate 2	F102470	833	417.212	3	1248.61	1248.61	0.0208231	35.06	35	44	R	FKDLGEEHFK	G		1	798.221	Hyal-2.1383.1383.3.dta	gi|1351907|sp|P02769.4|ALBU_BOVIN	gi|1351907|sp|P02769.4|ALBU_BOVIN
Hyal-2	Hyalella azteca	Replicate 2	F102470	840	629.38	2	1256.75	1256.75	0.397057	39.56	33	44	K	GTSIAEVKALLR	Q		1	2351.51	Hyal-2.5842.5842.2.dta	gi|495492842|ref|WP_008217510.1|	gi|495492842|ref|WP_008217510.1|
Hyal-2	Hyalella azteca	Replicate 2	F102470	841	629.38	2	1256.75	1256.75	0.588027	41.21	164	175	R	EGTGKLLSILAR	A		1	2349.84	Hyal-2.5837.5837.2.dta	gi|528754631|gb|EPY74290.1|	gi|528754631|gb|EPY74290.1|
Hyal-2	Hyalella azteca	Replicate 2	F102470	850	630.864	2	1259.71	1259.71	0.475505	58.43	707	718	R	EAALASLFTLPK	N		0	2368.5	Hyal-2.5890.5890.2.dta	Contig_Gammarus_90_64_fr6	Contig_Gammarus_90_39606_fr3
Hyal-2	Hyalella azteca	Replicate 2	F102470	851	630.864	2	1259.71	1259.71	1.1582	51.26	707	718	R	EAALASLFTLPK	N		0	2367.38	Hyal-2.5887.5887.2.dta	Contig_Gammarus_90_64_fr6	Contig_Gammarus_90_39606_fr3
Hyal-2	Hyalella azteca	Replicate 2	F102470	87	409.727	2	817.44	817.437	4.32572	44.34	317	323	R	QMLADLK	G		0	1082.22	Hyal-2.2203.2203.2.dta	Contig_Gammarus_90_22001_fr2	Contig_Gammarus_90_206816_fr3
Hyal-2	Hyalella azteca	Replicate 2	F102470	88	409.728	2	817.44	817.437	4.54592	35.69	317	323	R	QMLADLK	G		0	1081.19	Hyal-2.2200.2200.2.dta	Contig_Gammarus_90_22001_fr2	Contig_Gammarus_90_206816_fr3
Hyal-2	Hyalella azteca	Replicate 2	F102470	9	321.718	2	641.422	641.422	-0.149667	42.32	69	74	K	IGIALR	R		0	1144.01	Hyal-2.2383.2383.2.dta	GAP9EXG05FTMCZ_Frame_5	GAP9EXG05FTMCZ_Frame_5
Hyal-2	Hyalella azteca	Replicate 2	F102470	905	635.359	2	1268.7	1268.7	0.948213	84.76	272	282	K	VTETVLAFVYK	A		0	2027.07	Hyal-2.4930.4930.2.dta	Contig_Gammarus_90_13767_fr6	Contig_Gammarus_90_2278_fr6
Hyal-2	Hyalella azteca	Replicate 2	F102470	906	635.359	2	1268.7	1268.7	1.0428	66.01	272	282	K	VTETVLAFVYK	A		0	2028.76	Hyal-2.4935.4935.2.dta	Contig_Gammarus_90_13767_fr6	Contig_Gammarus_90_2278_fr6
Hyal-2	Hyalella azteca	Replicate 2	F102470	91	411.243	2	820.471	820.469	2.03664	17.23	176	182	R	TLPSYLK	Q		0	1378.35	Hyal-2.3066.3066.2.dta	gi|321454746|gb|EFX65903.1|	gi|321454746|gb|EFX65903.1|
Hyal-2	Hyalella azteca	Replicate 2	F102470	914	638.331	2	1274.65	1274.65	0.0557017	50.48	217	227	K	LSLTNQLDDTR	K		0	1322.77	Hyal-2.2903.2903.2.dta	Contig_Gammarus_90_195102_fr4	Contig_Gammarus_90_195102_fr4
Hyal-2	Hyalella azteca	Replicate 2	F102470	915	638.331	2	1274.65	1274.65	0.918686	60.95	217	227	K	LSLTNQLDDTR	K		0	1321.11	Hyal-2.2898.2898.2.dta	Contig_Gammarus_90_195102_fr4	Contig_Gammarus_90_195102_fr4
Hyal-2	Hyalella azteca	Replicate 2	F102470	916	639.359	2	1276.7	1276.7	1.09736	63.05	473	483	K	LALDLEIATYR	T		0	2091.44	Hyal-2.5112.5112.2.dta	gi|7331218|gb|AAF60327.1|AF237621_1	gi|7331218|gb|AAF60327.1|AF237621_1
Hyal-2	Hyalella azteca	Replicate 2	F102470	917	639.359	2	1276.7	1276.7	1.30101	60.13	473	483	K	LALDLEIATYR	T		0	2090.32	Hyal-2.5109.5109.2.dta	gi|7331218|gb|AAF60327.1|AF237621_1	gi|7331218|gb|AAF60327.1|AF237621_1
Hyal-2	Hyalella azteca	Replicate 2	F102470	918	426.576	3	1276.71	1276.71	-0.213832	22.61	322	332	K	KICLVTSLSEK	L	Carbamidomethyl (C) [3]	1	1138.32	Hyal-2.2367.2367.3.dta	Contig_Gammarus_90_206990_fr4	Contig_Gammarus_90_206990_fr4
Hyal-2	Hyalella azteca	Replicate 2	F102470	919	639.361	2	1276.71	1276.71	0.840444	42.47	322	332	K	KICLVTSLSEK	L	Carbamidomethyl (C) [3]	1	1132.93	Hyal-2.2351.2351.2.dta	Contig_Gammarus_90_206990_fr4	Contig_Gammarus_90_206990_fr4
Hyal-2	Hyalella azteca	Replicate 2	F102470	92	411.243	2	820.471	820.469	2.47541	18.45	176	182	R	TLPSYLK	Q		0	1377.56	Hyal-2.3064.3064.2.dta	gi|321454746|gb|EFX65903.1|	gi|321454746|gb|EFX65903.1|
Hyal-2	Hyalella azteca	Replicate 2	F102470	920	426.576	3	1276.71	1276.71	1.14905	29.45	322	332	K	KICLVTSLSEK	L	Carbamidomethyl (C) [3]	1	1137	Hyal-2.2363.2363.3.dta	Contig_Gammarus_90_206990_fr4	Contig_Gammarus_90_206990_fr4
Hyal-2	Hyalella azteca	Replicate 2	F102470	921	639.362	2	1276.71	1276.71	2.078	57.73	322	332	K	KICLVTSLSEK	L	Carbamidomethyl (C) [3]	1	1134.27	Hyal-2.2355.2355.2.dta	Contig_Gammarus_90_206990_fr4	Contig_Gammarus_90_206990_fr4
Hyal-2	Hyalella azteca	Replicate 2	F102470	941	644.845	2	1287.68	1287.67	0.854253	60.45	487	497	R	EMQDGILELIK	L		0	2250	Hyal-2.5557.5557.2.dta	isotig09924_Frame_1	isotig09924_Frame_1
Hyal-2	Hyalella azteca	Replicate 2	F102470	942	644.846	2	1287.68	1287.67	1.98808	60.54	487	497	R	EMQDGILELIK	L		0	2254.51	Hyal-2.5570.5570.2.dta	isotig09924_Frame_1	isotig09924_Frame_1
Hyal-2	Hyalella azteca	Replicate 2	F102470	955	648.816	2	1295.62	1295.62	-0.1644	76.13	149	160	K	AYTAQMTQTPGK	F		0	757.31	Hyal-2.1272.1272.2.dta	Contig_Gammarus_90_48266_fr3	Contig_Gammarus_90_47151_fr1
Hyal-2	Hyalella azteca	Replicate 2	F102470	956	648.817	2	1295.62	1295.62	1.16315	74.81	149	160	K	AYTAQMTQTPGK	F		0	758.178	Hyal-2.1274.1274.2.dta	Contig_Gammarus_90_48266_fr3	Contig_Gammarus_90_47151_fr1
Hyal-2	Hyalella azteca	Replicate 2	F102470	965	651.862	2	1301.71	1301.71	0.586153	59.03	344	355	R	SLDLDSIIAEVK	A		0	2478.63	Hyal-2.6191.6191.2.dta	gi|7331218|gb|AAF60327.1|AF237621_1	gi|7331218|gb|AAF60327.1|AF237621_1
Hyal-2	Hyalella azteca	Replicate 2	F102470	966	651.862	2	1301.71	1301.71	0.862713	88.1	344	355	R	SLDLDSIIAEVK	A		0	2481.22	Hyal-2.6198.6198.2.dta	gi|7331218|gb|AAF60327.1|AF237621_1	gi|7331218|gb|AAF60327.1|AF237621_1
Hyal-2	Hyalella azteca	Replicate 2	F102470	975	435.573	3	1303.7	1303.7	-3.96946	20.07	63	73	K	ALQDDILEFIK	Q		0	1519.88	Hyal-2.3479.3479.3.dta	gi|321463511|gb|EFX74526.1|	gi|321463511|gb|EFX74526.1|
Hyal-2	Hyalella azteca	Replicate 2	F102470	978	653.362	2	1304.71	1304.71	0.288187	25.29	402	412	K	HLVDEPQNLIK	Q		0	1167.98	Hyal-2.2452.2452.2.dta	gi|1351907|sp|P02769.4|ALBU_BOVIN	gi|1351907|sp|P02769.4|ALBU_BOVIN
Hyal-2	Hyalella azteca	Replicate 2	F102470	979	653.363	2	1304.71	1304.71	1.59116	30.74	402	412	K	HLVDEPQNLIK	Q		0	1166.35	Hyal-2.2447.2447.2.dta	gi|1351907|sp|P02769.4|ALBU_BOVIN	gi|1351907|sp|P02769.4|ALBU_BOVIN
Hyal-2	Hyalella azteca	Replicate 2	F102470	986	655.362	2	1308.71	1308.71	0.778631	53.63	386	396	K	VTLETPFTFVR	T		0	2184.96	Hyal-2.5375.5375.2.dta	contig35849_Frame_2	contig35849_Frame_2
Hyal-2	Hyalella azteca	Replicate 2	F102470	987	655.362	2	1308.71	1308.71	0.870324	43.81	386	396	K	VTLETPFTFVR	T		0	2186.63	Hyal-2.5380.5380.2.dta	contig35849_Frame_2	contig35849_Frame_2
Hyal-2	Hyalella azteca	Replicate 2	F102470	993	656.387	2	1310.76	1310.76	2.38031	43.05	69	80	R	DALLLIQDAIAR	T		0	2556.7	Hyal-2.6403.6403.2.dta	Contig_Gammarus_90_192695_fr3	Contig_Gammarus_90_87597_fr2
Hyal-2	Hyalella azteca	Replicate 2	F102470	994	656.387	2	1310.76	1310.76	3.21952	48.33	69	80	R	DALLLIQDAIAR	T		0	2560.22	Hyal-2.6412.6412.2.dta	Contig_Gammarus_90_192695_fr3	Contig_Gammarus_90_87597_fr2
Hyal-2	Hyalella azteca	Replicate 2	F102470	995	437.93	3	1310.77	1310.77	0.460799	45.65	686	696	R	KQGEIQINLLR	S		1	1353.08	Hyal-2.2991.2991.3.dta	Contig_Gammarus_90_187507_fr1	Contig_Gammarus_90_187507_fr1
Hyal-2	Hyalella azteca	Replicate 2	F102470	996	437.93	3	1310.77	1310.77	0.598123	34.69	686	696	R	KQGEIQINLLR	S		1	1354.19	Hyal-2.2994.2994.3.dta	Contig_Gammarus_90_187507_fr1	Contig_Gammarus_90_187507_fr1
Hyal-3	Hyalella azteca	Replicate 3	F102471	1020	660.356	2	1318.7	1318.7	1.31721	63	187	198	R	IMNTFSVVPSPK	V		0	1592.76	Hyal-3.3726.3726.2.dta	isotig18155_Frame_5	Contig_Gammarus_90_11717_fr4
Hyal-3	Hyalella azteca	Replicate 3	F102471	1021	660.356	2	1318.7	1318.7	1.31721	60.22	187	198	R	IMNTFSVVPSPK	V		0	1591.62	Hyal-3.3723.3723.2.dta	isotig18155_Frame_5	Contig_Gammarus_90_11717_fr4
Hyal-3	Hyalella azteca	Replicate 3	F102471	1024	660.821	2	1319.63	1319.63	0.405417	55.18	42	52	K	DIEDMELSIQK	S		0	1850.3	Hyal-3.4448.4448.2.dta	Contig_Gammarus_90_105020_fr5	Contig_Gammarus_90_46083_fr3
Hyal-3	Hyalella azteca	Replicate 3	F102471	1025	660.822	2	1319.63	1319.63	0.678222	58.1	42	52	K	DIEDMELSIQK	S		0	1848.62	Hyal-3.4443.4443.2.dta	Contig_Gammarus_90_105020_fr5	Contig_Gammarus_90_46083_fr3
Hyal-3	Hyalella azteca	Replicate 3	F102471	1039	662.822	2	1323.63	1323.63	1.58655	36.78	380	389	K	YMDNIFKEHK	D		1	974.888	Hyal-3.1938.1938.2.dta	Contig_Gammarus_90_48266_fr3	Contig_Gammarus_90_47151_fr1
Hyal-3	Hyalella azteca	Replicate 3	F102471	1040	662.823	2	1323.63	1323.63	2.32694	36.92	380	389	K	YMDNIFKEHK	D		1	973.489	Hyal-3.1934.1934.2.dta	Contig_Gammarus_90_48266_fr3	Contig_Gammarus_90_47151_fr1
Hyal-3	Hyalella azteca	Replicate 3	F102471	1051	444.582	3	1330.73	1330.72	0.597419	18.01	65	75	K	TVNIKLPEDFR	S		1	1486.64	Hyal-3.3424.3424.3.dta	GIB53OK02H7O3L_Frame_2	Contig_Gammarus_90_87598_fr2
Hyal-3	Hyalella azteca	Replicate 3	F102471	1055	667.851	2	1333.69	1333.69	0.336661	21.5	52	62	R	STEPLRFDELK	E		1	1303.62	Hyal-3.2894.2894.2.dta	GIB53OK01A0S4N_Frame_2	Contig_Gammarus_90_47151_fr1
Hyal-3	Hyalella azteca	Replicate 3	F102471	1056	667.851	2	1333.69	1333.69	0.516613	17.19	52	62	R	STEPLRFDELK	E		1	1302.48	Hyal-3.2891.2891.2.dta	GIB53OK01A0S4N_Frame_2	Contig_Gammarus_90_47151_fr1
Hyal-3	Hyalella azteca	Replicate 3	F102471	1076	448.892	3	1343.65	1343.65	0.869272	27.58	89	98	K	HHWFSLFNTR	Q		0	1502.2	Hyal-3.3469.3469.3.dta	gi|62484806|emb|CAI78901.1|	Contig_Gammarus_90_47151_fr1
Hyal-3	Hyalella azteca	Replicate 3	F102471	1077	448.892	3	1343.65	1343.65	1.29349	31.1	89	98	K	HHWFSLFNTR	Q		0	1503.27	Hyal-3.3472.3472.3.dta	gi|62484806|emb|CAI78901.1|	Contig_Gammarus_90_47151_fr1
Hyal-3	Hyalella azteca	Replicate 3	F102471	1078	672.835	2	1343.66	1343.65	2.33989	22.14	89	98	K	HHWFSLFNTR	Q		0	1505.92	Hyal-3.3480.3480.2.dta	gi|62484806|emb|CAI78901.1|	Contig_Gammarus_90_47151_fr1
Hyal-3	Hyalella azteca	Replicate 3	F102471	1108	677.386	2	1352.76	1352.76	1.07632	37.33	613	624	K	ELEDVVQPIIAK	L		0	1763.86	Hyal-3.4206.4206.2.dta	gi|662185398|ref|XP_008476889.1|	gi|662185398|ref|XP_008476889.1|
Hyal-3	Hyalella azteca	Replicate 3	F102471	1119	456.218	3	1365.63	1365.63	0.735923	17.75	276	287	R	YGGEFPSRPDNK	A		0	717.442	Hyal-3.1207.1207.3.dta	gi|289169083|emb|CAX46428.1|	gi|289169083|emb|CAX46428.1|
Hyal-3	Hyalella azteca	Replicate 3	F102471	1120	683.824	2	1365.63	1365.63	1.34077	32.88	276	287	R	YGGEFPSRPDNK	A		0	720.711	Hyal-3.1216.1216.2.dta	gi|289169083|emb|CAX46428.1|	gi|289169083|emb|CAX46428.1|
Hyal-3	Hyalella azteca	Replicate 3	F102471	1121	683.824	2	1365.63	1365.63	1.51651	35.39	276	287	R	YGGEFPSRPDNK	A		0	721.877	Hyal-3.1219.1219.2.dta	gi|289169083|emb|CAX46428.1|	gi|289169083|emb|CAX46428.1|
Hyal-3	Hyalella azteca	Replicate 3	F102471	1122	456.582	3	1366.72	1366.72	4.74494	13.67	376	386	K	IMALSHXWLQR	F	Oxidation (M) [2]	0	2166.31	Hyal-3.5340.5340.3.dta	Contig_Gammarus_90_12885_fr4	Contig_Gammarus_90_12885_fr4
Hyal-3	Hyalella azteca	Replicate 3	F102471	1128	685.388	2	1368.76	1368.77	-3.15686	26.46	140	151	K	SGDLVPLEIIWK	E		0	2375.62	Hyal-3.5919.5919.2.dta	gi|321470593|gb|EFX81569.1|	gi|321470593|gb|EFX81569.1|
Hyal-3	Hyalella azteca	Replicate 3	F102471	1129	685.389	2	1368.76	1368.76	2.85587	22.75	107	118	R	QKPTWAAMVPLK	R		0	2372.77	Hyal-3.5911.5911.2.dta	gi|321469532|gb|EFX80512.1|	gi|321469532|gb|EFX80512.1|
Hyal-3	Hyalella azteca	Replicate 3	F102471	1137	686.365	2	1370.72	1370.72	0.0364773	51.21	45	59	R	GAGQNIIPSSTGAAK	A		0	919.026	Hyal-3.1773.1773.2.dta	isotig09966_Frame_4	gi|190014502|emb|CAQ60115.1|
Hyal-3	Hyalella azteca	Replicate 3	F102471	1138	686.365	2	1370.72	1370.72	0.386659	51.31	45	59	R	GAGQNIIPSSTGAAK	A		0	920.34	Hyal-3.1777.1777.2.dta	isotig09966_Frame_4	gi|190014502|emb|CAQ60115.1|
Hyal-3	Hyalella azteca	Replicate 3	F102471	1160	693.902	2	1385.79	1385.79	1.06582	50.88	195	207	K	SRVESGIEGVLLK	L		1	1810.1	Hyal-3.4334.4334.2.dta	gi|167043412|gb|ABZ08114.1|	gi|167043412|gb|ABZ08114.1|
Hyal-3	Hyalella azteca	Replicate 3	F102471	1161	693.902	2	1385.79	1385.79	1.41219	55.49	195	207	K	SRVESGIEGVLLK	L		1	1808.71	Hyal-3.4330.4330.2.dta	gi|167043412|gb|ABZ08114.1|	gi|167043412|gb|ABZ08114.1|
Hyal-3	Hyalella azteca	Replicate 3	F102471	1180	698.416	2	1394.82	1394.81	2.31572	45.25	55	67	R	ALNLNPTLAVLEK	L		0	2063.29	Hyal-3.5049.5049.2.dta	Contig_Gammarus_90_20975_fr4	Contig_Gammarus_90_20975_fr4
Hyal-3	Hyalella azteca	Replicate 3	F102471	119	431.245	2	860.475	860.479	-4.71249	27.1	189	195	K	IMLLNNK	S	Oxidation (M) [2]	0	4986.66	Hyal-3.11577.11577.2.dta	isotig14279_Frame_6	isotig14279_Frame_6
Hyal-3	Hyalella azteca	Replicate 3	F102471	1198	703.396	2	1404.78	1404.78	0.0484063	26.54	19	31	K	VIAYFANVAVNPK	K		0	1745.8	Hyal-3.4159.4159.2.dta	Contig_Gammarus_90_43527_fr5	gi|195979063|gb|ACG63697.1|
Hyal-3	Hyalella azteca	Replicate 3	F102471	1199	703.396	2	1404.78	1404.78	1.17314	23.01	19	31	K	VIAYFANVAVNPK	K		0	1747.2	Hyal-3.4163.4163.2.dta	Contig_Gammarus_90_43527_fr5	gi|195979063|gb|ACG63697.1|
Hyal-3	Hyalella azteca	Replicate 3	F102471	1200	704.384	2	1406.75	1406.76	-1.93495	20.68	120	131	R	GRMRTFISNLGR	Q		2	1861.17	Hyal-3.4478.4478.2.dta	gi|321460637|gb|EFX71678.1|	gi|321460637|gb|EFX71678.1|
Hyal-3	Hyalella azteca	Replicate 3	F102471	121	431.245	2	860.476	860.479	-3.78278	25.78	189	195	K	IMLLNNK	S	Oxidation (M) [2]	0	5027.63	Hyal-3.11665.11665.2.dta	isotig14279_Frame_6	isotig14279_Frame_6
Hyal-3	Hyalella azteca	Replicate 3	F102471	1210	705.37	2	1408.73	1408.72	1.05911	61.44	532	543	K	SQDLIEGYLFPK	I		0	2199.64	Hyal-3.5432.5432.2.dta	Contig_Gammarus_90_39606_fr3	Contig_Gammarus_90_39606_fr3
Hyal-3	Hyalella azteca	Replicate 3	F102471	1211	705.37	2	1408.73	1408.72	1.75478	53.7	532	543	K	SQDLIEGYLFPK	I		0	2198.81	Hyal-3.5430.5430.2.dta	Contig_Gammarus_90_39606_fr3	Contig_Gammarus_90_39606_fr3
Hyal-3	Hyalella azteca	Replicate 3	F102471	122	431.245	2	860.476	860.479	-3.43413	16.32	189	195	K	IMLLNNK	S	Oxidation (M) [2]	0	1299.45	Hyal-3.2882.2882.2.dta	isotig14279_Frame_6	isotig14279_Frame_6
Hyal-3	Hyalella azteca	Replicate 3	F102471	123	431.246	2	860.478	860.479	-1.0866	29.93	189	195	K	IMLLNNK	S	Oxidation (M) [2]	0	1227.94	Hyal-3.2676.2676.2.dta	isotig14279_Frame_6	isotig14279_Frame_6
Hyal-3	Hyalella azteca	Replicate 3	F102471	124	431.246	2	860.478	860.479	-0.598504	26.06	189	195	K	IMLLNNK	S	Oxidation (M) [2]	0	1228.74	Hyal-3.2678.2678.2.dta	isotig14279_Frame_6	isotig14279_Frame_6
Hyal-3	Hyalella azteca	Replicate 3	F102471	126	431.733	2	861.452	861.456	-3.88761	33.07	274	281	K	ITSTGEVR	T		0	1522.72	Hyal-3.3528.3528.2.dta	gi|321454234|gb|EFX65413.1|	gi|321454234|gb|EFX65413.1|
Hyal-3	Hyalella azteca	Replicate 3	F102471	1263	718.382	2	1434.75	1434.75	1.60237	76.54	325	338	R	FTQAGSEVSALLGR	I		0	1816.08	Hyal-3.4351.4351.2.dta	isotig10093_Frame_5	isotig10093_Frame_5
Hyal-3	Hyalella azteca	Replicate 3	F102471	1268	722.325	2	1442.64	1442.63	0.664063	37.96	286	297	K	YICDNQDTISSK	L	Carbamidomethyl (C) [3]	0	796.396	Hyal-3.1424.1424.2.dta	gi|1351907|sp|P02769.4|ALBU_BOVIN	gi|1351907|sp|P02769.4|ALBU_BOVIN
Hyal-3	Hyalella azteca	Replicate 3	F102471	1269	722.326	2	1442.64	1442.63	1.42656	33.53	286	297	K	YICDNQDTISSK	L	Carbamidomethyl (C) [3]	0	795.231	Hyal-3.1421.1421.2.dta	gi|1351907|sp|P02769.4|ALBU_BOVIN	gi|1351907|sp|P02769.4|ALBU_BOVIN
Hyal-3	Hyalella azteca	Replicate 3	F102471	127	431.734	2	861.452	861.456	-3.60901	28.57	274	281	K	ITSTGEVR	T		0	1521.91	Hyal-3.3526.3526.2.dta	gi|321454234|gb|EFX65413.1|	gi|321454234|gb|EFX65413.1|
Hyal-3	Hyalella azteca	Replicate 3	F102471	1279	484.584	3	1450.73	1450.73	0.818899	16.82	298	309	K	YLEVMAHLNFAK	L	Oxidation (M) [5]	0	1738.66	Hyal-3.4138.4138.3.dta	Contig_Gammarus_90_206469_fr3	Contig_Gammarus_90_39606_fr3
Hyal-3	Hyalella azteca	Replicate 3	F102471	1280	726.386	2	1450.76	1450.76	1.15457	71.71	89	101	K	LSGADIETYLLEK	A		0	2226.11	Hyal-3.5507.5507.2.dta	Contig_Gammarus_90_43527_fr5	gi|195979063|gb|ACG63697.1|
Hyal-3	Hyalella azteca	Replicate 3	F102471	1281	726.386	2	1450.76	1450.76	1.23729	69.76	89	101	K	LSGADIETYLLEK	A		0	2227.23	Hyal-3.5510.5510.2.dta	Contig_Gammarus_90_43527_fr5	gi|195979063|gb|ACG63697.1|
Hyal-3	Hyalella azteca	Replicate 3	F102471	1284	729.424	2	1456.83	1456.83	0.468139	59.6	227	239	K	TVLIMELINNVAK	A		0	2756.6	Hyal-3.6921.6921.2.dta	isotig10093_Frame_5	isotig10093_Frame_5
Hyal-3	Hyalella azteca	Replicate 3	F102471	1285	729.425	2	1456.84	1456.83	2.63723	27.96	227	239	K	TVLIMELINNVAK	A		0	2758	Hyal-3.6925.6925.2.dta	isotig10093_Frame_5	isotig10093_Frame_5
Hyal-3	Hyalella azteca	Replicate 3	F102471	1286	729.438	2	1456.86	1456.86	-0.00343204	75.64	195	208	R	LIGQIVSSITASLR	F		0	2574.08	Hyal-3.6450.6450.2.dta	gi|449490232|ref|XP_002195512.2|	gi|449490232|ref|XP_002195512.2|
Hyal-3	Hyalella azteca	Replicate 3	F102471	1287	729.44	2	1456.86	1456.86	2.16561	79.41	195	208	R	LIGQIVSSITASLR	F		0	2572.96	Hyal-3.6447.6447.2.dta	gi|449490232|ref|XP_002195512.2|	gi|449490232|ref|XP_002195512.2|
Hyal-3	Hyalella azteca	Replicate 3	F102471	13	332.705	2	663.396	663.396	0.105518	27.74	295	299	K	FKLEK	L		1	766.445	Hyal-3.1341.1341.2.dta	gi|321454676|gb|EFX65837.1|	gi|321454676|gb|EFX65837.1|
Hyal-3	Hyalella azteca	Replicate 3	F102471	1300	489.606	3	1465.8	1465.8	-0.667214	20.32	210	222	K	TVTAMDVVYALKR	Q		1	1860.33	Hyal-3.4476.4476.3.dta	gi|443683123|gb|ELT87491.1|	gi|443683123|gb|ELT87491.1|
Hyal-3	Hyalella azteca	Replicate 3	F102471	1307	735.902	2	1469.79	1469.79	1.56553	43.3	116	128	K	DLVGQVNPPKFEK	C		1	1340.56	Hyal-3.3000.3000.2.dta	Contig_Gammarus_90_175513_fr3	Contig_Gammarus_90_175513_fr3
Hyal-3	Hyalella azteca	Replicate 3	F102471	1308	735.94	2	1469.87	1469.86	0.77218	26.17	255	268	R	ILVLSEMVGAIIGR	Q		0	2995.04	Hyal-3.7510.7510.2.dta	Contig_Gammarus_90_116638_fr6	Contig_Gammarus_90_116638_fr6
Hyal-3	Hyalella azteca	Replicate 3	F102471	1309	735.94	2	1469.87	1469.86	1.35727	70.64	255	268	R	ILVLSEMVGAIIGR	Q		0	3003.46	Hyal-3.7533.7533.2.dta	Contig_Gammarus_90_116638_fr6	Contig_Gammarus_90_116638_fr6
Hyal-3	Hyalella azteca	Replicate 3	F102471	1330	740.899	2	1479.78	1479.78	0.51494	57.4	519	531	R	TASIFFNLANNIR	S		0	2356.11	Hyal-3.5867.5867.2.dta	Contig_Gammarus_90_17046_fr6	Contig_Gammarus_90_204070_fr2
Hyal-3	Hyalella azteca	Replicate 3	F102471	1331	740.9	2	1479.79	1479.78	1.25829	63.82	519	531	R	TASIFFNLANNIR	S		0	2277.09	Hyal-3.5649.5649.2.dta	Contig_Gammarus_90_17046_fr6	Contig_Gammarus_90_204070_fr2
Hyal-3	Hyalella azteca	Replicate 3	F102471	1332	740.9	2	1479.79	1479.78	1.33939	78.76	519	531	R	TASIFFNLANNIR	S		0	2353.63	Hyal-3.5860.5860.2.dta	Contig_Gammarus_90_17046_fr6	Contig_Gammarus_90_204070_fr2
Hyal-3	Hyalella azteca	Replicate 3	F102471	1333	740.9	2	1479.79	1479.78	1.75837	55.56	519	531	R	TASIFFNLANNIR	S		0	2278.23	Hyal-3.5652.5652.2.dta	Contig_Gammarus_90_17046_fr6	Contig_Gammarus_90_204070_fr2
Hyal-3	Hyalella azteca	Replicate 3	F102471	134	437.745	2	873.475	873.471	4.22224	16.14	351	357	K	FVLNPER	L		0	1097.77	Hyal-3.2298.2298.2.dta	Contig_Gammarus_90_169586_fr1	Contig_Gammarus_90_169586_fr1
Hyal-3	Hyalella azteca	Replicate 3	F102471	1353	496.249	3	1485.73	1485.73	0.500765	28.52	451	463	R	IAQGMMDAMHLLR	A		0	1861.71	Hyal-3.4480.4480.3.dta	Contig_Gammarus_90_17046_fr6	Contig_Gammarus_90_204070_fr2
Hyal-3	Hyalella azteca	Replicate 3	F102471	1354	496.25	3	1485.73	1485.73	0.864224	38.34	451	463	R	IAQGMMDAMHLLR	A		0	1863.07	Hyal-3.4484.4484.3.dta	Contig_Gammarus_90_17046_fr6	Contig_Gammarus_90_204070_fr2
Hyal-3	Hyalella azteca	Replicate 3	F102471	1355	743.871	2	1485.73	1485.73	1.32595	63.82	451	463	R	IAQGMMDAMHLLR	A		0	1869.67	Hyal-3.4502.4502.2.dta	Contig_Gammarus_90_17046_fr6	Contig_Gammarus_90_204070_fr2
Hyal-3	Hyalella azteca	Replicate 3	F102471	1356	743.871	2	1485.73	1485.73	1.66249	59.82	451	463	R	IAQGMMDAMHLLR	A		0	1868.57	Hyal-3.4499.4499.2.dta	Contig_Gammarus_90_17046_fr6	Contig_Gammarus_90_204070_fr2
Hyal-3	Hyalella azteca	Replicate 3	F102471	1357	744.355	2	1486.69	1486.69	0.530035	20.86	36	48	R	TTPSYVAFTDTER	L		0	1395.35	Hyal-3.3160.3160.2.dta	gi|669222654|emb|CDW56034.1|	gi|669222654|emb|CDW56034.1|
Hyal-3	Hyalella azteca	Replicate 3	F102471	1358	744.355	2	1486.69	1486.69	0.624204	25.6	36	48	R	TTPSYVAFTDTER	L		0	1398.08	Hyal-3.3168.3168.2.dta	gi|669222654|emb|CDW56034.1|	gi|669222654|emb|CDW56034.1|
Hyal-3	Hyalella azteca	Replicate 3	F102471	139	449.299	2	896.583	896.581	2.78168	60.51	92	99	R	VALIVVQR	N		0	1275.19	Hyal-3.2812.2812.2.dta	GIAFTRM01CTKBE_Frame_5	GIAFTRM01CTKBE_Frame_5
Hyal-3	Hyalella azteca	Replicate 3	F102471	1394	751.397	2	1500.78	1500.78	0.511068	70.87	623	636	R	VVPSLSAEDTLSQR	L		0	1401.7	Hyal-3.3178.3178.2.dta	Contig_Gammarus_90_187507_fr2	Contig_Gammarus_90_187507_fr2
Hyal-3	Hyalella azteca	Replicate 3	F102471	1395	751.397	2	1500.78	1500.78	0.511068	63.21	623	636	R	VVPSLSAEDTLSQR	L		0	1400.63	Hyal-3.3175.3175.2.dta	Contig_Gammarus_90_187507_fr2	Contig_Gammarus_90_187507_fr2
Hyal-3	Hyalella azteca	Replicate 3	F102471	1396	501.287	3	1500.84	1500.84	-0.138589	39.02	110	122	R	LSIKDSLEEQLVK	A		1	1668.52	Hyal-3.3941.3941.3.dta	Contig_Gammarus_90_207005_fr1	Contig_Gammarus_90_207005_fr1
Hyal-3	Hyalella azteca	Replicate 3	F102471	1397	751.427	2	1500.84	1500.84	-0.134591	44.43	110	122	R	LSIKDSLEEQLVK	A		1	1672.13	Hyal-3.3951.3951.2.dta	Contig_Gammarus_90_207005_fr1	Contig_Gammarus_90_207005_fr1
Hyal-3	Hyalella azteca	Replicate 3	F102471	1398	501.287	3	1500.84	1500.84	0.101277	33.39	110	122	R	LSIKDSLEEQLVK	A		1	1669.88	Hyal-3.3945.3945.3.dta	Contig_Gammarus_90_207005_fr1	Contig_Gammarus_90_207005_fr1
Hyal-3	Hyalella azteca	Replicate 3	F102471	1399	751.428	2	1500.84	1500.84	0.598332	49.53	110	122	R	LSIKDSLEEQLVK	A		1	1670.99	Hyal-3.3948.3948.2.dta	Contig_Gammarus_90_207005_fr1	Contig_Gammarus_90_207005_fr1
Hyal-3	Hyalella azteca	Replicate 3	F102471	14	365.23	2	728.446	728.443	3.68045	36.97	103	108	K	INLLEK	G		0	1135.53	Hyal-3.2407.2407.2.dta	GIAFTRM01DLZ9Q_Frame_5	GIAFTRM01DLZ9Q_Frame_5
Hyal-3	Hyalella azteca	Replicate 3	F102471	140	449.719	2	897.423	897.427	-4.00813	35.47	209	216	R	TAGMFDIK	N	Oxidation (M) [4]	0	1661.5	Hyal-3.3921.3921.2.dta	isotig18825_Frame_2	isotig18825_Frame_2
Hyal-3	Hyalella azteca	Replicate 3	F102471	141	449.719	2	897.423	897.423	-0.133716	52.85	43	50	K	GDGFFDLK	E		0	1662.86	Hyal-3.3925.3925.2.dta	gi|494270800|ref|WP_007156603.1|	gi|494270800|ref|WP_007156603.1|
Hyal-3	Hyalella azteca	Replicate 3	F102471	1427	757.388	2	1512.76	1512.76	2.13848	71.43	47	59	R	VTANDQLYALYSR	Q		0	1637.51	Hyal-3.3853.3853.2.dta	Contig_Gammarus_90_121081_fr5	Contig_Gammarus_90_121081_fr5
Hyal-3	Hyalella azteca	Replicate 3	F102471	1429	757.388	2	1512.76	1512.76	3.1036	71.56	47	59	R	VTANDQLYALYSR	Q		0	1643.14	Hyal-3.3869.3869.2.dta	Contig_Gammarus_90_121081_fr5	Contig_Gammarus_90_121081_fr5
Hyal-3	Hyalella azteca	Replicate 3	F102471	1431	505.923	3	1514.75	1514.74	4.17563	34.64	86	96	K	IWHHTFYNELR	V		0	1078.48	Hyal-3.2241.2241.3.dta	gi|321477265|gb|EFX88224.1|	gi|321477265|gb|EFX88224.1|
Hyal-3	Hyalella azteca	Replicate 3	F102471	1433	505.924	3	1514.75	1514.74	4.65096	29.42	86	96	K	IWHHTFYNELR	V		0	1079.89	Hyal-3.2245.2245.3.dta	gi|321477265|gb|EFX88224.1|	gi|321477265|gb|EFX88224.1|
Hyal-3	Hyalella azteca	Replicate 3	F102471	1442	758.899	2	1515.78	1515.78	1.07205	47.9	131	143	R	DALPIDYKPIEDK	S		0	1474.73	Hyal-3.3390.3390.2.dta	Contig_Gammarus_90_32875_fr1	Contig_Gammarus_90_204070_fr2
Hyal-3	Hyalella azteca	Replicate 3	F102471	1443	758.899	2	1515.78	1515.78	1.38872	50.83	131	143	R	DALPIDYKPIEDK	S		0	1473.15	Hyal-3.3385.3385.2.dta	Contig_Gammarus_90_32875_fr1	Contig_Gammarus_90_204070_fr2
Hyal-3	Hyalella azteca	Replicate 3	F102471	1483	768.397	2	1534.78	1534.78	0.826178	50.53	98	111	K	VFFDLTINGEPAGR	I		0	2148.4	Hyal-3.5290.5290.2.dta	gi|159490644|ref|XP_001703283.1|	gi|159490644|ref|XP_001703283.1|
Hyal-3	Hyalella azteca	Replicate 3	F102471	1484	768.398	2	1534.78	1534.78	2.02505	37.25	98	111	K	VFFDLTINGEPAGR	I		0	2146.38	Hyal-3.5284.5284.2.dta	gi|159490644|ref|XP_001703283.1|	gi|159490644|ref|XP_001703283.1|
Hyal-3	Hyalella azteca	Replicate 3	F102471	1498	769.87	2	1537.72	1537.72	3.33026	15.58	815	826	K	QLMEQVAEYQQR	C	Oxidation (M) [3]	0	1211.78	Hyal-3.2628.2628.2.dta	Contig_Gammarus_90_25141_fr2	Contig_Gammarus_90_39606_fr3
Hyal-3	Hyalella azteca	Replicate 3	F102471	1499	514.244	3	1539.71	1539.71	2.64401	24.15	225	236	R	VEELEEELEHER	Q		0	1249.78	Hyal-3.2738.2738.3.dta	Contig_Gammarus_90_105020_fr5	Contig_Gammarus_90_46083_fr3
Hyal-3	Hyalella azteca	Replicate 3	F102471	15	365.23	2	728.446	728.443	3.76282	47.7	103	108	K	INLLEK	G		0	1136.6	Hyal-3.2410.2410.2.dta	GIAFTRM01DLZ9Q_Frame_5	GIAFTRM01DLZ9Q_Frame_5
Hyal-3	Hyalella azteca	Replicate 3	F102471	150	454.266	2	906.518	906.517	1.00053	20.61	43	50	R	NLLSVAYK	N		0	1359.19	Hyal-3.3055.3055.2.dta	gi|66774602|gb|AAY56092.1|	gi|66774602|gb|AAY56092.1|
Hyal-3	Hyalella azteca	Replicate 3	F102471	1500	514.244	3	1539.71	1539.71	3.13112	19.17	225	236	R	VEELEEELEHER	Q		0	1247.06	Hyal-3.2730.2730.3.dta	Contig_Gammarus_90_105020_fr5	Contig_Gammarus_90_46083_fr3
Hyal-3	Hyalella azteca	Replicate 3	F102471	1501	770.863	2	1539.71	1539.71	3.68707	78.29	225	236	R	VEELEEELEHER	Q		0	1255.36	Hyal-3.2754.2754.2.dta	Contig_Gammarus_90_105020_fr5	Contig_Gammarus_90_46083_fr3
Hyal-3	Hyalella azteca	Replicate 3	F102471	1504	771.872	2	1541.73	1541.73	1.59237	67.79	149	161	K	TWETAVNNAAYFR	E		0	1790.3	Hyal-3.4279.4279.2.dta	Contig_Gammarus_90_48484_fr2	Contig_Gammarus_90_47151_fr1
Hyal-3	Hyalella azteca	Replicate 3	F102471	1505	771.872	2	1541.73	1541.73	1.83885	56.83	149	161	K	TWETAVNNAAYFR	E		0	1788.9	Hyal-3.4275.4275.2.dta	Contig_Gammarus_90_48484_fr2	Contig_Gammarus_90_47151_fr1
Hyal-3	Hyalella azteca	Replicate 3	F102471	151	454.267	2	906.519	906.517	1.59622	20.83	43	50	R	NLLSVAYK	N		0	1361.66	Hyal-3.3062.3062.2.dta	gi|66774602|gb|AAY56092.1|	gi|66774602|gb|AAY56092.1|
Hyal-3	Hyalella azteca	Replicate 3	F102471	152	455.728	2	909.441	909.438	3.48787	39.11	201	208	R	IMDTFAGR	C		0	1070.14	Hyal-3.2217.2217.2.dta	Contig_Gammarus_90_17046_fr5	Contig_Gammarus_90_276_fr4
Hyal-3	Hyalella azteca	Replicate 3	F102471	153	455.728	2	909.442	909.438	4.03766	32.59	201	208	R	IMDTFAGR	C		0	1063.56	Hyal-3.2198.2198.2.dta	Contig_Gammarus_90_17046_fr5	Contig_Gammarus_90_276_fr4
Hyal-3	Hyalella azteca	Replicate 3	F102471	1535	778.367	2	1554.72	1554.72	-0.624549	34.2	14	25	K	TFEEWLLAEMMR	L		0	2990.09	Hyal-3.7498.7498.2.dta	Contig_Gammarus_90_10061_fr6	Contig_Gammarus_90_10061_fr6
Hyal-3	Hyalella azteca	Replicate 3	F102471	1536	778.371	2	1554.73	1554.72	3.60772	40.6	14	25	K	TFEEWLLAEMMR	L		0	2987.24	Hyal-3.7490.7490.2.dta	Contig_Gammarus_90_10061_fr6	Contig_Gammarus_90_10061_fr6
Hyal-3	Hyalella azteca	Replicate 3	F102471	1539	778.879	2	1555.74	1555.74	1.25664	61.57	49	61	K	TWETALNNAAYFR	G		0	1971	Hyal-3.4788.4788.2.dta	Contig_Gammarus_90_57175_fr1	Contig_Gammarus_90_47151_fr1
Hyal-3	Hyalella azteca	Replicate 3	F102471	154	457.228	2	912.442	912.442	0.0602778	25.73	876	882	R	MIYPDFK	M		0	1463.56	Hyal-3.3357.3357.2.dta	gi|195035369|ref|XP_001989150.1|	gi|195035369|ref|XP_001989150.1|
Hyal-3	Hyalella azteca	Replicate 3	F102471	1540	778.88	2	1555.74	1555.74	1.65516	75.06	49	61	K	TWETALNNAAYFR	G		0	1969.33	Hyal-3.4783.4783.2.dta	Contig_Gammarus_90_57175_fr1	Contig_Gammarus_90_47151_fr1
Hyal-3	Hyalella azteca	Replicate 3	F102471	1543	780.438	2	1558.86	1558.86	0.72553	44.45	60	73	K	IELNTPTVLFGEVK	M		0	2202.44	Hyal-3.5440.5440.2.dta	Contig_Gammarus_90_39606_fr3	Contig_Gammarus_90_39606_fr3
Hyal-3	Hyalella azteca	Replicate 3	F102471	1544	780.438	2	1558.86	1558.86	0.802509	41.49	60	73	K	IELNTPTVLFGEVK	M		0	2201.06	Hyal-3.5436.5436.2.dta	Contig_Gammarus_90_39606_fr3	Contig_Gammarus_90_39606_fr3
Hyal-3	Hyalella azteca	Replicate 3	F102471	1545	780.854	2	1559.69	1559.69	1.08739	56.04	427	439	K	SFFDTISCEAVER	S	Carbamidomethyl (C) [8]	0	2039.43	Hyal-3.4981.4981.2.dta	gi|328722587|ref|XP_001948336.2|	gi|328722587|ref|XP_001948336.2|
Hyal-3	Hyalella azteca	Replicate 3	F102471	1546	780.855	2	1559.7	1559.69	2.17735	71.02	427	439	K	SFFDTISCEAVER	S	Carbamidomethyl (C) [8]	0	2038.02	Hyal-3.4977.4977.2.dta	gi|328722587|ref|XP_001948336.2|	gi|328722587|ref|XP_001948336.2|
Hyal-3	Hyalella azteca	Replicate 3	F102471	155	457.228	2	912.442	912.442	0.586339	31.19	876	882	R	MIYPDFK	M		0	1466.56	Hyal-3.3366.3366.2.dta	gi|195035369|ref|XP_001989150.1|	gi|195035369|ref|XP_001989150.1|
Hyal-3	Hyalella azteca	Replicate 3	F102471	156	458.748	2	915.482	915.481	0.391051	17.5	587	594	R	VPDVPSFR	K		0	957.057	Hyal-3.1885.1885.2.dta	Contig_Gammarus_90_40034_fr6	Contig_Gammarus_90_47151_fr1
Hyal-3	Hyalella azteca	Replicate 3	F102471	157	458.748	2	915.482	915.481	0.784287	21.17	587	594	R	VPDVPSFR	K		0	956.017	Hyal-3.1882.1882.2.dta	Contig_Gammarus_90_40034_fr6	Contig_Gammarus_90_47151_fr1
Hyal-3	Hyalella azteca	Replicate 3	F102471	1594	788.384	2	1574.75	1574.75	1.75202	44.03	205	218	R	GEVQPPFSQSNVMR	F		0	1369.25	Hyal-3.3084.3084.2.dta	Contig_Gammarus_90_205560_fr4	Contig_Gammarus_90_205560_fr4
Hyal-3	Hyalella azteca	Replicate 3	F102471	1595	788.385	2	1574.76	1574.75	2.98396	43.95	205	218	R	GEVQPPFSQSNVMR	F		0	1372.84	Hyal-3.3094.3094.2.dta	Contig_Gammarus_90_205560_fr4	Contig_Gammarus_90_205560_fr4
Hyal-3	Hyalella azteca	Replicate 3	F102471	16	365.23	2	728.446	728.443	4.20211	45.32	103	108	K	INLLEK	G		0	1072.9	Hyal-3.2225.2225.2.dta	GIAFTRM01DLZ9Q_Frame_5	GIAFTRM01DLZ9Q_Frame_5
Hyal-3	Hyalella azteca	Replicate 3	F102471	1611	791.905	2	1581.8	1581.8	-0.0866104	33.73	110	123	R	TFTPEEISAMVLTK	M	Oxidation (M) [10]	0	2239.07	Hyal-3.5544.5544.2.dta	gi|598034705|ref|XP_007346725.1|	gi|598034705|ref|XP_007346725.1|
Hyal-3	Hyalella azteca	Replicate 3	F102471	1612	791.906	2	1581.8	1581.8	1.00076	28.86	110	123	R	TFTPEEISAMVLTK	M	Oxidation (M) [10]	0	2239.92	Hyal-3.5546.5546.2.dta	gi|598034705|ref|XP_007346725.1|	gi|598034705|ref|XP_007346725.1|
Hyal-3	Hyalella azteca	Replicate 3	F102471	1615	792.88	2	1583.75	1583.74	0.511446	48.84	305	317	R	SIQFVDWCPTGFK	V	Carbamidomethyl (C) [8]	0	2216.51	Hyal-3.5480.5480.2.dta	gi|449490232|ref|XP_002195512.2|	gi|449490232|ref|XP_002195512.2|
Hyal-3	Hyalella azteca	Replicate 3	F102471	1616	792.881	2	1583.75	1583.74	1.51855	51.11	340	352	K	KAEFVDWCPTGFK	T	Carbamidomethyl (C) [8]	1	2213.99	Hyal-3.5473.5473.2.dta	gi|576693354|gb|EUB56970.1|	gi|576693354|gb|EUB56970.1|
Hyal-3	Hyalella azteca	Replicate 3	F102471	1628	794.437	2	1586.86	1586.86	0.737936	38.75	142	155	R	TPMTLDELLLINSK	G		0	3130.47	Hyal-3.7839.7839.2.dta	gi|341892950|gb|EGT48885.1|	gi|341892950|gb|EGT48885.1|
Hyal-3	Hyalella azteca	Replicate 3	F102471	1629	794.438	2	1586.86	1586.86	1.26728	46.82	142	155	R	TPMTLDELLLINSK	G		0	3125.93	Hyal-3.7826.7826.2.dta	gi|341892950|gb|EGT48885.1|	gi|341892950|gb|EGT48885.1|
Hyal-3	Hyalella azteca	Replicate 3	F102471	163	464.772	2	927.528	927.528	0.866821	28.41	109	116	R	ESIPILEK	V		0	1363.39	Hyal-3.3067.3067.2.dta	Contig_Gammarus_90_18500_fr3	Contig_Gammarus_90_18500_fr3
Hyal-3	Hyalella azteca	Replicate 3	F102471	1653	799.415	2	1596.82	1596.81	0.632509	27.04	131	144	R	LFDLYQAGSDLSLR	Y		0	2131.44	Hyal-3.5242.5242.2.dta	gi|503110834|ref|WP_013345574.1|	gi|503110834|ref|WP_013345574.1|
Hyal-3	Hyalella azteca	Replicate 3	F102471	1654	799.416	2	1596.82	1596.81	1.62198	27.54	131	144	R	LFDLYQAGSDLSLR	Y		0	2137.05	Hyal-3.5258.5258.2.dta	gi|503110834|ref|WP_013345574.1|	gi|503110834|ref|WP_013345574.1|
Hyal-3	Hyalella azteca	Replicate 3	F102471	1663	801.414	2	1600.81	1600.81	0.701519	57.14	87	101	R	AVLVDLEPGTMDSVR	A		0	1900.61	Hyal-3.4589.4589.2.dta	isotig18155_Frame_5	Contig_Gammarus_90_11717_fr4
Hyal-3	Hyalella azteca	Replicate 3	F102471	1664	801.414	2	1600.81	1600.81	0.77648	56.34	87	101	R	AVLVDLEPGTMDSVR	A		0	1901.69	Hyal-3.4592.4592.2.dta	isotig18155_Frame_5	Contig_Gammarus_90_11717_fr4
Hyal-3	Hyalella azteca	Replicate 3	F102471	167	465.723	2	929.431	929.432	-0.519672	29.2	380	386	K	YMDNIFK	E		0	1449.94	Hyal-3.3318.3318.2.dta	Contig_Gammarus_90_48266_fr3	Contig_Gammarus_90_47151_fr1
Hyal-3	Hyalella azteca	Replicate 3	F102471	1674	535.619	3	1603.83	1603.83	0.260626	37.83	287	300	R	LHFFMPGFAPLTAR	G		0	2236	Hyal-3.5535.5535.3.dta	isotig18155_Frame_5	Contig_Gammarus_90_11717_fr4
Hyal-3	Hyalella azteca	Replicate 3	F102471	1675	802.924	2	1603.83	1603.83	0.376598	24.72	287	300	R	LHFFMPGFAPLTAR	G		0	2238.81	Hyal-3.5543.5543.2.dta	isotig18155_Frame_5	Contig_Gammarus_90_11717_fr4
Hyal-3	Hyalella azteca	Replicate 3	F102471	1676	535.619	3	1603.83	1603.83	0.70955	36.19	287	300	R	LHFFMPGFAPLTAR	G		0	2234.28	Hyal-3.5530.5530.3.dta	isotig18155_Frame_5	Contig_Gammarus_90_11717_fr4
Hyal-3	Hyalella azteca	Replicate 3	F102471	1677	802.925	2	1603.84	1603.83	1.06245	36.47	287	300	R	LHFFMPGFAPLTAR	G		0	2237.39	Hyal-3.5539.5539.2.dta	isotig18155_Frame_5	Contig_Gammarus_90_11717_fr4
Hyal-3	Hyalella azteca	Replicate 3	F102471	168	465.723	2	929.432	929.432	0.792958	32.33	380	386	K	YMDNIFK	E		0	1451.02	Hyal-3.3321.3321.2.dta	Contig_Gammarus_90_48266_fr3	Contig_Gammarus_90_47151_fr1
Hyal-3	Hyalella azteca	Replicate 3	F102471	1686	804.461	2	1606.91	1606.9	1.84018	28.16	402	418	K	AAIDEGIVPGGGVALIR	A		0	1967.91	Hyal-3.4779.4779.2.dta	gi|406913287|gb|EKD52726.1|	gi|406913287|gb|EKD52726.1|
Hyal-3	Hyalella azteca	Replicate 3	F102471	17	365.231	2	728.447	728.443	4.53158	38.96	103	108	K	INLLEK	G		0	1072.11	Hyal-3.2223.2223.2.dta	GIAFTRM01DLZ9Q_Frame_5	GIAFTRM01DLZ9Q_Frame_5
Hyal-3	Hyalella azteca	Replicate 3	F102471	173	467.276	2	932.538	932.536	1.61281	36.73	1652	1659	R	VCLTSILK	K	Carbamidomethyl (C) [2]	0	1205.9	Hyal-3.2611.2611.2.dta	gi|145473827|ref|XP_001462577.1|	gi|145473827|ref|XP_001462577.1|
Hyal-3	Hyalella azteca	Replicate 3	F102471	174	467.276	2	932.538	932.536	1.82727	40	1652	1659	R	VCLTSILK	K	Carbamidomethyl (C) [2]	0	1206.98	Hyal-3.2614.2614.2.dta	gi|145473827|ref|XP_001462577.1|	gi|145473827|ref|XP_001462577.1|
Hyal-3	Hyalella azteca	Replicate 3	F102471	175	468.761	2	935.507	935.508	-0.749326	23.09	267	274	K	TTISPVYR	G		0	907.213	Hyal-3.1739.1739.2.dta	Contig_Gammarus_90_169586_fr1	Contig_Gammarus_90_169586_fr1
Hyal-3	Hyalella azteca	Replicate 3	F102471	1816	812.457	2	1622.9	1622.9	0.199027	28.45	173	188	R	TGAIVDVPVGEQILGR	V		0	2031.23	Hyal-3.4958.4958.2.dta	Contig_Gammarus_90_116507_fr5	isotig17342_Frame_3
Hyal-3	Hyalella azteca	Replicate 3	F102471	1827	812.998	2	1623.98	1623.99	-2.75618	13.37	2	16	M	GQRNLMALALLALLK	I		1	3809.06	Hyal-3.9285.9285.2.dta	gi|321469908|gb|EFX80886.1|	gi|321469908|gb|EFX80886.1|
Hyal-3	Hyalella azteca	Replicate 3	F102471	187	472.769	2	943.524	943.524	0.394267	36.36	21	29	R	AGLQFPVGR	I		0	1397.85	Hyal-3.3167.3167.2.dta	gi|443683123|gb|ELT87491.1|	gi|443683123|gb|ELT87491.1|
Hyal-3	Hyalella azteca	Replicate 3	F102471	1876	812.999	2	1623.98	1623.99	-1.77095	13.12	2	16	M	GQRNLMALALLALLK	I		1	4740	Hyal-3.11114.11114.2.dta	gi|321469908|gb|EFX80886.1|	gi|321469908|gb|EFX80886.1|
Hyal-3	Hyalella azteca	Replicate 3	F102471	1879	812.999	2	1623.98	1623.99	-1.69706	19.02	2	16	M	GQRNLMALALLALLK	I		1	3127.08	Hyal-3.7829.7829.2.dta	gi|321469908|gb|EFX80886.1|	gi|321469908|gb|EFX80886.1|
Hyal-3	Hyalella azteca	Replicate 3	F102471	188	472.769	2	943.524	943.524	0.457858	42.53	21	29	R	AGLQFPVGR	I		0	1396.47	Hyal-3.3163.3163.2.dta	gi|443683123|gb|ELT87491.1|	gi|443683123|gb|ELT87491.1|
Hyal-3	Hyalella azteca	Replicate 3	F102471	1908	812.999	2	1623.98	1623.99	-0.871929	13.01	2	16	M	GQRNLMALALLALLK	I		1	4561.34	Hyal-3.10755.10755.2.dta	gi|321469908|gb|EFX80886.1|	gi|321469908|gb|EFX80886.1|
Hyal-3	Hyalella azteca	Replicate 3	F102471	1921	814.913	2	1627.81	1627.81	3.28663	70.45	654	668	K	LAEEESTPQTPSAIR	L		0	1013.86	Hyal-3.2051.2051.2.dta	Contig_Gammarus_90_64_fr6	Contig_Gammarus_90_39606_fr3
Hyal-3	Hyalella azteca	Replicate 3	F102471	193	477.752	2	953.489	953.489	0.237024	37.44	185	192	R	DLTAYLMK	I		0	1926.8	Hyal-3.4663.4663.2.dta	gi|3907620|gb|AAC78681.1|	gi|3907620|gb|AAC78681.1|
Hyal-3	Hyalella azteca	Replicate 3	F102471	1930	544.291	3	1629.85	1629.85	2.08547	29	139	154	R	HYGGLTGLNKAETAAK	H		1	749.63	Hyal-3.1295.1295.3.dta	Contig_Gammarus_90_126155_fr2	Contig_Gammarus_90_126155_fr2
Hyal-3	Hyalella azteca	Replicate 3	F102471	1931	544.291	3	1629.85	1629.85	2.19591	39	139	154	R	HYGGLTGLNKAETAAK	H		1	748.476	Hyal-3.1292.1292.3.dta	Contig_Gammarus_90_126155_fr2	Contig_Gammarus_90_126155_fr2
Hyal-3	Hyalella azteca	Replicate 3	F102471	194	477.752	2	953.49	953.489	0.824341	40.74	185	192	R	DLTAYLMK	I		0	1925.45	Hyal-3.4659.4659.2.dta	gi|3907620|gb|AAC78681.1|	gi|3907620|gb|AAC78681.1|
Hyal-3	Hyalella azteca	Replicate 3	F102471	1954	821.439	2	1640.86	1640.86	1.111	58.68	1880	1894	R	QIEEAEEIAALNLAK	F		0	1962.06	Hyal-3.4762.4762.2.dta	gi|321476143|gb|EFX87104.1|	gi|321476143|gb|EFX87104.1|
Hyal-3	Hyalella azteca	Replicate 3	F102471	1955	821.44	2	1640.86	1640.86	1.63512	67	1880	1894	R	QIEEAEEIAALNLAK	F		0	1963.98	Hyal-3.4768.4768.2.dta	gi|321476143|gb|EFX87104.1|	gi|321476143|gb|EFX87104.1|
Hyal-3	Hyalella azteca	Replicate 3	F102471	198	319.191	3	954.55	954.554	-4.29625	13.86	95	102	K	LIEPLWGK	M		0	460.723	Hyal-3.613.613.3.dta	gi|321469189|gb|EFX80170.1|	gi|321469189|gb|EFX80170.1|
Hyal-3	Hyalella azteca	Replicate 3	F102471	199	319.191	3	954.55	954.554	-3.73054	16.38	95	102	K	LIEPLWGK	M		0	461.536	Hyal-3.615.615.3.dta	gi|321469189|gb|EFX80170.1|	gi|321469189|gb|EFX80170.1|
Hyal-3	Hyalella azteca	Replicate 3	F102471	20	374.734	2	747.454	747.453	0.941865	33.44	434	439	K	FVLEIK	C		0	1494.14	Hyal-3.3446.3446.2.dta	gi|321468965|gb|EFX79947.1|	gi|321468965|gb|EFX79947.1|
Hyal-3	Hyalella azteca	Replicate 3	F102471	201	478.719	2	955.423	955.422	0.427036	34.98	95	102	R	AMGYPFDR	R		0	1285.78	Hyal-3.2843.2843.2.dta	GAP9EXG06G22CP_Frame_4	Contig_Gammarus_90_186201_fr3
Hyal-3	Hyalella azteca	Replicate 3	F102471	202	478.719	2	955.423	955.422	0.929432	34.89	95	102	R	AMGYPFDR	R		0	1284.67	Hyal-3.2840.2840.2.dta	GAP9EXG06G22CP_Frame_4	Contig_Gammarus_90_186201_fr3
Hyal-3	Hyalella azteca	Replicate 3	F102471	204	479.291	2	956.568	956.565	2.49643	20.95	669	677	R	LQAIQGLSK	N		0	1015.24	Hyal-3.2055.2055.2.dta	Contig_Gammarus_90_64_fr6	Contig_Gammarus_90_39606_fr3
Hyal-3	Hyalella azteca	Replicate 3	F102471	205	479.291	2	956.568	956.565	3.06095	26.93	669	677	R	LQAIQGLSK	N		0	1017.89	Hyal-3.2063.2063.2.dta	Contig_Gammarus_90_64_fr6	Contig_Gammarus_90_39606_fr3
Hyal-3	Hyalella azteca	Replicate 3	F102471	2095	553.255	3	1656.74	1656.74	-0.0283689	22.09	519	530	R	WNCIEMDKFWTK	L	Carbamidomethyl (C) [3]	1	1893.4	Hyal-3.4568.4568.3.dta	gi|62484806|emb|CAI78901.1|	Contig_Gammarus_90_47151_fr1
Hyal-3	Hyalella azteca	Replicate 3	F102471	2096	829.379	2	1656.74	1656.74	0.753889	42.63	519	530	R	WNCIEMDKFWTK	L	Carbamidomethyl (C) [3]	1	1896.43	Hyal-3.4577.4577.2.dta	gi|62484806|emb|CAI78901.1|	Contig_Gammarus_90_47151_fr1
Hyal-3	Hyalella azteca	Replicate 3	F102471	2097	829.379	2	1656.74	1656.74	0.82632	40.53	519	530	R	WNCIEMDKFWTK	L	Carbamidomethyl (C) [3]	1	1897.8	Hyal-3.4581.4581.2.dta	gi|62484806|emb|CAI78901.1|	Contig_Gammarus_90_47151_fr1
Hyal-3	Hyalella azteca	Replicate 3	F102471	2098	553.255	3	1656.74	1656.74	1.07621	17.97	519	530	R	WNCIEMDKFWTK	L	Carbamidomethyl (C) [3]	1	1894.51	Hyal-3.4571.4571.3.dta	gi|62484806|emb|CAI78901.1|	Contig_Gammarus_90_47151_fr1
Hyal-3	Hyalella azteca	Replicate 3	F102471	21	374.734	2	747.454	747.453	1.02214	29.16	434	439	K	FVLEIK	C		0	1495.5	Hyal-3.3450.3450.2.dta	gi|321468965|gb|EFX79947.1|	gi|321468965|gb|EFX79947.1|
Hyal-3	Hyalella azteca	Replicate 3	F102471	2101	553.64	3	1657.9	1657.9	0.561555	35.99	487	500	R	EMQDGILELIKLEK	E		1	2297.5	Hyal-3.5705.5705.3.dta	isotig09924_Frame_1	isotig09924_Frame_1
Hyal-3	Hyalella azteca	Replicate 3	F102471	2104	829.957	2	1657.9	1657.9	1.89216	24.65	487	500	R	EMQDGILELIKLEK	E		1	2301.43	Hyal-3.5716.5716.2.dta	isotig09924_Frame_1	isotig09924_Frame_1
Hyal-3	Hyalella azteca	Replicate 3	F102471	212	484.758	2	967.501	967.505	-4.09714	14.22	532	539	K	TLTFMVEK	L		0	1056.45	Hyal-3.2177.2177.2.dta	gi|321463761|gb|EFX74774.1|	gi|321463761|gb|EFX74774.1|
Hyal-3	Hyalella azteca	Replicate 3	F102471	2134	835.934	2	1669.85	1669.85	0.463514	60.11	326	339	R	LEEAEQQIEQLNVK	N		0	1472.08	Hyal-3.3382.3382.2.dta	Contig_Gammarus_90_195102_fr4	Contig_Gammarus_90_195102_fr4
Hyal-3	Hyalella azteca	Replicate 3	F102471	2135	835.934	2	1669.85	1669.85	0.750965	82.47	326	339	R	LEEAEQQIEQLNVK	N		0	1470.73	Hyal-3.3378.3378.2.dta	Contig_Gammarus_90_195102_fr4	Contig_Gammarus_90_195102_fr4
Hyal-3	Hyalella azteca	Replicate 3	F102471	214	484.758	2	967.502	967.505	-2.89818	24.03	532	539	K	TLTFMVEK	L		0	1118.07	Hyal-3.2357.2357.2.dta	gi|321463761|gb|EFX74774.1|	gi|321463761|gb|EFX74774.1|
Hyal-3	Hyalella azteca	Replicate 3	F102471	2161	559.98	3	1676.92	1676.92	-0.928487	38.32	109	123	R	LVLEVAQHLGENTVR	T		0	1577.08	Hyal-3.3682.3682.3.dta	isotig10093_Frame_5	isotig10093_Frame_5
Hyal-3	Hyalella azteca	Replicate 3	F102471	2162	559.981	3	1676.92	1676.92	0.484817	25.35	109	123	R	LVLEVAQHLGENTVR	T		0	1575.69	Hyal-3.3678.3678.3.dta	isotig10093_Frame_5	isotig10093_Frame_5
Hyal-3	Hyalella azteca	Replicate 3	F102471	2175	840.924	2	1679.83	1679.83	1.33228	40.35	361	374	K	NSSFFVEWIPNNVK	T		0	2350.49	Hyal-3.5851.5851.2.dta	isotig18155_Frame_5	Contig_Gammarus_90_11717_fr4
Hyal-3	Hyalella azteca	Replicate 3	F102471	2176	840.924	2	1679.83	1679.83	1.47515	33.74	361	374	K	NSSFFVEWIPNNVK	T		0	2351.62	Hyal-3.5854.5854.2.dta	isotig18155_Frame_5	Contig_Gammarus_90_11717_fr4
Hyal-3	Hyalella azteca	Replicate 3	F102471	2183	562.283	3	1683.83	1683.82	2.79602	23.06	1662	1675	R	LASEYREQYGIAER	R		1	979.067	Hyal-3.1950.1950.3.dta	gi|343183153|dbj|BAK61429.1|	gi|343183153|dbj|BAK61429.1|
Hyal-3	Hyalella azteca	Replicate 3	F102471	2192	844.449	2	1686.88	1686.88	0.752868	54.64	30	44	R	AVFVDLEPSVIDEVR	N		0	2286.93	Hyal-3.5676.5676.2.dta	gi|449490232|ref|XP_002195512.2|	gi|449490232|ref|XP_002195512.2|
Hyal-3	Hyalella azteca	Replicate 3	F102471	2193	844.451	2	1686.89	1686.88	2.19932	57.61	30	44	R	AVFVDLEPSVIDEVR	N		0	2284.34	Hyal-3.5669.5669.2.dta	gi|449490232|ref|XP_002195512.2|	gi|449490232|ref|XP_002195512.2|
Hyal-3	Hyalella azteca	Replicate 3	F102471	22	376.69	2	751.365	751.365	-0.71603	41.4	371	376	R	DPAFFR	L		0	1290.27	Hyal-3.2856.2856.2.dta	Contig_Gammarus_90_48266_fr3	Contig_Gammarus_90_47151_fr1
Hyal-3	Hyalella azteca	Replicate 3	F102471	2200	564.303	3	1689.89	1689.89	-3.47655	18.98	188	201	R	ESFKEQLLEELAVR	Y		1	2669.7	Hyal-3.6695.6695.3.dta	gi|321469099|gb|EFX80081.1|	gi|321469099|gb|EFX80081.1|
Hyal-3	Hyalella azteca	Replicate 3	F102471	2201	564.304	3	1689.89	1689.89	-2.50016	26.38	188	201	R	ESFKEQLLEELAVR	Y		1	2671.25	Hyal-3.6699.6699.3.dta	gi|321469099|gb|EFX80081.1|	gi|321469099|gb|EFX80081.1|
Hyal-3	Hyalella azteca	Replicate 3	F102471	2208	846.438	2	1690.86	1690.86	0.406302	35.25	307	321	R	ALTVPELTQQMFDAK	N		0	2285.79	Hyal-3.5673.5673.2.dta	isotig18155_Frame_5	Contig_Gammarus_90_11717_fr4
Hyal-3	Hyalella azteca	Replicate 3	F102471	2228	567.636	3	1699.89	1699.89	0.513564	52.19	299	312	R	VRELESLLDDEARR	H		2	1333.02	Hyal-3.2978.2978.3.dta	Contig_Gammarus_90_194796_fr2	Contig_Gammarus_90_17207_fr2
Hyal-3	Hyalella azteca	Replicate 3	F102471	2229	567.636	3	1699.89	1699.89	1.1489	57.82	299	312	R	VRELESLLDDEARR	H		2	1331.66	Hyal-3.2974.2974.3.dta	Contig_Gammarus_90_194796_fr2	Contig_Gammarus_90_17207_fr2
Hyal-3	Hyalella azteca	Replicate 3	F102471	2242	569.26	3	1704.76	1704.76	0.233464	24.44	459	474	R	GEHTEAEGGVYDISNK	R		0	806.778	Hyal-3.1453.1453.3.dta	isotig09924_Frame_1	isotig09924_Frame_1
Hyal-3	Hyalella azteca	Replicate 3	F102471	2277	859.444	2	1716.87	1716.87	1.11307	38.33	299	314	R	NIDSIIEASDGIMIAR	G		0	2383.11	Hyal-3.5939.5939.2.dta	isotig17233_Frame_3	Contig_Gammarus_90_197810_fr6
Hyal-3	Hyalella azteca	Replicate 3	F102471	2283	573.603	3	1717.79	1717.79	0.164747	24.39	363	375	K	TFLVWCNEEDHLR	I	Carbamidomethyl (C) [6]	0	1730.15	Hyal-3.4114.4114.3.dta	isotig09924_Frame_1	isotig09924_Frame_1
Hyal-3	Hyalella azteca	Replicate 3	F102471	2284	573.604	3	1717.79	1717.79	0.269533	29.07	363	375	K	TFLVWCNEEDHLR	I	Carbamidomethyl (C) [6]	0	1731.56	Hyal-3.4118.4118.3.dta	isotig09924_Frame_1	isotig09924_Frame_1
Hyal-3	Hyalella azteca	Replicate 3	F102471	2286	573.633	3	1717.88	1717.87	1.10136	17.48	216	229	R	NLDIERPTYTNLNR	L		0	1286.02	Hyal-3.2844.2844.3.dta	gi|83025060|ref|NP_001032649.1|	gi|83025060|ref|NP_001032649.1|
Hyal-3	Hyalella azteca	Replicate 3	F102471	23	376.69	2	751.365	751.365	-0.71603	41.44	371	376	R	DPAFFR	L		0	1288.55	Hyal-3.2851.2851.2.dta	Contig_Gammarus_90_48266_fr3	Contig_Gammarus_90_47151_fr1
Hyal-3	Hyalella azteca	Replicate 3	F102471	2322	578.304	3	1731.89	1731.89	0.754089	29.65	6	21	R	KGYAQSAVSQPAQIER	Y		1	798.138	Hyal-3.1429.1429.3.dta	isotig22222_Frame_5	isotig22222_Frame_5
Hyal-3	Hyalella azteca	Replicate 3	F102471	2323	578.305	3	1731.89	1731.89	1.49894	40.76	6	21	R	KGYAQSAVSQPAQIER	Y		1	799.283	Hyal-3.1432.1432.3.dta	isotig22222_Frame_5	isotig22222_Frame_5
Hyal-3	Hyalella azteca	Replicate 3	F102471	2329	578.668	3	1732.98	1732.98	-0.321411	24.48	252	266	K	LSMLIGEIFPYPLLK	T		0	3065.88	Hyal-3.7685.7685.3.dta	Contig_Gammarus_90_169586_fr1	Contig_Gammarus_90_169586_fr1
Hyal-3	Hyalella azteca	Replicate 3	F102471	2330	578.668	3	1732.98	1732.98	-0.321411	24.75	252	266	K	LSMLIGEIFPYPLLK	T		0	3062.43	Hyal-3.7676.7676.3.dta	Contig_Gammarus_90_169586_fr1	Contig_Gammarus_90_169586_fr1
Hyal-3	Hyalella azteca	Replicate 3	F102471	2331	867.5	2	1732.98	1732.98	0.639937	38.44	252	266	K	LSMLIGEIFPYPLLK	T		0	3036.99	Hyal-3.7620.7620.2.dta	Contig_Gammarus_90_169586_fr1	Contig_Gammarus_90_169586_fr1
Hyal-3	Hyalella azteca	Replicate 3	F102471	2332	867.501	2	1732.99	1732.98	1.77093	44.05	252	266	K	LSMLIGEIFPYPLLK	T		0	3038.75	Hyal-3.7624.7624.2.dta	Contig_Gammarus_90_169586_fr1	Contig_Gammarus_90_169586_fr1
Hyal-3	Hyalella azteca	Replicate 3	F102471	24	379.262	2	756.51	756.511	-0.822196	27.18	31	37	K	TAVILLK	T		0	1295.34	Hyal-3.2870.2870.2.dta	gi|727147398|emb|CEG70488.1|	gi|727147398|emb|CEG70488.1|
Hyal-3	Hyalella azteca	Replicate 3	F102471	2402	875.497	2	1748.98	1748.98	0.886232	35.64	252	266	K	LSMLIGEIFPYPLLK	T	Oxidation (M) [3]	0	2826.74	Hyal-3.7098.7098.2.dta	Contig_Gammarus_90_169586_fr1	Contig_Gammarus_90_169586_fr1
Hyal-3	Hyalella azteca	Replicate 3	F102471	2403	875.497	2	1748.98	1748.98	0.886232	51.73	252	266	K	LSMLIGEIFPYPLLK	T	Oxidation (M) [3]	0	2825.6	Hyal-3.7095.7095.2.dta	Contig_Gammarus_90_169586_fr1	Contig_Gammarus_90_169586_fr1
Hyal-3	Hyalella azteca	Replicate 3	F102471	2408	875.928	2	1749.84	1749.84	1.17382	104.01	240	255	K	VMVTTGGTNLQDDIMR	L		0	1668.22	Hyal-3.3940.3940.2.dta	contig28389_Frame_2	gi|675365809|gb|KFM58711.1|
Hyal-3	Hyalella azteca	Replicate 3	F102471	2411	876.388	2	1750.76	1750.76	1.57075	86.57	154	167	K	VVSWYDNEYGYSNR	V		0	1562.78	Hyal-3.3642.3642.2.dta	isotig09966_Frame_4	gi|190014502|emb|CAQ60115.1|
Hyal-3	Hyalella azteca	Replicate 3	F102471	2412	876.389	2	1750.76	1750.76	3.03297	69.22	154	167	K	VVSWYDNEYGYSNR	V		0	1557.86	Hyal-3.3629.3629.2.dta	isotig09966_Frame_4	gi|190014502|emb|CAQ60115.1|
Hyal-3	Hyalella azteca	Replicate 3	F102471	247	499.277	2	996.539	996.539	-0.640216	49.38	635	642	K	IFEAFKSR	L		1	1903.31	Hyal-3.4597.4597.2.dta	gi|677295576|gb|KFP78004.1|	gi|677295576|gb|KFP78004.1|
Hyal-3	Hyalella azteca	Replicate 3	F102471	248	499.277	2	996.539	996.539	-0.459591	53.83	635	642	K	IFEAFKSR	L		1	1904.11	Hyal-3.4599.4599.2.dta	gi|677295576|gb|KFP78004.1|	gi|677295576|gb|KFP78004.1|
Hyal-3	Hyalella azteca	Replicate 3	F102471	249	499.747	2	997.479	997.479	0.0892249	35.75	185	192	R	DLTDYLMK	I		0	1979.41	Hyal-3.4812.4812.2.dta	gi|321477265|gb|EFX88224.1|	gi|321477265|gb|EFX88224.1|
Hyal-3	Hyalella azteca	Replicate 3	F102471	2497	886.912	2	1771.81	1771.81	0.664293	68.06	187	201	R	SVDFDSCLDVVNFQK	T	Carbamidomethyl (C) [7]	0	2119.57	Hyal-3.5208.5208.2.dta	Contig_Gammarus_90_3624_fr5	Contig_Gammarus_90_3624_fr5
Hyal-3	Hyalella azteca	Replicate 3	F102471	2498	886.912	2	1771.81	1771.81	0.935203	64.53	187	201	R	SVDFDSCLDVVNFQK	T	Carbamidomethyl (C) [7]	0	2118.74	Hyal-3.5206.5206.2.dta	Contig_Gammarus_90_3624_fr5	Contig_Gammarus_90_3624_fr5
Hyal-3	Hyalella azteca	Replicate 3	F102471	25	379.263	2	756.512	756.511	1.84796	39.93	31	37	K	TAVILLK	T		0	1196.67	Hyal-3.2584.2584.2.dta	gi|727147398|emb|CEG70488.1|	gi|727147398|emb|CEG70488.1|
Hyal-3	Hyalella azteca	Replicate 3	F102471	250	499.747	2	997.479	997.479	0.329831	43.36	185	192	R	DLTDYLMK	I		0	1980.75	Hyal-3.4816.4816.2.dta	gi|321477265|gb|EFX88224.1|	gi|321477265|gb|EFX88224.1|
Hyal-3	Hyalella azteca	Replicate 3	F102471	2500	887.42	2	1772.83	1772.82	1.54105	81.78	56	70	K	AMSIMNSFVNDLFER	I		0	2793.32	Hyal-3.7010.7010.2.dta	gi|443696762|gb|ELT97388.1|	gi|443696762|gb|ELT97388.1|
Hyal-3	Hyalella azteca	Replicate 3	F102471	2501	887.42	2	1772.83	1772.82	2.09384	85.67	56	70	K	AMSIMNSFVNDLFER	I		0	2794.44	Hyal-3.7013.7013.2.dta	gi|443696762|gb|ELT97388.1|	gi|443696762|gb|ELT97388.1|
Hyal-3	Hyalella azteca	Replicate 3	F102471	253	500.283	2	998.551	998.551	0.165239	14.76	193	203	K	VAPTATAVGRG	-		1	1169.51	Hyal-3.2504.2504.2.dta	gi|321470943|gb|EFX81917.1|	gi|321470943|gb|EFX81917.1|
Hyal-3	Hyalella azteca	Replicate 3	F102471	254	500.283	2	998.551	998.551	0.525762	16.93	193	203	K	VAPTATAVGRG	-		1	1166.79	Hyal-3.2496.2496.2.dta	gi|321470943|gb|EFX81917.1|	gi|321470943|gb|EFX81917.1|
Hyal-3	Hyalella azteca	Replicate 3	F102471	2540	595.67	3	1783.99	1783.99	1.20965	15.97	265	280	R	IHFPLVTYAPVISAEK	A		0	2042.46	Hyal-3.4990.4990.3.dta	gi|83025060|ref|NP_001032649.1|	gi|83025060|ref|NP_001032649.1|
Hyal-3	Hyalella azteca	Replicate 3	F102471	2541	595.671	3	1783.99	1783.99	1.51234	19.26	265	280	R	IHFPLVTYAPVISAEK	A		0	2038.29	Hyal-3.4978.4978.3.dta	gi|83025060|ref|NP_001032649.1|	gi|83025060|ref|NP_001032649.1|
Hyal-3	Hyalella azteca	Replicate 3	F102471	255	500.793	2	999.572	999.571	0.819351	36.54	111	120	R	VLSIGDGIAR	V		0	1334.68	Hyal-3.2983.2983.2.dta	Contig_Gammarus_90_116507_fr5	isotig17342_Frame_3
Hyal-3	Hyalella azteca	Replicate 3	F102471	2578	895.489	2	1788.96	1788.96	0.522649	83.68	14	29	R	QTFAGTVLDIDILIDR	H		0	2872.59	Hyal-3.7217.7217.2.dta	Contig_Gammarus_90_206496_fr5	Contig_Gammarus_90_206496_fr5
Hyal-3	Hyalella azteca	Replicate 3	F102471	2579	895.49	2	1788.96	1788.96	1.40584	89.96	14	29	R	QTFAGTVLDIDILIDR	H		0	2867.32	Hyal-3.7203.7203.2.dta	Contig_Gammarus_90_206496_fr5	Contig_Gammarus_90_206496_fr5
Hyal-3	Hyalella azteca	Replicate 3	F102471	2580	895.951	2	1789.89	1789.88	1.63139	60.33	240	255	K	SYELPDGQVITIGNER	F		0	1983.89	Hyal-3.4824.4824.2.dta	gi|321477265|gb|EFX88224.1|	gi|321477265|gb|EFX88224.1|
Hyal-3	Hyalella azteca	Replicate 3	F102471	2581	895.951	2	1789.89	1789.88	1.69843	69.04	240	255	K	SYELPDGQVITIGNER	F		0	1985.57	Hyal-3.4829.4829.2.dta	gi|321477265|gb|EFX88224.1|	gi|321477265|gb|EFX88224.1|
Hyal-3	Hyalella azteca	Replicate 3	F102471	2589	598.3	3	1791.88	1791.88	1.08266	25.78	223	237	K	AAYEENLEQLDSVRR	E		1	1337.19	Hyal-3.2990.2990.3.dta	Contig_Gammarus_90_14_fr3	Contig_Gammarus_90_14_fr3
Hyal-3	Hyalella azteca	Replicate 3	F102471	2590	598.3	3	1791.88	1791.88	1.70213	29.26	223	237	K	AAYEENLEQLDSVRR	E		1	1340.27	Hyal-3.2999.2999.3.dta	Contig_Gammarus_90_14_fr3	Contig_Gammarus_90_14_fr3
Hyal-3	Hyalella azteca	Replicate 3	F102471	26	379.264	2	756.513	756.511	2.48245	46.67	31	37	K	TAVILLK	T		0	1197.75	Hyal-3.2587.2587.2.dta	gi|727147398|emb|CEG70488.1|	gi|727147398|emb|CEG70488.1|
Hyal-3	Hyalella azteca	Replicate 3	F102471	2650	905.981	2	1809.95	1809.94	1.37297	67.09	411	426	R	LGFLTFCPTNLGTTIR	A	Carbamidomethyl (C) [7]	0	2477.79	Hyal-3.6195.6195.2.dta	isotig09924_Frame_1	isotig09924_Frame_1
Hyal-3	Hyalella azteca	Replicate 3	F102471	2651	905.981	2	1809.95	1809.94	1.77077	54.94	411	426	R	LGFLTFCPTNLGTTIR	A	Carbamidomethyl (C) [7]	0	2476.66	Hyal-3.6192.6192.2.dta	isotig09924_Frame_1	isotig09924_Frame_1
Hyal-3	Hyalella azteca	Replicate 3	F102471	2686	909.414	2	1816.81	1816.81	0.654993	74.95	238	252	R	MYLTNSYTSEQPPMR	S		0	1455.47	Hyal-3.3334.3334.2.dta	Contig_Gammarus_90_207005_fr1	Contig_Gammarus_90_207005_fr1
Hyal-3	Hyalella azteca	Replicate 3	F102471	2687	909.415	2	1816.82	1816.81	1.4586	72.09	238	252	R	MYLTNSYTSEQPPMR	S		0	1456.85	Hyal-3.3338.3338.2.dta	Contig_Gammarus_90_207005_fr1	Contig_Gammarus_90_207005_fr1
Hyal-3	Hyalella azteca	Replicate 3	F102471	27	379.264	2	756.513	756.511	3.03763	32.4	31	37	K	TAVILLK	T		0	1258.73	Hyal-3.2764.2764.2.dta	gi|727147398|emb|CEG70488.1|	gi|727147398|emb|CEG70488.1|
Hyal-3	Hyalella azteca	Replicate 3	F102471	2707	608.976	3	1823.9	1823.9	1.38494	33.24	376	391	R	IISMQMGGDLGEVYRR	L		1	1683.27	Hyal-3.3983.3983.3.dta	isotig09924_Frame_1	isotig09924_Frame_1
Hyal-3	Hyalella azteca	Replicate 3	F102471	2708	608.976	3	1823.91	1823.9	1.99353	26.55	376	391	R	IISMQMGGDLGEVYRR	L		1	1682.41	Hyal-3.3981.3981.3.dta	isotig09924_Frame_1	isotig09924_Frame_1
Hyal-3	Hyalella azteca	Replicate 3	F102471	2709	912.997	2	1823.98	1823.98	0.845953	48	318	335	K	VGINYQPPTVVPGGDLAK	V		0	1784.88	Hyal-3.4264.4264.2.dta	gi|449490232|ref|XP_002195512.2|	gi|449490232|ref|XP_002195512.2|
Hyal-3	Hyalella azteca	Replicate 3	F102471	2710	912.998	2	1823.98	1823.98	1.58061	44.76	318	335	K	VGINYQPPTVVPGGDLAK	V		0	1787.74	Hyal-3.4272.4272.2.dta	gi|449490232|ref|XP_002195512.2|	gi|449490232|ref|XP_002195512.2|
Hyal-3	Hyalella azteca	Replicate 3	F102471	2715	609.993	3	1826.96	1826.96	-0.096335	29.64	85	98	R	LLEKHHWFSLFNTR	Q		1	1542.57	Hyal-3.3586.3586.3.dta	gi|62484806|emb|CAI78901.1|	Contig_Gammarus_90_47151_fr1
Hyal-3	Hyalella azteca	Replicate 3	F102471	2716	609.993	3	1826.96	1826.96	0.117135	20.05	85	98	R	LLEKHHWFSLFNTR	Q		1	1543.7	Hyal-3.3589.3589.3.dta	gi|62484806|emb|CAI78901.1|	Contig_Gammarus_90_47151_fr1
Hyal-3	Hyalella azteca	Replicate 3	F102471	2726	915.932	2	1829.85	1829.85	0.85253	43.56	207	221	R	YQDLYAQFISNPDEK	N		0	1951.14	Hyal-3.4732.4732.2.dta	Contig_Gammarus_90_170702_fr2	Contig_Gammarus_90_2853_fr3
Hyal-3	Hyalella azteca	Replicate 3	F102471	2752	460.996	4	1839.95	1839.95	0.170657	30.94	228	242	R	KGELFFWAHHQLTAR	F		1	1417.39	Hyal-3.3223.3223.4.dta	gi|289169083|emb|CAX46428.1|	gi|289169083|emb|CAX46428.1|
Hyal-3	Hyalella azteca	Replicate 3	F102471	2753	460.996	4	1839.95	1839.95	0.235876	37.3	228	242	R	KGELFFWAHHQLTAR	F		1	1416.26	Hyal-3.3220.3220.4.dta	gi|289169083|emb|CAX46428.1|	gi|289169083|emb|CAX46428.1|
Hyal-3	Hyalella azteca	Replicate 3	F102471	2754	614.325	3	1839.95	1839.95	0.260876	36.98	228	242	R	KGELFFWAHHQLTAR	F		1	1427.25	Hyal-3.3252.3252.3.dta	gi|289169083|emb|CAX46428.1|	gi|289169083|emb|CAX46428.1|
Hyal-3	Hyalella azteca	Replicate 3	F102471	2755	614.325	3	1839.95	1839.95	0.668495	66.73	228	242	R	KGELFFWAHHQLTAR	F		1	1422.9	Hyal-3.3239.3239.3.dta	gi|289169083|emb|CAX46428.1|	gi|289169083|emb|CAX46428.1|
Hyal-3	Hyalella azteca	Replicate 3	F102471	2776	923.44	2	1844.87	1844.87	0.319264	16.81	35	49	K	WDELYPTFSKDGIMK	H	Oxidation (M) [14]	1	2991.52	Hyal-3.7502.7502.2.dta	gi|321477497|gb|EFX88456.1|	gi|321477497|gb|EFX88456.1|
Hyal-3	Hyalella azteca	Replicate 3	F102471	2777	923.441	2	1844.87	1844.87	1.0456	26.64	35	49	K	WDELYPTFSKDGIMK	H	Oxidation (M) [14]	1	2924.72	Hyal-3.7336.7336.2.dta	gi|321477497|gb|EFX88456.1|	gi|321477497|gb|EFX88456.1|
Hyal-3	Hyalella azteca	Replicate 3	F102471	2780	923.441	2	1844.87	1844.87	1.37083	16.01	35	49	K	WDELYPTFSKDGIMK	H	Oxidation (M) [14]	1	2783.64	Hyal-3.6989.6989.2.dta	gi|321477497|gb|EFX88456.1|	gi|321477497|gb|EFX88456.1|
Hyal-3	Hyalella azteca	Replicate 3	F102471	2782	923.442	2	1844.87	1844.87	1.64185	14.76	35	49	K	WDELYPTFSKDGIMK	H	Oxidation (M) [14]	1	2343.4	Hyal-3.5832.5832.2.dta	gi|321477497|gb|EFX88456.1|	gi|321477497|gb|EFX88456.1|
Hyal-3	Hyalella azteca	Replicate 3	F102471	2784	923.442	2	1844.87	1844.87	2.03213	18.19	35	49	K	WDELYPTFSKDGIMK	H	Oxidation (M) [14]	1	2817.4	Hyal-3.7072.7072.2.dta	gi|321477497|gb|EFX88456.1|	gi|321477497|gb|EFX88456.1|
Hyal-3	Hyalella azteca	Replicate 3	F102471	2790	923.443	2	1844.87	1844.87	2.76931	16.94	35	49	K	WDELYPTFSKDGIMK	H	Oxidation (M) [14]	1	2688.93	Hyal-3.6747.6747.2.dta	gi|321477497|gb|EFX88456.1|	gi|321477497|gb|EFX88456.1|
Hyal-3	Hyalella azteca	Replicate 3	F102471	2793	923.443	2	1844.87	1844.87	3.09453	27.53	35	49	K	WDELYPTFSKDGIMK	H	Oxidation (M) [14]	1	2405.86	Hyal-3.5999.5999.2.dta	gi|321477497|gb|EFX88456.1|	gi|321477497|gb|EFX88456.1|
Hyal-3	Hyalella azteca	Replicate 3	F102471	2798	923.444	2	1844.87	1844.87	4.54722	13.77	35	49	K	WDELYPTFSKDGIMK	H	Oxidation (M) [14]	1	2595.4	Hyal-3.6501.6501.2.dta	gi|321477497|gb|EFX88456.1|	gi|321477497|gb|EFX88456.1|
Hyal-3	Hyalella azteca	Replicate 3	F102471	28	381.729	2	761.443	761.444	-0.873341	22.99	234	239	K	LLDVFR	L		0	1298.64	Hyal-3.2880.2880.2.dta	gi|321462978|gb|EFX73997.1|	gi|321462978|gb|EFX73997.1|
Hyal-3	Hyalella azteca	Replicate 3	F102471	280	507.269	2	1012.52	1012.52	0.586653	30.06	812	820	R	EIYSFVAGK	F		0	1385.48	Hyal-3.3131.3131.2.dta	Contig_Gammarus_90_17046_fr4	Contig_Gammarus_90_47_fr4
Hyal-3	Hyalella azteca	Replicate 3	F102471	281	507.269	2	1012.52	1012.52	1.13973	30.29	812	820	R	EIYSFVAGK	F		0	1386.84	Hyal-3.3135.3135.2.dta	Contig_Gammarus_90_17046_fr4	Contig_Gammarus_90_47_fr4
Hyal-3	Hyalella azteca	Replicate 3	F102471	282	507.797	2	1013.58	1013.58	2.70231	51.82	314	323	R	LDVAVVGDVK	E		0	1230.05	Hyal-3.2682.2682.2.dta	gi|517976848|ref|WP_019147056.1|	gi|517976848|ref|WP_019147056.1|
Hyal-3	Hyalella azteca	Replicate 3	F102471	283	507.797	2	1013.58	1013.58	3.35347	29.12	314	323	R	LDVAVVGDVK	E		0	1228.97	Hyal-3.2679.2679.2.dta	gi|517976848|ref|WP_019147056.1|	gi|517976848|ref|WP_019147056.1|
Hyal-3	Hyalella azteca	Replicate 3	F102471	284	509.78	2	1017.55	1017.55	0.567051	31.61	144	153	K	LDGISATVSR	R		0	714.636	Hyal-3.1199.1199.2.dta	gi|527292631|gb|EPS93550.1|	gi|527292631|gb|EPS93550.1|
Hyal-3	Hyalella azteca	Replicate 3	F102471	285	509.781	2	1017.55	1017.55	1.35326	37.13	144	153	K	LDGISATVSR	R		0	716.043	Hyal-3.1203.1203.2.dta	gi|527292631|gb|EPS93550.1|	gi|527292631|gb|EPS93550.1|
Hyal-3	Hyalella azteca	Replicate 3	F102471	2879	623.323	3	1866.95	1866.95	0.381371	35.18	435	450	R	QLLPIAESHAEDFEIR	E		0	1857.49	Hyal-3.4468.4468.3.dta	Contig_Gammarus_90_206469_fr3	Contig_Gammarus_90_39606_fr3
Hyal-3	Hyalella azteca	Replicate 3	F102471	29	381.729	2	761.443	761.444	-0.55815	19.18	234	239	K	LLDVFR	L		0	1295.91	Hyal-3.2872.2872.2.dta	gi|321462978|gb|EFX73997.1|	gi|321462978|gb|EFX73997.1|
Hyal-3	Hyalella azteca	Replicate 3	F102471	2910	938.456	2	1874.9	1874.9	-0.12054	40.66	355	370	K	FNLPPSVMEHFETATR	D		0	1981.58	Hyal-3.4818.4818.2.dta	Contig_Gammarus_90_48266_fr3	Contig_Gammarus_90_47151_fr1
Hyal-3	Hyalella azteca	Replicate 3	F102471	2912	938.457	2	1874.9	1874.9	0.722172	69.39	355	370	K	FNLPPSVMEHFETATR	D		0	1982.45	Hyal-3.4820.4820.2.dta	Contig_Gammarus_90_48266_fr3	Contig_Gammarus_90_47151_fr1
Hyal-3	Hyalella azteca	Replicate 3	F102471	2914	626.018	3	1875.03	1875.03	1.40958	14.45	861	877	K	NDLVIPTIQGMPLHVTK	E		0	2046.76	Hyal-3.5002.5002.3.dta	Contig_Gammarus_90_194758_fr3	Contig_Gammarus_90_198177_fr2
Hyal-3	Hyalella azteca	Replicate 3	F102471	2946	631	3	1889.98	1889.98	1.03176	32.46	359	375	R	VGKPVICATQMLESMVK	K	Carbamidomethyl (C) [7]	0	2142.7	Hyal-3.5274.5274.3.dta	Contig_Gammarus_90_169603_fr2	Contig_Gammarus_90_197810_fr6
Hyal-3	Hyalella azteca	Replicate 3	F102471	2953	631.66	3	1891.96	1891.95	2.83781	18.83	489	504	K	TDSDEEDRFVILTKPK	S		1	1246.19	Hyal-3.2728.2728.3.dta	Contig_Gammarus_90_276_fr6	Contig_Gammarus_90_196124_fr3
Hyal-3	Hyalella azteca	Replicate 3	F102471	2959	947.958	2	1893.9	1893.9	0.618829	56.19	51	67	R	SVETLMEMIEAGMNIAR	M		0	3284.44	Hyal-3.8177.8177.2.dta	Contig_Gammarus_90_171207_fr1	Contig_Gammarus_90_171207_fr1
Hyal-3	Hyalella azteca	Replicate 3	F102471	2960	632.308	3	1893.9	1893.9	0.842706	62.5	51	67	R	SVETLMEMIEAGMNIAR	M		0	3282.37	Hyal-3.8172.8172.3.dta	Contig_Gammarus_90_171207_fr1	Contig_Gammarus_90_171207_fr1
Hyal-3	Hyalella azteca	Replicate 3	F102471	2969	632.654	3	1894.94	1894.94	0.530888	21.19	287	303	R	DLEESNIQHEAALASLR	K		0	1608.52	Hyal-3.3771.3771.3.dta	Contig_Gammarus_90_105020_fr5	Contig_Gammarus_90_46083_fr3
Hyal-3	Hyalella azteca	Replicate 3	F102471	2970	948.477	2	1894.94	1894.94	0.534054	75.51	287	303	R	DLEESNIQHEAALASLR	K		0	1613.73	Hyal-3.3786.3786.2.dta	Contig_Gammarus_90_105020_fr5	Contig_Gammarus_90_46083_fr3
Hyal-3	Hyalella azteca	Replicate 3	F102471	2971	632.654	3	1894.94	1894.94	0.625878	31.54	287	303	R	DLEESNIQHEAALASLR	K		0	1611.21	Hyal-3.3779.3779.3.dta	Contig_Gammarus_90_105020_fr5	Contig_Gammarus_90_46083_fr3
Hyal-3	Hyalella azteca	Replicate 3	F102471	2972	948.478	2	1894.94	1894.94	1.56839	70.07	287	303	R	DLEESNIQHEAALASLR	K		0	1619.61	Hyal-3.3803.3803.2.dta	Contig_Gammarus_90_105020_fr5	Contig_Gammarus_90_46083_fr3
Hyal-3	Hyalella azteca	Replicate 3	F102471	298	513.309	2	1024.6	1024.6	1.24634	78.55	114	124	K	IGGIGTVPVGR	V		0	1193.7	Hyal-3.2575.2575.2.dta	Contig_Gammarus_90_110978_fr6	Contig_Gammarus_90_110978_fr6
Hyal-3	Hyalella azteca	Replicate 3	F102471	299	513.31	2	1024.6	1024.6	1.71481	69.49	114	124	K	IGGIGTVPVGR	V		0	1194.78	Hyal-3.2578.2578.2.dta	Contig_Gammarus_90_110978_fr6	Contig_Gammarus_90_110978_fr6
Hyal-3	Hyalella azteca	Replicate 3	F102471	2995	635.35	3	1903.03	1903.03	-0.535987	24.82	97	114	R	VAPEESPVLLTEAPLNPK	A		0	1906.02	Hyal-3.4605.4605.3.dta	gi|3907620|gb|AAC78681.1|	gi|3907620|gb|AAC78681.1|
Hyal-3	Hyalella azteca	Replicate 3	F102471	2996	952.523	2	1903.03	1903.03	0.912229	59.44	97	114	R	VAPEESPVLLTEAPLNPK	A		0	1893.67	Hyal-3.4569.4569.2.dta	gi|3907620|gb|AAC78681.1|	gi|3907620|gb|AAC78681.1|
Hyal-3	Hyalella azteca	Replicate 3	F102471	2997	952.524	2	1903.03	1903.03	1.55331	51	97	114	R	VAPEESPVLLTEAPLNPK	A		0	1894.78	Hyal-3.4572.4572.2.dta	gi|3907620|gb|AAC78681.1|	gi|3907620|gb|AAC78681.1|
Hyal-3	Hyalella azteca	Replicate 3	F102471	30	382.221	2	762.428	762.428	0.421024	26.43	167	172	R	NLEFLK	I		0	1322.11	Hyal-3.2946.2946.2.dta	gi|321454332|gb|EFX65507.1|	gi|321454332|gb|EFX65507.1|
Hyal-3	Hyalella azteca	Replicate 3	F102471	3024	958.994	2	1915.97	1915.97	-0.233824	48.36	890	905	K	VKLEQTLDELEDSLER	E		1	2275.95	Hyal-3.5646.5646.2.dta	gi|675383848|gb|KFM76745.1|	gi|675383848|gb|KFM76745.1|
Hyal-3	Hyalella azteca	Replicate 3	F102471	3025	639.666	3	1915.97	1915.97	0.587691	42.12	890	905	K	VKLEQTLDELEDSLER	E		1	2270.33	Hyal-3.5630.5630.3.dta	gi|675383848|gb|KFM76745.1|	gi|675383848|gb|KFM76745.1|
Hyal-3	Hyalella azteca	Replicate 3	F102471	304	514.329	2	1026.64	1026.64	-0.29124	31.19	164	172	R	KIQVAVLEK	N		1	906.933	Hyal-3.1738.1738.2.dta	Contig_Gammarus_90_202316_fr2	Contig_Gammarus_90_202316_fr2
Hyal-3	Hyalella azteca	Replicate 3	F102471	305	514.329	2	1026.64	1026.64	0.410074	29.97	164	172	R	KIQVAVLEK	N		1	905.818	Hyal-3.1735.1735.2.dta	Contig_Gammarus_90_202316_fr2	Contig_Gammarus_90_202316_fr2
Hyal-3	Hyalella azteca	Replicate 3	F102471	3052	965.027	2	1928.04	1928.04	1.14676	14.03	34	50	K	LNENIQPVLLNFSAQTK	S		0	4174.22	Hyal-3.9983.9983.2.dta	gi|145473827|ref|XP_001462577.1|	gi|145473827|ref|XP_001462577.1|
Hyal-3	Hyalella azteca	Replicate 3	F102471	3058	965.51	2	1929	1929	4.34838	20.86	166	181	R	LRTMIVSKDFCGLFSR	F	Carbamidomethyl (C) [11]	2	3181.51	Hyal-3.7956.7956.2.dta	gi|321466217|gb|EFX77214.1|	gi|321466217|gb|EFX77214.1|
Hyal-3	Hyalella azteca	Replicate 3	F102471	308	515.29	2	1028.56	1028.56	3.36489	56.56	35	43	R	GQLELSQVR	Q		0	1032.48	Hyal-3.2107.2107.2.dta	Contig_Gammarus_90_194796_fr2	Contig_Gammarus_90_17207_fr2
Hyal-3	Hyalella azteca	Replicate 3	F102471	309	515.29	2	1028.57	1028.56	4.55102	54.84	35	43	R	GQLELSQVR	Q		0	1077.66	Hyal-3.2239.2239.2.dta	Contig_Gammarus_90_194796_fr2	Contig_Gammarus_90_17207_fr2
Hyal-3	Hyalella azteca	Replicate 3	F102471	31	382.221	2	762.428	762.428	0.8932	16.39	167	172	R	NLEFLK	I		0	1324.03	Hyal-3.2952.2952.2.dta	gi|321454332|gb|EFX65507.1|	gi|321454332|gb|EFX65507.1|
Hyal-3	Hyalella azteca	Replicate 3	F102471	310	515.29	2	1028.57	1028.56	4.55102	55.99	35	43	R	GQLELSQVR	Q		0	1066.59	Hyal-3.2207.2207.2.dta	Contig_Gammarus_90_194796_fr2	Contig_Gammarus_90_17207_fr2
Hyal-3	Hyalella azteca	Replicate 3	F102471	3146	976.497	2	1950.98	1950.98	1.17428	23.55	235	250	R	YMPASLNRPVDWIFSR	Y		0	2173.69	Hyal-3.5361.5361.2.dta	Contig_Gammarus_90_18500_fr3	Contig_Gammarus_90_18500_fr3
Hyal-3	Hyalella azteca	Replicate 3	F102471	3147	976.497	2	1950.98	1950.98	1.35881	28.39	235	250	R	YMPASLNRPVDWIFSR	Y		0	2175.44	Hyal-3.5366.5366.2.dta	Contig_Gammarus_90_18500_fr3	Contig_Gammarus_90_18500_fr3
Hyal-3	Hyalella azteca	Replicate 3	F102471	3160	652.027	3	1953.06	1953.06	0.739354	19.81	97	114	R	VAPEEHPVLLTEAPLNPK	A		0	1478.58	Hyal-3.3401.3401.3.dta	gi|321477265|gb|EFX88224.1|	gi|321477265|gb|EFX88224.1|
Hyal-3	Hyalella azteca	Replicate 3	F102471	3161	652.027	3	1953.06	1953.06	0.739354	20.87	97	114	R	VAPEEHPVLLTEAPLNPK	A		0	1476.9	Hyal-3.3396.3396.3.dta	gi|321477265|gb|EFX88224.1|	gi|321477265|gb|EFX88224.1|
Hyal-3	Hyalella azteca	Replicate 3	F102471	32	383.695	2	765.376	765.377	-1.13669	28.45	554	559	R	SFNKDR	E		1	889.098	Hyal-3.1687.1687.2.dta	gi|321473437|gb|EFX84404.1|	gi|321473437|gb|EFX84404.1|
Hyal-3	Hyalella azteca	Replicate 3	F102471	3212	655.992	3	1964.96	1964.96	0.172014	34.05	1764	1780	R	LADELRAEQEHAQAQEK	Q		1	774.546	Hyal-3.1363.1363.3.dta	gi|321476143|gb|EFX87104.1|	gi|321476143|gb|EFX87104.1|
Hyal-3	Hyalella azteca	Replicate 3	F102471	3213	655.993	3	1964.96	1964.96	0.645307	42.63	1764	1780	R	LADELRAEQEHAQAQEK	Q		1	773.093	Hyal-3.1359.1359.3.dta	gi|321476143|gb|EFX87104.1|	gi|321476143|gb|EFX87104.1|
Hyal-3	Hyalella azteca	Replicate 3	F102471	3230	492.786	4	1967.12	1967.12	-0.0188093	24.3	164	180	R	KIQVAVLEKNQESTRPK	K		2	651.48	Hyal-3.1031.1031.4.dta	Contig_Gammarus_90_202316_fr2	Contig_Gammarus_90_202316_fr2
Hyal-3	Hyalella azteca	Replicate 3	F102471	3231	656.713	3	1967.12	1967.12	0.258754	33.9	164	180	R	KIQVAVLEKNQESTRPK	K		2	654.797	Hyal-3.1040.1040.3.dta	Contig_Gammarus_90_202316_fr2	Contig_Gammarus_90_202316_fr2
Hyal-3	Hyalella azteca	Replicate 3	F102471	3232	492.787	4	1967.12	1967.12	0.530218	32.91	164	180	R	KIQVAVLEKNQESTRPK	K		2	653.005	Hyal-3.1035.1035.4.dta	Contig_Gammarus_90_202316_fr2	Contig_Gammarus_90_202316_fr2
Hyal-3	Hyalella azteca	Replicate 3	F102471	3233	656.713	3	1967.12	1967.12	0.624772	30.59	164	180	R	KIQVAVLEKNQESTRPK	K		2	656.545	Hyal-3.1045.1045.3.dta	Contig_Gammarus_90_202316_fr2	Contig_Gammarus_90_202316_fr2
Hyal-3	Hyalella azteca	Replicate 3	F102471	3245	658.658	3	1972.95	1972.95	0.489115	46.43	1503	1520	K	NLADEIKDLMDQIGEGGR	N		1	2985.76	Hyal-3.7486.7486.3.dta	gi|321476143|gb|EFX87104.1|	gi|321476143|gb|EFX87104.1|
Hyal-3	Hyalella azteca	Replicate 3	F102471	3246	658.659	3	1972.95	1972.95	1.21899	44.5	1503	1520	K	NLADEIKDLMDQIGEGGR	N		1	2988.36	Hyal-3.7493.7493.3.dta	gi|321476143|gb|EFX87104.1|	gi|321476143|gb|EFX87104.1|
Hyal-3	Hyalella azteca	Replicate 3	F102471	3247	987.513	2	1973.01	1973.01	0.754684	45.39	402	420	R	GIAELGIYPAVDPLDSTSR	I		0	2351.9	Hyal-3.5855.5855.2.dta	isotig10093_Frame_5	isotig10093_Frame_5
Hyal-3	Hyalella azteca	Replicate 3	F102471	3287	992.998	2	1983.98	1983.99	-4.96978	40.67	149	164	R	KQFLAQFCEDVMLLAR	A	Oxidation (M) [12], Carbamidomethyl (C) [8]	1	2543.66	Hyal-3.6371.6371.2.dta	gi|584382621|gb|EWG99639.1|	gi|584382621|gb|EWG99639.1|
Hyal-3	Hyalella azteca	Replicate 3	F102471	3288	992.998	2	1983.98	1983.99	-4.83873	26.01	149	164	R	KQFLAQFCEDVMLLAR	A	Oxidation (M) [12], Carbamidomethyl (C) [8]	1	3505.29	Hyal-3.8659.8659.2.dta	gi|584382621|gb|EWG99639.1|	gi|584382621|gb|EWG99639.1|
Hyal-3	Hyalella azteca	Replicate 3	F102471	3290	992.998	2	1983.98	1983.99	-4.71776	40.48	149	164	R	KQFLAQFCEDVMLLAR	A	Oxidation (M) [12], Carbamidomethyl (C) [8]	1	2479.21	Hyal-3.6199.6199.2.dta	gi|584382621|gb|EWG99639.1|	gi|584382621|gb|EWG99639.1|
Hyal-3	Hyalella azteca	Replicate 3	F102471	3291	992.998	2	1983.98	1983.99	-4.71776	41.14	149	164	R	KQFLAQFCEDVMLLAR	A	Oxidation (M) [12], Carbamidomethyl (C) [8]	1	2480.64	Hyal-3.6203.6203.2.dta	gi|584382621|gb|EWG99639.1|	gi|584382621|gb|EWG99639.1|
Hyal-3	Hyalella azteca	Replicate 3	F102471	3292	992.998	2	1983.98	1983.99	-4.65728	28.4	149	164	R	KQFLAQFCEDVMLLAR	A	Oxidation (M) [12], Carbamidomethyl (C) [8]	1	4098.54	Hyal-3.9835.9835.2.dta	gi|584382621|gb|EWG99639.1|	gi|584382621|gb|EWG99639.1|
Hyal-3	Hyalella azteca	Replicate 3	F102471	3294	992.998	2	1983.98	1983.99	-4.59679	21.31	149	164	R	KQFLAQFCEDVMLLAR	A	Oxidation (M) [12], Carbamidomethyl (C) [8]	1	3791.97	Hyal-3.9251.9251.2.dta	gi|584382621|gb|EWG99639.1|	gi|584382621|gb|EWG99639.1|
Hyal-3	Hyalella azteca	Replicate 3	F102471	3296	992.998	2	1983.98	1983.99	-4.41534	28.34	149	164	R	KQFLAQFCEDVMLLAR	A	Oxidation (M) [12], Carbamidomethyl (C) [8]	1	3715.28	Hyal-3.9099.9099.2.dta	gi|584382621|gb|EWG99639.1|	gi|584382621|gb|EWG99639.1|
Hyal-3	Hyalella azteca	Replicate 3	F102471	3298	992.998	2	1983.98	1983.99	-4.35486	23.12	149	164	R	KQFLAQFCEDVMLLAR	A	Oxidation (M) [12], Carbamidomethyl (C) [8]	1	4160.6	Hyal-3.9958.9958.2.dta	gi|584382621|gb|EWG99639.1|	gi|584382621|gb|EWG99639.1|
Hyal-3	Hyalella azteca	Replicate 3	F102471	33	386.271	2	770.526	770.527	-0.106421	45.28	2	8	K	TALIILK	T		0	1464.93	Hyal-3.3361.3361.2.dta	Contig_Gammarus_90_103430_fr6	Contig_Gammarus_90_103430_fr6
Hyal-3	Hyalella azteca	Replicate 3	F102471	3300	992.999	2	1983.98	1983.99	-4.04236	24.9	149	164	R	KQFLAQFCEDVMLLAR	A	Oxidation (M) [12], Carbamidomethyl (C) [8]	1	3541.34	Hyal-3.8732.8732.2.dta	gi|584382621|gb|EWG99639.1|	gi|584382621|gb|EWG99639.1|
Hyal-3	Hyalella azteca	Replicate 3	F102471	3303	992.999	2	1983.98	1983.99	-3.73994	24.3	149	164	R	KQFLAQFCEDVMLLAR	A	Oxidation (M) [12], Carbamidomethyl (C) [8]	1	4940.19	Hyal-3.11492.11492.2.dta	gi|584382621|gb|EWG99639.1|	gi|584382621|gb|EWG99639.1|
Hyal-3	Hyalella azteca	Replicate 3	F102471	3304	992.999	2	1983.98	1983.99	-3.67945	13.06	149	164	R	KQFLAQFCEDVMLLAR	A	Oxidation (M) [12], Carbamidomethyl (C) [8]	1	3728.17	Hyal-3.9126.9126.2.dta	gi|584382621|gb|EWG99639.1|	gi|584382621|gb|EWG99639.1|
Hyal-3	Hyalella azteca	Replicate 3	F102471	3305	992.999	2	1983.98	1983.99	-3.67945	26.97	149	164	R	KQFLAQFCEDVMLLAR	A	Oxidation (M) [12], Carbamidomethyl (C) [8]	1	3069.13	Hyal-3.7693.7693.2.dta	gi|584382621|gb|EWG99639.1|	gi|584382621|gb|EWG99639.1|
Hyal-3	Hyalella azteca	Replicate 3	F102471	3306	992.999	2	1983.98	1983.99	-3.5484	13.28	149	164	R	KQFLAQFCEDVMLLAR	A	Oxidation (M) [12], Carbamidomethyl (C) [8]	1	4475.56	Hyal-3.10590.10590.2.dta	gi|584382621|gb|EWG99639.1|	gi|584382621|gb|EWG99639.1|
Hyal-3	Hyalella azteca	Replicate 3	F102471	3309	993	2	1983.98	1983.99	-3.1855	24.92	149	164	R	KQFLAQFCEDVMLLAR	A	Oxidation (M) [12], Carbamidomethyl (C) [8]	1	4108.41	Hyal-3.9858.9858.2.dta	gi|584382621|gb|EWG99639.1|	gi|584382621|gb|EWG99639.1|
Hyal-3	Hyalella azteca	Replicate 3	F102471	3310	993	2	1983.99	1983.99	-2.75203	21.42	149	164	R	KQFLAQFCEDVMLLAR	A	Oxidation (M) [12], Carbamidomethyl (C) [8]	1	4548.44	Hyal-3.10728.10728.2.dta	gi|584382621|gb|EWG99639.1|	gi|584382621|gb|EWG99639.1|
Hyal-3	Hyalella azteca	Replicate 3	F102471	3312	993.001	2	1983.99	1983.99	-2.13711	13.87	149	164	R	KQFLAQFCEDVMLLAR	A	Oxidation (M) [12], Carbamidomethyl (C) [8]	1	5129.79	Hyal-3.11854.11854.2.dta	gi|584382621|gb|EWG99639.1|	gi|584382621|gb|EWG99639.1|
Hyal-3	Hyalella azteca	Replicate 3	F102471	3315	993.002	2	1983.99	1983.99	-1.02823	20.02	149	164	R	KQFLAQFCEDVMLLAR	A	Oxidation (M) [12], Carbamidomethyl (C) [8]	1	4099.49	Hyal-3.9837.9837.2.dta	gi|584382621|gb|EWG99639.1|	gi|584382621|gb|EWG99639.1|
Hyal-3	Hyalella azteca	Replicate 3	F102471	3319	993.004	2	1983.99	1983.99	1.37097	20.71	149	164	R	KQFLAQFCEDVMLLAR	A	Oxidation (M) [12], Carbamidomethyl (C) [8]	1	4422.76	Hyal-3.10486.10486.2.dta	gi|584382621|gb|EWG99639.1|	gi|584382621|gb|EWG99639.1|
Hyal-3	Hyalella azteca	Replicate 3	F102471	3320	993.006	2	1984	1983.99	2.78227	18.9	149	164	R	KQFLAQFCEDVMLLAR	A	Oxidation (M) [12], Carbamidomethyl (C) [8]	1	3120.68	Hyal-3.7814.7814.2.dta	gi|584382621|gb|EWG99639.1|	gi|584382621|gb|EWG99639.1|
Hyal-3	Hyalella azteca	Replicate 3	F102471	3325	663.679	3	1988.02	1988.02	0.436113	37.1	477	494	R	FLSQPFQVAEVFTGHPGK	F		0	2156.58	Hyal-3.5313.5313.3.dta	isotig10093_Frame_5	isotig10093_Frame_5
Hyal-3	Hyalella azteca	Replicate 3	F102471	3326	663.681	3	1988.02	1988.02	2.83549	16.59	477	494	R	FLSQPFQVAEVFTGHPGK	F		0	2152.58	Hyal-3.5302.5302.3.dta	isotig10093_Frame_5	isotig10093_Frame_5
Hyal-3	Hyalella azteca	Replicate 3	F102471	3354	671.019	3	2010.03	2010.03	1.61789	32.94	912	928	R	TSEVFLPLTNELYQQTK	G		0	2293.71	Hyal-3.5695.5695.3.dta	Contig_Gammarus_90_17046_fr5	Contig_Gammarus_90_276_fr4
Hyal-3	Hyalella azteca	Replicate 3	F102471	3355	672.019	3	2013.04	2013.04	0.356675	43.72	363	380	K	MAATFIGNSTAIQEIFKR	I	Oxidation (M) [1]	1	2227.76	Hyal-3.5512.5512.3.dta	gi|321477015|gb|EFX87974.1|	gi|321477015|gb|EFX87974.1|
Hyal-3	Hyalella azteca	Replicate 3	F102471	3356	672.02	3	2013.04	2013.04	0.982596	37.52	368	385	K	MSATFIGNSTAIQELFKR	V		1	2229.19	Hyal-3.5516.5516.3.dta	gi|3915093|sp|Q94571.1|TBB2_HOMAM	Contig_Gammarus_90_11717_fr4
Hyal-3	Hyalella azteca	Replicate 3	F102471	3363	505.74	4	2018.93	2018.93	0.0713249	19.48	456	474	R	GTRGEHTEAEGGVYDISNK	R		1	655.96	Hyal-3.1043.1043.4.dta	isotig09924_Frame_1	isotig09924_Frame_1
Hyal-3	Hyalella azteca	Replicate 3	F102471	3364	673.984	3	2018.93	2018.93	0.421015	78.33	456	474	R	GTRGEHTEAEGGVYDISNK	R		1	651.792	Hyal-3.1032.1032.3.dta	isotig09924_Frame_1	isotig09924_Frame_1
Hyal-3	Hyalella azteca	Replicate 3	F102471	3365	505.74	4	2018.93	2018.93	0.5072	15.62	456	474	R	GTRGEHTEAEGGVYDISNK	R		1	653.308	Hyal-3.1036.1036.4.dta	isotig09924_Frame_1	isotig09924_Frame_1
Hyal-3	Hyalella azteca	Replicate 3	F102471	3366	673.984	3	2018.93	2018.93	0.599328	76.5	456	474	R	GTRGEHTEAEGGVYDISNK	R		1	650.299	Hyal-3.1028.1028.3.dta	isotig09924_Frame_1	isotig09924_Frame_1
Hyal-3	Hyalella azteca	Replicate 3	F102471	3367	1010.47	2	2018.93	2018.93	1.05799	73.02	456	474	R	GTRGEHTEAEGGVYDISNK	R		1	665.486	Hyal-3.1069.1069.2.dta	isotig09924_Frame_1	isotig09924_Frame_1
Hyal-3	Hyalella azteca	Replicate 3	F102471	3368	1010.47	2	2018.93	2018.93	1.05799	53.22	456	474	R	GTRGEHTEAEGGVYDISNK	R		1	663.601	Hyal-3.1064.1064.2.dta	isotig09924_Frame_1	isotig09924_Frame_1
Hyal-3	Hyalella azteca	Replicate 3	F102471	339	521.834	2	1041.65	1041.65	-1.26145	71.12	361	370	R	ISIAGIIISR	G		0	2112.82	Hyal-3.5189.5189.2.dta	gi|78707567|ref|NP_611827.2|	gi|78707567|ref|NP_611827.2|
Hyal-3	Hyalella azteca	Replicate 3	F102471	34	386.271	2	770.527	770.527	0.127186	38.65	2	8	K	TALIILK	T		0	1463.82	Hyal-3.3358.3358.2.dta	Contig_Gammarus_90_103430_fr6	Contig_Gammarus_90_103430_fr6
Hyal-3	Hyalella azteca	Replicate 3	F102471	340	523.787	2	1045.56	1045.56	0.977468	16.21	481	489	R	LSSLLPCTR	K	Carbamidomethyl (C) [7]	0	1357.6	Hyal-3.3050.3050.2.dta	Contig_Gammarus_90_205033_fr2	Contig_Gammarus_90_205033_fr2
Hyal-3	Hyalella azteca	Replicate 3	F102471	3400	677.693	3	2030.06	2030.05	0.648751	19.72	88	106	K	GILQTGDTIVRPFGQDTGR	I		0	1732.68	Hyal-3.4121.4121.3.dta	Contig_Gammarus_90_206518_fr4	Contig_Gammarus_90_206518_fr4
Hyal-3	Hyalella azteca	Replicate 3	F102471	3402	1016.04	2	2030.06	2030.05	1.13938	33.84	88	106	K	GILQTGDTIVRPFGQDTGR	I		0	1736.15	Hyal-3.4131.4131.2.dta	Contig_Gammarus_90_206518_fr4	Contig_Gammarus_90_206518_fr4
Hyal-3	Hyalella azteca	Replicate 3	F102471	3403	1016.04	2	2030.06	2030.05	1.86842	25.26	88	106	K	GILQTGDTIVRPFGQDTGR	I		0	1734.69	Hyal-3.4127.4127.2.dta	Contig_Gammarus_90_206518_fr4	Contig_Gammarus_90_206518_fr4
Hyal-3	Hyalella azteca	Replicate 3	F102471	3406	1017.46	2	2032.91	2032.9	1.40735	45.13	276	292	R	SMQGYPFNPCLTEAQYK	E	Carbamidomethyl (C) [10]	0	1810.36	Hyal-3.4335.4335.2.dta	isotig09924_Frame_1	isotig09924_Frame_1
Hyal-3	Hyalella azteca	Replicate 3	F102471	3407	1017.46	2	2032.91	2032.9	1.83039	52.9	276	292	R	SMQGYPFNPCLTEAQYK	E	Carbamidomethyl (C) [10]	0	1808.97	Hyal-3.4331.4331.2.dta	isotig09924_Frame_1	isotig09924_Frame_1
Hyal-3	Hyalella azteca	Replicate 3	F102471	341	523.787	2	1045.56	1045.56	1.09224	19.98	481	489	R	LSSLLPCTR	K	Carbamidomethyl (C) [7]	0	1358.94	Hyal-3.3054.3054.2.dta	Contig_Gammarus_90_205033_fr2	Contig_Gammarus_90_205033_fr2
Hyal-3	Hyalella azteca	Replicate 3	F102471	3424	680.055	3	2037.14	2037.14	-0.353927	25.66	90	108	K	GDLVPLEVVLDLLAEAMLK	K		0	4442.01	Hyal-3.10525.10525.3.dta	Contig_Gammarus_90_62638_fr5	Contig_Gammarus_90_62638_fr5
Hyal-3	Hyalella azteca	Replicate 3	F102471	3425	680.055	3	2037.14	2037.14	0.632749	25.89	90	108	K	GDLVPLEVVLDLLAEAMLK	K		0	4439.1	Hyal-3.10518.10518.3.dta	Contig_Gammarus_90_62638_fr5	Contig_Gammarus_90_62638_fr5
Hyal-3	Hyalella azteca	Replicate 3	F102471	3426	680.956	3	2039.85	2039.85	0.509352	28.77	117	135	K	AGAAYGTGYCDAQCPHDVK	F	Carbamidomethyl (C) [10], Carbamidomethyl (C) [14]	0	803.461	Hyal-3.1444.1444.3.dta	gi|291197242|emb|CBK52829.1|	gi|291197242|emb|CBK52829.1|
Hyal-3	Hyalella azteca	Replicate 3	F102471	3427	680.957	3	2039.85	2039.85	0.774078	20.17	117	135	K	AGAAYGTGYCDAQCPHDVK	F	Carbamidomethyl (C) [10], Carbamidomethyl (C) [14]	0	804.588	Hyal-3.1447.1447.3.dta	gi|291197242|emb|CBK52829.1|	gi|291197242|emb|CBK52829.1|
Hyal-3	Hyalella azteca	Replicate 3	F102471	3458	1027.03	2	2052.05	2052.05	0.632537	51.11	662	679	R	SFILSDLTNLQQSQAPYK	V		0	2298.07	Hyal-3.5707.5707.2.dta	Contig_Gammarus_90_194758_fr3	Contig_Gammarus_90_198177_fr2
Hyal-3	Hyalella azteca	Replicate 3	F102471	3494	690.025	3	2067.05	2067.05	2.98348	41.49	214	231	K	KLESDINELEIALDHSNK	A		1	1762.99	Hyal-3.4204.4204.3.dta	gi|37925239|gb|AAP59794.1|	Contig_Gammarus_90_14_fr3
Hyal-3	Hyalella azteca	Replicate 3	F102471	3495	690.026	3	2067.06	2067.05	4.4058	24.26	214	231	K	KLESDINELEIALDHSNK	A		1	1770.44	Hyal-3.4224.4224.3.dta	gi|37925239|gb|AAP59794.1|	Contig_Gammarus_90_14_fr3
Hyal-3	Hyalella azteca	Replicate 3	F102471	35	386.272	2	770.529	770.527	2.82664	32.35	2	8	K	TALIILK	T		0	1527.43	Hyal-3.3542.3542.2.dta	Contig_Gammarus_90_103430_fr6	Contig_Gammarus_90_103430_fr6
Hyal-3	Hyalella azteca	Replicate 3	F102471	3520	693.667	3	2077.98	2077.98	1.01974	50.68	55	72	K	MKVDDLAAELDASQKECR	N	Carbamidomethyl (C) [17]	2	1446.61	Hyal-3.3308.3308.3.dta	gi|37925239|gb|AAP59794.1|	Contig_Gammarus_90_14_fr3
Hyal-3	Hyalella azteca	Replicate 3	F102471	3521	693.667	3	2077.98	2077.98	1.38067	52.09	55	72	K	MKVDDLAAELDASQKECR	N	Carbamidomethyl (C) [17]	2	1444.36	Hyal-3.3302.3302.3.dta	gi|37925239|gb|AAP59794.1|	Contig_Gammarus_90_14_fr3
Hyal-3	Hyalella azteca	Replicate 3	F102471	353	526.758	2	1051.5	1051.5	-2.23584	17.42	207	215	R	EAAREFSSR	Q		1	1488.01	Hyal-3.3428.3428.2.dta	gi|321455589|gb|EFX66718.1|	gi|321455589|gb|EFX66718.1|
Hyal-3	Hyalella azteca	Replicate 3	F102471	3548	696.363	3	2086.07	2086.07	-1.05318	28.58	124	142	K	GHYTEGAELVDSVVEVVRK	E		1	2146.93	Hyal-3.5286.5286.3.dta	Contig_Gammarus_90_27942_fr5	Contig_Gammarus_90_27942_fr5
Hyal-3	Hyalella azteca	Replicate 3	F102471	356	527.309	2	1052.6	1052.6	0.737221	65.74	334	342	R	YLTVAAIFR	G		0	2078.61	Hyal-3.5092.5092.2.dta	isotig18155_Frame_5	Contig_Gammarus_90_11717_fr4
Hyal-3	Hyalella azteca	Replicate 3	F102471	357	527.309	2	1052.6	1052.6	1.09823	50	334	342	R	YLTVAAIFR	G		0	2080	Hyal-3.5096.5096.2.dta	isotig18155_Frame_5	Contig_Gammarus_90_11717_fr4
Hyal-3	Hyalella azteca	Replicate 3	F102471	3622	1060.44	2	2118.86	2118.86	0.606459	96.08	74	92	R	SFMNGLCGDFNGEQAADMR	S	Carbamidomethyl (C) [7]	0	1958.09	Hyal-3.4751.4751.2.dta	Contig_Gammarus_90_201737_fr2	Contig_Gammarus_90_87598_fr2
Hyal-3	Hyalella azteca	Replicate 3	F102471	3623	1060.44	2	2118.86	2118.86	0.955705	95.23	74	92	R	SFMNGLCGDFNGEQAADMR	S	Carbamidomethyl (C) [7]	0	1959.51	Hyal-3.4755.4755.2.dta	Contig_Gammarus_90_201737_fr2	Contig_Gammarus_90_87598_fr2
Hyal-3	Hyalella azteca	Replicate 3	F102471	364	354.551	3	1060.63	1060.63	2.46081	27.1	106	114	R	NVFTVIIQK	L		0	900.287	Hyal-3.1719.1719.3.dta	gi|321468142|gb|EFX79128.1|	gi|321468142|gb|EFX79128.1|
Hyal-3	Hyalella azteca	Replicate 3	F102471	3643	1065.07	2	2128.13	2128.13	1.46138	71.11	256	273	R	QILLYSATFPLTVEQFMK	K		0	2964.58	Hyal-3.7437.7437.2.dta	Contig_Gammarus_90_23850_fr4	Contig_Gammarus_90_23850_fr4
Hyal-3	Hyalella azteca	Replicate 3	F102471	3644	1065.07	2	2128.13	2128.13	2.49515	57.49	256	273	R	QILLYSATFPLTVEQFMK	K		0	2967.25	Hyal-3.7443.7443.2.dta	Contig_Gammarus_90_23850_fr4	Contig_Gammarus_90_23850_fr4
Hyal-3	Hyalella azteca	Replicate 3	F102471	365	354.551	3	1060.63	1060.63	2.71537	18.24	106	114	R	NVFTVIIQK	L		0	898.671	Hyal-3.1714.1714.3.dta	gi|321468142|gb|EFX79128.1|	gi|321468142|gb|EFX79128.1|
Hyal-3	Hyalella azteca	Replicate 3	F102471	367	531.323	2	1060.63	1060.63	3.62615	14.56	106	114	R	NVFTVIIQK	L		0	953.636	Hyal-3.1875.1875.2.dta	gi|321468142|gb|EFX79128.1|	gi|321468142|gb|EFX79128.1|
Hyal-3	Hyalella azteca	Replicate 3	F102471	3683	537.023	4	2144.06	2144.06	0.18936	46.72	145	165	R	HIQAHVTVDTSSAAEGHVSAK	L		0	690.689	Hyal-3.1135.1135.4.dta	Contig_Gammarus_90_19261_fr6	Contig_Gammarus_90_19261_fr6
Hyal-3	Hyalella azteca	Replicate 3	F102471	3684	537.023	4	2144.06	2144.06	0.655765	40.51	145	165	R	HIQAHVTVDTSSAAEGHVSAK	L		0	692.517	Hyal-3.1140.1140.4.dta	Contig_Gammarus_90_19261_fr6	Contig_Gammarus_90_19261_fr6
Hyal-3	Hyalella azteca	Replicate 3	F102471	3743	721.691	3	2162.05	2162.05	0.658634	60.28	50	69	R	LGEDNINVVEGNEQFISASK	S		0	1842.71	Hyal-3.4426.4426.3.dta	gi|230338|pdb|1TAB|E	gi|230338|pdb|1TAB|E
Hyal-3	Hyalella azteca	Replicate 3	F102471	3744	721.691	3	2162.05	2162.05	0.922273	51.43	50	69	R	LGEDNINVVEGNEQFISASK	S		0	1841.25	Hyal-3.4422.4422.3.dta	gi|230338|pdb|1TAB|E	gi|230338|pdb|1TAB|E
Hyal-3	Hyalella azteca	Replicate 3	F102471	3745	1082.03	2	2162.05	2162.05	1.04068	56.96	50	69	R	LGEDNINVVEGNEQFISASK	S		0	1837.03	Hyal-3.4410.4410.2.dta	gi|230338|pdb|1TAB|E	gi|230338|pdb|1TAB|E
Hyal-3	Hyalella azteca	Replicate 3	F102471	3746	1082.03	2	2162.05	2162.05	1.04068	69.57	50	69	R	LGEDNINVVEGNEQFISASK	S		0	1836.19	Hyal-3.4408.4408.2.dta	gi|230338|pdb|1TAB|E	gi|230338|pdb|1TAB|E
Hyal-3	Hyalella azteca	Replicate 3	F102471	3801	725.377	3	2173.11	2173.11	-1.15825	24.34	890	907	K	VKLEQTLDELEDSLEREK	K		2	2128.62	Hyal-3.5234.5234.3.dta	gi|675383848|gb|KFM76745.1|	gi|675383848|gb|KFM76745.1|
Hyal-3	Hyalella azteca	Replicate 3	F102471	3802	725.377	3	2173.11	2173.11	-0.81312	23.99	890	907	K	VKLEQTLDELEDSLEREK	K		2	2126.91	Hyal-3.5229.5229.3.dta	gi|675383848|gb|KFM76745.1|	gi|675383848|gb|KFM76745.1|
Hyal-3	Hyalella azteca	Replicate 3	F102471	3816	726.017	3	2175.03	2175.03	0.0298846	51.91	456	475	R	GTRGEHTEAEGGVYDISNKR	R		2	574.881	Hyal-3.846.846.3.dta	isotig09924_Frame_1	isotig09924_Frame_1
Hyal-3	Hyalella azteca	Replicate 3	F102471	3817	544.765	4	2175.03	2175.03	0.220227	62.33	456	475	R	GTRGEHTEAEGGVYDISNKR	R		2	569.368	Hyal-3.833.833.4.dta	isotig09924_Frame_1	isotig09924_Frame_1
Hyal-3	Hyalella azteca	Replicate 3	F102471	3818	544.765	4	2175.03	2175.03	0.900677	45.73	456	475	R	GTRGEHTEAEGGVYDISNKR	R		2	571.095	Hyal-3.837.837.4.dta	isotig09924_Frame_1	isotig09924_Frame_1
Hyal-3	Hyalella azteca	Replicate 3	F102471	3819	726.019	3	2175.04	2175.03	2.22296	48.35	456	475	R	GTRGEHTEAEGGVYDISNKR	R		2	573.533	Hyal-3.843.843.3.dta	isotig09924_Frame_1	isotig09924_Frame_1
Hyal-3	Hyalella azteca	Replicate 3	F102471	3823	726.728	3	2177.16	2177.16	0.946646	38.34	160	179	K	GWERPSPIQEASIPLALTGR	D		0	2030.94	Hyal-3.4957.4957.3.dta	contig28389_Frame_2	gi|675365809|gb|KFM58711.1|
Hyal-3	Hyalella azteca	Replicate 3	F102471	401	364.898	3	1091.67	1091.67	1.09374	22.75	305	314	K	ISVVITVPHK	T		0	1204.84	Hyal-3.2608.2608.3.dta	gi|652487293|ref|WP_026881859.1|	gi|652487293|ref|WP_026881859.1|
Hyal-3	Hyalella azteca	Replicate 3	F102471	402	364.898	3	1091.67	1091.67	1.25862	19.91	305	314	K	ISVVITVPHK	T		0	1203.49	Hyal-3.2604.2604.3.dta	gi|652487293|ref|WP_026881859.1|	gi|652487293|ref|WP_026881859.1|
Hyal-3	Hyalella azteca	Replicate 3	F102471	403	546.843	2	1091.67	1091.67	1.53893	49.07	305	314	K	ISVVITVPHK	T		0	1202.14	Hyal-3.2600.2600.2.dta	gi|652487293|ref|WP_026881859.1|	gi|652487293|ref|WP_026881859.1|
Hyal-3	Hyalella azteca	Replicate 3	F102471	404	546.844	2	1091.67	1091.67	2.43663	51.33	305	314	K	ISVVITVPHK	T		0	1203.24	Hyal-3.2603.2603.2.dta	gi|652487293|ref|WP_026881859.1|	gi|652487293|ref|WP_026881859.1|
Hyal-3	Hyalella azteca	Replicate 3	F102471	405	547.778	2	1093.54	1093.54	0.533131	44.38	120	129	R	GDVSSDIFVR	F		0	1384.13	Hyal-3.3127.3127.2.dta	Contig_Gammarus_90_18500_fr3	Contig_Gammarus_90_18500_fr3
Hyal-3	Hyalella azteca	Replicate 3	F102471	406	547.778	2	1093.54	1093.54	0.752601	44.39	120	129	R	GDVSSDIFVR	F		0	1383.04	Hyal-3.3124.3124.2.dta	Contig_Gammarus_90_18500_fr3	Contig_Gammarus_90_18500_fr3
Hyal-3	Hyalella azteca	Replicate 3	F102471	4169	758.392	3	2272.15	2272.15	0.779877	21.96	70	89	K	SIVHPSYNSNTLNNDIMLIK	L		0	1818.59	Hyal-3.4358.4358.3.dta	gi|230338|pdb|1TAB|E	gi|230338|pdb|1TAB|E
Hyal-3	Hyalella azteca	Replicate 3	F102471	4170	758.393	3	2272.16	2272.15	2.39068	22.43	70	89	K	SIVHPSYNSNTLNNDIMLIK	L		0	1817.17	Hyal-3.4354.4354.3.dta	gi|230338|pdb|1TAB|E	gi|230338|pdb|1TAB|E
Hyal-3	Hyalella azteca	Replicate 3	F102471	4171	1137.09	2	2272.16	2272.15	2.39333	44.81	70	89	K	SIVHPSYNSNTLNNDIMLIK	L		0	1821.49	Hyal-3.4366.4366.2.dta	gi|230338|pdb|1TAB|E	gi|230338|pdb|1TAB|E
Hyal-3	Hyalella azteca	Replicate 3	F102471	4172	1137.09	2	2272.16	2272.15	2.49895	59.47	70	89	K	SIVHPSYNSNTLNNDIMLIK	L		0	1820.32	Hyal-3.4363.4363.2.dta	gi|230338|pdb|1TAB|E	gi|230338|pdb|1TAB|E
Hyal-3	Hyalella azteca	Replicate 3	F102471	4173	758.416	3	2272.23	2272.22	0.222689	37.66	72	92	K	LTGMAFRVPTPDVSVVDLTVR	L		1	2360.43	Hyal-3.5878.5878.3.dta	isotig09966_Frame_4	gi|190014502|emb|CAQ60115.1|
Hyal-3	Hyalella azteca	Replicate 3	F102471	4175	758.417	3	2272.23	2272.22	1.67501	44.65	72	92	K	LTGMAFRVPTPDVSVVDLTVR	L		1	2362.52	Hyal-3.5882.5882.3.dta	isotig09966_Frame_4	gi|190014502|emb|CAQ60115.1|
Hyal-3	Hyalella azteca	Replicate 3	F102471	4284	763.723	3	2288.15	2288.15	0.643752	18.19	70	89	K	SIVHPSYNSNTLNNDIMLIK	L	Oxidation (M) [17]	0	1714.76	Hyal-3.4070.4070.3.dta	gi|230338|pdb|1TAB|E	gi|230338|pdb|1TAB|E
Hyal-3	Hyalella azteca	Replicate 3	F102471	4303	1151.09	2	2300.16	2300.16	-0.398667	66.92	39	59	K	QSLEDQIVQTNPVLEAFGNAK	T		0	2578.93	Hyal-3.6462.6462.2.dta	Contig_Gammarus_90_43527_fr5	gi|195979063|gb|ACG63697.1|
Hyal-3	Hyalella azteca	Replicate 3	F102471	4304	767.729	3	2300.16	2300.16	-0.083907	60.7	39	59	K	QSLEDQIVQTNPVLEAFGNAK	T		0	2570.09	Hyal-3.6439.6439.3.dta	Contig_Gammarus_90_43527_fr5	gi|195979063|gb|ACG63697.1|
Hyal-3	Hyalella azteca	Replicate 3	F102471	4305	767.73	3	2300.17	2300.16	2.06811	64.74	39	59	K	QSLEDQIVQTNPVLEAFGNAK	T		0	2572.67	Hyal-3.6446.6446.3.dta	Contig_Gammarus_90_43527_fr5	gi|195979063|gb|ACG63697.1|
Hyal-3	Hyalella azteca	Replicate 3	F102471	4306	767.802	3	2300.39	2300.38	0.849424	44.57	96	118	K	LLSGVTIAQGGVLPNIQAVLLPK	K		0	2842.28	Hyal-3.7139.7139.3.dta	gi|443683123|gb|ELT87491.1|	gi|443683123|gb|ELT87491.1|
Hyal-3	Hyalella azteca	Replicate 3	F102471	4307	767.803	3	2300.39	2300.38	1.39716	39.23	96	118	K	LLSGVTIAQGGVLPNIQAVLLPK	K		0	2838.16	Hyal-3.7129.7129.3.dta	gi|443683123|gb|ELT87491.1|	gi|443683123|gb|ELT87491.1|
Hyal-3	Hyalella azteca	Replicate 3	F102471	4308	1151.2	2	2300.39	2300.38	1.80839	72.48	96	118	K	LLSGVTIAQGGVLPNIQAVLLPK	K		0	2839.88	Hyal-3.7133.7133.2.dta	gi|443683123|gb|ELT87491.1|	gi|443683123|gb|ELT87491.1|
Hyal-3	Hyalella azteca	Replicate 3	F102471	4309	1151.2	2	2300.39	2300.38	2.44307	73.58	96	118	K	LLSGVTIAQGGVLPNIQAVLLPK	K		0	2836.99	Hyal-3.7126.7126.2.dta	gi|443683123|gb|ELT87491.1|	gi|443683123|gb|ELT87491.1|
Hyal-3	Hyalella azteca	Replicate 3	F102471	4396	780.728	3	2339.16	2339.16	1.43556	47.55	292	313	R	KDLFANNVLSGGTTMYPGIADR	M		1	2003.88	Hyal-3.4880.4880.3.dta	gi|3907620|gb|AAC78681.1|	gi|3907620|gb|AAC78681.1|
Hyal-3	Hyalella azteca	Replicate 3	F102471	4397	780.728	3	2339.16	2339.16	2.21789	56.55	292	313	R	KDLFANNVLSGGTTMYPGIADR	M		1	2002.74	Hyal-3.4877.4877.3.dta	gi|3907620|gb|AAC78681.1|	gi|3907620|gb|AAC78681.1|
Hyal-3	Hyalella azteca	Replicate 3	F102471	44	389.222	2	776.429	776.425	4.29146	16.94	490	495	R	IFLCPK	H	Carbamidomethyl (C) [4]	0	1097.53	Hyal-3.2297.2297.2.dta	gi|289169083|emb|CAX46428.1|	gi|289169083|emb|CAX46428.1|
Hyal-3	Hyalella azteca	Replicate 3	F102471	4401	781.727	3	2342.16	2342.16	0.244646	32.33	292	313	R	KDLYANTVLSGGTTMYPGIADR	M		1	1819.13	Hyal-3.4360.4360.3.dta	gi|321477265|gb|EFX88224.1|	gi|321477265|gb|EFX88224.1|
Hyal-3	Hyalella azteca	Replicate 3	F102471	4402	1172.09	2	2342.16	2342.16	0.490573	95.66	292	313	R	KDLYANTVLSGGTTMYPGIADR	M		1	1826	Hyal-3.4379.4379.2.dta	gi|321477265|gb|EFX88224.1|	gi|321477265|gb|EFX88224.1|
Hyal-3	Hyalella azteca	Replicate 3	F102471	4403	781.728	3	2342.16	2342.16	1.73046	34.28	292	313	R	KDLYANTVLSGGTTMYPGIADR	M		1	1820.02	Hyal-3.4362.4362.3.dta	gi|321477265|gb|EFX88224.1|	gi|321477265|gb|EFX88224.1|
Hyal-3	Hyalella azteca	Replicate 3	F102471	447	550.339	2	1098.66	1098.66	-0.488775	45.84	92	100	K	LLETLEILR	A		0	2051.84	Hyal-3.5016.5016.2.dta	gi|503608088|ref|WP_013842164.1|	gi|503608088|ref|WP_013842164.1|
Hyal-3	Hyalella azteca	Replicate 3	F102471	448	550.34	2	1098.66	1098.66	-0.0518812	45.97	92	100	K	LLETLEILR	A		0	2049.27	Hyal-3.5009.5009.2.dta	gi|503608088|ref|WP_013842164.1|	gi|503608088|ref|WP_013842164.1|
Hyal-3	Hyalella azteca	Replicate 3	F102471	4484	799.737	3	2396.19	2396.19	0.328438	34.01	205	225	R	KLEGELQTLHADLDEMLNEAK	N		1	2387.2	Hyal-3.5949.5949.3.dta	Contig_Gammarus_90_194796_fr2	Contig_Gammarus_90_17207_fr2
Hyal-3	Hyalella azteca	Replicate 3	F102471	4485	600.055	4	2396.19	2396.19	0.555465	18.02	205	225	R	KLEGELQTLHADLDEMLNEAK	N		1	2392.61	Hyal-3.5964.5964.4.dta	Contig_Gammarus_90_194796_fr2	Contig_Gammarus_90_17207_fr2
Hyal-3	Hyalella azteca	Replicate 3	F102471	4486	600.055	4	2396.19	2396.19	1.47359	20.4	205	225	R	KLEGELQTLHADLDEMLNEAK	N		1	2388.34	Hyal-3.5952.5952.4.dta	Contig_Gammarus_90_194796_fr2	Contig_Gammarus_90_17207_fr2
Hyal-3	Hyalella azteca	Replicate 3	F102471	4487	799.739	3	2396.19	2396.19	1.9435	41.59	205	225	R	KLEGELQTLHADLDEMLNEAK	N		1	2384.82	Hyal-3.5943.5943.3.dta	Contig_Gammarus_90_194796_fr2	Contig_Gammarus_90_17207_fr2
Hyal-3	Hyalella azteca	Replicate 3	F102471	4498	1205.11	2	2408.21	2408.2	1.634	79.14	209	229	R	FDGALNVDLTEFQTNLVPYPR	I		0	2737.03	Hyal-3.6867.6867.2.dta	gi|449490232|ref|XP_002195512.2|	gi|449490232|ref|XP_002195512.2|
Hyal-3	Hyalella azteca	Replicate 3	F102471	4499	1205.11	2	2408.21	2408.2	2.95449	59.77	209	229	R	FDGALNVDLTEFQTNLVPYPR	I		0	2741.06	Hyal-3.6878.6878.2.dta	gi|449490232|ref|XP_002195512.2|	gi|449490232|ref|XP_002195512.2|
Hyal-3	Hyalella azteca	Replicate 3	F102471	45	389.222	2	776.429	776.425	4.98696	17.52	490	495	R	IFLCPK	H	Carbamidomethyl (C) [4]	0	1098.82	Hyal-3.2301.2301.2.dta	gi|289169083|emb|CAX46428.1|	gi|289169083|emb|CAX46428.1|
Hyal-3	Hyalella azteca	Replicate 3	F102471	460	552.277	2	1102.54	1102.54	-0.292053	15.75	361	369	K	IQSSPETWR	K		0	921.97	Hyal-3.1782.1782.2.dta	Contig_Gammarus_90_206469_fr3	Contig_Gammarus_90_39606_fr3
Hyal-3	Hyalella azteca	Replicate 3	F102471	461	552.278	2	1102.54	1102.54	0.143305	21.21	361	369	K	IQSSPETWR	K		0	919.535	Hyal-3.1775.1775.2.dta	Contig_Gammarus_90_206469_fr3	Contig_Gammarus_90_39606_fr3
Hyal-3	Hyalella azteca	Replicate 3	F102471	466	554.817	2	1107.62	1107.62	2.07111	47.37	197	205	K	TYEVVLKEK	D		1	1348.53	Hyal-3.3024.3024.2.dta	gi|545368071|ref|XP_005648825.1|	gi|545368071|ref|XP_005648825.1|
Hyal-3	Hyalella azteca	Replicate 3	F102471	467	554.817	2	1107.62	1107.62	2.17945	40.38	197	205	K	TYEVVLKEK	D		1	1345.94	Hyal-3.3016.3016.2.dta	gi|545368071|ref|XP_005648825.1|	gi|545368071|ref|XP_005648825.1|
Hyal-3	Hyalella azteca	Replicate 3	F102471	468	555.355	2	1108.7	1108.7	-0.500588	57.21	210	219	K	IQALVIVPTR	E		0	1598.46	Hyal-3.3742.3742.2.dta	contig28389_Frame_2	gi|675365809|gb|KFM58711.1|
Hyal-3	Hyalella azteca	Replicate 3	F102471	469	555.356	2	1108.7	1108.7	0.0405882	53.07	210	219	K	IQALVIVPTR	E		0	1600.1	Hyal-3.3747.3747.2.dta	contig28389_Frame_2	gi|675365809|gb|KFM58711.1|
Hyal-3	Hyalella azteca	Replicate 3	F102471	47	391.761	2	781.507	781.506	1.53422	18.77	98	104	R	LIAIQPK	L		0	963.67	Hyal-3.1905.1905.2.dta	gi|321466054|gb|EFX77052.1|	gi|321466054|gb|EFX77052.1|
Hyal-3	Hyalella azteca	Replicate 3	F102471	4729	623.551	4	2490.18	2490.17	0.738502	31.97	41	63	R	HQGVMVGMGQKDAYVGDEAQSKR	G		2	831.971	Hyal-3.1524.1524.4.dta	gi|668454030|gb|KFB42600.1|	gi|668454030|gb|KFB42600.1|
Hyal-3	Hyalella azteca	Replicate 3	F102471	4730	623.552	4	2490.18	2490.17	2.10387	34.35	41	63	R	HQGVMVGMGQKDAYVGDEAQSKR	G		2	829.322	Hyal-3.1517.1517.4.dta	gi|668454030|gb|KFB42600.1|	gi|668454030|gb|KFB42600.1|
Hyal-3	Hyalella azteca	Replicate 3	F102471	4749	627.55	4	2506.17	2506.17	0.408592	33.83	41	63	R	HQGVMVGMGQKDSXVGDEAQSKR	G	Oxidation (M) [8]	2	645.86	Hyal-3.1017.1017.4.dta	gi|161430|gb|AAA30032.1|	gi|161430|gb|AAA30032.1|
Hyal-3	Hyalella azteca	Replicate 3	F102471	475	557.317	2	1112.62	1112.62	0.257051	77.58	528	537	K	LAVENADLLR	Q		0	1441.57	Hyal-3.3294.3294.2.dta	Contig_Gammarus_90_182086_fr1	Contig_Gammarus_90_195102_fr4
Hyal-3	Hyalella azteca	Replicate 3	F102471	4750	627.55	4	2506.17	2506.17	1.00552	45.38	41	63	R	HQGVMVGMGQKDSYVGDEAQSKR	G		2	808.231	Hyal-3.1457.1457.4.dta	gi|321477265|gb|EFX88224.1|	gi|321477265|gb|EFX88224.1|
Hyal-3	Hyalella azteca	Replicate 3	F102471	4751	627.55	4	2506.17	2506.17	1.10128	29.67	41	63	R	HQGVMVGMGQKDAYVGDEAQSKR	G	Oxidation (M) [8]	2	648.759	Hyal-3.1024.1024.4.dta	gi|668454030|gb|KFB42600.1|	gi|668454030|gb|KFB42600.1|
Hyal-3	Hyalella azteca	Replicate 3	F102471	4752	627.55	4	2506.17	2506.17	1.19705	35.84	41	63	R	HQGVMVGMGQKDSYVGDEAQSKR	G		2	809.357	Hyal-3.1460.1460.4.dta	gi|321477265|gb|EFX88224.1|	gi|321477265|gb|EFX88224.1|
Hyal-3	Hyalella azteca	Replicate 3	F102471	476	557.317	2	1112.62	1112.62	0.598588	62.77	528	537	K	LAVENADLLR	Q		0	1440.52	Hyal-3.3291.3291.2.dta	Contig_Gammarus_90_182086_fr1	Contig_Gammarus_90_195102_fr4
Hyal-3	Hyalella azteca	Replicate 3	F102471	4783	631.549	4	2522.17	2522.16	0.492038	17.13	41	63	R	HQGVMVGMGQKDAYVGDEAQSKR	G	Oxidation (M) [5], Oxidation (M) [8]	2	566.302	Hyal-3.826.826.4.dta	gi|668454030|gb|KFB42600.1|	gi|668454030|gb|KFB42600.1|
Hyal-3	Hyalella azteca	Replicate 3	F102471	4784	631.549	4	2522.17	2522.16	0.587194	24.48	41	63	R	HQGVMVGMGQKDAYVGDEAQSKR	G	Oxidation (M) [5], Oxidation (M) [8]	2	567.674	Hyal-3.829.829.4.dta	gi|668454030|gb|KFB42600.1|	gi|668454030|gb|KFB42600.1|
[truncated: 33,045 more rows]
