# Supplementary material for: Data for comparative proteomics of ovaries from five non-model, crustacean amphipods
Source: Data Brief. 2015 Aug 12;5:1–6. doi: 10.1016/j.dib.2015.07.037 (PMC4556749; doi:10.1016/j.dib.2015.07.037)
Supplement: Supplementary file 1 — Supplementary data [file mmc1.zip › Table S5_List of proteins identified with AMPHI_MERGE database.xlsx]

## Sheet: Table S5
Table S5. List of protein groups identified with the specific AMPHI_MERGE database and their spectral counts.
Protein group	pI	Mass	Total non-redundant peptides	Total Spectral Count	Protein length	Global NSAF	Global NSAF (%)	Cumulative NSAF (%)	Spectral counts for Gammarus fossarum					Spectral counts for Gammarus pulex					Spectral counts for Gammarus roeseli					Spectral counts for Parhyale hawaiensis					Spectral counts for Hyalella azteca					best hit							Closest homologs in NCBInr obtained by BLAST searches
									Replicate 1	Replicate 2	Replicate 3	Replicate 4	Replicate 5	Replicate 1	Replicate 2	Replicate 3	Replicate 4	Replicate 5	Replicate 1	Replicate 2	Replicate 3	Replicate 4	Replicate 5	Replicate 1	Replicate 2	Replicate 3	Replicate 4	Replicate 5	Replicate 1	Replicate 2	Replicate 3	Replicate 4	Replicate 5	Sample reference	Sample file	frame	MASCOT score	Sequence coverage (%)	Number of NR peptides	Spectral count	score1	expect1	gi1	GeneID	Accession 1	Functional annotation 1	organism 1	expect2	gi2
Contig_Gammarus_90_39606_fr3	9.27371	64021.1	133	2392	572	37.3627	0.0452716	0.0452716	388	384	356	400	393	71	43	44	46	57	35	19	3	31	40	1	16	1	1	0	0	39	24	0	0	Ovo_D1-n3-d20.mgf	F102448.dat	fr3	1756.14	38.986	3	151	127	0.000479292	4323628	#REF!	AAD16454	clotting protein precursor	Pacifastacus leniusculus	0.0835459	3123007
Contig_Gammarus_90_47151_fr1	6.22995	19623.2	120	1903	178	96.977	0.117505	0.197813	55	38	13	47	59	59	80	78	76	58	98	85	128	93	97	131	204	159	76	29	62	72	32	52	22	Pu-D1_d15-3.mgf	F102452.dat	fr1	42.75	21.9101	5	2	281	1.7775e-25	62484806	#REF!	CAI78901	hemocyanin subunit 1	Gammarus roeselii	1.67924e-20	338809146
Contig_Gammarus_90_196124_fr3	9.54519	67250.9	95	1390	612	20.6689	0.0250441	0.281264	203	195	156	221	185	14	10	12	12	8	2	2	0	2	4	75	43	65	77	85	0	6	1	5	7	Ovo_D1-n4-d20.mgf	F102449.dat	fr3	1052.81	39.2157	3	22	190	1.18487e-11	586963393	#REF!	AHK05984	vitellogenin protein precursor 1, partial	Gammarus marinus	0.000188844	115345804
Contig_Gammarus_90_87598_fr2	9.44464	82412.9	73	2383	734	28.9154	0.0350362	0.0803079	417	421	347	471	417	24	14	14	10	13	0	0	0	0	3	34	35	45	42	39	5	16	5	5	6	Ovo_D1-n4-d20.mgf	F102449.dat	fr2	1371.12	26.5668	2	176	179	3.59893e-11	295149386	#REF!	ADF81052	vitellogenin-like protein precursor	Gammarus fossarum	1.56454	495113380
Contig_Gammarus_90_276_fr4	9.60418	130902	66	1481	1162	11.3138	0.0137087	0.211522	202	209	158	214	212	101	47	44	43	41	30	25	10	26	30	7	21	10	12	9	0	22	6	1	1	Ovo_D1-n2-d20.mgf	F102447.dat	fr4	1399.81	23.7522	1	76	129	0.000791395	115345804	#REF!	ABI95361	hemolymph clottable protein	Litopenaeus vannamei	0.00235353	46396031
Contig_Gammarus_90_198177_fr2	9.52602	91476.7	65	774	810	8.46117	0.0102522	0.318609	122	122	145	123	114	20	14	17	12	13	12	12	2	10	15	0	4	0	1	0	0	14	2	0	0	Ovo_D1-n3-d20.mgf	F102448.dat	fr2	977.11	23.8272	2	7	769	2.12324e-92	586963395	#REF!	AHK05985	vitellogenin protein precursor 2, partial	Gammarus marinus	6.7717e-30	158853130
Contig_Gammarus_90_19261_fr6	10.034	70035.2	58	832	612	11.8797	0.0143944	0.295658	96	150	102	141	142	4	22	21	23	37	21	24	0	6	30	0	4	0	0	0	0	6	3	0	0	Ovo_D1-n2-d20.mgf	F102447.dat	fr6	1395.54	36.2745	1	76	102	0.523942	568404520	#REF!	AHD26978	vitellogenin 2	Pandalopsis japonica	4.93969	392612329
Contig_Gammarus_90_204070_fr2	9.77639	38493.8	51	1420	339	36.889	0.0446977	0.256219	244	242	256	268	254	26	15	16	23	25	0	0	0	0	0	0	7	0	0	0	0	30	12	2	0	Ovo_D1-n4-d20.mgf	F102449.dat	fr2	1182.04	52.2124	2	3	135	1.99191e-05	158701887	#REF!	ABW77320	clottable protein 2	Penaeus monodon	3.23068e-05	46396031
isotig09924_Frame_1	8.65601	79385.9	49	832	697	10.4805	0.012699	0.308357	13	6	0	8	16	21	46	33	42	23	23	25	63	48	41	49	62	63	29	28	55	51	31	32	24	Parh-3.mgf	F102462.dat		1178.68	29.1248	2	63	1787	0	259157399	#REF!	ACV96855	arginine kinase	Scylla serrata	0	375298903
isotig08849_Frame_5	5.53752	64946.5	40	430	568	6.62084	0.00802234	0.355751	6	0	0	5	8	17	17	21	16	10	14	16	17	14	15	42	66	50	33	9	26	28	0	0	0	Parh-2.mgf	F102466.dat		570.137	24.4718	1	5	1536	0	289169089	#REF!	CAX46431	hemocyanin subunit 4 precursor	Odontodactylus scyllarus	0	289169085
Contig_Gammarus_90_11717_fr4	7.59017	44587.7	37	543	400	12.1783	0.0147562	0.333365	17	11	6	22	14	13	30	18	22	16	37	36	57	37	36	17	18	9	10	10	18	11	20	19	39	Ro-D1_d15-3.mgf	F102457.dat	fr4	400.61	33.5	2	2	1254	1.09505e-166	3915093	#REF!	Q94571	TBB2_HOMAM RecName: Full=Tubulin beta-2 chain; AltName: Full=Beta-II tubulin	Homarus americanus	6.07236e-159	3915087
Contig_Gammarus_90_277_fr1	9.4998	61856.9	34	401	547	6.4827	0.00785496	0.38318	70	74	63	77	77	14	8	2	2	3	4	2	0	2	3	0	0	0	0	0	0	0	0	0	0	Ovo_D1-n5-d20.mgf	F102450.dat	fr1	1526.94	47.7148	2	77	189	2.18341e-11	255988561	#REF!	ACU51164	vitellogenin	Pandalopsis japonica	5.86959e-10	568404520
Contig_Gammarus_90_37276_fr5	9.57085	92006.6	25	181	820	1.96725	0.00238368	0.484597	0	0	0	0	1	18	9	11	16	0	0	12	18	25	22	5	30	11	0	1	0	2	0	0	0	Ro-D1_d15-5.mgf	F102459.dat	fr5	390.3	13.0488	2	11	1452	7.48674e-175	343183155	#REF!	BAK61430	myosin heavy chain type b	Marsupenaeus japonicus	8.3536e-175	410509312
Contig_Gammarus_90_31746_fr5	9.36577	49203	24	278	437	5.65006	0.00684607	0.426046	45	45	94	48	46	0	0	0	0	0	0	0	0	0	0	0	0	0	0	0	0	0	0	0	0	Ovo_D1-n3-d20.mgf	F102448.dat	fr5	1084.17	41.6476	1	94	89	5.35651	398093576	#REF!	EJL83954	transcriptional regulator	Polaromonas sp. CF318	8.04565	9453855
gi|190014502|emb|CAQ60115.1|	6.14029	35709.9	23	190	334	5.32065	0.00644693	0.480975	0	0	0	0	0	1	9	2	8	2	0	0	10	7	10	16	19	26	4	6	23	15	8	10	14	Hyal-1.mgf	F102469.dat		513.03	40.1198	4	19	1772	0	190014502	#REF!	CAQ60115	putative glyceraldehyde-3-phosphate dehydrogenase	Gammarus locusta	0	586852024
Contig_Gammarus_90_87597_fr2	8.79403	44724	22	211	405	4.71783	0.0057165	0.469066	4	6	4	9	6	2	9	7	12	4	11	12	19	17	14	6	15	15	2	0	16	15	2	2	2	Pu-D1_d15-2.mgf	F102456.dat	fr2	126.52	14.8148	2	2	956	6.00218e-122	3885968	#REF!	AAC78141	phosphopyruvate hydratase	Penaeus monodon	9.79076e-121	3023703
Contig_Gammarus_90_166827_fr1	10.1098	24869.8	21	119	218	4.78493	0.0057978	0.563555	10	16	2	9	10	2	0	4	2	2	0	0	0	0	0	9	13	26	11	3	0	0	0	0	0	Ovo_D1-n1-d20.mgf	F102451.dat	fr1	163.06	16.9725	2	5	554	1.04393e-62	81230852	#REF!	ABB59715	hemocyanin	Cyamus scammoni	1.15332e-58	62484806
gi|10304437|gb|AAG16253.1|AF300705_1	5.29625	41840.8	21	496	376	11.8545	0.0143638	0.347729	9	11	8	12	14	2	16	17	29	17	29	27	62	46	43	16	2	2	26	24	31	0	0	26	27	Ro-D1_d15-3.mgf	F102457.dat		974.69	66.4894	1	62	2035	0	10304437	#REF!	AAG16253	AF300705_1 beta-actin	Litopenaeus vannamei	0	113204650
isotig10093_Frame_5	8.94615	180101	19	184	1649	1.02165	0.00123791	0.482213	0	0	3	0	4	0	12	11	24	0	16	12	30	29	14	3	2	3	0	5	0	1	8	0	7	Ro-D1_d15-4.mgf	F102458.dat		756.24	13.7053	1	29	2415	0	329565548	#REF!	AEB92164	ATP synthase beta subunit	Penaeus monodon	0	223585573
Contig_Gammarus_90_17207_fr2	11.3843	49027.5	18	180	439	3.67141	0.00444857	0.489046	0	0	0	0	0	14	6	8	12	0	0	12	16	17	22	2	48	11	0	0	0	3	9	0	0	Ro-D1_d15-5.mgf	F102459.dat	fr2	378.09	17.7677	1	7	598	2.36333e-68	414985	#REF!	AAA17371	fast myosin heavy chain	Homarus americanus	4.32007e-64	343183153
Contig_Gammarus_90_187507_fr1	10.6176	91750.9	18	300	823	3.26972	0.00396186	0.413457	6	23	12	29	28	29	19	30	30	29	11	13	2	12	13	0	6	2	2	0	0	3	1	0	0	Pu-D1_d15-1.mgf	F102455.dat	fr1	382.03	9.35601	2	9	140	2.52928e-05	321465380	#REF!	EFX76382	hypothetical protein DAPPUDRAFT_213992	Daphnia pulex	0.000332461	469658251
Contig_Gammarus_90_195102_fr4	9.61885	49119.9	18	152	438	3.09447	0.0037495	0.5096	0	0	0	0	0	27	7	6	6	4	0	10	28	11	17	4	4	4	0	0	0	17	5	2	0	Ro-D1_d15-5.mgf	F102459.dat	fr4	577.09	23.516	1	12	543	9.30418e-58	229472621	#REF!	ACQ72825	myosin heavy chain	Bombyx mandarina	8.90253e-57	410509306
Contig_Gammarus_90_22255_fr2	9.06142	53284.7	18	162	468	3.04027	0.00368384	0.495722	0	0	0	0	0	14	14	9	13	6	0	9	9	15	12	6	23	26	3	0	0	3	0	0	0	Parh-2.mgf	F102466.dat	fr2	602.56	27.9915	2	16	841	2.3336e-104	7579901	#REF!	AAB34531	myosin heavy chain	Drosophila melanogaster	8.74902e-100	197322818
Contig_Gammarus_90_64_fr5	9.66542	121314	17	259	1095	2.13495	0.00258688	0.43484	45	52	51	56	54	0	0	0	0	0	1	0	0	0	0	0	0	0	0	0	0	0	0	0	0	Ovo_D1-n4-d20.mgf	F102449.dat	fr5	1370.27	23.9269	1	56	122	0.0054113	156550697	#REF!	XP_001607388	PREDICTED: vitellogenin	Nasonia vitripennis	0.0878601	134290336
Contig_Gammarus_90_12849_fr2	7.24902	73832.7	17	223	646	3.02034	0.00365969	0.451904	23	36	31	30	34	31	22	10	0	0	4	0	0	0	2	0	0	0	0	0	0	0	0	0	0	Ovo_D1-n2-d20.mgf	F102447.dat	fr2	1309.02	36.8421	2	22	124	0.0013194	46561844	#REF!	AAT01139	vitellogenin	Metapenaeus ensis	0.00344929	158853130
Contig_Gammarus_90_206816_fr3	8.71781	22865.3	16	307	201	13.4265	0.0162686	0.409496	51	51	31	84	63	10	0	0	0	0	4	2	0	3	4	0	0	0	0	0	0	2	2	0	0	Ovo_D1-n4-d20.mgf	F102449.dat	fr3	545.47	54.2289	2	15	96	0.349733	117959988	#REF!	ABK59925	clottable protein	Marsupenaeus japonicus	1.11269	115345804
Contig_Gammarus_90_4152_fr4	5.52985	101349	16	127	886	1.2531	0.00151836	0.542443	0	0	0	9	4	5	15	10	9	1	15	9	17	15	12	0	0	0	0	0	0	0	2	0	4	Ro-D1_d15-1.mgf	F102460.dat	fr4	318.54	13.0926	1	14	2217	0	293652144	#REF!	ADE60732	heat shock protein 90	Eriocheir sinensis	0	209962093
gi|3907620|gb|AAC78681.1|	5.2301	41715.9	16	224	376	5.36966	0.00650631	0.448244	3	0	0	0	4	22	23	8	4	2	0	8	7	16	26	11	20	30	5	0	8	12	8	5	2	Ro-D1_d15-5.mgf	F102459.dat		652.42	44.6809	2	22	2022	0	3907620	#REF!	AAC78681	actin 1	Penaeus monodon	0	207298827
Contig_Gammarus_90_153193_fr2	5.78815	56003.2	16	86	501	1.53563	0.00186069	0.596562	0	0	0	0	0	3	7	5	10	3	7	5	16	10	7	0	0	1	0	12	0	0	0	0	0	Ro-D1_d15-3.mgf	F102457.dat	fr2	224.67	16.5669	1	2	1345	3.7675e-178	225382096	#REF!	ACN89260	protein disulfide isomerase	Litopenaeus vannamei	6.72044e-178	332271601
gi|688563016|ref|XP_001336407.2|	10.9011	59294.7	16	281	537	4.73904	0.00574221	0.4192	9	26	20	18	8	14	18	9	13	9	1	14	45	15	35	3	8	9	4	3	0	0	0	0	0	Ro-D1_d15-3.mgf	F102457.dat		666.237	24.9534	1	45	2801	0	688563016	#REF!	XP_001336407	PREDICTED: uncharacterized protein LOC100002181	Danio rerio	0	688562948
Contig_Gammarus_90_46083_fr3	9.18752	52098.5	15	146	462	2.80239	0.0033956	0.525756	0	0	0	0	0	11	0	0	9	0	0	2	7	32	31	0	20	15	2	0	1	5	11	0	0	Ro-D1_d15-5.mgf	F102459.dat	fr3	151.73	11.6883	2	5	1648	0	645003800	#REF!	XP_008212705	PREDICTED: myosin heavy chain, muscle isoform X9	Nasonia vitripennis	0	749735395
gi|1351907|sp|P02769.4|ALBU_BOVIN	5.8227	69248.4	15	31	607	0.447664	0.000542425	0.735	0	0	0	0	0	0	0	0	0	0	0	0	0	0	0	0	0	0	0	0	1	23	2	5	0	Hyal-2.mgf	F102470.dat		593.6	29.3245	3	23	3212	0	1351907	#REF!	P02769	ALBU_BOVIN RecName: Full=Serum albumin; AltName: Full=BSA; AltName: Allergen=Bos d 6; Flags: Precursor	Bos taurus	0	30794280
Contig_Gammarus_90_2853_fr3	9.32994	58697.3	15	134	526	2.2829	0.00276614	0.532933	0	0	0	1	2	9	14	16	11	8	5	5	11	8	12	4	12	2	0	0	4	7	3	0	0	Pu-D1_d15-2.mgf	F102456.dat	fr3	355.91	18.251	1	12	657	5.54044e-79	334545623	#REF!	AEG79567	sarcoplasmic calcium-binding protein variant a	Procambarus clarkii	7.73206e-78	81171160
Contig_Gammarus_90_18564_fr4	10.6009	34665.5	15	98	298	2.82701	0.00342544	0.572794	1	0	0	0	1	0	1	12	5	0	3	2	27	21	17	0	6	2	0	0	0	0	0	0	0	Ro-D1_d15-3.mgf	F102457.dat	fr4	254.08	27.8523	2	2	667	2.46302e-80	283854611	#REF!	ADB44901	DEAD(Asp-Glu-Ala-Asp) box polypeptide 39	Macrobrachium nipponense	2.20544e-78	260810754
Contig_Gammarus_90_7061_fr2	6.191	29114.5	15	162	269	5.56424	0.00674208	0.502464	17	15	16	17	17	10	26	9	12	8	6	1	0	2	4	0	1	1	0	0	0	0	0	0	0	Ovo_D1-n1-d20.mgf	F102451.dat	fr2	331.5	28.9963	1	17	165	6.85376e-10	646702417	#REF!	KDR11629	hypothetical protein L798_13955	Zootermopsis nevadensis	7.45871e-09	242025026
Contig_Gammarus_90_14_fr3	9.07226	46360.4	15	209	407	4.50816	0.00546245	0.474529	0	0	0	0	0	27	6	7	21	0	0	18	13	30	31	0	17	13	0	0	0	18	8	0	0	Ro-D1_d15-5.mgf	F102459.dat	fr3	658.5	27.7641	1	31	970	4.54232e-123	37925239	#REF!	AAP59794	slow muscle myosin S1 heavy chain	Homarus americanus	1.34569e-114	239505083
isotig17342_Frame_3	10.3328	73364.3	14	66	672	0.89962	0.00109005	0.625151	1	2	0	2	2	0	0	0	9	1	6	2	10	19	0	0	0	0	0	0	5	1	2	3	1	Ro-D1_d15-3.mgf	F102457.dat		496.92	16.8155	1	10	1531	0	288816877	#REF!	ADC55251	mitochondrial ATP synthase subunit alpha precursor	Litopenaeus vannamei	0	170032139
gi|443683123|gb|ELT87491.1|	11.2336	25257.1	14	408	232	16.1539	0.0195733	0.375325	17	10	6	6	14	10	34	30	28	25	33	32	21	33	18	12	19	6	13	11	0	15	15	0	0	Ro-D1_d15-3.mgf	F102457.dat		642.377	56.4655	0	21	1177	2.81378e-161	443683123	#REF!	ELT87491	hypothetical protein CAPTEDRAFT_198869	Capitella teleta	2.72234e-159	443711560
Contig_Gammarus_90_8722_fr3	9.43048	87061.6	13	87	785	0.999292	0.00121082	0.594701	2	1	0	1	2	2	16	5	18	1	3	2	17	8	9	0	0	0	0	0	0	0	0	0	0	Pu-D1_d15-4.mgf	F102453.dat	fr3	356.18	18.4713	3	16	1208	9.89853e-153	321468728	#REF!	EFX79712	hypothetical protein DAPPUDRAFT_304467	Daphnia pulex	4.1656e-151	443419066
Contig_Gammarus_90_14339_fr5	8.1703	28298.3	13	64	265	2.26162	0.00274036	0.636816	0	0	0	0	0	0	2	2	0	0	1	5	7	13	4	2	5	2	0	0	9	10	0	2	0	Hyal-1.mgf	F102469.dat	fr5	181.53	20.7547	2	9	880	3.43474e-108	242004976	#REF!	XP_002423351	Filamin-C, putative	Pediculus humanus corporis	4.87778e-105	662214928
Contig_Gammarus_90_47011_fr5	8.9187	54741.2	13	153	489	2.79497	0.00338661	0.505851	0	0	0	0	0	2	2	3	2	3	2	0	0	1	2	16	46	27	22	15	6	2	0	2	0	Parh-2.mgf	F102466.dat	fr5	63.48	3.06748	1	6	896	2.7002e-111	507143694	#REF!	AGM37865	family 7 cellobiohydrolase	Chelura terebrans	8.46185e-94	359385374
gi|21961605|gb|AAH34697.1|	5.09025	58791.6	13	32	584	0.544295	0.000659512	0.728839	0	0	0	0	0	0	22	0	0	0	0	0	0	0	0	0	0	0	0	0	0	10	0	0	0	Pu-D1_d15-2.mgf	F102456.dat		624.42	31.6781	1	22	2828	0	119581085	#REF!	EAW60681	keratin 10 (epidermolytic hyperkeratosis; keratosis palmaris et plantaris), isoform CRA_b	Homo sapiens	0	21961605
Contig_Gammarus_90_4227_fr2	7.29594	61098.8	13	40	555	0.654677	0.000793259	0.696942	0	0	0	0	0	1	1	0	3	0	0	0	19	14	2	0	0	0	0	0	0	0	0	0	0	Ro-D1_d15-3.mgf	F102457.dat	fr2	245.75	10.8108	2	4	2078	0	26324131	#REF!	AAN77377	smooth endoplasmic reticulum calcium ATPase	Porcellio scaber	0	717007140
isotig11933_Frame_6	7.67267	75632.9	12	40	685	0.52887	0.000640822	0.697583	0	0	0	0	0	0	0	0	0	0	0	0	0	0	0	13	7	20	0	0	0	0	0	0	0	Parh-3.mgf	F102462.dat		451.83	23.6496	1	20	88	3.41337	384493419	#REF!	EIE83910	hypothetical protein RO3G_08615	Rhizopus delemar RA 99-880	7.16751	677274108
isotig19976_Frame_6	8.46775	40497	12	26	356	0.642023	0.000777927	0.760965	0	0	0	0	0	0	0	0	0	0	0	0	2	1	0	0	0	0	0	0	21	2	0	0	0	Hyal-1.mgf	F102469.dat		280.65	24.7191	0	11	1705	0	310743896	#REF!	BAJ23879	glycogen phosphorylase	Marsupenaeus japonicus	0	675379236
gi|418207384|gb|AFX62789.1|	5.73406	46097.9	12	78	415	1.69205	0.00205023	0.602064	0	0	0	0	0	0	0	0	0	0	2	0	24	21	0	0	0	0	0	0	8	0	0	3	20	Hyal-5.mgf	F102468.dat		524.01	34.4578	0	20	2255	0	17136564	#REF!	NP_476772	alpha-Tubulin at 84B	Drosophila melanogaster	0	380022829
isotig11551_Frame_3	7.79541	169505	12	58	1512	0.342173	0.000414604	0.642023	0	0	0	0	2	0	2	0	2	0	5	10	23	10	2	0	0	1	1	0	0	0	0	0	0	Ro-D1_d15-3.mgf	F102457.dat		687.89	11.2434	2	21	3967	0	392283969	#REF!	AFM54541	Na+/K+_ATPase	Palaemon carinicauda	0	365919327
gi|372001229|gb|AEX65804.1|	5.20674	70393.8	12	133	644	1.88937	0.00228931	0.535222	0	0	0	0	0	7	3	7	8	2	18	14	19	19	14	5	7	0	0	3	1	0	0	5	1	Ro-D1_d15-4.mgf	F102458.dat		438.71	23.7578	1	19	3418	0	372001229	#REF!	AEX65804	heat shock protein 70	Gammarus lacustris	0	385299066
Contig_Gammarus_90_23850_fr4	9.65576	39836.7	12	145	348	3.63986	0.00441035	0.530167	0	0	0	3	3	2	21	8	9	0	15	14	21	17	15	2	2	0	4	0	0	1	2	1	5	Ro-D1_d15-3.mgf	F102457.dat	fr4	303.03	27.2989	1	17	837	1.66296e-106	241741609	#REF!	XP_002414143	ribosomal DEAD box protein, putative	Ixodes scapularis	6.55639e-105	675365809
gi|321477265|gb|EFX88224.1|	5.29625	41810.8	12	55	376	1.31545	0.00159391	0.648263	0	0	0	0	0	0	0	0	0	0	0	0	0	2	0	0	0	0	0	0	0	28	25	0	0	Ro-D1_d15-4.mgf	F102458.dat		649.12	55.0532	0	2	2034	0	321477265	#REF!	EFX88224	cytoplasmatic actin	Daphnia pulex	0	113255
Contig_Gammarus_90_151_fr6	9.24038	69238.2	11	171	611	2.46973	0.00299253	0.492038	9	8	14	10	9	24	19	18	19	16	1	0	0	0	0	0	9	0	0	0	0	15	0	0	0	Ovo_D1-n3-d20.mgf	F102448.dat	fr6	1288.67	33.0606	3	14	0	0	0	#REF!	0	0	0	0	0
gi|321469395|gb|EFX80375.1|	6.66787	61173.9	11	44	541	0.719261	0.000871514	0.684548	0	0	0	0	0	0	0	0	0	0	7	6	17	9	5	0	0	0	0	0	0	0	0	0	0	Ro-D1_d15-3.mgf	F102457.dat		85.23	5.1756	3	1	2848	0	321469395	#REF!	EFX80375	hypothetical protein DAPPUDRAFT_304007	Daphnia pulex	0	307167685
Contig_Gammarus_90_47_fr4	9.51488	57210	11	147	512	2.56948	0.00311339	0.522361	16	14	22	15	16	17	6	9	3	6	2	2	2	2	2	2	2	0	2	2	0	3	2	0	0	Ovo_D1-n3-d20.mgf	F102448.dat	fr4	969.84	26.1719	1	7	110	0.0416858	3123007	#REF!	Q05808	VIT_ANTGR RecName: Full=Vitellogenin; Contains: RecName: Full=YP47; Contains: RecName: Full=YP160; Flags: Precursor	Anthonomus grandis	0.180439	242021935
gi|636630007|gb|AIA09032.1|	8.77547	47352.4	11	123	430	2.59754	0.00314739	0.553232	6	0	6	7	5	8	9	7	12	5	11	7	22	11	7	0	0	0	0	0	0	0	0	0	0	Ro-D1_d15-3.mgf	F102457.dat		314.89	30.2326	1	22	2290	0	636630007	#REF!	AIA09032	elongation factor 1-alpha, partial	Eulimnogammarus cyaneus	0	636630011
gi|29293659|gb|AAO67718.1|	5.29154	41884.9	11	52	377	1.2415	0.0015043	0.661645	2	0	0	1	1	1	0	2	0	0	1	1	0	1	1	0	24	16	0	0	0	0	1	0	0	Ro-D1_d15-5.mgf	F102459.dat		690.22	59.1512	1	1	2036	0	29293659	#REF!	AAO67718	beta actin	Engystomops pustulosus	0	47498068
gi|321459762|gb|EFX70812.1|	9.25157	59340.8	11	33	549	0.55611	0.000673828	0.726398	0	0	0	0	0	0	2	0	2	0	2	0	22	5	0	0	0	0	0	0	0	0	0	0	0	Ro-D1_d15-3.mgf	F102457.dat		516.64	22.7687	1	20	2864	0	321459762	#REF!	EFX70812	hypothetical protein DAPPUDRAFT_309281	Daphnia pulex	0	646689335
Contig_Gammarus_90_206753_fr4	7.22545	42154.3	11	240	373	5.69337	0.00689854	0.441738	38	44	33	41	43	8	8	8	8	9	0	0	0	0	0	0	0	0	0	0	0	0	0	0	0	Ovo_D1-n2-d20.mgf	F102447.dat	fr4	873.98	34.3164	1	44	88	1.59155	295881963	#REF!	ADG56697	hemolysis associated protein	Leptospira interrogans serovar Carlos	0	0
gi|675365809|gb|KFM58711.1|	8.46217	51627.8	11	35	452	0.677929	0.000821433	0.717703	0	0	0	0	0	0	2	0	0	0	2	2	6	2	1	0	0	5	1	8	0	0	4	0	2	Ro-D1_d15-3.mgf	F102457.dat		171.18	12.1681	2	6	2431	0	675365809	#REF!	KFM58711	putative ATP-dependent RNA helicase me31b, partial	Stegodyphus mimosarum	0	642919443
Contig_Gammarus_90_37338_fr3	8.83834	105340	11	56	922	0.531613	0.000644145	0.642984	0	0	0	0	0	0	0	0	0	0	13	14	18	11	0	0	0	0	0	0	0	0	0	0	0	Ro-D1_d15-3.mgf	F102457.dat	fr3	501.314	13.7744	1	18	1379	2.00441e-173	21357739	#REF!	NP_651601	glycoprotein 93	Drosophila melanogaster	5.41446e-173	195574457
Contig_Gammarus_90_31248_fr3	9.05293	80338.1	10	43	723	0.535238	0.000648537	0.686716	0	0	0	0	0	0	0	0	4	0	0	0	11	16	2	1	4	3	0	0	0	2	0	0	0	Ro-D1_d15-4.mgf	F102458.dat	fr3	162.37	8.71369	2	3	1498	0	662207286	#REF!	XP_008477140	PREDICTED: alpha-actinin, sarcomeric	Diaphorina citri	0	321473812
Contig_Gammarus_90_12885_fr4	9.94569	44125.3	10	66	390	1.49574	0.00181236	0.626963	18	9	7	10	20	0	0	0	0	0	0	0	0	0	0	0	0	0	0	0	1	0	1	0	0	Ovo_D1-n1-d20.mgf	F102451.dat	fr4	697.27	22.5641	1	9	231	4.87154e-18	162423770	#REF!	ABX89617	vitellogenin	Callinectes sapidus	6.41404e-18	507866656
Contig_Gammarus_90_2278_fr6	8.92351	45041.7	10	51	411	1.13228	0.00137197	0.663017	1	0	0	0	0	0	1	1	0	0	0	0	12	6	2	3	8	6	0	0	6	2	0	1	2	Ro-D1_d15-3.mgf	F102457.dat	fr6	259.657	17.7616	1	10	1185	2.053e-157	659114130	#REF!	AID61753	fructose 1,6-biphosphate-aldolase A	Fenneropenaeus chinensis	1.13202e-143	557765835
gi|7331218|gb|AAF60327.1|AF237621_1	8.1613	65978	10	41	644	0.621419	0.000752962	0.691266	3	0	0	0	0	0	2	0	0	0	0	0	0	0	0	7	0	6	6	0	1	15	0	0	1	Hyal-2.mgf	F102470.dat		558.14	18.7888	1	15	3193	0	7331218	#REF!	AAF60327	AF237621_1 keratin 1	Homo sapiens	0	11935049
Contig_Gammarus_90_4071_fr2	9.42772	217977	10	57	1938	0.261496	0.000316849	0.64234	0	0	0	0	0	2	15	4	7	0	6	6	4	3	3	1	1	0	0	0	0	1	0	2	2	Pu-D1_d15-2.mgf	F102456.dat	fr2	318.48	5.41796	0	15	2146	0	283767234	#REF!	ADB28896	PL10B	Macrobrachium nipponense	0	349806887
gi|321476143|gb|EFX87104.1|	5.91006	223175	10	107	1946	0.479445	0.000580934	0.564136	4	0	0	0	4	12	8	16	2	2	2	15	8	2	0	0	0	2	0	0	6	9	6	6	3	Pu-D1_d15-1.mgf	F102455.dat		520.75	5.90956	0	12	10363	0	321476143	#REF!	EFX87104	myosin heavy chain isoform 1	Daphnia pulex	0	321476144
Contig_Gammarus_90_4737_fr3	8.22239	37012.8	10	39	341	1.05369	0.00127674	0.698859	0	0	0	2	0	3	9	0	4	0	0	0	5	4	2	0	0	0	0	0	6	2	0	0	2	Pu-D1_d15-2.mgf	F102456.dat	fr3	163.47	29.3255	2	9	1144	3.81133e-149	164685130	#REF!	ABY66598	pyruvate kinase 3	Litopenaeus vannamei	4.06736e-149	126571553
Contig_Gammarus_90_4401_fr4	9.61864	51068.6	9	59	461	1.15531	0.00139986	0.641608	0	0	0	0	0	0	8	0	4	0	11	7	17	4	8	0	0	0	0	0	0	0	0	0	0	Ro-D1_d15-3.mgf	F102457.dat	fr4	351.08	24.0781	0	17	1169	8.87993e-151	478258626	#REF!	ENN78676	hypothetical protein YQE_04848, partial	Dendroctonus ponderosae	2.97499e-150	91082465
Contig_Gammarus_90_9438_fr2	9.94748	118622	9	28	1043	0.236044	0.00028601	0.749604	0	0	0	0	0	3	2	0	0	0	0	5	0	0	14	0	4	0	0	0	0	0	0	0	0	Ro-D1_d15-5.mgf	F102459.dat	fr2	323.897	10.163	0	14	967	2.79366e-118	312285606	#REF!	ADQ64493	hypothetical protein	Bactrocera oleae	4.48712e-113	195169481
gi|11935049|gb|AAG41947.1|AF304164_1	8.15588	66027	9	13	644	0.196889	0.000238567	0.809946	0	0	13	0	0	0	0	0	0	0	0	0	0	0	0	0	0	0	0	0	0	0	0	0	0	Ovo_D1-n3-d20.mgf	F102448.dat		400.55	17.5466	2	13	3193	0	11935049	#REF!	AAG41947	AF304164_1 keratin 1	Homo sapiens	0	119395750
gi|82706447|gb|ABB86522.2|	5.79203	23439.8	9	76	222	3.24235	0.00392869	0.612379	2	0	2	4	1	6	2	6	2	5	5	7	14	15	5	0	0	0	0	0	0	0	0	0	0	Ro-D1_d15-3.mgf	F102457.dat		431.35	51.3514	2	14	1169	2.43956e-160	82706447	#REF!	ABB86522	glyceraldehyde 3-phosphate dehydrogenase	Gammarus pulex	3.34543e-152	190014502
gi|66774602|gb|AAY56092.1|	4.60939	27833.7	9	131	246	4.70652	0.0057028	0.540925	0	0	0	0	0	0	12	5	10	8	11	0	0	11	16	2	0	5	0	1	12	10	6	10	12	Ro-D1_d15-5.mgf	F102459.dat		384.79	33.3333	1	14	1305	2.76163e-180	66774602	#REF!	AAY56092	14-3-3-like protein	Penaeus monodon	1.34531e-173	380003230
gi|242006231|ref|XP_002423957.1|	5.94369	226346	9	44	1978	0.194393	0.000235542	0.684783	0	0	0	0	2	2	2	2	10	0	0	2	17	2	4	0	0	1	0	0	0	0	0	0	0	Ro-D1_d15-4.mgf	F102458.dat		535.99	5.35895	1	2	10436	0	242006231	#REF!	XP_002423957	myosin-9, putative	Pediculus humanus corporis	0	183979376
Contig_Gammarus_90_21030_fr6	8.77936	51568.5	9	102	447	1.97795	0.00239665	0.566532	0	0	0	0	0	0	0	0	0	0	18	17	15	18	17	0	12	0	0	0	0	0	0	2	3	Ro-D1_d15-5.mgf	F102459.dat	fr6	323.54	17.0022	1	15	760	9.94656e-93	642916846	#REF!	XP_008199527	PREDICTED: failed axon connections isoform X2	Tribolium castaneum	8.55273e-92	189235487
Contig_Gammarus_90_191476_fr2	9.4357	52643.5	9	42	468	0.79782	0.000966703	0.688993	0	0	0	0	0	0	0	0	0	0	17	0	3	0	4	5	7	2	1	0	0	0	0	0	3	Ro-D1_d15-3.mgf	F102457.dat	fr2	504.67	32.0513	1	3	1202	6.57785e-159	401757809	#REF!	AFQ00932	alpha-tubulin, partial	Locusta migratoria	1.73803e-158	388523601
Contig_Gammarus_90_3624_fr5	9.62958	54073.9	9	277	478	5.12262	0.00620698	0.432253	16	16	17	17	16	26	16	18	18	20	21	15	4	14	21	0	8	0	3	0	0	8	2	1	0	Ovo_D1-n3-d20.mgf	F102448.dat	fr5	851.047	27.6151	1	17	94	1.78313	406980853	#REF!	EKE02407	hypothetical protein ACD_20C00391G0001	uncultured bacterium	5.89909	669331461
Contig_Gammarus_90_12555_fr1	8.54064	43582.5	9	102	395	2.34039	0.00283581	0.569368	2	3	2	3	7	2	7	8	4	0	10	12	4	9	7	2	0	3	3	2	0	0	0	8	4	Hyal-4.mgf	F102467.dat	fr1	170.82	11.1392	1	2	773	3.47329e-92	558549578	#REF!	AHA61465	heat shock protein 70 cognate 3	Eriocheir sinensis	2.21038e-91	389608441
contig35849_Frame_2	6.78201	75256	9	42	664	0.558095	0.000676233	0.688026	0	0	0	0	0	0	2	1	0	0	0	1	1	0	0	6	9	8	3	2	2	2	2	2	1	Parh-2.mgf	F102466.dat		222.71	14.4578	1	9	948	8.8404e-109	254587357	#REF!	CAX65684	beta-1,3-glucan-binding protein	Pontastacus leptodactylus	4.76388e-108	52788273
isotig01457_Frame_2	5.74183	79532.3	8	26	703	0.326911	0.000396112	0.761361	0	0	0	0	0	0	0	0	0	0	0	0	0	0	0	9	0	2	3	12	0	0	0	0	0	Parh-5.mgf	F102464.dat		204.79	12.9445	0	12	195	5.7942e-13	389610167	#REF!	BAM18695	similar to CG34355	Papilio xuthus	3.18459e-12	242017993
Contig_Gammarus_90_37255_fr2	8.88368	38914.6	8	62	343	1.59323	0.00193049	0.638746	0	0	0	0	0	0	13	0	12	0	2	15	2	4	14	0	0	0	0	0	0	0	0	0	0	Ro-D1_d15-3.mgf	F102457.dat	fr2	445.41	34.4023	2	2	1235	9.08071e-167	135425	#REF!	P09645	TBA8_CHICK RecName: Full=Tubulin alpha-8 chain, partial	Gallus gallus	2.08005e-166	591366207
Contig_Gammarus_90_155837_fr3	8.73228	60496.7	8	33	553	0.545485	0.000660953	0.727059	0	0	0	0	0	0	15	0	2	0	0	0	9	7	0	0	0	0	0	0	0	0	0	0	0	Pu-D1_d15-2.mgf	F102456.dat	fr3	261.85	18.264	1	11	1185	1.48507e-155	321457956	#REF!	EFX69032	mitochondrial malate dehydrogenase	Daphnia pulex	1.16751e-150	318068010
Contig_Gammarus_90_29874_fr6	5.45502	40659.5	8	50	375	1.22972	0.00149003	0.664507	0	0	0	0	0	0	0	1	1	0	9	11	12	10	6	0	0	0	0	0	0	0	0	0	0	Ro-D1_d15-3.mgf	F102457.dat	fr6	203.33	10.6667	1	5	735	1.67721e-82	646722981	#REF!	KDR23766	Basement membrane-specific heparan sulfate proteoglycan core protein	Zootermopsis nevadensis	2.67239e-71	751217403
gi|669222654|emb|CDW56034.1|	6.80931	130217	8	35	1186	0.268782	0.000325678	0.718029	0	0	0	0	0	0	11	0	0	0	0	0	2	2	0	0	0	0	0	0	8	3	3	0	6	Ro-D1_d15-3.mgf	F102457.dat		275.12	6.82968	1	2	6366	0	669222654	#REF!	CDW56034	Heat shock protein 70	Trichuris trichiura	0	339244925
gi|380003174|gb|AFD28274.1|	4.78196	28069.9	8	73	247	2.60065	0.00315116	0.619975	4	4	4	7	4	4	2	2	0	1	0	13	15	2	0	7	3	0	1	0	0	0	0	0	0	Ro-D1_d15-3.mgf	F102457.dat		296.4	36.4372	1	13	1313	0	380003174	#REF!	AFD28274	14-3-3 protein	Scylla paramamosain	7.87219e-177	380003230
Contig_Gammarus_90_38577_fr6	9.87213	66348.8	8	65	577	0.979672	0.00118705	0.634075	2	0	0	1	1	4	5	4	5	5	9	8	7	6	4	0	4	0	0	0	0	0	0	0	0	Ro-D1_d15-2.mgf	F102461.dat	fr6	265.88	13.6915	1	8	937	3.79772e-113	195431710	#REF!	XP_002063871	GK15907	Drosophila willistoni	1.21916e-110	224051739
isotig10480_Frame_3	9.43013	67745	8	39	608	0.575688	0.000697551	0.699557	0	0	0	0	0	0	0	0	0	0	0	0	0	0	0	12	0	8	11	8	0	0	0	0	0	Parh-4.mgf	F102463.dat		282.67	13.3224	1	11	106	0.178141	212645022	#REF!	NP_492643	Protein HPO-24	Caenorhabditis elegans	0.235006	544205254
Contig_Gammarus_90_208017_fr5	9.44388	52633.5	8	17	477	0.322988	0.000391358	0.795792	0	0	0	0	0	0	0	0	1	0	4	0	0	5	3	0	0	0	0	0	0	0	0	1	3	Ro-D1_d15-1.mgf	F102460.dat	fr5	225.51	20.7547	2	4	912	1.726e-112	571033154	#REF!	AHF22058	HSP60	Macrobrachium nipponense	2.63876e-110	587656085
Contig_Gammarus_90_168270_fr4	9.3742	39839	8	15	362	0.376515	0.000456216	0.802807	0	0	0	0	0	0	0	0	0	0	0	0	6	0	0	1	4	1	0	0	2	1	0	0	0	Ro-D1_d15-3.mgf	F102457.dat	fr4	232.3	10.7735	2	5	689	4.71411e-85	407280411	#REF!	AFT92034	triose-phosphate isomerase	Litopenaeus vannamei	6.09614e-83	342326238
Contig_Gammarus_90_21529_fr6	9.50573	76218.8	7	35	676	0.459204	0.000556409	0.718585	0	0	0	0	0	0	6	0	0	1	12	0	3	5	7	1	0	0	0	0	0	0	0	0	0	Ro-D1_d15-3.mgf	F102457.dat	fr6	290.7	17.3077	0	3	1084	1.36445e-136	405952464	#REF!	EKC20273	Spliceosome RNA helicase BAT1	Crassostrea gigas	3.49926e-136	283854611
Contig_Gammarus_90_201527_fr6	7.12976	30777.4	7	29	275	0.942251	0.00114171	0.740885	0	0	0	0	0	0	2	2	2	2	2	2	0	15	2	0	0	0	0	0	0	0	0	0	0	Pu-D1_d15-5.mgf	F102454.dat	fr6	425.517	41.4545	1	2	83	9.1123	737978219	#REF!	WP_035940601	hypothetical protein, partial	Knoellia aerolata	0	0
Contig_Gammarus_90_207937_fr5	10.057	81396.7	7	24	735	0.294852	0.000357267	0.767446	0	0	0	0	0	0	2	5	9	3	2	0	0	0	0	0	0	0	0	0	0	0	0	3	0	Pu-D1_d15-3.mgf	F102452.dat	fr5	110.09	8.16327	2	5	1003	1.43967e-122	476537510	#REF!	AGI74967	heat shock protein 60	Scylla paramamosain	1.73034e-122	443908095
gi|195979063|gb|ACG63697.1|	6.01096	53163.7	7	84	474	1.58003	0.00191449	0.598476	1	0	0	0	6	0	1	1	0	2	0	0	9	13	15	4	8	0	3	2	2	8	7	2	0	Ro-D1_d15-5.mgf	F102459.dat		358.54	20.4641	1	13	2545	0	195979063	#REF!	ACG63697	myosin heavy chain	Gammarus duebeni	0	195979061
Contig_Gammarus_90_135487_fr5	5.47551	40447.5	7	50	383	1.23617	0.00149784	0.666005	0	0	0	0	0	1	0	1	5	0	6	6	11	11	9	0	0	0	0	0	0	0	0	0	0	Ro-D1_d15-5.mgf	F102459.dat	fr5	208.57	9.66057	1	7	640	2.80341e-74	321464484	#REF!	EFX75492	hypothetical protein DAPPUDRAFT_306823	Daphnia pulex	1.64473e-71	572316061
gi|110226522|gb|ABG56393.1|	4.8775	84502.5	7	24	732	0.284015	0.000344136	0.767089	0	0	0	0	0	0	0	0	0	0	0	13	5	3	3	0	0	0	0	0	0	0	0	0	0	Ro-D1_d15-2.mgf	F102461.dat		274.51	10.2459	1	13	3870	0	110226522	#REF!	ABG56393	heat shock protein 90 alpha	Paralichthys olivaceus	0	657585658
Contig_Gammarus_90_880_fr4	9.53098	92568.4	7	53	827	0.57255	0.000693747	0.653286	0	0	0	0	0	0	12	5	0	0	13	2	6	14	1	0	0	0	0	0	0	0	0	0	0	Ro-D1_d15-3.mgf	F102457.dat	fr4	265.34	9.18984	1	6	777	1.2504e-87	749792158	#REF!	XP_011149310	PREDICTED: insulin-like growth factor 2 mRNA-binding protein 1 isoform X5	Harpegnathos saltator	3.72198e-86	749792154
Contig_Gammarus_90_20975_fr4	6.29246	15297.9	7	53	133	3.46452	0.00419789	0.657484	0	0	0	0	0	5	3	2	10	0	0	2	2	4	18	0	0	0	0	2	0	4	1	0	0	Ro-D1_d15-5.mgf	F102459.dat	fr4	322.807	50.3759	1	18	405	4.45099e-47	290908989	#REF!	ADD70028	myosin light chain	Marsupenaeus japonicus	1.14451e-45	238683675
gi|449490232|ref|XP_002195512.2|	4.98745	46088.6	7	26	414	0.56413	0.000683546	0.762045	0	0	0	0	0	0	0	0	1	0	0	2	3	2	4	2	0	3	0	0	0	0	9	0	0	Ro-D1_d15-3.mgf	F102457.dat		498.02	33.8164	0	3	2240	0	449490232	#REF!	XP_002195512	PREDICTED: tubulin alpha-1C chain-like	Taeniopygia guttata	0	669286860
Contig_Gammarus_90_155615_fr4	9.66618	44608.3	7	16	401	0.358677	0.000434602	0.799553	0	3	0	1	5	0	0	6	1	0	0	0	0	0	0	0	0	0	0	0	0	0	0	0	0	Pu-D1_d15-4.mgf	F102453.dat	fr4	279.76	19.7007	1	1	1079	3.53813e-140	72057634	#REF!	XP_802011	PREDICTED: tubulin alpha chain-like isoform 5	Strongylocentrotus purpuratus	5.57832e-140	72057626
gi|289169083|emb|CAX46428.1|	5.93746	76801.9	7	47	662	0.611964	0.000741505	0.670182	0	0	0	0	0	0	0	0	0	0	0	0	0	0	0	0	0	0	0	0	5	0	9	17	16	Hyal-1.mgf	F102469.dat		293.26	7.40181	0	5	3593	0	289169083	#REF!	CAX46428	hemocyanin subunit 1 precursor	Odontodactylus scyllarus	0	289169087
Contig_Gammarus_90_186201_fr3	6.54442	81829.2	7	46	726	0.562147	0.000681142	0.67269	0	0	2	1	2	0	2	2	2	2	2	0	3	1	0	0	4	2	0	0	8	6	2	3	2	Pu-D1_d15-3.mgf	F102452.dat	fr3	330.87	10.6061	2	2	1200	6.11368e-151	289169087	#REF!	CAX46430	hemocyanin subunit 3 precursor	Odontodactylus scyllarus	2.9359e-150	21914372
Contig_Gammarus_90_17884_fr3	9.50261	91439.8	7	29	798	0.317148	0.000384283	0.739743	1	0	0	0	0	2	9	3	6	0	0	0	0	0	4	0	4	0	0	0	0	0	0	0	0	Pu-D1_d15-2.mgf	F102456.dat	fr3	208.577	11.6541	1	9	1066	1.36202e-128	675364833	#REF!	KFM57735	Endoplasmin, partial	Stegodyphus mimosarum	1.61479e-127	194746366
Contig_Gammarus_90_30461_fr2	9.9713	208633	7	21	1848	0.100655	0.000121962	0.781541	0	0	0	0	0	0	0	0	0	0	6	9	2	2	1	0	0	0	0	0	0	0	1	0	0	Ro-D1_d15-2.mgf	F102461.dat	fr2	264.24	6.54762	0	9	1459	1.24777e-167	602630371	#REF!	XP_007422101	PREDICTED: myosin-10-like, partial	Python bivittatus	1.73032e-167	679201453
Contig_Gammarus_90_206518_fr4	11.1863	32131.5	7	120	279	3.73465	0.0045252	0.557757	10	10	23	8	8	4	4	4	4	4	4	4	2	4	4	2	4	2	4	2	0	4	3	2	0	Ovo_D1-n3-d20.mgf	F102448.dat	fr4	369.09	25.0896	1	23	92	2.09603	503650158	#REF!	WP_013884234	ABC transporter	0	3.69709	745783650
Contig_Gammarus_90_40044_fr3	8.81064	76725.8	7	75	682	0.977507	0.00118443	0.613564	8	2	1	12	10	8	9	3	7	0	8	2	0	5	0	0	0	0	0	0	0	0	0	0	0	Ovo_D1-n4-d20.mgf	F102449.dat	fr3	316.96	13.783	1	12	166	3.71753e-09	259166841	#REF!	ACV97157	collagenolytic serine protease	Fenneropenaeus chinensis	6.09871e-07	659099200
Contig_Gammarus_90_13825_fr3	10.8281	57954.9	7	41	521	0.707446	0.000857199	0.692123	4	3	0	6	4	0	2	0	2	0	0	0	0	0	0	6	2	4	2	6	0	0	0	0	0	Ovo_D1-n4-d20.mgf	F102449.dat	fr3	146.28	14.0115	0	6	111	0.028985	385654052	#REF!	AFI61881	serine proteinase-like protein	Macrobrachium nipponense	2.31907	170048521
gi|321476144|gb|EFX87105.1|	5.91006	223210	7	27	1946	0.120962	0.000146568	0.757895	0	0	0	0	0	0	0	0	0	0	0	0	0	0	14	0	13	0	0	0	0	0	0	0	0	Parh-2.mgf	F102466.dat		539.38	7.34841	0	13	10361	0	321476144	#REF!	EFX87105	myosin heavy chain isoform 2	Daphnia pulex	0	321476143
Contig_Gammarus_90_197810_fr6	9.24125	50522.5	7	46	461	0.910486	0.00110322	0.673793	0	0	0	2	1	2	4	1	6	0	0	1	6	7	2	2	0	2	0	0	5	1	2	0	2	Ro-D1_d15-4.mgf	F102458.dat	fr6	137.21	6.29067	2	5	381	1.2161e-36	164685128	#REF!	ABY66597	pyruvate kinase 2	Litopenaeus vannamei	2.1002e-36	164685130
Contig_Gammarus_90_45655_fr3	9.4381	63470.2	7	39	563	0.614462	0.000744531	0.700301	6	10	0	6	4	0	0	0	0	0	0	8	0	0	5	0	0	0	0	0	0	0	0	0	0	Ovo_D1-n4-d20.mgf	F102449.dat	fr3	304.13	17.762	0	6	134	4.3304e-05	195998916	#REF!	XP_002109326	hypothetical protein TRIADDRAFT_53235	Trichoplax adhaerens	0.00320655	688542220
Contig_Gammarus_90_3913_fr3	10.7978	82089.4	7	43	740	0.523819	0.000634701	0.68735	0	0	0	0	2	0	13	0	2	0	7	8	8	3	0	0	0	0	0	0	0	0	0	0	0	Pu-D1_d15-2.mgf	F102456.dat	fr3	305.657	11.0811	0	13	95	4.23119	506422603	#REF!	WP_015942322	ATP-dependent DNA helicase RecG	Chloroflexus aggregans	4.98217	672385337
Contig_Gammarus_90_9612_fr5	8.77716	69318.2	7	27	621	0.389508	0.00047196	0.758367	3	2	4	3	11	0	4	0	0	0	0	0	0	0	0	0	0	0	0	0	0	0	0	0	0	Ovo_D1-n5-d20.mgf	F102450.dat	fr5	172.25	11.2721	0	11	100	0.472543	505378748	#REF!	WP_015565850	hypothetical protein	Faecalibacterium prausnitzii	0.893273	564235675
Contig_Gammarus_90_5407_fr1	9.5661	32824.9	6	29	298	0.883475	0.00107049	0.742329	0	0	0	0	0	0	4	1	0	0	7	2	7	5	3	0	0	0	0	0	0	0	0	0	0	Ro-D1_d15-3.mgf	F102457.dat	fr1	179.98	21.1409	1	7	759	8.78378e-98	470363282	#REF!	XP_004365566	peptidylprolyl isomerase	Capsaspora owczarzaki ATCC 30864	3.90315e-93	289064183
gi|58414949|gb|AAW73077.1|	6.5799	10794.8	6	13	97	1.20428	0.0014592	0.811405	0	0	0	0	0	0	0	0	0	0	0	8	5	0	0	0	0	0	0	0	0	0	0	0	0	Ro-D1_d15-2.mgf	F102461.dat		174.22	47.4227	0	8	493	9.75883e-62	58414949	#REF!	AAW73077	polyubiquitin	Stauracon pallidus	1.97464e-60	313237647
Contig_Gammarus_90_188305_fr3	6.06254	35810.2	6	48	317	1.3404	0.00162414	0.668639	0	0	0	0	0	0	0	0	0	0	6	5	11	6	8	0	0	0	0	0	3	2	2	2	3	Ro-D1_d15-5.mgf	F102459.dat	fr3	267.88	23.0284	1	8	1126	1.0815e-151	378747923	#REF!	AFC36877	14-3-3 epsilon-like transcript variant 1	Litopenaeus vannamei	6.69516e-151	212283378
GIB53OK01E0DY3_Frame_1	4.43467	16781	6	46	143	2.74119	0.00332145	0.677114	0	0	0	0	0	0	0	0	0	0	0	0	0	0	0	6	13	10	6	9	2	0	0	0	0	Parh-2.mgf	F102466.dat		308.43	64.3357	1	13	348	1.10897e-35	676439402	#REF!	XP_009048841	hypothetical protein LOTGIDRAFT_158016	Lottia gigantea	1.74567e-33	675388886
Contig_Gammarus_90_1134_fr1	9.52873	125447	6	42	1145	0.334804	0.000405675	0.689399	1	2	0	1	1	2	4	0	0	0	6	4	12	8	1	0	0	0	0	0	0	0	0	0	0	Ro-D1_d15-4.mgf	F102458.dat	fr1	229.3	6.63755	0	8	1447	1.0926e-180	391325494	#REF!	XP_003737268	PREDICTED: transitional endoplasmic reticulum ATPase TER94-like isoform 1	Metaseiulus occidentalis	1.31087e-180	391325496
gi|148646395|gb|ABR01223.1|	6.16978	94055.7	6	29	846	0.308328	0.000373595	0.741258	0	0	0	0	0	0	0	2	2	0	5	4	11	1	0	0	0	1	0	0	0	0	0	1	2	Ro-D1_d15-3.mgf	F102457.dat		186.8	7.91962	1	7	4566	0	148646395	#REF!	ABR01223	elongation factor 2	Penaeus monodon	0	573864613
gi|27260894|gb|AAN86047.1|	5.19841	73063.7	6	41	659	0.561154	0.00067994	0.692803	0	0	0	0	0	0	3	2	2	2	3	4	11	4	2	1	2	2	2	1	0	0	0	0	0	Ro-D1_d15-3.mgf	F102457.dat		321.46	11.6844	0	11	3475	0	27260894	#REF!	AAN86047	heat shock cognate 70 protein	Spodoptera frugiperda	0	111380719
GIB53OK01DF81U_Frame_1	4.85332	15712.9	6	29	140	1.84562	0.0022363	0.744565	0	0	0	0	0	0	0	0	0	0	0	0	0	0	0	0	18	10	0	0	0	1	0	0	0	Parh-2.mgf	F102466.dat		437.39	42.1429	1	18	329	5.63449e-32	746842493	#REF!	XP_011051461	PREDICTED: LOW QUALITY PROTEIN: myosin heavy chain, muscle	Acromyrmex echinatior	7.15302e-32	749735417
Contig_Gammarus_90_208036_fr5	10.468	27841.3	6	24	254	0.86203	0.00104451	0.768491	0	0	0	0	0	0	0	0	0	0	4	4	7	9	0	0	0	0	0	0	0	0	0	0	0	Ro-D1_d15-3.mgf	F102457.dat	fr5	283.71	32.2835	2	7	686	2.7468e-82	218683627	#REF!	ACL00842	heat shock protein 60	Biomphalaria glabrata	5.32889e-82	443908095
gi|83025060|ref|NP_001032649.1|	5.00953	49906.5	6	18	450	0.360675	0.000437022	0.792398	0	0	0	0	0	0	0	0	0	0	0	0	0	0	0	0	0	0	9	6	0	0	3	0	0	Hyal-3.mgf	F102471.dat		292.13	21.3333	1	3	2437	0	83025060	#REF!	NP_001032649	uncharacterized protein LOC641561	Danio rerio	0	158534559
gi|116222125|gb|ABJ80933.1|	5.33586	41490.8	6	11	373	0.265119	0.000321239	0.82073	0	0	0	0	0	11	0	0	0	0	0	0	0	0	0	0	0	0	0	0	0	0	0	0	0	Pu-D1_d15-1.mgf	F102455.dat		303.41	35.6568	4	11	2002	0	116222125	#REF!	ABJ80933	actin, partial	Leucocryptos marina	0	116222123
Contig_Gammarus_90_6538_fr6	10.4863	14619.9	6	98	131	6.70318	0.00812211	0.580916	7	5	8	8	7	6	6	5	2	0	7	7	12	7	7	0	4	0	0	0	0	0	0	0	0	Ro-D1_d15-3.mgf	F102457.dat	fr6	251	35.8779	1	12	464	2.22173e-55	706002600	#REF!	AIW62463	ATP/ADP translocase	Scytodes thoracica	1.50503e-54	318087108
GIB53OK01EEOAT_Frame_4	5.16181	15860.6	6	23	145	1.45014	0.0017571	0.774059	0	0	0	0	0	0	0	0	0	0	0	0	0	0	0	1	13	6	0	3	0	0	0	0	0	Parh-2.mgf	F102466.dat		218.02	48.2759	1	7	328	4.76593e-33	695189911	#REF!	AIT11911	endo-beta-1,4-glucanase	Parasesarma erythrodactyla	4.44866e-27	3800444
gi|28317|emb|CAA32649.1|	5.17249	59491.9	6	16	593	0.268944	0.000325875	0.799879	1	0	14	0	0	0	0	0	0	0	0	0	0	0	0	0	0	1	0	0	0	0	0	0	0	Ovo_D1-n3-d20.mgf	F102448.dat		305.23	16.3575	0	14	2868	0	28317	#REF!	CAA32649	unnamed protein product	Homo sapiens	0	114667511
Contig_Gammarus_90_207425_fr2	8.6304	25333.9	6	96	239	3.78939	0.00459153	0.585507	4	1	0	0	0	4	15	2	13	1	13	13	15	11	2	0	2	0	0	0	0	0	0	0	0	Pu-D1_d15-2.mgf	F102456.dat	fr2	410.66	40.1674	0	15	95	0.755374	494637283	#REF!	WP_007395227	hypothetical protein	Psychrobacter sp. 1501(2011)	4.33729	751003247
Contig_Gammarus_90_186237_fr1	9.68249	71534.3	6	32	624	0.447338	0.00054203	0.729381	2	0	0	0	1	0	1	2	0	0	0	2	2	9	11	0	2	0	0	0	0	0	0	0	0	Ro-D1_d15-4.mgf	F102458.dat	fr1	251.77	8.8141	2	9	506	4.16855e-51	478346466	#REF!	AGI96992	paramyosin, partial	Nilaparvata lugens	2.31465e-49	194748901
Contig_Gammarus_90_40028_fr4	9.20552	123293	6	21	1078	0.170326	0.000206381	0.781748	0	0	0	0	0	0	2	0	3	0	2	0	8	5	1	0	0	0	0	0	0	0	0	0	0	Ro-D1_d15-3.mgf	F102457.dat	fr4	170.83	7.32839	2	8	1050	8.97944e-123	607354331	#REF!	EZA48982	Glycogen phosphorylase	Cerapachys biroi	7.53279e-111	310743896
gi|209151440|gb|ACI33076.1|	9.12736	59766.6	6	15	552	0.250976	0.000304103	0.803111	0	0	0	0	0	0	0	0	0	0	1	0	2	2	6	0	0	4	0	0	0	0	0	0	0	Ro-D1_d15-3.mgf	F102457.dat		480.48	20.2899	1	2	2907	0	209151440	#REF!	ACI33076	ATP synthase subunit alpha, mitochondrial precursor	Salmo salar	0	642094264
Contig_Gammarus_90_12654_fr6	10.6278	54716.5	6	36	481	0.657937	0.000797209	0.7162	4	4	5	9	11	2	0	0	0	0	0	0	0	0	0	0	1	0	0	0	0	0	0	0	0	Ovo_D1-n4-d20.mgf	F102449.dat	fr6	338.08	13.9293	1	2	95	1.69828	448534803	#REF!	XP_003870847	Rpn11 protein	Candida orthopsilosis Co 90-125	0	0
Contig_Gammarus_90_42505_fr2	8.85859	54796.9	6	18	493	0.328486	0.00039802	0.791961	1	0	0	2	2	0	1	1	2	0	2	4	3	0	0	0	0	0	0	0	0	0	0	0	0	Ro-D1_d15-3.mgf	F102457.dat	fr2	337.5	17.8499	2	1	1426	0	587006956	#REF!	XP_006938783	PREDICTED: LOW QUALITY PROTEIN: tubulin alpha-3 chain-like	Felis catus	0	418207526
contig35840_Frame_2	9.53185	39860.1	6	16	350	0.401404	0.000486373	0.800365	0	0	0	0	1	0	1	0	0	0	0	0	5	1	0	1	4	1	2	0	0	0	0	0	0	Parh-2.mgf	F102466.dat		91.89	7.42857	2	4	300	6.23654e-26	52788273	#REF!	P81182	BGBP_LITVA RecName: Full=Beta-1,3-glucan-binding protein; Short=BGBP; AltName: Full=Beta-1,3-glucan recognition protein; Short=BetaGRP; AltName: Full=BetaGBP-HDL; AltName: Full=High density lipoprotein; Flags: Precursor	Litopenaeus vannamei	1.73813e-25	320100075
isotig06611_Frame_2	4.34915	79218.5	6	23	705	0.290336	0.000351795	0.772302	0	0	0	0	0	0	0	0	0	0	0	0	0	0	0	0	13	3	0	0	4	3	0	0	0	Parh-2.mgf	F102466.dat		280.57	10.4965	4	11	1231	1.50985e-155	321461668	#REF!	EFX72698	hypothetical protein DAPPUDRAFT_200882	Daphnia pulex	1.9485e-138	321463760
Contig_Gammarus_90_203833_fr2	6.83543	41533.8	5	44	377	1.05938	0.00128363	0.686067	0	0	0	2	1	0	3	2	2	0	7	9	9	6	1	0	1	0	0	0	1	0	0	0	0	Ro-D1_d15-3.mgf	F102457.dat	fr2	254.07	21.2202	2	9	521	6.69792e-59	153792009	#REF!	NP_001093319	heterogeneous nuclear ribonucleoprotein A1	Bombyx mori	1.04543e-57	646717218
Contig_Gammarus_90_169584_fr4	10.3967	15624.9	5	46	147	2.94402	0.00356721	0.682366	0	0	3	2	2	0	2	8	2	6	2	2	2	2	5	0	8	0	0	0	0	0	0	0	0	Pu-D1_d15-2.mgf	F102456.dat	fr4	338.51	42.8571	1	2	87	1.62743	497454214	#REF!	WP_009768412	hypothetical protein	Oscillatoriales cyanobacterium JSC-12	3.66416	659000384
Contig_Gammarus_90_2745_fr2	7.29456	35692	5	33	325	0.924577	0.00112029	0.728179	12	10	9	0	2	0	0	0	0	0	0	0	0	0	0	0	0	0	0	0	0	0	0	0	0	Ovo_D1-n1-d20.mgf	F102451.dat	fr2	269.32	28	1	12	95	0.90689	642131879	#REF!	CDQ56875	unnamed protein product	Oncorhynchus mykiss	4.61366	390356145
GIB53OK02HRXY1_Frame_1	10.2746	12407	5	32	113	2.5792	0.00312516	0.734457	0	0	0	0	0	0	0	0	0	0	0	0	0	0	0	0	0	0	0	0	12	0	0	8	12	Hyal-5.mgf	F102468.dat		265.79	66.3717	6	12	524	7.6268e-66	607361202	#REF!	EZA55495	Histone H2A	Cerapachys biroi	8.05391e-66	662208256
contig21387_Frame_2	8.78794	85452.4	5	10	735	0.117024	0.000141796	0.825499	0	0	0	0	0	0	0	0	0	0	0	0	0	0	0	3	0	0	2	5	0	0	0	0	0	Parh-5.mgf	F102464.dat		104.39	7.21088	1	5	456	2.99835e-45	321468033	#REF!	EFX79020	hypothetical protein DAPPUDRAFT_305015	Daphnia pulex	1.08038e-44	321468032
Contig_Gammarus_90_189460_fr4	9.69404	36771.7	5	14	325	0.380728	0.00046132	0.80616	0	0	0	0	0	0	0	0	3	0	0	0	4	6	0	0	0	0	0	0	0	0	0	1	0	Ro-D1_d15-4.mgf	F102458.dat	fr4	183.22	17.2308	1	6	1100	6.50192e-145	151301209	#REF!	NP_001093090	NADPH-specific isocitrate dehydrogenase	Bombyx mori	1.70743e-144	238580155
Contig_Gammarus_90_208021_fr3	10.0267	55762.5	5	28	509	0.502129	0.00060842	0.750212	4	0	2	4	0	5	4	0	0	0	0	4	2	1	2	0	0	0	0	0	0	0	0	0	0	Ro-D1_d15-3.mgf	F102457.dat	fr3	252.21	15.7171	2	2	1219	5.38603e-158	443908095	#REF!	AGD79959	heat shock protein 60	Marsupenaeus japonicus	2.64998e-156	223954136
Contig_Gammarus_90_134128_fr2	9.65361	58758.2	5	49	550	0.833927	0.00101045	0.667015	0	0	0	0	0	4	2	0	3	0	2	9	10	2	6	4	0	3	0	4	0	0	0	0	0	Ro-D1_d15-3.mgf	F102457.dat	fr2	286.87	12	1	10	921	5.1784e-113	746848191	#REF!	XP_011054494	PREDICTED: insulin-like growth factor 2 mRNA-binding protein 1 isoform X3	Acromyrmex echinatior	6.71644e-113	332025247
isotig19960_Frame_3	8.12025	38252.6	5	9	356	0.235278	0.000285082	0.829388	0	0	0	0	0	0	0	0	0	0	0	0	0	0	0	0	0	0	0	9	0	0	0	0	0	Parh-5.mgf	F102464.dat		190.33	19.382	0	9	1288	1.40557e-171	602655832	#REF!	XP_007433657	PREDICTED: aldehyde dehydrogenase, mitochondrial	Python bivittatus	1.73868e-171	348517381
Contig_Gammarus_90_199575_fr4	10.1474	104911	5	10	919	0.0953189	0.000115496	0.825357	0	0	0	0	0	9	0	0	0	0	0	0	0	0	0	0	0	0	0	0	0	1	0	0	0	Pu-D1_d15-1.mgf	F102455.dat	fr4	196.697	6.31121	1	9	93	5.7538	750152034	#REF!	WP_040456109	ABC transporter ATP-binding protein	Hoeflea sp. 108	0	0
Contig_Gammarus_90_193539_fr2	7.79949	29069.4	5	55	268	1.89203	0.00229253	0.650556	5	5	1	6	5	6	7	6	7	3	2	1	0	0	1	0	0	0	0	0	0	0	0	0	0	Pu-D1_d15-1.mgf	F102455.dat	fr2	181.42	23.1343	1	6	459	7.0435e-49	646713973	#REF!	KDR18110	Transketolase	Zootermopsis nevadensis	3.41253e-47	157106042
Contig_Gammarus_90_36277_fr4	8.79955	27780.6	5	32	242	1.15188	0.00139571	0.731332	0	0	0	0	0	3	8	0	1	8	4	3	2	1	2	0	0	0	0	0	0	0	0	0	0	Ro-D1_d15-3.mgf	F102457.dat	fr4	269.9	28.9256	1	2	530	4.35804e-62	524902759	#REF!	XP_005107606	PREDICTED: spliceosome RNA helicase Ddx39b-like	Aplysia californica	1.37286e-61	283854611
contig35840_Frame_1	10.5651	40667.1	5	19	351	0.467208	0.000566107	0.790449	0	1	0	0	1	0	3	1	0	0	2	0	0	2	2	0	2	0	0	0	4	1	0	0	0	Hyal-1.mgf	F102469.dat		72.7	6.26781	1	4	189	4.16378e-12	619507	#REF!	CAA56703	beta-1,3-D-glucan binding protein	Pacifastacus leniusculus	1.99664e-11	588294489
gi|238683673|gb|ACR54115.1|	5.05533	25272.8	5	10	218	0.395683	0.000479441	0.825978	0	0	0	0	0	0	0	0	0	0	0	0	0	0	0	0	0	0	1	0	0	9	0	0	0	Hyal-2.mgf	F102470.dat		402.01	35.3211	1	4	1101	3.74564e-150	238683673	#REF!	ACR54115	slow muscle myosin S1 heavy chain	Palaemon varians	5.3749e-127	239505083
Contig_Gammarus_90_12402_fr1	7.66858	47401.6	5	77	414	1.62442	0.00196828	0.60845	6	0	0	7	9	6	9	5	4	0	6	7	9	5	4	0	0	0	0	0	0	0	0	0	0	Ovo_D1-n5-d20.mgf	F102450.dat	fr1	205.5	10.8696	1	9	984	8.86241e-126	262400947	#REF!	ACY66376	HSP90	Scylla paramamosain	1.52254e-125	293652144
GAP9EXG06HI20J_Frame_3	4.7817	17514.9	5	39	152	2.22668	0.00269802	0.702999	0	0	0	0	0	0	0	0	0	0	0	0	0	0	0	7	6	8	9	9	0	0	0	0	0	Parh-3.mgf	F102462.dat		219.77	42.7632	1	8	137	8.94059e-07	321454784	#REF!	EFX65940	hypothetical protein DAPPUDRAFT_332702	Daphnia pulex	1.13969e-05	591299892
Contig_Gammarus_90_136881_fr5	9.34905	25518.1	5	35	224	1.37158	0.00166191	0.720247	3	1	0	0	2	6	0	11	4	4	1	0	0	0	3	0	0	0	0	0	0	0	0	0	0	Pu-D1_d15-3.mgf	F102452.dat	fr5	194.04	33.0357	1	11	98	0.175305	193617665	#REF!	XP_001943087	PREDICTED: uncharacterized protein LOC100166240	Acyrthosiphon pisum	0.463616	646702417
Contig_Gammarus_90_175658_fr6	9.68274	69765.9	5	32	621	0.458677	0.00055577	0.729937	2	1	2	1	0	1	6	2	4	0	2	2	4	4	1	0	0	0	0	0	0	0	0	0	0	Pu-D1_d15-2.mgf	F102456.dat	fr6	102.54	4.34783	1	6	101	0.271713	391333450	#REF!	XP_003741126	PREDICTED: serine proteinase stubble-like	Metaseiulus occidentalis	0.7942	156551354
Contig_Gammarus_90_207130_fr1	10.1607	75928.1	5	20	689	0.263407	0.000319165	0.787548	0	0	0	6	0	0	0	0	2	0	2	4	4	2	0	0	0	0	0	0	0	0	0	0	0	Ro-D1_d15-2.mgf	F102461.dat	fr1	199.79	6.5312	1	4	93	3.76057	584416798	#REF!	CDM28505	unnamed protein product	Penicillium roqueforti FM164	0	0
Contig_Gammarus_90_1216_fr3	6.95571	33082.5	5	46	324	1.39046	0.0016848	0.678799	1	1	3	4	2	1	4	2	3	0	6	6	5	6	0	0	2	0	0	0	0	0	0	0	0	Ro-D1_d15-4.mgf	F102458.dat	fr3	172.59	13.8889	2	6	374	1.65865e-36	357620810	#REF!	EHJ72859	putative rap55	Danaus plexippus	1.30798e-33	645039412
Contig_Gammarus_90_18500_fr3	9.63577	37037.9	5	34	330	0.917978	0.0011123	0.72338	0	0	0	0	0	0	8	8	0	0	0	0	0	0	0	0	6	1	0	0	0	0	11	0	0	Pu-D1_d15-2.mgf	F102456.dat	fr3	352.85	23.0303	2	8	204	3.67979e-14	46396031	#REF!	Q9U572	CLOT_PENMO RecName: Full=Hemolymph clottable protein; Flags: Precursor	Penaeus monodon	4.20775e-14	115345804
gi|71370818|gb|AAZ30638.1|	5.21988	46045.2	5	14	427	0.304049	0.000368411	0.805698	0	0	0	6	0	0	0	2	0	6	0	0	0	0	0	0	0	0	0	0	0	0	0	0	0	Pu-D1_d15-3.mgf	F102452.dat		286.44	22.0141	1	2	2219	0	71370818	#REF!	AAZ30638	ATP synthase beta subunit, partial	Amphiporus angulatus	0	71370846
Contig_Gammarus_90_206723_fr1	9.77133	39677.2	5	329	351	8.29192	0.0100472	0.393227	35	45	33	99	53	22	5	6	9	9	0	0	0	0	0	0	4	1	0	0	0	8	0	0	0	Ovo_D1-n4-d20.mgf	F102449.dat	fr1	799.36	24.5014	1	99	92	2.62643	499474477	#REF!	WP_011161117	hypothetical protein	Gordonia westfalica	7.08828	493196094
Contig_Gammarus_90_14580_fr6	8.61655	39478.9	5	93	362	2.35569	0.00285434	0.59349	4	5	6	8	5	7	13	9	9	7	4	1	3	4	2	0	2	2	0	0	0	2	0	0	0	Pu-D1_d15-3.mgf	F102452.dat	fr6	176.23	18.5083	1	9	808	4.86337e-98	340710249	#REF!	XP_003393706	PREDICTED: transketolase-like protein 2-like isoform 2	Bombus terrestris	1.0815e-97	383852218
GIAFTRM01E2RJW_Frame_3	9.30085	13496.3	5	66	125	4.89021	0.00592538	0.632888	0	0	0	0	0	0	0	0	0	0	0	0	0	0	0	16	8	11	16	13	0	0	0	2	0	Parh-1.mgf	F102465.dat		259.89	15.2	0	16	86	0.75393	751638358	#REF!	WP_041106022	universal stress protein UspA	Pseudomonas stutzeri	2.6785	516147877
gi|195979061|gb|ACG63696.1|	5.86022	53294.8	5	31	475	0.58167	0.000704799	0.735705	0	0	0	0	0	9	8	7	0	0	0	7	0	0	0	0	0	0	0	0	0	0	0	0	0	Pu-D1_d15-2.mgf	F102456.dat		235.81	9.05263	2	6	2545	0	195979061	#REF!	ACG63696	myosin heavy chain	Gammarus duebeni	0	195979063
Contig_Gammarus_90_105194_fr6	9.36817	36342.5	5	31	323	0.852995	0.00103356	0.736738	0	2	0	0	0	0	0	0	1	0	5	2	10	7	4	0	0	0	0	0	0	0	0	0	0	Ro-D1_d15-3.mgf	F102457.dat	fr6	196.52	15.7895	1	10	558	4.71851e-64	239735560	#REF!	NP_001155151	calreticulin precursor	Nasonia vitripennis	8.10898e-64	340729835
Contig_Gammarus_90_24823_fr3	9.71832	45571.7	5	28	395	0.614416	0.000744476	0.750957	0	0	0	0	0	3	3	2	6	0	2	2	4	2	2	0	0	0	0	0	0	0	0	2	0	Ro-D1_d15-3.mgf	F102457.dat	fr3	313.75	21.2658	1	4	1144	1.96831e-147	156545557	#REF!	XP_001606463	PREDICTED: heat shock 70 kDa protein cognate 3 isoform X1	Nasonia vitripennis	2.11897e-147	675383096
Contig_Gammarus_90_32837_fr1	9.76494	53324.6	5	21	480	0.393814	0.000477177	0.782225	4	5	2	3	6	0	0	0	0	0	0	0	0	0	0	0	0	0	0	0	0	1	0	0	0	Ovo_D1-n5-d20.mgf	F102450.dat	fr1	187.91	17.5	0	6	413	4.09344e-40	748396925	#REF!	KIH65900	animal hem peroxidase	Ancylostoma duodenale	7.32648e-40	597882031
isotig05295_Frame_4	8.1614	66198.3	5	20	599	0.302123	0.000366076	0.787914	0	0	0	0	0	0	0	0	0	0	0	0	0	0	0	7	0	2	6	5	0	0	0	0	0	Parh-4.mgf	F102463.dat		197.39	6.6778	1	6	432	7.77521e-44	391327632	#REF!	XP_003738301	PREDICTED: serine proteinase stubble-like	Metaseiulus occidentalis	2.61148e-42	391333223
gi|375314779|gb|AFA52006.1|	8.15062	66026	5	13	644	0.196892	0.00023857	0.811644	0	0	2	0	0	0	8	1	0	0	0	0	0	0	0	0	0	0	0	0	0	2	0	0	0	Hyal-2.mgf	F102470.dat		539.157	18.7888	1	2	3195	0	375314779	#REF!	AFA52006	keratin 1	Homo sapiens	0	119395750
gi|665815300|ref|XP_008556300.1|	6.26548	131639	5	7	1193	0.0531758	6.44321e-05	0.837837	0	0	0	0	0	0	0	0	0	0	0	3	4	0	0	0	0	0	0	0	0	0	0	0	0	Ro-D1_d15-3.mgf	F102457.dat		154.79	4.77787	1	4	6393	0	665815300	#REF!	XP_008556300	PREDICTED: pyruvate carboxylase, mitochondrial isoform X1	Microplitis demolitor	0	665815306
gi|170051675|ref|XP_001861873.1|	4.99869	49821.4	5	7	449	0.140502	0.000170243	0.838008	0	0	0	0	0	0	0	0	0	0	0	0	0	0	0	0	0	0	0	0	0	0	0	7	0	Hyal-4.mgf	F102467.dat		263.22	18.7082	0	7	2431	0	170051675	#REF!	XP_001861873	tubulin alpha-2 chain	Culex quinquefasciatus	0	157131457
Contig_Gammarus_90_191946_fr3	8.88675	33441.8	5	25	287	0.747567	0.000905812	0.764026	3	0	0	3	0	1	0	0	1	0	2	3	6	4	2	0	0	0	0	0	0	0	0	0	0	Ro-D1_d15-3.mgf	F102457.dat	fr3	121.657	17.4216	1	5	478	5.77699e-55	260796361	#REF!	XP_002593173	hypothetical protein BRAFLDRAFT_72748	Branchiostoma floridae	2.31825e-53	34539115
gi|675383848|gb|KFM76745.1|	5.89058	209449	4	67	1817	0.319887	0.0003876	0.624061	0	0	0	0	0	8	1	3	5	0	0	3	5	6	8	1	8	5	0	0	0	10	4	0	0	Pu-D1_d15-1.mgf	F102455.dat		273.19	2.42157	1	8	9537	0	675383848	#REF!	KFM76745	Myosin heavy chain, muscle, partial	Stegodyphus mimosarum	0	391347036
isotig18756_Frame_3	9.53333	49724.8	4	60	440	1.20664	0.00146206	0.640208	0	0	0	0	0	6	2	3	4	0	0	3	3	4	6	2	6	6	3	3	0	4	3	2	0	Parh-3.mgf	F102462.dat		326.78	23.4091	0	6	1057	3.3055e-137	47229974	#REF!	CAG10388	unnamed protein product, partial	Tetraodon nigroviridis	6.25299e-137	3907620
Contig_Gammarus_90_111129_fr1	6.65831	23576.7	4	23	214	0.975541	0.00118204	0.776006	2	2	1	2	2	0	0	0	0	0	0	0	0	0	0	4	1	2	3	4	0	0	0	0	0	Ovo_D1-n1-d20.mgf	F102451.dat	fr1	53.75	5.14019	1	2	448	1.09693e-48	332271601	#REF!	AEE36486	protein disulfide isomerase 2	Fenneropenaeus chinensis	2.30945e-48	321477893
Contig_Gammarus_90_31859_fr5	10.5497	45494.1	4	19	416	0.417636	0.000506042	0.790955	0	0	0	0	0	0	1	0	1	1	4	3	4	3	0	0	1	1	0	0	0	0	0	0	0	Ro-D1_d15-1.mgf	F102460.dat	fr5	109.42	3.84615	1	4	363	1.45142e-34	319738713	#REF!	ADV59547	catalase	Paracyclopina nana	2.71088e-34	689436572
Contig_Gammarus_90_39721_fr5	4.83379	41409.3	4	11	371	0.265641	0.000321872	0.821514	0	0	0	1	1	0	0	1	0	1	2	3	1	0	0	0	0	1	0	0	0	0	0	0	0	Ro-D1_d15-3.mgf	F102457.dat	fr5	289.074	20.7547	2	1	985	1.68477e-122	91089871	#REF!	XP_971540	PREDICTED: endoplasmin	Tribolium castaneum	4.45826e-119	332376398
isotig04621_Frame_6	8.75375	108774	4	14	968	0.128708	0.000155953	0.806316	0	0	0	0	0	0	0	0	0	0	0	0	6	8	0	0	0	0	0	0	0	0	0	0	0	Ro-D1_d15-4.mgf	F102458.dat		135.637	5.2686	2	8	2561	0	748203608	#REF!	AJE31860	glutamate dehydrogenase	Scylla paramamosain	0	645163196
isotig03679_Frame_1	9.70432	25228	4	10	220	0.396385	0.000480292	0.826458	0	0	0	0	0	0	0	0	1	0	4	0	0	3	1	0	0	0	0	0	0	0	0	0	1	Ro-D1_d15-4.mgf	F102458.dat		62.04	6.81818	1	3	645	3.00377e-82	308512650	#REF!	ADO32980	ubiquitin b	Eriocheir sinensis	5.58749e-82	294860854
Contig_Gammarus_90_6249_fr2	9.06857	114805	4	9	1040	0.0783936	9.49879e-05	0.829483	0	0	0	0	0	0	5	0	4	0	0	0	0	0	0	0	0	0	0	0	0	0	0	0	0	Pu-D1_d15-2.mgf	F102456.dat	fr2	161.41	6.73077	1	5	1337	1.8391e-170	189526312	#REF!	XP_701334	PREDICTED: ornithine aminotransferase, mitochondrial	Danio rerio	3.14235e-170	317419517
Contig_Gammarus_90_12657_fr6	9.34921	31226.7	4	34	283	1.08881	0.00131929	0.725257	2	0	0	1	1	2	6	6	6	3	0	0	0	0	0	2	0	2	3	0	0	0	0	0	0	Pu-D1_d15-3.mgf	F102452.dat	fr6	86.4	14.1343	2	6	526	4.07627e-60	641654373	#REF!	XP_008179181	PREDICTED: failed axon connections	Acyrthosiphon pisum	5.45444e-60	646714568
Contig_Gammarus_90_98152_fr5	8.79019	22278.1	4	25	202	1.12218	0.00135972	0.766485	0	0	0	0	0	0	0	0	0	0	3	4	8	6	4	0	0	0	0	0	0	0	0	0	0	Ro-D1_d15-4.mgf	F102458.dat	fr5	200.4	28.2178	0	6	652	5.57135e-76	239949527	#REF!	ACS36538	elongation factor 2	Homarus americanus	4.02029e-74	148646395
Contig_Gammarus_90_36278_fr6	9.17561	39333.4	4	25	352	0.635592	0.000770134	0.765125	0	0	0	0	0	0	0	1	8	0	6	10	0	0	0	0	0	0	0	0	0	0	0	0	0	Ro-D1_d15-1.mgf	F102460.dat	fr6	208.76	16.1932	1	6	941	1.21969e-120	471416598	#REF!	XP_004389822	PREDICTED: ATP-dependent RNA helicase DDX39A	Trichechus manatus latirostris	1.56728e-120	321453633
Contig_Gammarus_90_47965_fr6	9.66194	31905.9	4	20	273	0.626843	0.000759534	0.788674	2	1	0	2	3	0	0	0	0	0	0	2	0	0	0	0	0	0	0	1	4	2	0	2	1	Ovo_D1-n5-d20.mgf	F102450.dat	fr6	230.44	15.3846	1	3	442	1.6216e-46	289169085	#REF!	CAX46429	hemocyanin subunit 2 precursor	Odontodactylus scyllarus	8.36287e-45	289169089
Contig_Gammarus_90_1580_fr3	9.33581	45374.4	4	31	403	0.683204	0.000827825	0.737566	0	0	0	0	1	0	2	2	6	0	8	2	2	5	0	0	3	0	0	0	0	0	0	0	0	Pu-D1_d15-2.mgf	F102456.dat	fr3	206.82	13.3995	1	2	94	2.25397	654491043	#REF!	WP_027960946	ribonuclease E	Halomonas halodenitrificans	3.37849	457868887
Contig_Gammarus_90_8190_fr1	9.66179	57596.4	4	30	517	0.520866	0.000631123	0.739359	0	0	0	0	0	12	0	0	10	0	0	0	0	0	0	0	0	8	0	0	0	0	0	0	0	Pu-D1_d15-1.mgf	F102455.dat	fr1	260.83	11.412	3	12	1015	2.12219e-124	651207824	#REF!	4QBD	A Chain A, The First X-ray Crystal Structure Of An Insect Muscle Myosin. Drosophila Melanogaster, Skeletal Muscle Myosin Ii, An Embryonic Isoform, Subfragment-1 >gi	0	4.45515e-124	197322814
Contig_Gammarus_90_11310_fr4	9.24299	113337	4	15	1007	0.132349	0.000160365	0.803271	0	0	0	0	0	0	1	0	1	0	3	0	4	4	2	0	0	0	0	0	0	0	0	0	0	Ro-D1_d15-3.mgf	F102457.dat	fr4	88.51	4.76663	0	4	1024	7.46696e-125	110339425	#REF!	ABG67961	eukaryotic initiation factor 4A	Callinectes sapidus	6.07311e-123	557136716
Contig_Gammarus_90_30941_fr4	5.89539	36112.1	4	17	327	0.470756	0.000570406	0.796362	0	0	0	0	0	0	0	0	0	0	0	0	6	6	4	0	1	0	0	0	0	0	0	0	0	Ro-D1_d15-3.mgf	F102457.dat	fr4	143.96	15.9021	2	5	507	2.08588e-55	356651200	#REF!	AET34917	apoptosis inhibitor	Macrobrachium rosenbergii	4.44934e-40	512914056
Contig_Gammarus_90_200269_fr2	9.95269	29290.7	4	6	263	0.204843	0.000248204	0.842501	0	0	0	0	0	0	0	0	0	5	0	0	0	1	0	0	0	0	0	0	0	0	0	0	0	Ro-D1_d15-4.mgf	F102458.dat	fr2	287.08	27.3764	0	1	680	5.68951e-84	699661299	#REF!	XP_009898603	PREDICTED: tubulin alpha chain-like	Picoides pubescens	9.94439e-84	10242180
Contig_Gammarus_90_202316_fr2	9.62391	21389.6	4	78	193	3.64662	0.00441854	0.606482	0	0	0	0	0	18	11	9	8	10	0	0	0	0	0	0	4	4	0	0	0	8	6	0	0	Pu-D1_d15-1.mgf	F102455.dat	fr2	169.617	8.80829	1	18	0	0	0	#REF!	0	0	0	0	0
isotig10000_Frame_6	4.68182	36220.8	4	41	337	1.13195	0.00137156	0.694175	0	0	0	0	0	0	0	0	0	0	0	0	0	0	0	5	8	9	7	6	2	2	0	2	0	Parh-3.mgf	F102462.dat		103.64	16.0237	1	3	822	3.5123e-105	429535130	#REF!	CCE73651	chymotrypsin-like proteinase	Scylla paramamosain	9.31575e-100	332168659
Contig_Gammarus_90_559_fr2	9.19402	92139	4	25	826	0.271329	0.000328764	0.764355	0	0	0	0	0	0	10	6	7	2	0	0	0	0	0	0	0	0	0	0	0	0	0	0	0	Pu-D1_d15-4.mgf	F102453.dat	fr2	243.86	7.50605	1	7	969	9.87753e-111	339239561	#REF!	XP_003381335	1-pyrroline-5-carboxylate dehydrogenase	Trichinella spiralis	2.21443e-81	737989067
Contig_Gammarus_90_98464_fr4	7.76632	36433.5	4	23	334	0.631287	0.000764918	0.774824	1	3	1	1	0	7	2	0	2	0	0	1	2	2	1	0	0	0	0	0	0	0	0	0	0	Ro-D1_d15-4.mgf	F102458.dat	fr4	338.01	27.2455	0	2	1082	3.46183e-143	675370309	#REF!	KFM63211	ATP synthase subunit beta, mitochondrial, partial	Stegodyphus mimosarum	7.70113e-143	89574011
Contig_Gammarus_90_117114_fr5	8.9622	43771.8	4	14	390	0.319841	0.000387545	0.806703	0	0	0	0	0	0	2	2	4	1	0	0	0	0	0	2	1	1	1	0	0	0	0	0	0	Pu-D1_d15-4.mgf	F102453.dat	fr5	88.99	10.5128	1	4	930	1.37772e-117	308052945	#REF!	ADO00929	endoplasmic reticulum protein 57	Penaeus monodon	1.86397e-117	308052947
gi|685621952|ref|XP_009197943.1|	10.9618	128494	4	12	1185	0.0933893	0.000113158	0.813531	0	0	0	0	0	0	0	0	0	0	12	0	0	0	0	0	0	0	0	0	0	0	0	0	0	Ro-D1_d15-1.mgf	F102460.dat		535.1	10.8861	1	12	6186	0	685621952	#REF!	XP_009197943	PREDICTED: uncharacterized protein LOC101003414	Papio anubis	0	675675707
gi|207298827|gb|ACI23565.1|	5.23005	41813	4	7	376	0.167412	0.00020285	0.838567	0	0	0	0	0	0	0	0	7	0	0	0	0	0	0	0	0	0	0	0	0	0	0	0	0	Pu-D1_d15-4.mgf	F102453.dat		415.34	29.7872	1	7	2023	0	207298827	#REF!	ACI23565	skeletal muscle actin 2	Homarus americanus	0	724908517
Contig_Gammarus_90_130034_fr5	5.92524	34886.9	4	6	328	0.171984	0.00020839	0.842252	4	0	0	0	0	0	0	0	2	0	0	0	0	0	0	0	0	0	0	0	0	0	0	0	0	Pu-D1_d15-4.mgf	F102453.dat	fr5	431.3	40.2439	1	2	1130	3.75115e-148	223585571	#REF!	ACM91675	F1F0-ATP synthase beta subunit	Fenneropenaeus chinensis	1.77357e-139	318136084
Contig_Gammarus_90_169586_fr1	9.96016	73410.9	4	124	648	1.68912	0.00204668	0.550084	2	20	1	16	17	12	10	6	9	8	0	0	0	0	0	0	6	0	0	0	0	9	8	0	0	Ovo_D1-n2-d20.mgf	F102447.dat	fr1	754.03	21.2963	1	20	96	1.75132	742501259	#REF!	WP_038956308	hypothetical protein	Bradyrhizobium japonicum	7.70622	505725002
gi|668454030|gb|KFB42600.1|	5.3582	41620.8	4	45	376	1.08119	0.00131006	0.683676	0	0	0	0	0	0	0	0	3	0	0	2	7	7	9	0	0	0	0	2	6	4	5	0	0	Ro-D1_d15-5.mgf	F102459.dat		665.87	54.2553	1	9	2022	0	668454030	#REF!	KFB42600	AGAP001676-PA-like protein	Anopheles sinensis	0	158301772
Contig_Gammarus_90_138096_fr2	8.85266	29832.9	4	14	269	0.46928	0.000568618	0.807272	0	0	0	0	0	0	0	2	1	0	3	2	6	0	0	0	0	0	0	0	0	0	0	0	0	Ro-D1_d15-3.mgf	F102457.dat	fr2	98.26	17.8439	1	6	530	5.77595e-60	225709760	#REF!	ACO10726	disulfide-isomerase A3 precursor	Caligus rogercresseyi	9.88073e-60	188011193
gi|346654416|gb|AEO44851.1|	8.64752	22341.4	4	14	196	0.626639	0.000759286	0.808031	0	0	0	0	0	0	0	0	0	0	3	1	2	2	2	0	0	0	2	2	0	0	0	0	0	Ro-D1_d15-3.mgf	F102457.dat		138.35	40.3061	1	2	1032	2.08424e-140	346654416	#REF!	AEO44851	elongation factor 1 alpha	Gammarus roeselii	2.50118e-140	346654456
Contig_Gammarus_90_36191_fr3	10.355	34923.6	4	12	314	0.343607	0.000416342	0.814301	0	0	0	0	5	1	1	0	2	0	0	2	1	0	0	0	0	0	0	0	0	0	0	0	0	Ro-D1_d15-3.mgf	F102457.dat	fr3	159.8	17.5159	2	1	585	2.89468e-66	700576327	#REF!	CDL93417	Heat Shock Protein 70 KDa form 1, partial	Gammarus pulex	2.84489e-63	157965670
Contig_Gammarus_90_3913_fr1	10.0135	80215.2	4	12	741	0.149598	0.000181264	0.813885	0	0	0	0	4	0	3	3	2	0	0	0	0	0	0	0	0	0	0	0	0	0	0	0	0	Pu-D1_d15-2.mgf	F102456.dat	fr1	359.75	11.6059	1	3	93	7.51844	621177337	#REF!	KAN79635	PPE family protein PPE6, partial	Mycobacterium tuberculosis Wt 21231	0	0
gi|194580033|gb|ACF75907.1|	4.97825	83395.3	4	6	722	0.0719465	8.71762e-05	0.842044	0	0	0	0	0	0	0	0	0	0	6	0	0	0	0	0	0	0	0	0	0	0	0	0	0	Ro-D1_d15-1.mgf	F102460.dat		317.37	9.8338	4	6	3807	0	194580033	#REF!	ACF75907	heat shock protein 90	Tetranychus cinnabarinus	0	306029958
Contig_Gammarus_90_158419_fr1	9.41873	31176.8	4	47	280	1.50753	0.00182665	0.672008	4	8	4	7	9	1	2	0	2	0	2	2	1	2	2	0	1	0	0	0	0	0	0	0	0	Ovo_D1-n5-d20.mgf	F102450.dat	fr1	167.05	21.0714	1	9	144	6.94225e-07	546676327	#REF!	ERL87354	hypothetical protein D910_04749, partial	Dendroctonus ponderosae	7.01166e-07	478253271
Contig_Gammarus_90_12002_fr2	10.4556	63978.3	4	36	569	0.562691	0.000681801	0.716882	4	2	2	4	4	5	5	4	4	1	1	0	0	0	0	0	0	0	0	0	0	0	0	0	0	Pu-D1_d15-1.mgf	F102455.dat	fr2	148.47	8.26011	1	5	528	5.53092e-57	642938381	#REF!	XP_008191046	PREDICTED: carboxypeptidase Q isoform X2	Tribolium castaneum	2.97907e-56	91093379
isotig19718_Frame_2	5.28613	41675.2	4	18	368	0.431912	0.000523339	0.793375	0	0	0	0	0	0	0	0	0	0	0	0	0	0	0	2	7	4	2	1	2	0	0	0	0	Parh-2.mgf	F102466.dat		122.09	6.79348	0	5	481	5.94672e-50	7414464	#REF!	CAB85963	alpha glucosidase	Litopenaeus vannamei	1.15028e-32	524982529
contig09652_Frame_4	7.66766	27278.5	4	16	241	0.586541	0.000710701	0.801076	0	0	0	0	0	0	0	0	0	0	0	0	0	0	0	4	2	2	5	3	0	0	0	0	0	Parh-4.mgf	F102463.dat		183.58	24.0664	1	5	296	1.03269e-28	321472792	#REF!	EFX83761	hypothetical protein DAPPUDRAFT_301656	Daphnia pulex	4.75512e-28	326493740
gi|71370914|gb|AAZ30686.1|	4.90336	46181	4	15	427	0.324809	0.000393565	0.803665	0	0	0	0	0	0	0	0	0	0	0	0	0	0	0	0	0	0	0	0	4	5	1	4	1	Hyal-3.mgf	F102471.dat		237.307	16.3934	1	1	2227	0	71370914	#REF!	AAZ30686	ATP synthase beta subunit, partial	Haliotis rufescens	0	676449781
Contig_Gammarus_90_13142_fr5	10.1479	81127	4	8	713	0.0986108	0.000119485	0.834853	0	0	0	0	0	0	0	0	0	1	3	4	0	0	0	0	0	0	0	0	0	0	0	0	0	Ro-D1_d15-1.mgf	F102460.dat	fr5	241.744	9.53717	1	3	783	4.3951e-90	321459157	#REF!	EFX70213	hypothetical protein DAPPUDRAFT_112862	Daphnia pulex	4.9012e-72	37696948
Contig_Gammarus_90_130094_fr1	9.22034	37328.7	4	5	344	0.133945	0.000162299	0.847359	0	0	0	1	3	0	0	0	0	0	0	0	1	0	0	0	0	0	0	0	0	0	0	0	0	Ovo_D1-n5-d20.mgf	F102450.dat	fr1	143.81	17.1512	1	3	760	1.10952e-91	512926563	#REF!	XP_004931117	PREDICTED: bifunctional purine biosynthesis protein PURH-like	Bombyx mori	2.68581e-91	478260738
Contig_Gammarus_90_195904_fr2	9.83211	48159.8	4	18	433	0.373755	0.000452872	0.792851	0	1	0	2	1	0	4	4	4	1	0	0	1	0	0	0	0	0	0	0	0	0	0	0	0	Pu-D1_d15-3.mgf	F102452.dat	fr2	141.69	5.31178	2	4	0	0	0	#REF!	0	0	0	0	0
gi|145473827|ref|XP_001462577.1|	5.87775	233408	4	11	2024	0.0471277	5.71038e-05	0.820787	0	0	0	0	0	0	0	0	0	0	0	0	0	0	0	0	0	0	0	0	2	1	3	3	2	Hyal-5.mgf	F102468.dat		54.51	0.395257	2	2	10774	0	145473827	#REF!	XP_001462577	hypothetical protein	Paramecium tetraurelia strain d4-2	0	145532298
Contig_Gammarus_90_34845_fr5	9.10553	85478.8	4	11	765	0.128687	0.000155927	0.821192	0	0	0	0	0	0	0	0	0	0	0	0	6	5	0	0	0	0	0	0	0	0	0	0	0	Ro-D1_d15-3.mgf	F102457.dat	fr5	206.647	10.4575	2	6	765	9.71999e-88	405977338	#REF!	EKC41795	Copine-8	Crassostrea gigas	3.58317e-87	602669667
Contig_Gammarus_90_30611_fr4	10.4503	87454.6	4	8	776	0.091476	0.00011084	0.834734	0	0	0	0	0	0	0	0	0	0	0	0	0	0	0	0	4	0	0	0	1	0	0	2	1	Parh-2.mgf	F102466.dat	fr4	156.56	5.54124	0	4	520	1.92613e-57	195101983	#REF!	XP_001998064	GH18000	Drosophila grimshawi	2.36224e-57	229472627
Contig_Gammarus_90_9416_fr2	10.1418	73839	4	34	669	0.460461	0.000557932	0.723938	4	0	6	0	0	0	0	0	4	0	3	5	0	5	5	0	2	0	0	0	0	0	0	0	0	Ovo_D1-n1-d20.mgf	F102451.dat	fr2	761.94	23.0194	1	4	96	2.71589	646695741	#REF!	KDR08463	Vitellogenin-2	Zootermopsis nevadensis	5.50312	737428130
Contig_Gammarus_90_205033_fr3	9.38213	77667.2	4	27	701	0.347637	0.000421225	0.758789	4	4	4	4	4	0	0	0	0	0	0	0	0	0	0	0	0	7	0	0	0	0	0	0	0	Ovo_D1-n3-d20.mgf	F102448.dat	fr3	1261.93	26.1056	1	4	108	0.131386	156550358	#REF!	XP_001607396	PREDICTED: vitellogenin-like	Nasonia vitripennis	2.0912	3123007
Contig_Gammarus_90_441_fr2	7.86998	49658.2	4	13	449	0.26179	0.000317205	0.811961	0	1	0	1	2	0	3	1	3	0	0	0	0	1	0	0	0	0	0	0	1	0	0	0	0	Pu-D1_d15-4.mgf	F102453.dat	fr2	62.19	12.9176	0	3	554	4.93772e-61	195027561	#REF!	XP_001986651	GH20405	Drosophila grimshawi	5.42189e-61	195436560
Contig_Gammarus_90_13052_fr6	9.0947	84166.5	4	12	761	0.142575	0.000172755	0.813704	0	0	0	0	0	0	0	0	0	0	6	6	0	0	0	0	0	0	0	0	0	0	0	0	0	Ro-D1_d15-1.mgf	F102460.dat	fr6	150.32	6.70171	1	6	314	3.90803e-26	642925570	#REF!	XP_008194604	PREDICTED: chorion peroxidase-like isoform X3	Tribolium castaneum	4.88963e-26	242004170
Contig_Gammarus_90_2124_fr2	9.68285	132851	4	11	1174	0.0827995	0.000100326	0.820887	0	0	0	0	0	0	0	0	0	0	3	4	2	2	0	0	0	0	0	0	0	0	0	0	0	Ro-D1_d15-3.mgf	F102457.dat	fr2	149.017	4.4293	1	2	1732	0	321447960	#REF!	EFX61261	hypothetical protein DAPPUDRAFT_70042	Daphnia pulex	0	58390932
gi|60735077|dbj|BAD91024.1|	5.23102	89582	4	11	808	0.122792	0.000148785	0.821036	0	0	0	0	0	0	0	2	4	0	0	2	0	0	3	0	0	0	0	0	0	0	0	0	0	Pu-D1_d15-4.mgf	F102453.dat		143.76	4.33168	1	4	4274	0	60735077	#REF!	BAD91024	valosin containing protein-1	Eisenia fetida	0	675863374
isotig19182_Frame_2	8.69501	44138.5	4	7	404	0.158592	0.000192162	0.838364	0	0	0	0	0	0	0	0	0	0	0	0	0	0	0	0	0	0	0	7	0	0	0	0	0	Parh-5.mgf	F102464.dat		168.68	24.0099	0	7	504	5.43508e-57	195040541	#REF!	XP_001991088	GH12482	Drosophila grimshawi	1.38683e-54	156554743
Contig_Gammarus_90_521_fr6	8.47771	130459	4	22	1147	0.168636	0.000204332	0.780629	0	0	0	0	0	0	0	0	0	0	2	4	6	6	4	0	0	0	0	0	0	0	0	0	0	Ro-D1_d15-4.mgf	F102458.dat	fr6	147.757	3.13862	1	6	1053	1.05366e-127	321478457	#REF!	EFX89414	hypothetical protein DAPPUDRAFT_303204	Daphnia pulex	1.75357e-117	646723719
gi|734645239|ref|XP_010751699.1|	4.919	51704.4	4	7	466	0.135385	0.000164043	0.838172	0	0	0	0	0	0	0	0	0	0	0	5	2	0	0	0	0	0	0	0	0	0	0	0	0	Ro-D1_d15-3.mgf	F102457.dat		476.99	33.9056	2	2	2522	0	734645239	#REF!	XP_010751699	PREDICTED: tubulin alpha-1A chain-like isoform X1	Larimichthys crocea	0	734645241
gi|47229230|emb|CAG03982.1|	5.17137	114499	4	4	1029	0.0349349	4.23299e-05	0.850885	0	0	0	4	0	0	0	0	0	0	0	0	0	0	0	0	0	0	0	0	0	0	0	0	0	Ovo_D1-n4-d20.mgf	F102449.dat		208.277	5.44218	0	4	5563	0	47229230	#REF!	CAG03982	unnamed protein product, partial	Tetraodon nigroviridis	0	465966982
Contig_Gammarus_90_202705_fr3	8.24728	57172	4	4	504	0.0699643	8.47744e-05	0.85097	0	0	0	0	0	0	0	0	0	0	0	0	0	0	0	0	0	0	0	0	0	4	0	0	0	Hyal-2.mgf	F102470.dat	fr3	186.23	12.1032	1	4	983	3.0384e-127	148667971	#REF!	EDL00388	tubulin, alpha 4, isoform CRA_b	Mus musculus	1.54392e-126	135425
Contig_Gammarus_90_204978_fr4	10.7415	22444.4	3	95	200	4.23268	0.00512865	0.590636	17	16	17	32	13	0	0	0	0	0	0	0	0	0	0	0	0	0	0	0	0	0	0	0	0	Ovo_D1-n3-d20.mgf	F102448.dat	fr4	336.87	22	2	17	0	0	0	#REF!	0	0	0	0	0
Contig_Gammarus_90_40895_fr6	9.05385	54423.6	3	18	516	0.330739	0.00040075	0.793775	0	0	0	0	0	1	3	0	2	1	2	1	4	1	3	0	0	0	0	0	0	0	0	0	0	Ro-D1_d15-3.mgf	F102457.dat	fr6	65.64	6.39535	1	4	606	2.00439e-68	410922719	#REF!	XP_003974830	PREDICTED: heterogeneous nuclear ribonucleoprotein K-like	Takifugu rubripes	3.38547e-67	657812350
Contig_Gammarus_90_37243_fr4	6.55802	45019	3	12	409	0.266554	0.000322978	0.814868	2	2	0	2	0	0	0	0	0	0	0	0	2	0	0	0	2	2	0	0	0	0	0	0	0	Ovo_D1-n4-d20.mgf	F102449.dat	fr4	215.86	15.4034	1	2	89	5.15916	395533829	#REF!	XP_003768955	PREDICTED: lymphotoxin-beta	Sarcophilus harrisii	8.17377	514356997
Contig_Gammarus_90_153076_fr1	9.91548	74252.2	3	9	646	0.121208	0.000146866	0.82963	1	3	1	0	2	0	1	0	0	1	0	0	0	0	0	0	0	0	0	0	0	0	0	0	0	Ovo_D1-n2-d20.mgf	F102447.dat	fr1	77.2	3.09598	2	3	0	0	0	#REF!	0	0	0	0	0
Contig_Gammarus_90_137837_fr3	11.0214	61948.5	3	35	569	0.564985	0.000684582	0.720932	1	0	0	1	0	2	2	2	2	2	3	6	7	2	3	0	2	0	0	0	0	0	0	0	0	Ro-D1_d15-1.mgf	F102460.dat	fr3	106.18	7.38137	2	3	95	3.09776	348528504	#REF!	XP_003451757	PREDICTED: eosinophil peroxidase-like	Oreochromis niloticus	0	0
gi|2660868|gb|AAC48288.1|	4.70283	32816.5	3	15	284	0.457087	0.000553843	0.804736	0	0	0	0	0	2	2	1	2	0	0	0	0	2	5	0	0	0	0	0	0	1	0	0	0	Ro-D1_d15-5.mgf	F102459.dat		125.56	16.5493	1	5	1389	0	2660868	#REF!	AAC48288	fast tropomyosin isoform	Homarus americanus	0	544386920
Contig_Gammarus_90_44897_fr6	6.76208	13187.4	3	12	120	0.909963	0.00110258	0.817364	0	0	0	0	0	0	0	0	0	0	0	3	5	4	0	0	0	0	0	0	0	0	0	0	0	Ro-D1_d15-3.mgf	F102457.dat	fr6	113.53	18.3333	2	3	241	6.09611e-23	305690108	#REF!	ADM64456	fatty acid binding protein	Eriocheir sinensis	6.44625e-23	307169705
gi|512902558|ref|XP_004925405.1|	5.85659	223362	3	8	1959	0.0358163	4.33979e-05	0.834897	0	0	0	0	0	1	0	0	0	0	0	0	0	5	0	0	2	0	0	0	0	0	0	0	0	Ro-D1_d15-4.mgf	F102458.dat		549.28	5.46197	1	5	10318	0	512902558	#REF!	XP_004925405	PREDICTED: LOW QUALITY PROTEIN: myosin heavy chain, muscle	Bombyx mori	0	183979376
Contig_Gammarus_90_39612_fr1	9.83988	63848.2	3	81	567	1.26863	0.00153718	0.600013	21	20	0	22	17	0	0	0	0	0	0	0	0	0	0	0	1	0	0	0	0	0	0	0	0	Ovo_D1-n1-d20.mgf	F102451.dat	fr1	735.3	16.4021	2	21	103	0.248749	628288616	#REF!	XP_007732950	hypothetical protein A1O3_04632	Capronia epimyces CBS 606.96	0	0
Contig_Gammarus_90_201476_fr6	9.50854	15226.8	3	29	131	1.90454	0.00230769	0.746873	0	0	0	0	0	0	0	2	7	6	6	4	0	4	0	0	0	0	0	0	0	0	0	0	0	Pu-D1_d15-3.mgf	F102452.dat	fr6	234.34	25.1908	1	2	89	0.505553	547180031	#REF!	WP_021922391	phospho-2-dehydro-3-deoxyheptonate aldolase	Roseburia inulinivorans CAG:15	0.563604	495165451
GIAFTRM01B7UE1_Frame_2	4.78554	16539.3	3	14	153	0.846469	0.00102565	0.809057	0	0	0	0	0	0	0	0	0	0	0	0	0	0	0	0	6	8	0	0	0	0	0	0	0	Parh-3.mgf	F102462.dat		161.51	15.6863	1	8	251	9.05089e-23	478252405	#REF!	ENN72831	hypothetical protein YQE_10634, partial	Dendroctonus ponderosae	2.88249e-22	332375851
Contig_Gammarus_90_158454_fr5	8.50557	33844.7	3	9	289	0.265921	0.000322211	0.830575	0	3	0	6	0	0	0	0	0	0	0	0	0	0	0	0	0	0	0	0	0	0	0	0	0	Ovo_D1-n4-d20.mgf	F102449.dat	fr5	123.93	12.4567	1	6	0	0	0	#REF!	0	0	0	0	0
gi|321460806|gb|EFX71844.1|	4.67359	29283.5	3	26	259	0.887872	0.00107582	0.76312	0	0	0	0	0	0	9	4	7	4	0	0	0	0	2	0	0	0	0	0	0	0	0	0	0	Ro-D1_d15-5.mgf	F102459.dat		221.01	16.2162	1	2	1365	0	321460806	#REF!	EFX71844	hypothetical protein DAPPUDRAFT_326737	Daphnia pulex	4.32613e-170	359843276
Contig_Gammarus_90_117102_fr1	9.76259	20553.6	3	17	188	0.827104	0.00100219	0.797364	0	0	0	0	0	0	0	0	5	1	0	0	0	0	0	0	0	2	0	0	2	4	3	0	0	Pu-D1_d15-4.mgf	F102453.dat	fr1	127.83	18.0851	1	5	472	9.95339e-56	706002856	#REF!	AIW62524	ATP/ADP translocase-like protein	Scytodes thoracica	1.78148e-55	340716266
Contig_Gammarus_90_206684_fr4	8.25091	22934.1	3	70	201	3.05222	0.00369831	0.623673	8	8	0	10	10	0	0	0	0	0	5	5	1	4	6	2	2	2	1	2	0	4	0	0	0	Ovo_D1-n4-d20.mgf	F102449.dat	fr4	339.24	27.8607	2	10	92	1.05345	494026731	#REF!	WP_006968918	hypothetical protein	Plesiocystis pacifica	2.7636	745783650
Contig_Gammarus_90_196397_fr2	5.53343	19542.8	3	12	177	0.614038	0.000744017	0.816262	2	3	0	2	5	0	0	0	0	0	0	0	0	0	0	0	0	0	0	0	0	0	0	0	0	Ovo_D1-n5-d20.mgf	F102450.dat	fr2	233.25	28.8136	2	5	374	3.56126e-40	123316186	#REF!	ABM74408	hemocyanin	Portunus pelagicus	6.29581e-39	57901141
Contig_Gammarus_90_30498_fr6	9.55756	68765.1	3	9	620	0.13088	0.000158585	0.829789	0	0	0	0	0	3	2	0	2	0	0	0	0	2	0	0	0	0	0	0	0	0	0	0	0	Pu-D1_d15-1.mgf	F102455.dat	fr6	157.48	12.4194	0	3	109	0.0143153	646698763	#REF!	KDR09767	Coagulation factor XI	Zootermopsis nevadensis	0.0207431	24651948
isotig22222_Frame_5	8.64175	32719.4	3	55	283	1.68096	0.00203678	0.652593	0	0	0	0	0	0	0	0	0	0	0	0	0	0	0	9	8	8	10	10	0	2	2	2	4	Parh-5.mgf	F102464.dat		232.72	8.48057	0	10	0	0	0	#REF!	0	0	0	0	0
Contig_Gammarus_90_67263_fr2	10.0237	11551.9	3	23	109	1.99102	0.00241248	0.780006	4	4	5	4	6	0	0	0	0	0	0	0	0	0	0	0	0	0	0	0	0	0	0	0	0	Ovo_D1-n3-d20.mgf	F102448.dat	fr2	177.9	27.5229	1	5	81	3.83594	665534073	#REF!	WP_031131874	hypothetical protein	Streptomyces sp. NRRL WC-3719	5.46394	749765433
Contig_Gammarus_90_16110_fr4	9.71848	78108.1	3	20	693	0.256055	0.000310257	0.788984	6	4	0	6	4	0	0	0	0	0	0	0	0	0	0	0	0	0	0	0	0	0	0	0	0	Ovo_D1-n1-d20.mgf	F102451.dat	fr4	1115.08	28.1385	1	6	194	7.60953e-12	512130159	#REF!	AGN96208	vitellogenin	Scylla paramamosain	1.14629e-11	225906718
gi|384402814|gb|AFH88774.1|	5.56533	31946.1	3	11	286	0.34433	0.000417218	0.823483	0	0	0	0	0	0	0	0	0	0	0	0	4	4	0	0	0	1	0	2	0	0	0	0	0	Ro-D1_d15-4.mgf	F102458.dat		450.2	50.6993	1	4	1537	0	384402814	#REF!	AFH88774	beta-actin, partial	Gammarus minus	0	444727600
Contig_Gammarus_90_207130_fr2	10.665	75555.6	3	15	688	0.198529	0.000240554	0.803905	1	1	0	4	5	0	0	0	0	0	0	0	0	0	2	0	2	0	0	0	0	0	0	0	0	Ovo_D1-n5-d20.mgf	F102450.dat	fr2	220.97	6.97674	1	5	93	4.89045	653279466	#REF!	WP_027475829	LacI family transcriptional regulator	Curvibacter gracilis	0	0
gi|7105883|emb|CAB75960.1|	5.3698	77155.4	3	5	672	0.0648043	7.85221e-05	0.847484	0	1	0	0	1	0	2	0	0	0	0	0	0	0	0	0	0	0	0	0	0	1	0	0	0	Hyal-2.mgf	F102470.dat		222.8	7.44048	1	1	3635	0	7105883	#REF!	CAB75960	hemocyanin alpha-subunit	Homarus americanus	0	37780426
Contig_Gammarus_90_206771_fr3	9.64533	23393.2	3	27	201	1.15418	0.0013985	0.760187	3	4	7	6	5	0	0	0	0	0	0	0	0	0	0	0	2	0	0	0	0	0	0	0	0	Ovo_D1-n5-d20.mgf	F102450.dat	fr3	426.35	40.796	2	5	102	0.0393095	676260204	#REF!	BAP46319	vitellogenin1, partial	Zootermopsis nevadensis	0.116112	646711227
Contig_Gammarus_90_206417_fr3	9.89197	30706.1	3	7	272	0.227968	0.000276224	0.839568	0	0	0	0	0	0	0	0	0	0	0	0	0	0	0	0	0	2	5	0	0	0	0	0	0	Parh-4.mgf	F102463.dat	fr3	127.01	15.8088	1	5	535	9.19004e-65	614465769	#REF!	AHX41286	heat shock protein 70, partial	Gammarus monticellus	1.92621e-64	614465733
gi|3915086|sp|Q25008.1|TBA1_HOMAM	5.00335	50041.7	3	6	451	0.1199	0.000145281	0.842721	4	0	0	0	0	0	0	0	0	0	0	0	2	0	0	0	0	0	0	0	0	0	0	0	0	Ro-D1_d15-3.mgf	F102457.dat		475.8	32.3725	1	2	2440	0	3915086	#REF!	Q25008	TBA1_HOMAM RecName: Full=Tubulin alpha-1 chain; AltName: Full=Alpha-I tubulin	Homarus americanus	0	333470611
Contig_Gammarus_90_166214_fr1	10.1046	44141.4	3	5	394	0.113272	0.00013725	0.847857	0	0	0	0	0	0	1	0	0	0	0	1	2	0	1	0	0	0	0	0	0	0	0	0	0	Ro-D1_d15-3.mgf	F102457.dat	fr1	94.81	10.4061	1	2	527	3.04045e-55	749778694	#REF!	XP_011144014	PREDICTED: phosphoribosylformylglycinamidine synthase, partial	Harpegnathos saltator	3.36771e-55	345490285
gi|431921656|gb|ELK19008.1|	6.65785	119627	3	11	1103	0.0919526	0.000111417	0.821625	3	0	1	0	0	0	0	4	0	0	0	0	0	0	3	0	0	0	0	0	0	0	0	0	0	Ovo_D1-n3-d20.mgf	F102448.dat		268.49	4.17044	0	1	5824	0	431921656	#REF!	ELK19008	Keratin, type II cytoskeletal 75	Pteropus alecto	0	537228391
Contig_Gammarus_90_205560_fr4	10.8512	27290.4	3	126	240	4.61701	0.00559434	0.548038	4	5	6	5	6	8	10	9	8	9	10	10	4	5	10	0	3	0	4	0	0	7	2	1	0	Pu-D1_d15-4.mgf	F102453.dat	fr4	132.62	12.9167	1	8	0	0	0	#REF!	0	0	0	0	0
Contig_Gammarus_90_12681_fr4	10.9918	45957.2	3	24	407	0.522225	0.00063277	0.769746	0	0	0	0	0	0	0	0	0	0	0	0	2	6	6	0	6	4	0	0	0	0	0	0	0	Ro-D1_d15-4.mgf	F102458.dat	fr4	477.8	24.0786	2	6	576	4.32309e-61	645003788	#REF!	XP_008212698	PREDICTED: myosin heavy chain, muscle isoform X3	Nasonia vitripennis	4.32309e-61	645003786
Contig_Gammarus_90_193782_fr4	9.66046	73648.3	3	16	641	0.217249	0.000263236	0.80158	0	0	0	1	0	0	0	0	0	0	2	4	4	1	4	0	0	0	0	0	0	0	0	0	0	Ro-D1_d15-2.mgf	F102461.dat	fr4	156.94	14.6646	1	4	1910	0	512887957	#REF!	XP_004922008	PREDICTED: LOW QUALITY PROTEIN: myosin heavy chain, non-muscle-like	Bombyx mori	0	322789355
Contig_Gammarus_90_162485_fr3	9.3512	65955.1	3	13	576	0.197104	0.000238827	0.8122	0	0	0	0	0	5	0	0	8	0	0	0	0	0	0	0	0	0	0	0	0	0	0	0	0	Pu-D1_d15-1.mgf	F102455.dat	fr3	150.11	7.8125	1	5	317	3.70338e-27	170035820	#REF!	XP_001845765	paramyosin, long form	Culex quinquefasciatus	1.21513e-26	568248062
Contig_Gammarus_90_125607_fr6	10.4096	56074.1	3	9	506	0.160502	0.000194477	0.829983	0	0	0	1	0	0	3	4	0	1	0	0	0	0	0	0	0	0	0	0	0	0	0	0	0	Pu-D1_d15-3.mgf	F102452.dat	fr6	113.93	10.6719	1	4	571	4.1468e-61	37703965	#REF!	AAR01304	elongation factor-2	Neogonodactylus oerstedii	1.93105e-59	13111488
gi|443701686|gb|ELU00023.1|	4.85863	87163.6	3	7	761	0.0803087	9.73085e-05	0.838664	0	0	0	0	0	2	0	0	0	0	0	0	0	1	2	0	0	0	0	0	1	0	0	1	0	Ro-D1_d15-4.mgf	F102458.dat		157.55	6.96452	0	1	4029	0	443701686	#REF!	ELU00023	hypothetical protein CAPTEDRAFT_159587	Capitella teleta	0	675867094
Contig_Gammarus_90_207414_fr5	9.13411	31834.5	3	13	288	0.408362	0.000494805	0.812695	0	0	0	0	0	0	4	0	0	0	0	5	4	0	0	0	0	0	0	0	0	0	0	0	0	Pu-D1_d15-2.mgf	F102456.dat	fr5	228.78	17.7083	0	4	0	0	0	#REF!	0	0	0	0	0
gi|25453074|sp|Q9NH49.1|KARG_CALSI	6.18532	40289.4	3	11	357	0.273025	0.000330819	0.822349	0	0	0	0	0	0	0	0	0	0	0	0	0	0	0	0	0	0	0	0	5	4	2	0	0	Hyal-1.mgf	F102469.dat		726.23	24.93	1	5	1925	0	25453074	#REF!	Q9NH49	KARG_CALSI RecName: Full=Arginine kinase; Short=AK	Callinectes sapidus	0	308220290
Contig_Gammarus_90_14235_fr6	10.3682	62095.6	3	10	530	0.161042	0.000195131	0.826864	0	0	0	0	0	0	0	0	0	0	2	2	3	0	1	0	0	0	0	0	1	0	0	0	1	Ro-D1_d15-3.mgf	F102457.dat	fr6	62.77	3.58491	1	3	1192	1.04157e-153	321460570	#REF!	EFX71611	hypothetical protein DAPPUDRAFT_327006	Daphnia pulex	1.3659e-151	501297984
GIAFTRM01CTKBE_Frame_5	10.3033	16890.2	3	7	145	0.414441	0.00050217	0.84007	0	0	0	0	0	0	0	0	0	0	0	0	0	0	0	0	4	2	0	0	0	0	1	0	0	Parh-2.mgf	F102466.dat		238.78	40	1	4	519	2.95529e-57	607355947	#REF!	EZA50495	Myosin heavy chain, muscle	Cerapachys biroi	6.3653e-57	751228306
Contig_Gammarus_90_206718_fr5	10.0267	25172.6	3	41	226	1.62875	0.00197353	0.696149	0	0	0	0	0	9	6	9	8	9	0	0	0	0	0	0	0	0	0	0	0	0	0	0	0	Pu-D1_d15-1.mgf	F102455.dat	fr5	248.34	15.4867	2	9	89	3.16235	751625843	#REF!	WP_041093657	helicase SNF2	Lactobacillus hokkaidonensis	5.03768	516972831
GAP9EXG05FTATA_Frame_5	10.2131	17550.6	3	23	148	1.31049	0.0015879	0.777594	0	0	0	0	0	0	0	0	0	0	0	0	0	0	0	3	5	8	4	3	0	0	0	0	0	Parh-3.mgf	F102462.dat		116.89	10.1351	0	8	0	0	0	#REF!	0	0	0	0	0
Contig_Gammarus_90_201429_fr5	8.45154	25217	3	21	222	0.832772	0.00100905	0.783514	6	5	1	3	4	0	2	0	0	0	0	0	0	0	0	0	0	0	0	0	0	0	0	0	0	Ovo_D1-n2-d20.mgf	F102447.dat	fr5	776.867	71.6216	1	5	90	2.13069	516343914	#REF!	WP_017733947	xylose isomerase	Nafulsella turpanensis	2.44309	499850693
Contig_Gammarus_90_19552_fr2	9.74547	40711.8	3	10	375	0.245629	0.000297624	0.827162	0	0	0	0	0	0	0	0	0	0	0	0	6	3	0	0	0	0	0	0	1	0	0	0	0	Ro-D1_d15-3.mgf	F102457.dat	fr2	128.72	16.8	1	6	825	3.46713e-104	330371801	#REF!	AEC12821	lactate dehydrogenase	Litopenaeus vannamei	1.56044e-96	646699624
Contig_Gammarus_90_17127_fr3	10.2703	73501.4	3	10	665	0.136052	0.000164851	0.826669	2	0	0	0	0	0	0	0	0	0	2	2	2	0	0	0	2	0	0	0	0	0	0	0	0	Ro-D1_d15-3.mgf	F102457.dat	fr3	291.83	12.3308	1	2	943	4.0222e-117	5912607	#REF!	CAB56173	Na/K-ATPase a1 subunit	Artemia franciscana	5.96276e-117	426322312
Contig_Gammarus_90_130036_fr1	9.35953	46680.9	3	24	403	0.514128	0.000622959	0.769114	0	0	0	0	0	0	0	0	3	0	6	2	3	6	4	0	0	0	0	0	0	0	0	0	0	Ro-D1_d15-1.mgf	F102460.dat	fr1	161.75	9.67742	1	6	508	5.26752e-55	646709547	#REF!	KDR15347	Hrp65 protein	Zootermopsis nevadensis	2.69828e-54	383861809
gi|170580060|ref|XP_001895095.1|	4.97303	37852.8	3	19	331	0.501944	0.000608196	0.791563	0	0	0	0	0	0	0	0	0	0	0	0	0	0	0	2	5	2	5	5	0	0	0	0	0	Parh-2.mgf	F102466.dat		158.5	12.0846	1	5	1774	0	170580060	#REF!	XP_001895095	14-3-3-like protein 2	Brugia malayi	0	671413155
gi|195998505|ref|XP_002109121.1|	5.91129	22392.4	3	12	202	0.535897	0.000649336	0.815518	0	0	0	0	0	0	0	0	0	0	5	1	6	0	0	0	0	0	0	0	0	0	0	0	0	Ro-D1_d15-3.mgf	F102457.dat		140.67	19.3069	1	6	1076	6.58347e-147	195998505	#REF!	XP_002109121	GTP-binding protein o-rab1	Trichoplax adhaerens	2.07803e-129	469664361
Contig_Gammarus_90_210246_fr2	10.5854	36754.1	3	11	329	0.299286	0.000362639	0.823066	0	4	2	0	0	2	1	0	2	0	0	0	0	0	0	0	0	0	0	0	0	0	0	0	0	Ovo_D1-n3-d20.mgf	F102448.dat	fr2	73.1	11.8541	1	2	96	0.804708	407918134	#REF!	EKG11407	NAD-dependent epimerase/dehydratase	Macrophomina phaseolina MS6	8.73222	475562164
Contig_Gammarus_90_470_fr4	10.4752	263691	3	10	2333	0.0379231	4.59507e-05	0.826504	0	0	0	0	0	0	0	0	0	0	0	2	3	4	0	0	0	0	0	0	1	0	0	0	0	Ro-D1_d15-3.mgf	F102457.dat	fr4	83.85	1.71453	1	3	4227	0	665791277	#REF!	XP_008543188	PREDICTED: spectrin beta chain	Microplitis demolitor	0	571550295
Contig_Gammarus_90_200559_fr3	9.13503	26364.5	3	10	248	0.379299	0.000459589	0.827621	6	0	0	0	4	0	0	0	0	0	0	0	0	0	0	0	0	0	0	0	0	0	0	0	0	Ovo_D1-n5-d20.mgf	F102450.dat	fr3	451.22	51.2097	0	4	82	4.24155	748179122	#REF!	WP_039752666	hypothetical protein	Hassallia byssoidea	0	0
Contig_Gammarus_90_199336_fr2	5.28669	14151.2	3	7	123	0.494659	0.000599369	0.84067	0	0	0	0	0	0	0	0	0	0	0	3	4	0	0	0	0	0	0	0	0	0	0	0	0	Ro-D1_d15-3.mgf	F102457.dat	fr2	96.14	13.0081	1	4	409	7.49612e-47	205371728	#REF!	ACI04662	tropomyosin	Jasus lalandii	7.70825e-47	205371730
Contig_Gammarus_90_9788_fr4	9.82224	27504.1	3	74	245	2.69051	0.00326004	0.616824	13	13	15	12	12	0	0	0	0	0	2	2	0	3	2	0	0	0	0	0	0	0	0	0	0	Ovo_D1-n3-d20.mgf	F102448.dat	fr4	630.87	40	0	15	106	0.0331291	155966366	#REF!	ABU41135	vitellogenin 2	Lepeophtheirus salmonis	0.208861	46396031
gi|443702146|gb|ELU00307.1|	11.2228	24174.4	3	53	217	2.1924	0.00265649	0.660141	0	5	0	0	0	0	0	0	6	0	6	9	10	8	9	0	0	0	0	0	0	0	0	0	0	Ro-D1_d15-3.mgf	F102457.dat		502.097	41.4747	0	10	1112	8.6128e-152	443702146	#REF!	ELU00307	hypothetical protein CAPTEDRAFT_20749	Capitella teleta	3.49843e-115	391344000
Contig_Gammarus_90_17091_fr1	9.57877	80377.2	3	16	716	0.199061	0.000241199	0.801317	0	0	0	0	0	1	0	1	1	0	4	0	3	4	2	0	0	0	0	0	0	0	0	0	0	Ro-D1_d15-3.mgf	F102457.dat	fr1	103.22	5.02793	1	3	1222	6.11844e-156	665793966	#REF!	XP_008544657	PREDICTED: T-complex protein 1 subunit epsilon	Microplitis demolitor	7.1416e-153	662197991
Contig_Gammarus_90_144956_fr5	9.8315	30582.8	3	15	271	0.490473	0.000594296	0.80533	0	0	0	0	0	0	4	2	2	0	2	1	3	1	0	0	0	0	0	0	0	0	0	0	0	Pu-D1_d15-4.mgf	F102453.dat	fr5	88.25	15.1292	1	2	198	5.83371e-15	52345832	#REF!	NP_001004964	glutathione S-transferase mu 1	Xenopus (Silurana) tropicalis	1.66563e-14	60418504
gi|402536580|gb|AFQ62791.1|	4.97994	72643.3	3	11	655	0.151425	0.000183479	0.821809	0	0	0	0	0	0	0	0	0	0	0	0	0	0	0	6	0	0	0	5	0	0	0	0	0	Parh-1.mgf	F102465.dat		194.55	6.56489	0	6	3454	0	402536580	#REF!	AFQ62791	Bip	Litopenaeus vannamei	0	124245114
gi|126571553|gb|ABO21408.1|	7.58097	63736.7	3	11	591	0.172585	0.000209118	0.822018	0	0	0	0	0	0	2	0	0	0	5	0	2	0	0	0	0	0	0	0	2	0	0	0	0	Hyal-1.mgf	F102469.dat		109.89	5.07614	4	2	3158	0	126571553	#REF!	ABO21408	pyruvate kinase	Litopenaeus vannamei	0	164685130
Contig_Gammarus_90_10761_fr5	9.08401	37615.1	3	11	335	0.292436	0.000354339	0.822703	0	2	3	2	3	0	1	0	0	0	0	0	0	0	0	0	0	0	0	0	0	0	0	0	0	Ovo_D1-n3-d20.mgf	F102448.dat	fr5	85.55	8.95522	0	3	182	1.12901e-11	383860981	#REF!	XP_003705965	PREDICTED: proclotting enzyme-like	Megachile rotundata	2.62016e-10	195588140
Contig_Gammarus_90_18968_fr2	10.7043	47843.2	3	8	448	0.167213	0.000202609	0.835171	0	0	0	6	2	0	0	0	0	0	0	0	0	0	0	0	0	0	0	0	0	0	0	0	0	Ovo_D1-n5-d20.mgf	F102450.dat	fr2	200.25	9.82143	1	2	98	0.833602	502684175	#REF!	WP_012919762	hypothetical protein	Kribbella flavida	0	0
Contig_Gammarus_90_34761_fr4	4.99634	51489.5	3	31	486	0.602064	0.000729509	0.738296	0	0	0	0	0	1	6	0	6	0	1	2	5	5	5	0	0	0	0	0	0	0	0	0	0	Pu-D1_d15-4.mgf	F102453.dat	fr4	139.86	8.23045	2	6	776	6.20384e-95	538261020	#REF!	4BG4	A Chain A, Crystal Structure Of Litopenaeus Vannamei Arginine Kinase In Ternary Complex With Arginine, Adp-mg And No3	0	8.93545e-95	164459616
Contig_Gammarus_90_187507_fr2	10.0407	90678.2	3	21	822	0.231588	0.000280611	0.782505	0	0	0	0	0	0	6	0	0	0	2	0	3	2	0	0	0	0	4	2	0	0	2	0	0	Pu-D1_d15-2.mgf	F102456.dat	fr2	209.677	6.691	1	6	97	1.97083	494298764	#REF!	WP_007169606	HrcA family transcriptional regulator	Mycobacterium parascrofulaceum	0	0
Contig_Gammarus_90_19128_fr1	6.52678	34124.3	3	18	304	0.527483	0.000639141	0.794415	0	0	18	0	0	0	0	0	0	0	0	0	0	0	0	0	0	0	0	0	0	0	0	0	0	Ovo_D1-n3-d20.mgf	F102448.dat	fr1	736.53	31.9079	2	18	89	3.20313	496872365	#REF!	WP_009392769	hypothetical protein	Capnocytophaga sp. oral taxon 329	4.96131	667340686
Contig_Gammarus_90_195650_fr1	9.46356	34738.5	3	16	313	0.460584	0.000558081	0.802138	0	0	0	0	0	3	5	0	2	0	0	0	2	2	2	0	0	0	0	0	0	0	0	0	0	Pu-D1_d15-2.mgf	F102456.dat	fr1	107.66	18.2109	1	5	228	5.2452e-20	322783018	#REF!	EFZ10730	hypothetical protein SINV_09423	Solenopsis invicta	1.37336e-18	512940015
Contig_Gammarus_90_199594_fr2	10.0611	65764.2	3	15	574	0.228088	0.000276369	0.804182	0	0	0	0	0	0	0	0	0	0	2	0	0	0	5	0	4	4	0	0	0	0	0	0	0	Ro-D1_d15-5.mgf	F102459.dat	fr2	204.53	8.88502	1	5	1107	2.76986e-136	321473812	#REF!	EFX84778	hypothetical protein DAPPUDRAFT_99081	Daphnia pulex	3.82143e-135	751228021
gi|114052278|ref|NP_001040233.1|	9.20915	59620.7	3	12	553	0.201272	0.000243878	0.814545	0	0	0	0	0	4	4	3	1	0	0	0	0	0	0	0	0	0	0	0	0	0	0	0	0	Pu-D1_d15-4.mgf	F102453.dat		193.35	10.6691	1	1	2894	0	114052278	#REF!	NP_001040233	ATP synthase	Bombyx mori	0	357606304
Contig_Gammarus_90_217864_fr5	10.4535	40413.3	3	9	365	0.222699	0.00026984	0.830253	0	4	1	2	2	0	0	0	0	0	0	0	0	0	0	0	0	0	0	0	0	0	0	0	0	Ovo_D1-n5-d20.mgf	F102450.dat	fr5	117.1	7.12329	1	2	0	0	0	#REF!	0	0	0	0	0
Contig_Gammarus_90_7983_fr6	9.95765	135800	3	8	1182	0.05891	7.13801e-05	0.834968	0	0	0	0	0	0	0	0	0	0	0	0	6	2	0	0	0	0	0	0	0	0	0	0	0	Ro-D1_d15-3.mgf	F102457.dat	fr6	165.7	4.31472	1	6	952	3.84363e-103	242014184	#REF!	XP_002427775	myosin-9, putative	Pediculus humanus corporis	9.35311e-100	568253468
Contig_Gammarus_90_188661_fr3	9.4473	28321.6	3	8	257	0.28247	0.000342264	0.835815	0	0	5	0	2	0	0	0	0	1	0	0	0	0	0	0	0	0	0	0	0	0	0	0	0	Ovo_D1-n5-d20.mgf	F102450.dat	fr3	177.49	17.5097	1	2	104	0.0685498	585673670	#REF!	XP_006889888	PREDICTED: enteropeptidase	Elephantulus edwardii	0.220515	395821234
Contig_Gammarus_90_175513_fr3	9.72778	32095.9	3	8	277	0.249253	0.000302015	0.835473	0	0	0	0	0	0	0	0	0	0	0	0	0	0	0	0	2	2	0	0	0	2	1	1	0	Hyal-2.mgf	F102470.dat	fr3	54.59	4.69314	1	2	241	7.05633e-19	183979376	#REF!	BAG30740	muscle myosin heavy chain	Papilio xuthus	1.89974e-18	571778023
Contig_Gammarus_90_116336_fr1	10.9731	40028.7	3	6	365	0.149892	0.000181622	0.842902	0	0	0	0	0	0	3	0	0	0	0	0	0	1	1	0	1	0	0	0	0	0	0	0	0	Parh-2.mgf	F102466.dat	fr1	41.6	3.83562	1	1	843	9.90685e-106	704298490	#REF!	XP_010162096	PREDICTED: aldehyde dehydrogenase, mitochondrial	Caprimulgus carolinensis	1.39949e-105	699571023
Contig_Gammarus_90_218527_fr2	5.77818	37707.6	3	20	346	0.530397	0.000642672	0.789626	0	1	4	6	4	0	0	0	0	0	0	2	0	2	1	0	0	0	0	0	0	0	0	0	0	Ovo_D1-n5-d20.mgf	F102450.dat	fr2	140.25	14.1618	0	4	143	3.38485e-07	237700825	#REF!	ACR15996	serine protease 46	Mamestra configurata	1.1619e-06	584011718
Contig_Gammarus_90_210885_fr3	8.89048	51355.3	3	7	455	0.136305	0.000165158	0.838829	0	2	3	0	0	0	0	0	0	0	0	0	2	0	0	0	0	0	0	0	0	0	0	0	0	Ro-D1_d15-3.mgf	F102457.dat	fr3	303.28	14.7253	1	2	1418	0	34484223	#REF!	AAQ72746	sodium/potassium ATPase alpha subunit	Caprella sp. FEA-2003	0	717007088
gi|391336468|ref|XP_003742602.1|	5.29047	41811.7	3	7	376	0.167417	0.000202856	0.839032	0	0	0	0	0	0	1	0	0	0	1	2	0	3	0	0	0	0	0	0	0	0	0	0	0	Ro-D1_d15-4.mgf	F102458.dat		573.8	49.4681	0	3	2035	0	391336468	#REF!	XP_003742602	PREDICTED: actin-5C-like	Metaseiulus occidentalis	0	45269081
Contig_Gammarus_90_10582_fr1	10.2071	32633.4	3	7	290	0.214504	0.00025991	0.839292	0	0	0	0	0	0	0	0	1	0	0	0	0	0	0	3	0	2	1	0	0	0	0	0	0	Pu-D1_d15-4.mgf	F102453.dat	fr1	131.9	8.96552	0	1	350	5.69151e-37	338224487	#REF!	AEI88118	calsequestrin-1 precursor	Scylla paramamosain	1.83334e-36	662205673
Contig_Gammarus_90_43914_fr2	9.66414	96952.8	3	6	874	0.0618858	7.49858e-05	0.842576	0	0	0	0	0	0	0	0	0	0	0	0	3	3	0	0	0	0	0	0	0	0	0	0	0	Ro-D1_d15-4.mgf	F102458.dat	fr2	98.2472	2.86041	1	3	961	1.2883e-115	291236389	#REF!	XP_002738122	PREDICTED: trifunctional enzyme subunit alpha, mitochondrial, partial	Saccoglossus kowalevskii	1.91441e-114	307189793
Contig_Gammarus_90_36953_fr5	9.73672	31328.8	3	6	277	0.191517	0.000232057	0.843135	0	0	0	1	0	0	0	0	0	0	0	3	0	2	0	0	0	0	0	0	0	0	0	0	0	Ro-D1_d15-2.mgf	F102461.dat	fr5	89.34	16.9675	1	3	0	0	0	#REF!	0	0	0	0	0
isotig22497_Frame_4	8.52449	31180.6	3	6	279	0.192428	0.000233161	0.843368	0	0	0	0	0	0	0	0	0	0	0	0	0	0	0	0	0	0	0	6	0	0	0	0	0	Parh-5.mgf	F102464.dat		128.4	18.9964	1	6	565	6.385e-69	640788853	#REF!	XP_008050245	PREDICTED: aldehyde dehydrogenase, mitochondrial-like, partial	Tarsius syrichta	9.21127e-69	321469546
Contig_Gammarus_90_105958_fr6	7.62084	23603	3	6	210	0.254205	0.000308015	0.843676	0	0	0	0	0	0	2	0	1	2	0	0	1	0	0	0	0	0	0	0	0	0	0	0	0	Ro-D1_d15-3.mgf	F102457.dat	fr6	61.99	11.4286	0	1	494	1.04683e-57	345452839	#REF!	AEN94571	prohibitin	Scylla paramamosain	1.62178e-57	262401101
Contig_Gammarus_90_24672_fr2	10.1637	131005	3	5	1167	0.0381665	4.62456e-05	0.847406	0	0	0	0	0	0	0	0	0	0	0	0	5	0	0	0	0	0	0	0	0	0	0	0	0	Ro-D1_d15-3.mgf	F102457.dat	fr2	143.91	4.02742	1	5	1152	2.5843e-130	675371966	#REF!	KFM64868	Clathrin heavy chain 1, partial	Stegodyphus mimosarum	5.34231e-129	665797352
Contig_Gammarus_90_51377_fr2	9.99078	53108.4	3	5	481	0.0941471	0.000114076	0.847598	0	0	0	0	0	0	0	0	0	0	0	0	5	0	0	0	0	0	0	0	0	0	0	0	0	Ro-D1_d15-3.mgf	F102457.dat	fr2	152.54	5.40541	1	4	300	5.55805e-29	704570545	#REF!	XP_010185324	PREDICTED: aspartate aminotransferase, mitochondrial-like	Mesitornis unicolor	6.33793e-29	91084123
gi|330976859|gb|AEC48728.1|	4.99869	49909.5	3	5	450	0.100181	0.000121388	0.84772	0	0	0	0	0	0	5	0	0	0	0	0	0	0	0	0	0	0	0	0	0	0	0	0	0	Pu-D1_d15-2.mgf	F102456.dat		350.62	21.5556	2	5	2436	0	330976859	#REF!	AEC48728	alpha-tubulin	Eriocheir sinensis	0	333470611
Contig_Gammarus_90_178360_fr2	6.20695	20247.1	3	5	186	0.246949	0.000299224	0.848156	0	0	0	0	0	0	0	0	3	0	0	2	0	0	0	0	0	0	0	0	0	0	0	0	0	Ro-D1_d15-2.mgf	F102461.dat	fr2	153.11	27.957	1	2	555	3.49949e-63	37703953	#REF!	AAR01298	elongation factor-2	Libinia emarginata	4.0058e-63	239949527
isotig17300_Frame_1	5.9898	76953.5	3	4	687	0.0519795	6.29825e-05	0.851032	0	0	0	0	0	0	0	0	0	0	0	0	0	0	0	0	0	0	0	4	0	0	0	0	0	Parh-5.mgf	F102464.dat		134.117	6.40466	1	4	1747	0	188011193	#REF!	ACD44938	protein-disulfide isomerase	Scylla paramamosain	0	308052947
gi|340378413|ref|XP_003387722.1|	7.62508	59077.9	3	4	543	0.0677072	8.20395e-05	0.851115	0	0	0	0	0	0	0	0	0	0	0	0	0	0	0	0	0	0	0	4	0	0	0	0	0	Parh-5.mgf	F102464.dat		106.05	6.44567	2	4	2847	0	340378413	#REF!	XP_003387722	PREDICTED: ATP synthase subunit alpha, mitochondrial-like	Amphimedon queenslandica	0	663279546
contig11548_Frame_4	6.63147	47165.5	3	4	419	0.0848078	0.00010276	0.851217	0	0	0	0	0	0	0	0	0	0	0	0	0	0	0	0	0	0	0	4	0	0	0	0	0	Parh-5.mgf	F102464.dat		89.88	14.5585	1	4	1040	1.8276e-134	194763467	#REF!	XP_001963854	GF21238	Drosophila ananassae	1.53813e-133	675382666
Contig_Gammarus_90_125653_fr4	9.80445	27365.4	3	4	244	0.14617	0.000177111	0.851394	2	0	0	0	1	0	0	0	0	0	0	0	0	0	0	0	0	0	0	1	0	0	0	0	0	Ovo_D1-n5-d20.mgf	F102450.dat	fr4	107.89	10.2459	1	1	332	2.25344e-34	157326073	#REF!	ABV44280	heat shock protein 90	Nilaparvata lugens	2.77183e-34	37696948
isotig04881_Frame_6	9.13022	133918	3	3	1175	0.0224017	2.71437e-05	0.854485	0	0	0	0	0	0	0	0	0	0	0	0	0	0	0	0	0	0	0	3	0	0	0	0	0	Parh-5.mgf	F102464.dat		158.25	4.17021	1	3	1646	0	158286645	#REF!	XP_001688107	AGAP006904-PA	Anopheles gambiae str. PEST	0	328724693
Contig_Gammarus_90_10389_fr3	9.3236	21454.3	3	3	195	0.139832	0.000169432	0.854655	0	0	0	0	0	0	1	0	0	0	1	0	0	0	1	0	0	0	0	0	0	0	0	0	0	Pu-D1_d15-2.mgf	F102456.dat	fr3	45.02	7.69231	1	1	665	1.71104e-80	334690638	#REF!	AEG80154	Tcp-1-beta	Litopenaeus vannamei	4.9212e-70	662192697
isotig14279_Frame_6	9.62023	29275.1	2	38	260	1.29803	0.0015728	0.707348	0	0	0	0	0	0	0	0	0	0	0	0	0	0	0	4	2	4	1	1	4	2	5	4	11	Hyal-1.mgf	F102469.dat		43.92	2.69231	1	4	0	0	0	#REF!	0	0	0	0	0
Contig_Gammarus_90_38205_fr2	10.2208	33686.5	2	29	311	0.86088	0.00104311	0.747916	6	7	4	6	6	0	0	0	0	0	0	0	0	0	0	0	0	0	0	0	0	0	0	0	0	Ovo_D1-n2-d20.mgf	F102447.dat	fr2	209.58	14.4695	1	7	90	4.6212	20153414	#REF!	NP_619705	polyprotein	Grapevine chrome mosaic virus	0	0
Contig_Gammarus_90_203625_fr4	9.39557	49933.6	2	9	434	0.180239	0.000218392	0.831155	0	0	0	0	0	0	0	0	0	0	2	2	2	2	1	0	0	0	0	0	0	0	0	0	0	Ro-D1_d15-1.mgf	F102460.dat	fr4	45.99	2.76498	3	1	252	2.05283e-22	530407444	#REF!	AGT28477	profilin	Pseudodiaptomus annandalei	9.3847e-18	56404914
Contig_Gammarus_90_6807_fr2	6.63945	90131.3	2	7	798	0.0776645	9.41045e-05	0.840854	0	0	0	0	0	0	0	0	1	0	2	1	1	1	1	0	0	0	0	0	0	0	0	0	0	Pu-D1_d15-4.mgf	F102453.dat	fr2	45.08	2.13033	1	1	132	0.000216112	706151771	#REF!	XP_010207091	PREDICTED: LOW QUALITY PROTEIN: lysosomal-trafficking regulator-like, partial	Colius striatus	0.000563628	723123809
Contig_Gammarus_90_203291_fr1	10.0565	76125.7	2	7	679	0.0919532	0.000111418	0.840966	2	0	0	0	0	0	0	1	2	0	1	0	0	1	0	0	0	0	0	0	0	0	0	0	0	Ovo_D1-n1-d20.mgf	F102451.dat	fr1	76.99	3.97644	1	2	92	7.48345	564267338	#REF!	XP_006272481	PREDICTED: zinc finger protein 420-like	Alligator mississippiensis	0	0
Contig_Gammarus_90_126175_fr5	6.11177	43302.3	2	5	390	0.115467	0.00013991	0.848878	0	0	0	0	0	1	0	0	0	0	0	0	0	0	4	0	0	0	0	0	0	0	0	0	0	Ro-D1_d15-5.mgf	F102459.dat	fr5	100.33	5.89744	1	4	462	7.00069e-52	392499121	#REF!	AFM75821	myosin light chain 2	Procambarus clarkii	5.03679e-43	389608099
gi|321461354|gb|EFX72387.1|	9.29952	31253.2	2	21	272	0.671932	0.000814167	0.785961	0	0	0	0	0	0	0	0	0	0	0	0	0	0	0	4	5	4	4	4	0	0	0	0	0	Parh-2.mgf	F102466.dat		39.9	9.19118	2	5	1456	0	321461354	#REF!	EFX72387	hypothetical protein DAPPUDRAFT_110855	Daphnia pulex	0	321461366
gi|242023873|ref|XP_002432355.1|	5.43559	102740	2	11	880	0.107066	0.00012973	0.823613	0	0	0	0	0	0	0	0	0	0	0	0	0	0	0	1	4	5	0	0	0	1	0	0	0	Parh-3.mgf	F102462.dat		69.17	1.81818	1	5	4415	0	242023873	#REF!	XP_002432355	paramyosin, long form, putative	Pediculus humanus corporis	0	646696614
gi|717007174|gb|AIW68608.1|	6.24089	33157.7	2	10	290	0.301589	0.00036543	0.828689	0	0	0	0	0	0	0	0	0	0	0	0	0	0	0	0	6	0	4	0	0	0	0	0	0	Parh-2.mgf	F102466.dat		495.66	32.4138	1	6	1569	0	717007174	#REF!	AIW68608	arginine kinase, partial	Cherax quadricarinatus	0	375298901
gi|195035369|ref|XP_001989150.1|	5.72031	247208	2	9	2153	0.0364066	4.41132e-05	0.830619	0	0	0	0	0	0	0	0	0	0	0	0	0	0	0	0	2	2	0	0	0	3	2	0	0	Parh-2.mgf	F102466.dat		351.367	3.90153	1	2	11426	0	195035369	#REF!	XP_001989150	GH11564	Drosophila grimshawi	0	195114526
Contig_Gammarus_90_121109_fr1	5.81452	30379.9	2	9	289	0.296249	0.000358959	0.832105	2	2	2	0	3	0	0	0	0	0	0	0	0	0	0	0	0	0	0	0	0	0	0	0	0	Ovo_D1-n3-d20.mgf	F102448.dat	fr1	267.48	31.4879	1	2	100	0.29239	676456145	#REF!	XP_009054232	hypothetical protein LOTGIDRAFT_160793	Lottia gigantea	1.8161	642131879
Contig_Gammarus_90_217906_fr3	9.5501	63567.4	2	8	554	0.125851	0.000152491	0.836284	0	0	0	0	0	0	0	0	0	0	0	0	4	2	2	0	0	0	0	0	0	0	0	0	0	Ro-D1_d15-3.mgf	F102457.dat	fr3	105.5	6.85921	0	4	977	2.63857e-125	328701761	#REF!	XP_001952609	PREDICTED: transcriptional activator protein Pur-beta-B isoform X3	Acyrthosiphon pisum	3.36186e-125	307200958
Contig_Gammarus_90_10092_fr5	5.38519	45899	2	8	403	0.174296	0.000211191	0.83669	0	0	0	2	0	0	2	2	2	0	0	0	0	0	0	0	0	0	0	0	0	0	0	0	0	Ovo_D1-n4-d20.mgf	F102449.dat	fr5	98.73	6.69975	1	2	0	0	0	#REF!	0	0	0	0	0
gi|443696762|gb|ELT97388.1|	10.5744	18821.5	2	8	170	0.425047	0.000515021	0.837773	0	0	0	0	0	0	0	0	0	0	0	0	0	0	0	0	0	0	0	0	2	2	2	0	2	Hyal-3.mgf	F102471.dat		211.55	26.4706	0	2	881	2.60117e-118	443696762	#REF!	ELT97388	hypothetical protein CAPTEDRAFT_2179	Capitella teleta	1.92974e-110	443709097
Contig_Gammarus_90_4879_fr4	9.64206	129551	2	6	1203	0.0463139	5.61176e-05	0.843732	0	0	0	0	0	0	0	0	0	0	0	0	4	2	0	0	0	0	0	0	0	0	0	0	0	Ro-D1_d15-3.mgf	F102457.dat	fr4	62.58	2.16126	1	4	2695	0	321472254	#REF!	EFX83224	hypothetical protein DAPPUDRAFT_315656	Daphnia pulex	0	646707237
Contig_Gammarus_90_129908_fr3	4.7016	40531	2	13	357	0.320742	0.000388637	0.813418	2	4	2	3	2	0	0	0	0	0	0	0	0	0	0	0	0	0	0	0	0	0	0	0	0	Ovo_D1-n4-d20.mgf	F102449.dat	fr3	82.1	11.7647	1	3	234	2.33643e-19	751225106	#REF!	XP_011165920	PREDICTED: uncharacterized protein LOC105200189	Solenopsis invicta	2.57158e-19	749749688
Contig_Gammarus_90_116383_fr1	6.39168	30284.7	2	12	265	0.39624	0.000480116	0.818425	0	4	2	0	0	0	0	0	0	0	0	0	0	0	0	0	6	0	0	0	0	0	0	0	0	Ovo_D1-n2-d20.mgf	F102447.dat	fr1	136.78	11.3208	1	4	438	1.61435e-50	90082495	#REF!	BAE90429	unnamed protein product	Macaca fascicularis	3.29159e-50	1620018
gi|557762270|ref|XP_005180849.1|	5.7997	117267	2	8	1045	0.0682205	8.26615e-05	0.835898	0	0	0	0	0	0	0	0	0	0	0	0	0	0	0	2	0	2	0	4	0	0	0	0	0	Parh-5.mgf	F102464.dat		89.82	3.82775	1	4	5626	0	557762270	#REF!	XP_005180849	PREDICTED: probable chitinase 3-like	Musca domestica	0	195125155
Contig_Gammarus_90_205133_fr6	8.68683	31739.9	2	35	281	1.10271	0.00133614	0.722268	0	8	0	8	4	2	1	2	0	2	3	1	0	2	2	0	0	0	0	0	0	0	0	0	0	Ovo_D1-n4-d20.mgf	F102449.dat	fr6	817.88	34.1637	1	8	0	0	0	#REF!	0	0	0	0	0
Contig_Gammarus_90_2235_fr4	9.24922	124720	2	17	1162	0.136305	0.000165158	0.79753	0	0	0	0	0	0	0	0	1	0	3	4	4	4	1	0	0	0	0	0	0	0	0	0	0	Ro-D1_d15-1.mgf	F102460.dat	fr4	104.3	3.09811	1	3	1577	0	674587174	#REF!	CDS33789	filamin	Hymenolepis microstoma	0	674262104
Contig_Gammarus_90_626_fr4	9.18548	66588.3	2	23	569	0.345406	0.000418522	0.780425	3	4	3	3	6	0	0	0	0	0	0	0	2	2	0	0	0	0	0	0	0	0	0	0	0	Ovo_D1-n5-d20.mgf	F102450.dat	fr4	93.97	7.73286	1	6	446	8.40389e-43	395484803	#REF!	AFN66646	glucan pattern-recognition lipoprotein	Fenneropenaeus chinensis	1.03264e-42	320100075
Contig_Gammarus_90_121351_fr5	9.85337	25931	2	11	228	0.424202	0.000513997	0.825241	0	0	0	0	0	0	0	0	0	0	2	2	3	1	3	0	0	0	0	0	0	0	0	0	0	Ro-D1_d15-3.mgf	F102457.dat	fr5	106.61	11.8421	1	3	327	1.07569e-32	646707181	#REF!	KDR14042	Upstream activation factor subunit spp27	Zootermopsis nevadensis	2.27154e-32	383851816
Contig_Gammarus_90_39083_fr3	9.64753	28530.4	2	12	252	0.420604	0.000509638	0.818934	0	0	0	0	0	0	3	0	0	0	0	0	4	1	4	0	0	0	0	0	0	0	0	0	0	Pu-D1_d15-2.mgf	F102456.dat	fr3	66.04	9.52381	1	3	322	5.01801e-34	342326346	#REF!	AEL23088	small nuclear ribonucleoprotein polypeptide G	Cherax quadricarinatus	3.50786e-33	187610687
Contig_Gammarus_90_206576_fr4	9.39138	18965.6	2	151	176	7.96177	0.00964713	0.519247	10	21	5	39	25	11	8	9	12	11	0	0	0	0	0	0	0	0	0	0	0	0	0	0	0	Ovo_D1-n3-d20.mgf	F102448.dat	fr4	363.93	41.4773	1	5	84	5.7469	495780519	#REF!	WP_008505098	dihydropteroate synthase	Brucella inopinata	7.75692	695643422
Contig_Gammarus_90_17029_fr2	10.6662	42582.4	2	9	383	0.211355	0.000256095	0.831411	0	0	0	0	0	0	0	0	0	0	2	1	2	3	1	0	0	0	0	0	0	0	0	0	0	Ro-D1_d15-4.mgf	F102458.dat	fr2	46.87	4.43864	1	3	461	1.0774e-51	443727786	#REF!	ELU14393	hypothetical protein CAPTEDRAFT_176878	Capitella teleta	4.93264e-51	321474219
Contig_Gammarus_90_112442_fr6	11.8074	20067.3	2	21	182	1.04648	0.001268	0.787229	0	0	0	0	0	0	1	2	2	2	1	2	4	3	1	0	2	0	0	0	0	1	0	0	0	Ro-D1_d15-3.mgf	F102457.dat	fr6	102.67	12.0879	0	4	112	0.000273102	158187822	#REF!	ABW23200	ribosomal protein rps4	Eurythoe complanata	0.000442954	646290729
Contig_Gammarus_90_197820_fr2	8.97846	45028	2	7	414	0.155459	0.000188366	0.841587	0	0	0	0	0	0	0	0	0	0	3	4	0	0	0	0	0	0	0	0	0	0	0	0	0	Ro-D1_d15-1.mgf	F102460.dat	fr2	94.18	8.45411	2	3	274	2.21656e-22	242009590	#REF!	XP_002425566	conserved hypothetical protein	Pediculus humanus corporis	5.4899e-22	669328058
Contig_Gammarus_90_119803_fr1	8.83011	22924.4	2	7	199	0.305351	0.000369988	0.841957	2	0	0	2	2	0	0	0	0	0	0	0	0	0	0	0	1	0	0	0	0	0	0	0	0	Parh-2.mgf	F102466.dat	fr1	58.61	4.52261	1	1	84	3.78866	746723218	#REF!	WP_039680596	aspartyl-tRNA amidotransferase	Terrisporobacter sp. 08-306576	4.43746	495280916
GAP9EXG06G8OAC_Frame_3	8.91231	19422.9	2	6	173	0.308914	0.000374305	0.846226	0	0	0	0	0	0	0	0	0	0	0	0	0	0	0	0	0	2	1	3	0	0	0	0	0	Parh-5.mgf	F102464.dat		71.59	13.2948	1	3	522	1.56525e-63	306451460	#REF!	ADM88874	thioredoxin peroxidase	Cristaria plicata	3.59559e-63	242267000
Contig_Gammarus_90_171207_fr1	11.3752	45663.1	2	42	397	0.91978	0.00111448	0.690513	4	0	4	3	3	2	0	2	0	2	4	4	0	0	4	0	0	0	0	0	1	3	2	1	3	Hyal-1.mgf	F102469.dat	fr1	98.73	9.3199	1	1	141	3.68204e-07	116488112	#REF!	ABJ98638	pyruvate kinase, partial	Scophthalmus maximus	1.14068e-06	665813245
Contig_Gammarus_90_29145_fr6	4.86707	28437.6	2	37	263	1.30109	0.00157651	0.715403	4	5	4	5	4	4	2	2	2	2	2	0	0	1	0	0	0	0	0	0	0	0	0	0	0	Ovo_D1-n2-d20.mgf	F102447.dat	fr6	109.09	15.9696	1	5	97	0.467614	636611757	#REF!	XP_008037013	hypothetical protein TRAVEDRAFT_71124	Trametes versicolor FP-101664 SS1	0.490886	308511477
gi|290791456|gb|EFD95115.1|	5.27432	81487.4	2	28	719	0.343612	0.000416347	0.751633	0	0	0	0	0	0	0	0	0	0	0	0	0	0	0	5	6	6	6	5	0	0	0	0	0	Parh-3.mgf	F102462.dat		82.52	1.11266	1	6	3787	0	290791456	#REF!	EFD95115	hypothetical protein GL50803_14127	Giardia lamblia ATCC 50803	0	559176176
Contig_Gammarus_90_21424_fr5	8.17858	46127.9	2	12	420	0.260146	0.000315214	0.817945	2	2	1	2	2	1	0	0	0	0	0	0	0	0	0	0	0	0	0	0	2	0	0	0	0	Pu-D1_d15-1.mgf	F102455.dat	fr5	162.33	18.3333	0	1	1120	3.4001e-145	571571784	#REF!	XP_006564892	PREDICTED: ATP synthase subunit beta, mitochondrial isoform X1	Apis mellifera	3.47459e-145	572304924
Contig_Gammarus_90_22807_fr3	9.72579	32538.4	2	9	295	0.276596	0.000335146	0.831746	0	0	0	0	0	0	0	4	5	0	0	0	0	0	0	0	0	0	0	0	0	0	0	0	0	Pu-D1_d15-4.mgf	F102453.dat	fr3	180.06	24.0678	1	5	110	0.0159306	563729913	#REF!	AHB63227	argonaute2	Penaeus monodon	0.109388	308479392
gi|440911048|gb|ELR60777.1|	4.94686	49859.4	2	8	448	0.160451	0.000194416	0.836478	0	0	0	0	0	0	0	0	0	0	4	0	0	4	0	0	0	0	0	0	0	0	0	0	0	Ro-D1_d15-4.mgf	F102458.dat		444.96	31.25	0	4	2428	0	555955172	#REF!	XP_005889745	PREDICTED: tubulin alpha-4A chain isoform X1	Bos mutus	0	440911048
Contig_Gammarus_90_84749_fr6	7.97927	7107.91	2	38	66	5.34615	0.00647783	0.713826	6	6	6	6	5	1	0	0	1	2	2	0	0	0	3	0	0	0	0	0	0	0	0	0	0	Ovo_D1-n2-d20.mgf	F102447.dat	fr6	121.25	66.6667	1	6	77	3.77352	636827279	#REF!	WP_024353331	hypothetical protein	Brevundimonas naejangsanensis	9.88883	598019101
Contig_Gammarus_90_207005_fr1	9.12317	29587.2	2	38	260	1.28434	0.00155621	0.705775	0	0	0	0	0	6	6	6	4	2	0	0	0	0	0	0	1	1	0	0	0	6	6	0	0	Pu-D1_d15-1.mgf	F102455.dat	fr1	166.74	10.7692	1	6	86	9.31386	749648305	#REF!	WP_040248893	peptidase M16	Psychroserpens mesophilus	0	0
Contig_Gammarus_90_8339_fr6	9.55833	130508	2	28	1194	0.214547	0.000259962	0.751217	0	0	0	0	0	1	2	3	4	0	4	1	0	3	4	1	1	0	1	1	0	2	0	0	0	Ro-D1_d15-1.mgf	F102460.dat	fr6	82.96	1.75879	2	4	652	1.14511e-67	405961297	#REF!	EKC27123	Coatomer subunit gamma-2	Crassostrea gigas	3.9883e-65	524887624
gi|321477523|gb|EFX88481.1|	6.01766	127165	2	14	1148	0.110094	0.000133398	0.80919	0	0	0	0	0	6	2	4	0	2	0	0	0	0	0	0	0	0	0	0	0	0	0	0	0	Pu-D1_d15-1.mgf	F102455.dat		45.9572	0.522648	0	6	6116	0	321477523	#REF!	EFX88481	hypothetical protein DAPPUDRAFT_233537	Daphnia pulex	0	321475311
Contig_Gammarus_90_201865_fr3	6.50491	26820.7	2	11	245	0.410131	0.000496948	0.824727	3	4	4	0	0	0	0	0	0	0	0	0	0	0	0	0	0	0	0	0	0	0	0	0	0	Ovo_D1-n3-d20.mgf	F102448.dat	fr3	407.24	27.7551	1	4	334	4.41426e-31	507866656	#REF!	AGM75775	vitellogenin	Eriocheir sinensis	3.07345e-30	16151644
Contig_Gammarus_90_30498_fr4	9.37405	70128.2	2	10	620	0.142596	0.000172781	0.827794	0	0	0	0	0	0	0	4	2	0	0	0	4	0	0	0	0	0	0	0	0	0	0	0	0	Pu-D1_d15-4.mgf	F102453.dat	fr4	132.28	3.06452	0	2	0	0	0	#REF!	0	0	0	0	0
Contig_Gammarus_90_49094_fr6	4.90127	11152.3	2	9	100	0.807007	0.000977835	0.834623	0	2	2	4	1	0	0	0	0	0	0	0	0	0	0	0	0	0	0	0	0	0	0	0	0	Ovo_D1-n4-d20.mgf	F102449.dat	fr6	77.09	25	1	4	0	0	0	#REF!	0	0	0	0	0
gi|6980088|gb|AAF34720.1|AF229168_1	5.81207	56584.3	2	9	529	0.159055	0.000192724	0.830937	0	0	0	0	0	0	0	0	2	0	0	0	0	0	0	0	4	0	0	2	0	0	0	1	0	Parh-2.mgf	F102466.dat		131.46	4.34783	0	4	2730	0	6980088	#REF!	AAF34720	AF229168_1 inner-ear cytokeratin	Rana catesbeiana	0	169641908
GIAFTRM02HHULP_Frame_1	4.09628	12303.5	2	6	115	0.487665	0.000590895	0.847197	0	0	0	0	0	0	0	0	0	0	0	0	0	0	0	0	3	0	2	1	0	0	0	0	0	Parh-2.mgf	F102466.dat		84.44	19.1304	1	3	167	4.3614e-12	186696079	#REF!	ACC86854	C-type lectin-like domain-containing protein PtLP	Portunus trituberculatus	6.06092e-12	469658157
gi|410509310|dbj|BAM65721.1|	5.75701	219576	2	4	1913	0.0182169	2.20731e-05	0.851416	0	0	0	0	0	0	0	0	0	0	0	0	0	0	0	0	0	2	1	0	0	1	0	0	0	Hyal-2.mgf	F102470.dat		213.53	3.3978	0	1	10200	0	410509310	#REF!	BAM65721	myosin heavy chain type 1	Litopenaeus vannamei	0	410509306
Contig_Gammarus_90_7942_fr6	9.06111	86949	2	31	822	0.356531	0.000432001	0.738728	2	2	0	2	2	0	3	0	4	2	4	2	0	5	3	0	0	0	0	0	0	0	0	0	0	Ro-D1_d15-1.mgf	F102460.dat	fr6	129.54	4.0146	1	4	556	8.89556e-59	270011960	#REF!	EFA08408	hypothetical protein TcasGA2_TC006055	Tribolium castaneum	1.17437e-56	347970001
Contig_Gammarus_90_199971_fr1	11.3156	103819	2	21	937	0.202274	0.000245092	0.78376	0	0	0	0	0	0	3	6	6	4	2	0	0	0	0	0	0	0	0	0	0	0	0	0	0	Pu-D1_d15-4.mgf	F102453.dat	fr1	265.45	6.83031	1	6	94	8.68484	585712316	#REF!	XP_006824894	PREDICTED: vitellogenin-1-like isoform X2	Saccoglossus kowalevskii	8.91823	291243037
isotig05922_Frame_5	5.48216	47081.4	2	13	409	0.276118	0.000334566	0.813029	0	0	0	0	0	0	0	0	0	0	0	0	0	0	0	0	6	2	2	3	0	0	0	0	0	Parh-2.mgf	F102466.dat		189.64	8.80196	1	6	532	2.37965e-59	751475594	#REF!	XP_011193243	PREDICTED: high choriolytic enzyme 1	Bactrocera cucurbitae	5.12366e-59	751803148
Contig_Gammarus_90_206990_fr4	10.5135	38742.3	2	39	338	1.00665	0.00121974	0.704219	0	0	0	0	0	6	6	6	7	6	0	0	0	0	0	0	0	0	0	0	0	6	2	0	0	Pu-D1_d15-1.mgf	F102455.dat	fr4	197.17	7.10059	2	6	0	0	0	#REF!	0	0	0	0	0
Contig_Gammarus_90_24570_fr4	9.75088	88230.8	2	34	779	0.385353	0.000466924	0.725724	6	6	6	6	8	0	0	0	0	0	0	1	0	0	1	0	0	0	0	0	0	0	0	0	0	Ovo_D1-n2-d20.mgf	F102447.dat	fr4	933.547	16.4313	1	6	94	6.23493	643713792	#REF!	KDP26457	hypothetical protein JCGZ_17615	Jatropha curcas	7.3935	720020633
Contig_Gammarus_90_205287_fr6	10.3179	20637.6	2	24	187	1.16293	0.0014091	0.77195	0	0	0	0	0	0	0	0	0	0	6	4	2	2	6	0	0	0	2	2	0	0	0	0	0	Ro-D1_d15-1.mgf	F102460.dat	fr6	152.91	15.508	1	6	92	0.707356	242800215	#REF!	XP_002483541	monocarboxylate permease, putative	Talaromyces stipitatus ATCC 10500	2.58733	115400259
contig26010_Frame_4	9.42675	33735.3	2	22	295	0.652136	0.00079018	0.781419	0	0	0	0	0	0	1	0	1	1	2	2	2	2	2	2	2	2	1	2	0	0	0	0	0	Parh-1.mgf	F102465.dat		55.1	9.83051	2	2	512	1.46148e-60	385258072	#REF!	AFI54986	ferritin	Macrobrachium rosenbergii	3.177e-60	540356072
Contig_Gammarus_90_129051_fr2	4.87704	34489.6	2	21	315	0.608879	0.000737767	0.785147	0	0	0	0	0	0	0	0	0	0	4	3	5	5	4	0	0	0	0	0	0	0	0	0	0	Ro-D1_d15-4.mgf	F102458.dat	fr2	92.47	10.1587	1	5	734	5.36228e-91	641678026	#REF!	XP_008188005	PREDICTED: collagen alpha-1(IV) chain-like	Acyrthosiphon pisum	1.71194e-89	535202
Contig_Gammarus_90_177102_fr5	7.86533	22064	2	17	194	0.770488	0.000933585	0.799118	0	3	0	3	4	2	1	1	1	0	1	1	0	0	0	0	0	0	0	0	0	0	0	0	0	Ovo_D1-n5-d20.mgf	F102450.dat	fr5	109.61	23.1959	1	4	122	9.26586e-05	568251963	#REF!	ETN61368	CLIP-domain serine protease subfamily B	Anopheles darlingi	9.73599e-05	544460888
gi|159576740|dbj|BAF92789.1|	5.03524	83371.1	2	11	724	0.13194	0.000159869	0.823773	0	0	0	1	0	0	4	3	3	0	0	0	0	0	0	0	0	0	0	0	0	0	0	0	0	Pu-D1_d15-2.mgf	F102456.dat		278.83	8.14917	1	4	3842	0	159576740	#REF!	BAF92789	cytosolic heat shock protein 90 alpha	Solea senegalensis	0	335060449
gi|391344261|ref|XP_003746420.1|	11.1787	29284.4	2	10	266	0.341479	0.000413764	0.829103	0	0	0	2	0	0	0	0	0	0	0	0	0	0	0	0	0	0	0	0	2	3	2	0	1	Ovo_D1-n4-d20.mgf	F102449.dat		299.87	33.0827	1	2	1369	0	391344261	#REF!	XP_003746420	PREDICTED: histone H3-like	Metaseiulus occidentalis	0	391344330
gi|402168637|gb|AFQ32660.1|	5.12869	22296.2	2	6	203	0.269104	0.000326068	0.845498	0	0	0	0	1	0	0	0	1	0	0	0	0	1	1	0	0	0	0	0	0	0	1	0	1	Ro-D1_d15-5.mgf	F102459.dat		460.464	65.5172	0	1	1066	2.99244e-145	402168637	#REF!	AFQ32660	actin 5C, partial	Breda jovialis	2.78472e-144	402168672
Contig_Gammarus_90_116889_fr5	8.84576	25060.1	2	29	223	1.15722	0.00140218	0.749318	0	0	0	0	0	0	3	1	4	1	4	4	4	4	4	0	0	0	0	0	0	0	0	0	0	Ro-D1_d15-4.mgf	F102458.dat	fr5	130.79	14.7982	3	4	411	5.88714e-45	66864637	#REF!	AAY57407	cytosolic MnSOD	Litopenaeus vannamei	1.23824e-44	217416940
Contig_Gammarus_90_111094_fr4	8.87627	78345.6	2	28	695	0.357391	0.000433044	0.752066	0	2	2	2	6	2	0	0	0	0	3	2	2	4	3	0	0	0	0	0	0	0	0	0	0	Ovo_D1-n5-d20.mgf	F102450.dat	fr4	141.61	5.17986	1	6	585	1.23419e-62	641649314	#REF!	XP_008185532	PREDICTED: delta-1-pyrroline-5-carboxylate dehydrogenase, mitochondrial isoform X1	Acyrthosiphon pisum	2.55927e-62	641649320
gi|347965870|ref|XP_321706.5|	4.84872	91290.2	2	16	800	0.175265	0.000212366	0.802351	0	0	0	0	0	0	0	0	0	0	4	4	4	3	1	0	0	0	0	0	0	0	0	0	0	Ro-D1_d15-3.mgf	F102457.dat		211.6	7	2	4	4229	0	347965870	#REF!	XP_321706	AGAP001424-PA	Anopheles gambiae str. PEST	0	668453505
Contig_Gammarus_90_157852_fr2	8.94952	27188.4	2	9	248	0.331023	0.000401095	0.832506	0	0	0	0	0	0	2	0	0	0	2	2	2	1	0	0	0	0	0	0	0	0	0	0	0	Ro-D1_d15-3.mgf	F102457.dat	fr2	182.92	16.5323	2	2	458	1.97811e-49	501296180	#REF!	BAN20954	igf2 mRNA binding protein, putative	Riptortus pedestris	5.89781e-49	546676069
Contig_Gammarus_90_681_fr6	6.52929	35017.2	2	8	306	0.228459	0.00027682	0.836966	1	3	1	2	1	0	0	0	0	0	0	0	0	0	0	0	0	0	0	0	0	0	0	0	0	Ovo_D1-n2-d20.mgf	F102447.dat	fr6	111.63	13.0719	1	3	94	1.58436	71661973	#REF!	XP_818000	dispersed gene family protein 1 (DGF-1)	Trypanosoma cruzi strain CL Brener	2.1439	501303845
Contig_Gammarus_90_23547_fr6	9.63464	69061	2	8	612	0.11584	0.000140361	0.836131	0	1	0	2	2	0	0	2	1	0	0	0	0	0	0	0	0	0	0	0	0	0	0	0	0	Ovo_D1-n5-d20.mgf	F102450.dat	fr6	44.28	3.10458	1	2	221	1.64505e-15	557760668	#REF!	XP_005180054	PREDICTED: cytochrome P450 CYP12A2-like	Musca domestica	2.64622e-14	195453928
gi|512915135|ref|XP_004928315.1|	5.54887	103865	2	8	899	0.0770228	9.3327e-05	0.835991	0	0	0	0	0	0	3	0	0	0	0	2	2	1	0	0	0	0	0	0	0	0	0	0	0	Ro-D1_d15-4.mgf	F102458.dat		139.83	4.67186	1	1	4858	0	512915135	#REF!	XP_004928315	PREDICTED: alpha-actinin, sarcomeric-like isoform X1	Bombyx mori	0	512915138
Contig_Gammarus_90_141282_fr3	9.97191	68499.7	2	6	629	0.0875916	0.000106133	0.844036	0	0	0	0	0	0	1	0	0	0	2	0	3	0	0	0	0	0	0	0	0	0	0	0	0	Ro-D1_d15-3.mgf	F102457.dat	fr3	95.32	5.88235	1	3	609	1.02433e-65	548512716	#REF!	XP_005694950	PREDICTED: LOW QUALITY PROTEIN: succinate dehydrogenase	ubiquinone	1.20554e-65	594058775
Contig_Gammarus_90_190657_fr2	8.91057	20553.3	2	6	177	0.291924	0.000353719	0.845852	0	0	0	0	0	0	0	0	1	0	0	0	0	0	5	0	0	0	0	0	0	0	0	0	0	Ro-D1_d15-5.mgf	F102459.dat	fr2	73.27	9.60452	0	5	233	7.92679e-20	478346249	#REF!	AGI96988	troponin T	Nilaparvata lugens	1.57582e-15	641661318
GAP9EXG05FZAYU_Frame_1	9.03453	18410.8	2	56	167	3.04169	0.00368556	0.646669	0	0	0	0	0	0	0	0	0	0	0	0	0	0	3	11	6	4	12	10	0	3	0	3	4	Parh-4.mgf	F102463.dat		165.06	15.5689	0	12	103	0.0173721	494372860	#REF!	WP_007199276	gamma-glutamyl phosphate reductase	Hoeflea phototrophica	0	0
Contig_Gammarus_90_169586_fr2	9.97927	72625.5	2	48	648	0.660925	0.00080083	0.66944	9	9	8	11	11	0	0	0	0	0	0	0	0	0	0	0	0	0	0	0	0	0	0	0	0	Ovo_D1-n1-d20.mgf	F102451.dat	fr2	624.849	17.9012	0	9	0	0	0	#REF!	0	0	0	0	0
Contig_Gammarus_90_85980_fr2	4.0654	5970.39	2	28	55	4.68981	0.00568256	0.757749	0	0	0	0	0	0	0	2	2	2	4	4	4	4	4	0	2	0	0	0	0	0	0	0	0	Ro-D1_d15-2.mgf	F102461.dat	fr2	104.03	60	3	4	175	8.75007e-13	699624754	#REF!	XP_009908655	PREDICTED: basement membrane-specific heparan sulfate proteoglycan core protein, partial	Picoides pubescens	1.81e-12	751799235
gi|498081955|ref|WP_010396111.1|	9.17265	116558	2	25	1073	0.214486	0.000259888	0.766745	0	0	0	0	0	0	0	0	0	0	0	0	0	0	0	6	2	4	6	6	0	0	0	0	1	Parh-3.mgf	F102462.dat		74.44	0.745573	0	4	5620	0	498081955	#REF!	WP_010396111	acriflavine resistance protein B	Janthinobacterium lividum	0	737858901
Contig_Gammarus_90_9548_fr5	10.2255	36601.7	2	24	328	0.655707	0.000794508	0.770541	0	0	24	0	0	0	0	0	0	0	0	0	0	0	0	0	0	0	0	0	0	0	0	0	0	Ovo_D1-n3-d20.mgf	F102448.dat	fr5	287.02	17.6829	0	24	94	1.81951	693172180	#REF!	WP_032304473	hypothetical protein	Escherichia coli	1.81951	693079095
Contig_Gammarus_90_183846_fr1	9.3305	39190.9	2	21	344	0.535839	0.000649266	0.784409	0	0	0	0	0	0	2	1	3	0	4	2	2	2	2	0	0	0	0	0	2	1	0	0	0	Ro-D1_d15-4.mgf	F102458.dat	fr1	233.08	12.2093	1	2	749	2.78431e-94	380003230	#REF!	AFD28290	14-3-3-like protein	Eriocheir sinensis	3.73239e-94	380042038
Contig_Gammarus_90_137335_fr1	9.10333	94446.4	2	20	829	0.21176	0.000256586	0.789883	2	2	0	2	2	2	0	0	0	0	0	0	0	0	0	2	2	2	0	2	2	0	0	0	0	Pu-D1_d15-1.mgf	F102455.dat	fr1	123.46	3.49819	1	2	394	1.70743e-40	675365641	#REF!	KFM58543	14-3-3 protein epsilon, partial	Stegodyphus mimosarum	1.52141e-39	241690490
Contig_Gammarus_90_19615_fr1	7.04598	22120.5	2	18	198	0.813724	0.000985973	0.795401	4	4	2	4	4	0	0	0	0	0	0	0	0	0	0	0	0	0	0	0	0	0	0	0	0	Ovo_D1-n2-d20.mgf	F102447.dat	fr1	133.96	20.7071	2	4	0	0	0	#REF!	0	0	0	0	0
isotig09430_Frame_2	4.70891	31447.6	2	17	294	0.540582	0.000655013	0.798185	0	0	0	0	0	0	0	0	0	0	0	0	0	0	0	1	6	5	2	3	0	0	0	0	0	Parh-2.mgf	F102466.dat		215.81	12.9252	2	6	792	2.52729e-101	284027782	#REF!	ADB66714	trypsin 3	Panulirus argus	4.69429e-101	284027780
Contig_Gammarus_90_62638_fr5	9.07757	32792.6	2	14	295	0.426926	0.000517297	0.809707	0	0	0	0	0	0	0	0	0	0	0	0	0	0	0	1	2	0	0	0	3	6	2	0	0	Hyal-2.mgf	F102470.dat	fr5	90.98	9.15254	1	6	611	7.16428e-75	321463510	#REF!	EFX74525	hypothetical protein DAPPUDRAFT_307177	Daphnia pulex	4.75757e-69	225717442
Contig_Gammarus_90_190188_fr3	5.674	25959.1	2	12	233	0.462266	0.000560119	0.819495	0	0	0	0	0	3	1	4	2	2	0	0	0	0	0	0	0	0	0	0	0	0	0	0	0	Pu-D1_d15-1.mgf	F102455.dat	fr3	204.29	21.8884	1	3	571	5.39778e-65	21914372	#REF!	AAM81357	AF522504_1 hemocyanin	Pacifastacus leniusculus	2.36363e-62	57901141
Contig_Gammarus_90_160483_fr5	10.6743	54809.1	2	12	482	0.218942	0.000265287	0.817629	0	0	0	0	0	0	0	0	0	0	1	0	4	4	3	0	0	0	0	0	0	0	0	0	0	Ro-D1_d15-3.mgf	F102457.dat	fr5	85.9	5.18672	1	4	150	9.41517e-08	225908473	#REF!	ACO36738	ubiquitin carboxyl-terminal esterase L3	Scylla paramamosain	4.11308e-05	149898901
GIAFTRM02HFN4P_Frame_3	4.50981	15905.1	2	12	139	0.754475	0.000914183	0.820409	0	0	0	0	0	0	1	0	2	0	2	1	0	4	2	0	0	0	0	0	0	0	0	0	0	Ro-D1_d15-4.mgf	F102458.dat		76.42	20.8633	1	4	640	9.20029e-81	225547766	#REF!	ACN93677	clathrin heavy chain	Carukia barnesi	1.01206e-80	47193239
Contig_Gammarus_90_172697_fr5	10.4405	51360.9	2	10	459	0.194701	0.000235915	0.82803	0	0	0	10	0	0	0	0	0	0	0	0	0	0	0	0	0	0	0	0	0	0	0	0	0	Ovo_D1-n4-d20.mgf	F102449.dat	fr5	447.06	19.1721	1	10	91	5.35868	748504471	#REF!	XP_011111336	hypothetical protein H072_5456	Dactylellina haptotyla CBS 200.50	0	0
gi|675384141|gb|KFM77038.1|	5.14724	41262.5	2	10	372	0.242351	0.000293652	0.828324	0	0	0	0	0	0	0	0	2	0	0	0	4	0	4	0	0	0	0	0	0	0	0	0	0	Ro-D1_d15-3.mgf	F102457.dat		832.62	60.2151	1	4	2007	0	675384141	#REF!	KFM77038	Actin, clone 403, partial	Stegodyphus mimosarum	0	32330667
Contig_Gammarus_90_121154_fr5	8.56937	17626.7	2	9	157	0.510589	0.000618671	0.833645	2	0	0	1	0	0	1	0	1	2	0	0	0	2	0	0	0	0	0	0	0	0	0	0	0	Ro-D1_d15-4.mgf	F102458.dat	fr5	137.78	35.6688	1	2	583	5.15066e-67	309099430	#REF!	ADO51769	elongation factor 2	Litopenaeus vannamei	1.44101e-66	148646395
Contig_Gammarus_90_191505_fr1	9.5182	72710.3	2	7	632	0.0962725	0.000116651	0.841082	2	0	1	3	0	0	0	1	0	0	0	0	0	0	0	0	0	0	0	0	0	0	0	0	0	Ovo_D1-n1-d20.mgf	F102451.dat	fr1	94.77	5.06329	2	2	95	2.64093	658025441	#REF!	XP_008348121	PREDICTED: diacylglycerol kinase 5-like isoform X2	Malus domestica	0	0
Contig_Gammarus_90_198421_fr3	9.54401	52212.3	2	7	466	0.134068	0.000162448	0.841398	1	1	0	3	2	0	0	0	0	0	0	0	0	0	0	0	0	0	0	0	0	0	0	0	0	Ovo_D1-n4-d20.mgf	F102449.dat	fr3	80.38	6.86695	1	3	131	0.000123303	155966364	#REF!	ABU41134	vitellogenin 1	Lepeophtheirus salmonis	0.00109564	46396031
gi|58865330|dbj|BAD89540.1|	5.18589	74006.4	2	6	669	0.0810741	9.82359e-05	0.84383	0	0	0	0	0	0	0	0	0	0	0	0	0	0	0	2	0	2	0	2	0	0	0	0	0	Parh-5.mgf	F102464.dat		122.2	5.23169	0	2	3504	0	58865330	#REF!	BAD89540	heat shock protein 70	Pocillopora damicornis	0	156361178
Contig_Gammarus_90_49275_fr3	9.15343	42178.4	2	6	378	0.142253	0.000172365	0.844208	1	3	0	1	0	0	0	0	0	1	0	0	0	0	0	0	0	0	0	0	0	0	0	0	0	Ovo_D1-n2-d20.mgf	F102447.dat	fr3	136.38	7.14286	1	3	297	2.9018e-29	449288073	#REF!	EMC90781	Heat shock cognate 71 kDa protein	Columba livia	3.81635e-29	1091688
Contig_Gammarus_90_197578_fr3	9.70243	32913.3	2	6	291	0.182297	0.000220886	0.844626	0	0	0	0	0	2	2	0	0	0	0	0	2	0	0	0	0	0	0	0	0	0	0	0	0	Pu-D1_d15-2.mgf	F102456.dat	fr3	162.37	8.93471	1	2	0	0	0	#REF!	0	0	0	0	0
GIB53OK02I37MA_Frame_5	4.63893	10234.9	2	5	90	0.488523	0.000591934	0.850842	0	0	0	0	0	0	0	0	0	0	0	0	0	0	0	0	4	1	0	0	0	0	0	0	0	Parh-2.mgf	F102466.dat		120.54	38.8889	0	4	413	1.94342e-48	124487962	#REF!	ABN12064	putative actinin	Maconellicoccus hirsutus	1.43349e-45	557760473
Contig_Gammarus_90_105570_fr6	7.66311	29115.4	2	11	255	0.377807	0.000457782	0.82423	0	1	0	3	1	1	4	0	1	0	0	0	0	0	0	0	0	0	0	0	0	0	0	0	0	Pu-D1_d15-2.mgf	F102456.dat	fr6	75.85	13.7255	0	4	96	0.359025	507558456	#REF!	XP_004662965	PREDICTED: serine/threonine-protein kinase 16	Jaculus jaculus	1.83639	505379804
Contig_Gammarus_90_137345_fr2	9.42828	87320	2	9	760	0.103069	0.000124887	0.830744	2	0	4	2	0	0	0	0	0	0	0	0	1	0	0	0	0	0	0	0	0	0	0	0	0	Ovo_D1-n4-d20.mgf	F102449.dat	fr2	335.14	9.73684	1	2	0	0	0	#REF!	0	0	0	0	0
Contig_Gammarus_90_195409_fr2	8.52142	20965.2	2	9	182	0.429282	0.000520153	0.833027	0	0	0	0	0	0	0	0	0	0	1	2	4	2	0	0	0	0	0	0	0	0	0	0	0	Ro-D1_d15-3.mgf	F102457.dat	fr2	118.32	15.9341	1	4	228	3.31307e-20	225717554	#REF!	ACO14623	Cofilin/actin-depolymerizing factor homolog	Caligus clemensi	3.49821e-19	668462739
Contig_Gammarus_90_14273_fr3	9.32288	33239.4	2	8	303	0.240678	0.000291625	0.837258	0	0	0	0	0	0	1	1	1	0	0	0	0	3	2	0	0	0	0	0	0	0	0	0	0	Ro-D1_d15-5.mgf	F102459.dat	fr3	63.44	5.61056	2	2	267	4.64252e-24	744514379	#REF!	AJC97112	Rab1A	Macrobrachium rosenbergii	2.40182e-21	676441927
Contig_Gammarus_90_12941_fr2	9.72752	93949	2	7	857	0.0745085	9.02805e-05	0.84076	0	0	0	0	0	0	0	0	0	0	0	0	4	3	0	0	0	0	0	0	0	0	0	0	0	Ro-D1_d15-4.mgf	F102458.dat	fr2	115.66	4.55076	1	3	1439	0	317419173	#REF!	CBN81210	Aconitate hydratase, mitochondrial	Dicentrarchus labrax	0	658906725
Contig_Gammarus_90_125528_fr5	9.86176	55150.3	2	7	490	0.126926	0.000153794	0.841236	0	0	0	0	0	3	0	2	2	0	0	0	0	0	0	0	0	0	0	0	0	0	0	0	0	Pu-D1_d15-1.mgf	F102455.dat	fr5	114.56	5.91837	1	3	729	2.32856e-82	488544281	#REF!	XP_004463692	PREDICTED: alpha-actinin-3	Dasypus novemcinctus	7.64892e-74	67464147
gi|112984012|ref|NP_001036837.1|	5.12495	73051.6	2	6	658	0.0821337	9.95198e-05	0.84393	0	0	0	0	0	2	0	0	0	0	0	0	0	0	0	0	2	0	0	0	2	0	0	0	0	Pu-D1_d15-1.mgf	F102455.dat		129.04	6.53495	1	2	3471	0	112984012	#REF!	NP_001036837	heat shock 70 kD protein cognate precursor	Bombyx mori	0	431823435
Contig_Gammarus_90_207415_fr2	10.7525	36959.6	2	6	332	0.162339	0.000196704	0.844405	0	0	0	0	0	3	2	0	1	0	0	0	0	0	0	0	0	0	0	0	0	0	0	0	0	Pu-D1_d15-2.mgf	F102456.dat	fr2	174.12	16.8675	0	2	89	0.981995	519237371	#REF!	EPN17114	phosphoribosylaminoimidazole synthetase	Pseudomonas syringae pv. actinidiae ICMP 19070	1.37599	519279315
gi|321463123|gb|EFX74141.1|	9.51815	27038.4	2	6	234	0.221907	0.00026888	0.844895	0	0	0	0	0	1	0	2	0	2	1	0	0	0	0	0	0	0	0	0	0	0	0	0	0	Pu-D1_d15-3.mgf	F102452.dat		34.35	3.84615	1	2	1244	2.35104e-171	321463123	#REF!	EFX74141	hypothetical protein DAPPUDRAFT_307445	Daphnia pulex	1.84394e-57	347970782
Contig_Gammarus_90_11448_fr5	6.39644	26204.5	2	6	229	0.228969	0.000277437	0.845172	0	0	0	4	1	0	0	0	0	1	0	0	0	0	0	0	0	0	0	0	0	0	0	0	0	Ovo_D1-n4-d20.mgf	F102449.dat	fr5	44.11	7.42358	1	4	97	0.343397	517826675	#REF!	WP_018996883	NADH dehydrogenase subunit G	Hirschia maritima	1.10237	663660954
Contig_Gammarus_90_176329_fr1	4.98004	19126.2	2	6	171	0.313705	0.000380111	0.846606	0	0	0	0	0	0	0	0	0	0	0	0	4	2	0	0	0	0	0	0	0	0	0	0	0	Ro-D1_d15-3.mgf	F102457.dat	fr1	92.54	19.2982	1	4	180	1.78082e-12	524890873	#REF!	XP_005101978	PREDICTED: nucleosome assembly protein 1-like 1-like isoform X7	Aplysia californica	1.86161e-12	524890871
Contig_Gammarus_90_20127_fr4	9.59784	84931.6	2	5	777	0.0588709	7.13327e-05	0.848227	0	0	0	0	0	0	0	0	0	0	0	0	3	2	0	0	0	0	0	0	0	0	0	0	0	Ro-D1_d15-3.mgf	F102457.dat	fr4	177.567	5.40541	0	3	630	2.85882e-72	198139671	#REF!	ACH81781	fructose 1,6-bisphosphate aldolase	Artemia franciscana	3.08687e-68	659114130
Contig_Gammarus_90_137392_fr6	10.3597	71956.2	2	5	638	0.0694867	8.41956e-05	0.848312	0	0	0	0	0	1	0	0	1	2	0	0	0	0	0	1	0	0	0	0	0	0	0	0	0	Pu-D1_d15-1.mgf	F102455.dat	fr6	81.09	2.50784	1	1	314	2.79739e-26	241287401	#REF!	XP_002407037	low density lipid receptor-related protein, putative	Ixodes scapularis	5.83878e-26	158711988
Contig_Gammarus_90_175658_fr4	9.72001	70087.5	2	5	621	0.0713394	8.64406e-05	0.848398	0	0	0	1	2	0	0	0	0	0	0	0	2	0	0	0	0	0	0	0	0	0	0	0	0	Ro-D1_d15-3.mgf	F102457.dat	fr4	44.71	1.77134	1	2	119	0.00256311	586487101	#REF!	XP_006874033	PREDICTED: testisin	Chrysochloris asiatica	0.00759189	676496872
Contig_Gammarus_90_194114_fr1	8.75313	58022	2	5	520	0.0861742	0.000104416	0.848502	0	1	0	1	0	0	0	0	2	0	0	0	1	0	0	0	0	0	0	0	0	0	0	0	0	Ovo_D1-n4-d20.mgf	F102449.dat	fr1	125.98	5.96154	1	1	103	0.231708	734635096	#REF!	XP_010746118	PREDICTED: complement C1r subcomponent-like	Larimichthys crocea	0.343137	24651948
Contig_Gammarus_90_10397_fr1	4.90776	57520	2	5	503	0.0869263	0.000105327	0.848608	0	0	0	0	0	0	2	0	0	0	0	0	2	1	0	0	0	0	0	0	0	0	0	0	0	Ro-D1_d15-3.mgf	F102457.dat	fr1	153.19	6.56064	1	2	1468	0	442540097	#REF!	AGC54636	heat shock protein 90	Scylla paramamosain	0	332376398
gi|307086|gb|AAA59468.1|	5.11524	46358.6	2	5	433	0.107855	0.000130686	0.848738	0	0	0	0	0	0	0	1	0	0	0	0	0	0	1	3	0	0	0	0	0	0	0	0	0	Parh-1.mgf	F102465.dat		101.41	11.5473	2	3	2200	0	307086	#REF!	AAA59468	keratin-10	Homo sapiens	0	441660616
Contig_Gammarus_90_13848_fr5	11.7143	38560	2	5	348	0.129668	0.000157116	0.849036	0	0	0	0	0	0	0	0	0	0	0	0	3	2	0	0	0	0	0	0	0	0	0	0	0	Ro-D1_d15-3.mgf	F102457.dat	fr5	84.72	5.17241	0	3	341	3.67939e-35	2708830	#REF!	AAB92620	methylmalonate semialdehyde dehydrogenase precursor	Homo sapiens	1.99046e-34	443694279
isotig21301_Frame_5	4.64619	34132.2	2	5	306	0.146489	0.000177498	0.849213	0	0	0	0	0	0	0	0	0	0	0	0	0	0	0	0	4	1	0	0	0	0	0	0	0	Parh-2.mgf	F102466.dat		95.88	10.4575	0	4	993	4.24634e-130	723218354	#REF!	AIX48711	beta-1,3-glucanase	Cherax destructor	1.79852e-129	21667022
gi|159895336|gb|ABX09952.1|	7.7652	33301.8	2	5	309	0.150142	0.000181924	0.849395	0	0	0	0	0	0	0	0	0	0	0	0	0	0	0	0	0	0	0	0	3	0	0	2	0	Hyal-1.mgf	F102469.dat		89.96	8.73786	2	3	1604	0	159895336	#REF!	ABX09952	translation elongation factor 1-alpha, partial	Candida nemodendra	0	558519997
Contig_Gammarus_90_111710_fr5	9.81125	30246.3	2	5	276	0.165309	0.000200302	0.849595	0	0	0	0	0	0	0	0	0	0	0	0	0	4	1	0	0	0	0	0	0	0	0	0	0	Ro-D1_d15-4.mgf	F102458.dat	fr5	110.63	10.1449	1	4	630	4.39061e-75	157128621	#REF!	XP_001655159	aspartate aminotransferase	Aedes aegypti	1.10964e-74	225708774
gi|34420368|gb|AAQ67426.1|	8.40278	28944	2	5	254	0.172747	0.000209315	0.849805	0	0	0	0	0	0	0	0	0	0	0	0	0	0	0	0	0	0	0	0	5	0	0	0	0	Hyal-1.mgf	F102469.dat		81.9	10.6299	1	5	1362	0	34420368	#REF!	AAQ67426	phosphoglycerate mutase	Apis cerana	0	66550890
Contig_Gammarus_90_149991_fr5	7.96445	13586.4	2	5	125	0.368015	0.000445917	0.85025	0	0	0	0	0	0	2	0	3	0	0	0	0	0	0	0	0	0	0	0	0	0	0	0	0	Pu-D1_d15-4.mgf	F102453.dat	fr5	83.85	23.2	1	3	233	1.78745e-20	291226208	#REF!	XP_002733086	PREDICTED: hydroxysteroid dehydrogenase-like protein 2-like	Saccoglossus kowalevskii	1.93882e-19	546677669
gi|560138144|emb|CDJ83316.1|	5.01587	109113	2	4	994	0.0366591	4.44191e-05	0.851461	0	0	0	0	0	0	0	0	0	0	0	0	0	4	0	0	0	0	0	0	0	0	0	0	0	Ro-D1_d15-4.mgf	F102458.dat		247.9	5.4326	1	4	5330	0	560138144	#REF!	CDJ83316	ATPase and Haloacid dehalogenase hydrolase domain containing protein, partial	Haemonchus contortus	0	597876570
Contig_Gammarus_90_137345_fr3	9.85618	86737.3	2	4	760	0.0461163	5.58782e-05	0.851517	0	0	0	0	0	0	0	0	0	0	0	0	0	0	0	0	0	0	0	0	0	4	0	0	0	Hyal-2.mgf	F102470.dat	fr3	88.78	2.76316	1	4	0	0	0	#REF!	0	0	0	0	0
Contig_Gammarus_90_141228_fr2	9.95162	86591.5	2	4	781	0.0461939	5.59723e-05	0.851573	0	0	0	0	0	0	0	0	0	0	1	0	0	0	0	0	0	0	0	0	0	0	0	1	2	Ro-D1_d15-1.mgf	F102460.dat	fr2	46.17	1.79257	1	1	677	5.92788e-74	646716872	#REF!	KDR19938	Fasciclin-2, partial	Zootermopsis nevadensis	2.6337e-64	383848133
contig35849_Frame_1	10.6563	78292.4	2	4	665	0.0510905	6.19054e-05	0.851635	0	0	0	0	0	0	0	0	0	0	0	0	0	0	0	0	4	0	0	0	0	0	0	0	0	Parh-2.mgf	F102466.dat		74.78	6.01504	1	4	114	0.0215071	669679271	#REF!	AII25497	beta-1,3-glucan binding protein	Fenneropenaeus merguiensis	0.0245582	586616543
Contig_Gammarus_90_121429_fr2	5.93567	72265.7	2	4	677	0.0553513	6.70681e-05	0.851702	0	0	0	0	0	0	0	0	0	0	2	0	1	1	0	0	0	0	0	0	0	0	0	0	0	Ro-D1_d15-3.mgf	F102457.dat	fr2	67.9	2.06795	2	1	895	4.02577e-105	641786058	#REF!	XP_008175215	PREDICTED: echinoderm microtubule-associated protein-like 2	Chrysemys picta bellii	8.83777e-104	585682254
isotig04379_Frame_3	7.55679	70859.8	2	4	630	0.0564495	6.83988e-05	0.85177	0	0	0	0	0	0	0	0	0	0	0	0	0	0	0	0	4	0	0	0	0	0	0	0	0	Parh-2.mgf	F102466.dat		87.23	5.39683	1	4	959	5.68274e-122	321475241	#REF!	EFX86204	hypothetical protein DAPPUDRAFT_222210	Daphnia pulex	1.1888e-120	646717596
gi|158936884|dbj|BAF91556.1|	6.61619	62235.5	2	4	555	0.064272	7.78772e-05	0.851848	0	0	0	0	0	0	0	0	0	0	0	0	0	4	0	0	0	0	0	0	0	0	0	0	0	Ro-D1_d15-4.mgf	F102458.dat		87.36	4.68468	4	4	2980	0	158936884	#REF!	BAF91556	phosphoglucose isomerase	Amia calva	0	158936894
Contig_Gammarus_90_204380_fr6	9.82051	57786.4	2	4	513	0.0692204	8.3873e-05	0.851932	0	0	0	0	0	0	0	0	0	0	0	0	2	1	1	0	0	0	0	0	0	0	0	0	0	Ro-D1_d15-3.mgf	F102457.dat	fr6	47.6	3.7037	1	2	362	8.60203e-36	262304145	#REF!	ACY44665	phosphogluconate dehydrogenase	Leiobunum verrucosum	9.12157e-36	262304093
Contig_Gammarus_90_31948_fr3	9.3054	54597.5	2	4	469	0.0732635	8.87719e-05	0.852021	0	0	0	0	0	0	0	0	0	0	0	0	0	1	3	0	0	0	0	0	0	0	0	0	0	Ro-D1_d15-5.mgf	F102459.dat	fr3	63.69	7.24947	1	3	180	1.72535e-10	194856553	#REF!	XP_001968775	GG25055	Drosophila erecta	1.98241e-10	158288252
gi|734529613|gb|KHN71870.1|	5.09372	50303.8	2	4	449	0.0795169	9.6349e-05	0.852117	0	0	0	0	0	0	0	0	1	0	0	1	2	0	0	0	0	0	0	0	0	0	0	0	0	Ro-D1_d15-3.mgf	F102457.dat		274.95	19.8218	1	2	2435	0	734529613	#REF!	KHN71870	Tubulin alpha-3 chain	Toxocara canis	0	734555655
gi|504768369|ref|WP_014955471.1|	5.97242	46260.2	2	4	403	0.0864675	0.000104771	0.852222	0	0	0	0	0	0	0	0	0	0	0	0	4	0	0	0	0	0	0	0	0	0	0	0	0	Ro-D1_d15-3.mgf	F102457.dat		137.32	6.45161	0	4	2179	0	504768369	#REF!	WP_014955471	isocitrate dehydrogenase	alpha proteobacterium HIMB59	0	654637341
gi|321478700|gb|EFX89657.1|	5.29047	41760.8	2	4	376	0.0957836	0.000116059	0.852338	0	0	0	0	0	0	0	0	0	0	0	0	2	2	0	0	0	0	0	0	0	0	0	0	0	Ro-D1_d15-3.mgf	F102457.dat		656.15	44.9468	0	2	2031	0	9501243	#REF!	CAB99474	actin	Daphnia magna	0	156622362
Contig_Gammarus_90_137660_fr4	9.97749	39695.7	2	4	352	0.100767	0.000122097	0.85246	0	0	0	0	0	0	0	0	0	0	0	0	3	1	0	0	0	0	0	0	0	0	0	0	0	Ro-D1_d15-3.mgf	F102457.dat	fr4	118	9.375	1	3	601	1.16791e-72	195585753	#REF!	XP_002082643	GD25116	Drosophila simulans	1.23175e-72	20130249
Contig_Gammarus_90_37888_fr4	9.95234	39051.8	2	4	342	0.102428	0.00012411	0.852584	0	0	0	1	2	0	0	0	0	0	0	0	0	0	0	1	0	0	0	0	0	0	0	0	0	Ovo_D1-n5-d20.mgf	F102450.dat	fr4	54.61	3.50877	1	2	0	0	0	#REF!	0	0	0	0	0
Contig_Gammarus_90_198817_fr3	5.28546	31881.4	2	4	285	0.125465	0.000152023	0.852736	0	0	0	0	0	0	0	2	0	0	2	0	0	0	0	0	0	0	0	0	0	0	0	0	0	Ro-D1_d15-1.mgf	F102460.dat	fr3	102.04	7.36842	1	2	105	0.0526105	403217610	#REF!	CCK72103	hypothetical protein KNAG_0J00200	Kazachstania naganishii CBS 8797	3.43341	170585284
Contig_Gammarus_90_171530_fr6	9.31511	30848.6	2	4	277	0.129666	0.000157113	0.852893	0	0	0	0	0	0	0	0	0	0	2	0	2	0	0	0	0	0	0	0	0	0	0	0	0	Ro-D1_d15-3.mgf	F102457.dat	fr6	176.81	25.9928	1	2	582	5.43813e-65	384255136	#REF!	AFH75400	elongation factor 2	Eriocheir sinensis	3.34158e-64	148646395
Contig_Gammarus_90_121767_fr6	9.24815	30122.8	2	4	275	0.13279	0.000160899	0.853054	0	0	0	4	0	0	0	0	0	0	0	0	0	0	0	0	0	0	0	0	0	0	0	0	0	Ovo_D1-n4-d20.mgf	F102449.dat	fr6	152.38	11.2727	1	4	1011	1.88655e-130	347971770	#REF!	XP_313649	AGAP004366-PA	Anopheles gambiae str. PEST	1.26233e-128	668465162
isotig14034_Frame_1	8.13135	29139.6	2	4	263	0.13727	0.000166328	0.85322	0	0	0	0	0	0	0	0	0	0	0	0	0	0	0	0	0	0	0	4	0	0	0	0	0	Parh-5.mgf	F102464.dat		110.09	10.6464	1	4	664	2.85372e-83	557136718	#REF!	AGZ89666	glutathione S-transferase	Palaemon carinicauda	1.26196e-82	636536418
isotig23284_Frame_5	4.14688	28857.7	2	4	266	0.138611	0.000167953	0.853388	0	0	0	0	0	0	0	0	0	0	0	0	0	0	0	0	4	0	0	0	0	0	0	0	0	Parh-2.mgf	F102466.dat		94.42	11.2782	2	4	623	2.19267e-73	350416850	#REF!	XP_003491134	PREDICTED: glucosylceramidase-like	Bombus impatiens	8.29837e-72	340729189
Contig_Gammarus_90_156845_fr6	9.89749	28197.4	2	4	249	0.141857	0.000171885	0.85356	0	0	0	0	0	0	0	0	4	0	0	0	0	0	0	0	0	0	0	0	0	0	0	0	0	Pu-D1_d15-4.mgf	F102453.dat	fr6	92.96	10.0402	1	4	216	1.09526e-17	507968581	#REF!	XP_004689740	PREDICTED: glutathione S-transferase Mu 2-like isoform X2	Condylura cristata	1.49915e-17	617631535
gi|15149246|gb|AAK85201.1|AF387818_1	6.32104	26840.9	2	4	249	0.149027	0.000180573	0.853741	0	0	0	0	0	0	0	0	0	0	0	0	0	0	0	0	0	0	0	0	4	0	0	0	0	Hyal-1.mgf	F102469.dat		140.69	11.245	5	4	1312	0	15149246	#REF!	AAK85201	AF387818_1 triosephosphate isomerase	Acipenser brevirostrum	1.95817e-158	318056250
Contig_Gammarus_90_158043_fr6	10.46	21938	2	4	189	0.182332	0.000220928	0.853962	0	0	1	0	3	0	0	0	0	0	0	0	0	0	0	0	0	0	0	0	0	0	0	0	0	Ovo_D1-n5-d20.mgf	F102450.dat	fr6	110.68	14.8148	1	3	212	2.04206e-18	242001408	#REF!	XP_002435347	glutathione S-transferase, putative	Ixodes scapularis	5.20037e-17	260796361
gi|480318379|gb|AGJ82833.1|	5.11821	21531.7	2	4	195	0.185773	0.000225097	0.854187	0	0	0	0	0	0	0	0	0	0	0	1	3	0	0	0	0	0	0	0	0	0	0	0	0	Ro-D1_d15-3.mgf	F102457.dat		508.304	68.2051	0	3	1011	7.22366e-137	480318303	#REF!	AGJ82794	actin, partial	Omoedus sp. Adalbert	8.26281e-137	480318402
Contig_Gammarus_90_109189_fr5	10.584	17868.3	2	4	156	0.22386	0.000271247	0.854458	0	0	0	0	0	0	0	0	1	0	0	1	1	1	0	0	0	0	0	0	0	0	0	0	0	Ro-D1_d15-4.mgf	F102458.dat	fr5	52.54	8.33333	0	1	335	3.99164e-36	91078162	#REF!	XP_966448	PREDICTED: 60S ribosomal protein L24	Tribolium castaneum	4.35555e-36	187123194
gi|321475463|gb|EFX86426.1|	5.57667	598437	2	3	5227	0.00501306	6.07423e-06	0.854661	0	0	0	0	0	0	0	0	0	0	0	1	1	0	0	0	1	0	0	0	0	0	0	0	0	Parh-2.mgf	F102466.dat		18.23	0.229577	0	1	27883	0	321475463	#REF!	EFX86426	hypothetical protein DAPPUDRAFT_313136	Daphnia pulex	0	641667476
gi|321460000|gb|EFX71047.1|	5.87182	147425	2	3	1332	0.0203494	2.4657e-05	0.854685	0	0	0	0	0	0	0	0	0	0	0	0	0	2	0	0	0	0	0	1	0	0	0	0	0	Parh-5.mgf	F102464.dat		23.55	0.600601	1	1	7132	0	321460000	#REF!	EFX71047	hypothetical protein DAPPUDRAFT_112150	Daphnia pulex	0	321467043
isotig01146_Frame_5	8.31414	111027	2	3	999	0.0270204	3.27401e-05	0.854718	0	0	0	0	0	0	0	0	0	0	0	0	3	0	0	0	0	0	0	0	0	0	0	0	0	Ro-D1_d15-3.mgf	F102457.dat		87.43	4.4044	0	3	1964	0	321476489	#REF!	EFX87450	hypothetical protein DAPPUDRAFT_207615	Daphnia pulex	0	91080775
gi|443694341|gb|ELT95504.1|	5.21548	90369.3	2	3	812	0.0331971	4.02243e-05	0.854758	0	0	0	0	0	0	0	0	0	0	0	0	3	0	0	0	0	0	0	0	0	0	0	0	0	Ro-D1_d15-3.mgf	F102457.dat		178.72	9.60591	0	3	4320	0	443694341	#REF!	ELT95504	hypothetical protein CAPTEDRAFT_161400, partial	Capitella teleta	0	60735077
Contig_Gammarus_90_2737_fr5	9.24012	78394.9	2	3	722	0.0382678	4.63684e-05	0.854805	0	0	0	0	0	0	0	0	0	0	0	0	3	0	0	0	0	0	0	0	0	0	0	0	0	Ro-D1_d15-3.mgf	F102457.dat	fr5	76.41	6.09418	1	3	710	2.3263e-80	16611916	#REF!	AAL27405	AF427597_1 chaperonin subunit 1	Artemia franciscana	8.93413e-79	356651208
isotig02686_Frame_5	9.00136	77643.3	2	3	670	0.0386383	4.68172e-05	0.854852	0	0	0	0	0	0	0	0	0	0	0	0	0	0	0	0	0	0	0	3	0	0	0	0	0	Parh-5.mgf	F102464.dat		83.27	4.47761	0	3	556	5.34926e-61	743692758	#REF!	AJC52502	estrogen sulfotransferase	Scylla olivacea	1.71252e-60	321471178
gi|395459670|gb|AFN65688.1|	5.42726	69766.4	2	3	639	0.0430007	5.21031e-05	0.854904	0	0	0	0	0	0	0	0	0	0	0	0	3	0	0	0	0	0	0	0	0	0	0	0	0	Ro-D1_d15-3.mgf	F102457.dat		253.52	11.5806	0	3	3416	0	395459670	#REF!	AFN65688	heat shock cognate protein 70	Frankliniella occidentalis	0	423293162
gi|557776928|ref|XP_005188100.1|	8.40543	64371.8	2	3	591	0.0466043	5.64695e-05	0.85496	0	0	0	0	0	1	0	0	0	0	1	1	0	0	0	0	0	0	0	0	0	0	0	0	0	Pu-D1_d15-1.mgf	F102455.dat		296.89	10.6599	1	1	3125	0	557776928	#REF!	XP_005188100	PREDICTED: arginine kinase-like isoform X1	Musca domestica	0	557776930
Contig_Gammarus_90_172713_fr4	9.55081	55041.8	2	3	488	0.054504	6.60415e-05	0.855026	0	0	0	0	0	1	0	2	0	0	0	0	0	0	0	0	0	0	0	0	0	0	0	0	0	Pu-D1_d15-3.mgf	F102452.dat	fr4	65.53	3.68852	1	2	90	1.153	495928588	#REF!	WP_008653167	hypothetical protein	Rhodopirellula europaea	0	0
Contig_Gammarus_90_6008_fr3	10.6363	52361.9	2	3	454	0.0572936	6.94216e-05	0.855096	0	0	0	0	0	0	0	0	0	0	0	0	3	0	0	0	0	0	0	0	0	0	0	0	0	Ro-D1_d15-3.mgf	F102457.dat	fr3	81.98	9.47137	1	3	110	0.0176885	663361076	#REF!	WP_030359547	MULTISPECIES: trypsin	Streptomyces	0.102678	296192145
gi|669220820|emb|CDW57876.1|	4.93669	51538.5	2	3	462	0.0582089	7.05305e-05	0.855166	0	0	0	1	0	0	2	0	0	0	0	0	0	0	0	0	0	0	0	0	0	0	0	0	0	Pu-D1_d15-2.mgf	F102456.dat		344.88	20.9957	1	2	2495	0	669220820	#REF!	CDW57876	alpha tubulin, partial	Trichuris trichiura	0	730373323
gi|321477015|gb|EFX87974.1|	4.8477	49966.2	2	3	446	0.0600406	7.275e-05	0.855239	0	0	0	0	0	0	0	0	0	0	1	0	0	0	0	0	0	0	1	0	0	0	1	0	0	Ro-D1_d15-1.mgf	F102460.dat		437.2	21.7489	0	1	2423	0	321477015	#REF!	EFX87974	hypothetical protein DAPPUDRAFT_305638	Daphnia pulex	0	507646692
Contig_Gammarus_90_116357_fr4	9.57698	48596.8	2	3	441	0.0617324	7.48e-05	0.855314	0	0	0	0	0	0	0	0	3	0	0	0	0	0	0	0	0	0	0	0	0	0	0	0	0	Pu-D1_d15-4.mgf	F102453.dat	fr4	64.96	7.93651	1	3	486	1.41454e-53	662184571	#REF!	XP_008472530	PREDICTED: dehydrogenase/reductase SDR family member 4-like	Diaphorina citri	3.42801e-51	157112612
gi|223016075|gb|ACM77788.1|	5.29625	41734.8	2	3	376	0.0718825	8.70986e-05	0.855401	0	0	0	0	0	0	0	0	1	0	0	0	1	0	1	0	0	0	0	0	0	0	0	0	0	Ro-D1_d15-3.mgf	F102457.dat		602.52	52.6596	1	1	2031	0	223016075	#REF!	ACM77788	actin	Octopus vulgaris	0	385145402
gi|226693233|dbj|BAH56609.1|	5.82347	40166.5	2	3	356	0.0746891	9.04993e-05	0.855491	0	0	3	0	0	0	0	0	0	0	0	0	0	0	0	0	0	0	0	0	0	0	0	0	0	Ovo_D1-n3-d20.mgf	F102448.dat		90.04	9.83146	1	3	1899	0	226693233	#REF!	BAH56609	arginine kinase 2	Neocaridina denticulata	0	676657242
Contig_Gammarus_90_111565_fr5	9.07553	38373.4	2	3	345	0.0781791	9.47281e-05	0.855586	0	0	0	0	0	0	1	0	0	0	0	1	1	0	0	0	0	0	0	0	0	0	0	0	0	Pu-D1_d15-2.mgf	F102456.dat	fr5	43	5.21739	0	1	643	9.82088e-75	751203609	#REF!	XP_011175329	PREDICTED: heterogeneous nuclear ribonucleoprotein R isoform X7	Solenopsis invicta	9.96171e-75	572267459
Contig_Gammarus_90_195626_fr4	10.4715	38143.3	2	3	336	0.0786508	9.52996e-05	0.855681	0	0	0	0	0	0	0	0	0	0	0	0	0	0	2	0	0	0	1	0	0	0	0	0	0	Ro-D1_d15-5.mgf	F102459.dat	fr4	135.3	8.63095	1	2	0	0	0	#REF!	0	0	0	0	0
gi|733578896|emb|CEK41087.1|	7.21206	34993.7	2	3	314	0.0857297	0.000103877	0.855785	1	0	0	0	0	0	0	0	0	0	2	0	0	0	0	0	0	0	0	0	0	0	0	0	0	Ro-D1_d15-1.mgf	F102460.dat		324.9	36.6242	2	2	1699	0	733578896	#REF!	CEK41087	putative Tubulin alpha 1, partial	Lithodes maja	0	330976859
Contig_Gammarus_90_111529_fr5	10.4721	33770.4	2	3	312	0.0888352	0.00010764	0.855893	0	0	0	0	0	0	0	0	0	0	1	1	0	0	1	0	0	0	0	0	0	0	0	0	0	Ro-D1_d15-5.mgf	F102459.dat	fr5	42.73	9.61538	1	1	227	3.56903e-19	28544138	#REF!	AAO42752	cytosolic manganese superoxide dismutase	Farfantepenaeus aztecus	7.73332e-19	229359404
gi|46326988|gb|AAS88432.1|	4.69818	29101.5	2	3	255	0.103088	0.000124909	0.856018	0	0	0	0	0	0	0	0	0	0	0	0	0	0	0	0	0	0	3	0	0	0	0	0	0	Parh-4.mgf	F102463.dat		105.55	23.5294	0	3	1352	0	46326988	#REF!	AAS88432	14-3-3 protein	Oncorhynchus mykiss	0	742242067
gi|353228681|emb|CCD74852.1|	9.38938	26759.1	2	3	235	0.112111	0.000135843	0.856154	0	0	3	0	0	0	0	0	0	0	0	0	0	0	0	0	0	0	0	0	0	0	0	0	0	Ovo_D1-n3-d20.mgf	F102448.dat		66.78	4.25532	3	3	1241	7.49755e-171	353228681	#REF!	CCD74852	hypothetical protein Smp_073690.2	Schistosoma mansoni	1.19561e-166	353228682
Contig_Gammarus_90_162106_fr1	6.3904	24053.6	2	3	220	0.124721	0.000151122	0.856305	0	0	0	0	0	0	0	0	0	0	0	0	3	0	0	0	0	0	0	0	0	0	0	0	0	Ro-D1_d15-3.mgf	F102457.dat	fr1	70.77	10.4545	1	3	668	7.27494e-82	391334527	#REF!	XP_003741655	PREDICTED: phosphoglycerate kinase-like	Metaseiulus occidentalis	3.46801e-81	602644576
gi|372001247|gb|AEX65813.1|	4.81641	17343.6	2	3	156	0.172974	0.00020959	0.856514	0	0	0	0	0	0	0	0	0	0	0	0	0	0	3	0	0	0	0	0	0	0	0	0	0	Ro-D1_d15-5.mgf	F102459.dat		381.53	59.6154	1	3	827	1.68295e-110	372001247	#REF!	AEX65813	actin, partial	Gammarus lacustris	8.18608e-108	372001249
gi|321469532|gb|EFX80512.1|	6.37947	399383	2	2	3484	0.00500773	6.06776e-06	0.85652	0	1	0	0	0	0	0	0	0	0	0	0	0	0	0	0	0	0	0	0	0	0	1	0	0	Hyal-3.mgf	F102471.dat		22.75	0.344432	3	1	18749	0	321469532	#REF!	EFX80512	hypothetical protein DAPPUDRAFT_304155	Daphnia pulex	0	676474385
Contig_Gammarus_90_3241_fr5	9.60178	85160.8	2	2	782	0.023485	2.84563e-05	0.856549	0	0	0	0	0	0	0	0	0	0	2	0	0	0	0	0	0	0	0	0	0	0	0	0	0	Ro-D1_d15-1.mgf	F102460.dat	fr5	73.35	2.04604	0	2	1878	0	646720511	#REF!	KDR22191	Trifunctional enzyme subunit alpha, mitochondrial	Zootermopsis nevadensis	0	350404620
Contig_Gammarus_90_145138_fr1	9.30458	77607.8	2	2	729	0.0257706	3.12258e-05	0.85658	0	0	0	0	0	0	0	0	0	0	1	1	0	0	0	0	0	0	0	0	0	0	0	0	0	Ro-D1_d15-1.mgf	F102460.dat	fr1	39.87	1.50892	1	1	834	2.28266e-98	676438247	#REF!	XP_009048467	hypothetical protein LOTGIDRAFT_200644	Lottia gigantea	8.46796e-97	390367499
Contig_Gammarus_90_108_fr4	9.51099	77560.9	2	2	688	0.0257862	3.12446e-05	0.856611	0	0	0	0	0	0	0	0	1	0	0	0	0	0	0	0	0	0	0	0	0	1	0	0	0	Pu-D1_d15-4.mgf	F102453.dat	fr4	47.44	1.74419	0	1	357	7.96884e-34	260826201	#REF!	XP_002608054	hypothetical protein BRAFLDRAFT_213557	Branchiostoma floridae	2.20326e-32	195024326
Contig_Gammarus_90_111408_fr4	8.97713	58219.6	2	2	527	0.0343527	4.16245e-05	0.856653	0	0	0	0	0	0	0	0	0	0	0	0	0	1	0	0	0	0	0	0	0	1	0	0	0	Ro-D1_d15-4.mgf	F102458.dat	fr4	61.97	2.46679	0	1	338	2.01537e-34	10121758	#REF!	AAG13358	AF266239_1 triose phosphate isomerase, partial	Gillichthys mirabilis	5.91387e-34	146332859
gi|321451304|gb|EFX63002.1|	7.72691	49875.8	2	2	440	0.0400996	4.85879e-05	0.856701	0	0	0	0	0	0	0	0	0	0	0	0	0	0	0	0	0	0	0	2	0	0	0	0	0	Parh-5.mgf	F102464.dat		47.47	6.13636	2	2	2373	0	321451304	#REF!	EFX63002	hypothetical protein DAPPUDRAFT_308727	Daphnia pulex	0	256483428
Contig_Gammarus_90_126025_fr2	5.66403	46228.9	2	2	422	0.0432629	5.24209e-05	0.856754	0	0	0	1	0	1	0	0	0	0	0	0	0	0	0	0	0	0	0	0	0	0	0	0	0	Ovo_D1-n4-d20.mgf	F102449.dat	fr2	69.78	7.81991	1	1	329	1.65889e-29	318086288	#REF!	NP_001187253	myeloperoxidase precursor	Ictalurus punctatus	2.66187e-29	683418137
Contig_Gammarus_90_160369_fr4	5.21022	44982	2	2	405	0.0444622	5.3874e-05	0.856808	0	0	0	0	0	0	0	0	0	0	0	0	0	0	0	0	2	0	0	0	0	0	0	0	0	Parh-2.mgf	F102466.dat	fr4	65.03	5.92593	1	2	736	6.33139e-92	205371730	#REF!	ACI04663	tropomyosin	Jasus lalandii	6.80464e-92	60892789
Contig_Gammarus_90_36189_fr1	8.22315	27753.8	2	2	250	0.0720622	8.73163e-05	0.856895	0	0	0	0	0	0	0	0	0	0	0	0	2	0	0	0	0	0	0	0	0	0	0	0	0	Ro-D1_d15-3.mgf	F102457.dat	fr1	198.51	34.4	2	2	863	1.07007e-112	399932045	#REF!	AFP57558	heat shock cognate protein 70, partial	Latrodectus hesperus	1.80694e-109	215261181
Contig_Gammarus_90_34026_fr5	10.161	27729.6	2	2	245	0.0721251	8.73926e-05	0.856982	0	0	2	0	0	0	0	0	0	0	0	0	0	0	0	0	0	0	0	0	0	0	0	0	0	Ovo_D1-n3-d20.mgf	F102448.dat	fr5	77.9672	8.57143	2	2	0	0	0	#REF!	0	0	0	0	0
Contig_Gammarus_90_155689_fr5	10.8206	23929.8	2	2	210	0.0835778	0.00010127	0.857084	0	0	0	1	0	0	0	0	0	0	0	0	0	0	0	1	0	0	0	0	0	0	0	0	0	Ovo_D1-n4-d20.mgf	F102449.dat	fr5	79.39	9.52381	1	1	324	1.04561e-31	170034336	#REF!	XP_001845030	isocitrate dehydrogenase	Culex quinquefasciatus	1.59853e-31	91083633
GIAFTRM01BU888_Frame_6	8.89222	14294.2	2	2	127	0.139917	0.000169534	0.857253	0	0	0	0	0	0	0	0	0	0	0	0	0	0	0	0	0	0	0	2	0	0	0	0	0	Parh-5.mgf	F102464.dat		85.07	15.748	0	2	125	1.40483e-05	3913352	#REF!	Q27712	CP2L1_PANAR RecName: Full=Cytochrome P450 2L1; AltName: Full=CYPIIL1	Panulirus argus	0.000145933	676764337
Proteins detected but not validated with at least two peptides																																												#REF!
Contig_Gammarus_90_122312_fr4	9.91114	10043.3	1	33	92	3.28579	0.00398133	0.986742	2	0	0	2	2	2	4	2	2	2	4	2	3	2	4	0	0	0	0	0	0	0	0	0	0	Ro-D1_d15-4.mgf	F102458.dat	fr4	76.42	16.3043	1	2	321	2.20671e-35	334349312	#REF!	XP_001371286	PREDICTED: 40S ribosomal protein S5-like	Monodelphis domestica	2.99791e-35	164430966
gi|211851|gb|AAA48793.1|	11.2694	15378.5	1	22	136	1.43057	0.00173339	0.958865	0	0	0	0	0	0	4	0	0	0	3	3	4	4	4	0	0	0	0	0	0	0	0	0	0	Ro-D1_d15-3.mgf	F102457.dat		190.64	43.3824	1	4	699	1.0131e-91	211851	#REF!	AAA48793	histone 3.3A	Gallus gallus	1.81174e-90	334359125
gi|391344312|ref|XP_003746445.1|	10.8493	30971.9	1	21	277	0.678034	0.00082156	0.906072	3	0	3	2	3	2	0	0	0	0	0	0	0	0	0	2	3	2	1	0	0	0	0	0	0	Ovo_D1-n4-d20.mgf	F102449.dat		320.79	26.3538	2	2	1451	0	391344312	#REF!	XP_003746445	PREDICTED: uncharacterized protein LOC100902368	Metaseiulus occidentalis	2.3962e-161	676279940
gi|170059745|ref|XP_001865495.1|	10.695	13330.5	1	17	124	1.27527	0.00154523	0.971868	1	1	0	0	0	1	2	0	2	0	2	0	1	2	1	1	1	1	0	0	0	0	0	0	1	Ro-D1_d15-4.mgf	F102458.dat		321.46	60.4839	0	2	627	3.83765e-81	170059745	#REF!	XP_001865495	histone H2A type 1-A	Culex quinquefasciatus	2.20061e-80	170059758
Contig_Gammarus_90_147894_fr3	9.63444	23107.1	1	13	203	0.562598	0.000681689	0.925004	0	0	0	0	0	0	2	2	2	0	2	2	0	1	2	0	0	0	0	0	0	0	0	0	0	Ro-D1_d15-1.mgf	F102460.dat	fr3	56.52	5.91133	1	2	421	7.77959e-48	328899820	#REF!	AEB54650	ribosomal protein S7	Procambarus clarkii	2.4174e-34	443710127
Contig_Gammarus_90_30378_fr3	10.5764	70131.5	1	12	629	0.171107	0.000207327	0.865952	1	0	0	0	1	0	0	0	1	0	2	1	2	2	2	0	0	0	0	0	0	0	0	0	0	Ro-D1_d15-5.mgf	F102459.dat	fr3	41.93	2.86169	0	2	329	2.5221e-28	331031258	#REF!	AEC50083	alpha-2-macroglobulin 2 isoform 3	Pacifastacus leniusculus	5.83906e-28	331031254
Contig_Gammarus_90_73635_fr4	4.93291	7740.5	1	10	72	1.29191	0.00156538	0.996558	0	0	0	0	0	0	0	0	0	0	2	0	4	2	2	0	0	0	0	0	0	0	0	0	0	Ro-D1_d15-5.mgf	F102459.dat	fr4	100.75	25	1	2	227	2.27397e-19	662198350	#REF!	XP_008472295	PREDICTED: basement membrane-specific heparan sulfate proteoglycan core protein-like	Diaphorina citri	3.7925e-17	646722981
isotig32434_Frame_1	10.938	18178.7	1	9	159	0.495086	0.000599886	0.93887	0	0	0	0	0	0	0	0	0	0	0	0	0	0	0	1	2	2	0	0	2	2	0	0	0	Hyal-1.mgf	F102469.dat		48.85	6.28931	0	2	266	2.44485e-23	255739745	#REF!	ACU31810	alpha2 macroglobulin isoform 2	Fenneropenaeus chinensis	1.20495e-22	331031256
isotig01416_Frame_3	9.13625	104922	1	8	916	0.0762469	9.23868e-05	0.859694	0	0	0	0	0	0	0	0	0	0	0	0	0	0	0	0	0	1	4	3	0	0	0	0	0	Parh-4.mgf	F102463.dat		72.76	1.74672	0	4	667	1.00421e-74	321459927	#REF!	EFX70975	hypothetical protein DAPPUDRAFT_31637	Daphnia pulex	2.46692e-69	533115887
gi|490649218|ref|WP_004514213.1|	4.96486	51001.5	1	8	470	0.156858	0.000190062	0.877639	0	0	0	0	0	0	1	0	1	1	0	1	2	1	1	0	0	0	0	0	0	0	0	0	0	Ro-D1_d15-4.mgf	F102458.dat		178.34	11.4894	2	1	2461	0	490649218	#REF!	WP_004514213	F0F1 ATP synthase subunit beta	Geobacter metallireducens	0	746621555
gi|336087621|emb|CBM82453.1|	11.0896	13341.3	1	8	125	0.59964	0.000726573	0.970323	0	0	0	1	0	2	0	0	0	0	0	0	0	0	0	1	2	0	1	0	0	0	0	0	1	Parh-2.mgf	F102466.dat		118.28	30.4	2	2	617	1.06695e-79	336087621	#REF!	CBM82453	histone H2A-II protein	Balanoglossus clavigerus	4.86351e-79	336087624
Contig_Gammarus_90_26677_fr6	6.22392	45754.8	1	7	411	0.152989	0.000185374	0.882207	0	1	0	0	0	0	0	0	0	0	1	1	2	1	1	0	0	0	0	0	0	0	0	0	0	Ro-D1_d15-1.mgf	F102460.dat	fr6	46.31	2.6764	2	1	1307	7.56996e-172	607362484	#REF!	EZA56736	Cullin-associated NEDD8-dissociated protein	Cerapachys biroi	1.03904e-170	646719300
gi|513194598|ref|XP_004942899.1|	4.95545	50857.9	1	6	458	0.117976	0.000142949	0.878233	0	0	0	0	0	0	0	0	0	0	1	2	2	0	1	0	0	0	0	0	0	0	0	0	0	Ro-D1_d15-3.mgf	F102457.dat		364.4	26.2009	1	2	2482	0	513194598	#REF!	XP_004942899	PREDICTED: tubulin alpha-4A chain-like isoform X2	Gallus gallus	0	513194601
Contig_Gammarus_90_2101_fr3	9.63587	70187.2	1	5	629	0.071238	8.63177e-05	0.865745	0	0	0	0	0	0	0	0	0	0	0	0	0	0	0	0	0	0	0	0	1	0	2	0	2	Hyal-3.mgf	F102471.dat	fr3	117.89	6.04134	1	2	668	1.70773e-80	333980944	#REF!	ACY66386	histone H2AV	Scylla paramamosain	6.84414e-80	340729962
Contig_Gammarus_90_32861_fr4	10.29	36733.1	1	5	329	0.136117	0.00016493	0.891493	0	1	0	0	0	0	0	2	2	0	0	0	0	0	0	0	0	0	0	0	0	0	0	0	0	Pu-D1_d15-4.mgf	F102453.dat	fr4	129.65	14.5897	1	2	622	4.89052e-77	511986308	#REF!	XP_004810929	PREDICTED: histone H3.3	Mustela putorius furo	4.94402e-77	334359125
Contig_Gammarus_90_104797_fr5	9.2299	19788.6	1	5	175	0.252671	0.000306157	0.934467	0	0	0	0	0	0	0	0	0	0	0	0	0	0	0	0	0	0	0	0	1	0	0	2	2	Hyal-5.mgf	F102468.dat	fr5	62.28	5.71429	1	2	143	2.13881e-08	550540770	#REF!	G9JJU2	GPX_PROCL RecName: Full=Glutathione peroxidase; Short=PcGPx; Short=Se-PcGPx	Procambarus clarkii	2.02507e-06	341902210
gi|188037202|gb|ACD46253.1|	11.0183	13394.3	1	5	119	0.373293	0.000452312	0.968235	0	0	0	0	0	0	0	0	0	1	0	0	0	1	2	0	0	0	0	0	0	1	0	0	0	Ro-D1_d15-5.mgf	F102459.dat		245.264	50.4202	4	2	601	2.38762e-77	570552004	#REF!	AHE81414	histone H3, partial	Dyopedos bispinis	2.67938e-77	675864240
isotig17589_Frame_5	10.1553	66824.7	1	3	601	0.0448936	5.43966e-05	0.868433	0	0	0	0	0	0	0	0	0	0	2	0	1	0	0	0	0	0	0	0	0	0	0	0	0	Ro-D1_d15-1.mgf	F102460.dat		46.5	3.82696	1	2	814	1.9069e-92	388548526	#REF!	AFK65746	ubiquitin-activating enzyme E1	Eriocheir sinensis	9.07949e-80	321478954
Contig_Gammarus_90_50635_fr1	9.92397	34660.2	1	3	305	0.0865547	0.000104877	0.894315	0	0	0	0	0	0	0	0	0	3	0	0	0	0	0	0	0	0	0	0	0	0	0	0	0	Pu-D1_d15-5.mgf	F102454.dat	fr1	92.79	8.85246	1	3	459	8.49378e-53	1620018	#REF!	BAA13431	heat shock protein 90	Homo sapiens	3.88376e-52	23820961
gi|90184778|gb|ABD91330.1|	10.8292	12250.7	1	3	109	0.244884	0.000296721	0.976818	0	0	0	0	0	0	0	0	0	0	0	0	1	1	1	0	0	0	0	0	0	0	0	0	0	Ro-D1_d15-3.mgf	F102457.dat		263.167	55.0459	1	1	559	3.69524e-71	239736595	#REF!	ACS13004	histone H3	Oniscigaster distans	3.90237e-71	340002084
gi|403296723|ref|XP_003939247.1|	8.34726	65925.1	1	2	646	0.0303374	3.67593e-05	0.868798	0	0	0	0	0	0	0	0	0	0	0	0	0	0	0	0	0	0	0	0	0	2	0	0	0	Hyal-2.mgf	F102470.dat		205.02	5.57276	0	2	3236	0	403296723	#REF!	XP_003939247	PREDICTED: keratin, type II cytoskeletal 2 epidermal	Saimiri boliviensis boliviensis	0	296211764
gi|181402|gb|AAC83410.1|	8.07353	65825.4	1	2	645	0.0303834	3.6815e-05	0.868835	0	0	2	0	0	0	0	0	0	0	0	0	0	0	0	0	0	0	0	0	0	0	0	0	0	Ovo_D1-n3-d20.mgf	F102448.dat		214.1	6.82171	4	2	3225	0	181402	#REF!	AAC83410	epidermal cytokeratin 2	Homo sapiens	0	47132620
gi|395748400|ref|XP_003778767.1|	8.51774	48013	1	2	443	0.0416554	5.04731e-05	0.879853	0	0	0	0	0	0	1	0	0	0	0	0	0	0	1	0	0	0	0	0	0	0	0	0	0	Ro-D1_d15-5.mgf	F102459.dat		72.4	6.99774	0	1	2359	0	395748400	#REF!	XP_003778767	PREDICTED: beta-enolase	Pongo abelii	0	544496511
gi|255733360|gb|ACU31112.1|	5.04327	46322.1	1	2	427	0.0431759	5.23154e-05	0.8816	0	0	0	0	0	0	0	0	2	0	0	0	0	0	0	0	0	0	0	0	0	0	0	0	0	Pu-D1_d15-4.mgf	F102453.dat		537.277	30.9133	1	2	2227	0	255733360	#REF!	ACU31112	ATP synthase beta subunit	Childia sp. MR-2009	0	359843290
gi|46909249|gb|AAT06142.1|	5.05513	46062	1	2	427	0.0434197	5.26109e-05	0.88181	0	0	0	0	0	0	0	0	0	0	0	0	0	0	0	0	0	0	0	0	0	0	1	0	1	Hyal-5.mgf	F102468.dat		215.23	11.9438	0	1	2230	0	46909249	#REF!	AAT06142	ATP synthase beta subunit, partial	Nucula proxima	0	318136084
Contig_Gammarus_90_125764_fr5	8.90234	37684.2	1	2	345	0.0530726	6.43071e-05	0.891328	0	0	0	0	0	0	0	0	0	0	0	0	0	0	2	0	0	0	0	0	0	0	0	0	0	Ro-D1_d15-5.mgf	F102459.dat	fr5	103.77	9.85507	1	2	1082	5.274e-144	297493564	#REF!	ADI40504	mitochondrial H+-transporting ATP synthase F1 complex alpha subunit 1	Scotophilus kuhlii	5.79472e-144	297493570
isotig28993_Frame_6	4.33637	21374.7	1	2	188	0.0935687	0.000113375	0.929859	0	0	0	0	0	0	0	0	0	0	0	0	0	0	0	0	1	1	0	0	0	0	0	0	0	Parh-2.mgf	F102466.dat		101.74	7.97872	1	1	373	1.35178e-41	48478825	#REF!	AAT44737	lysozyme C	Branchiostoma belcheri tsingtauense	4.51828e-41	16326735
gi|72088352|ref|XP_791401.1|	11.2694	15332.5	1	2	136	0.130442	0.000158054	0.959023	0	0	0	0	0	0	0	0	0	0	0	0	2	0	0	0	0	0	0	0	0	0	0	0	0	Ro-D1_d15-3.mgf	F102457.dat		175.68	43.3824	1	2	697	1.92975e-91	72088352	#REF!	XP_791401	PREDICTED: histone H3.3-like	Strongylocentrotus purpuratus	5.87883e-91	4504279
GIAFTRM02IEQSY_Frame_2	9.30213	12065.2	1	2	112	0.165766	0.000200856	0.977019	0	0	0	0	2	0	0	0	0	0	0	0	0	0	0	0	0	0	0	0	0	0	0	0	0	Ovo_D1-n5-d20.mgf	F102450.dat		49.65	15.1786	1	2	273	2.94051e-27	112032484	#REF!	ABH88213	heat shock protein 60	Oreochromis mossambicus	1.32517e-26	16923167
GIB53OK01EHNWZ_Frame_3	9.25352	10522.5	1	2	99	0.190069	0.000230303	0.98276	0	0	0	0	0	0	0	0	0	0	0	0	0	0	0	0	0	0	0	2	0	0	0	0	0	Parh-5.mgf	F102464.dat		46.89	16.1616	0	2	252	1.75873e-23	642912323	#REF!	XP_969456	PREDICTED: aldose reductase	Tribolium castaneum	1.0957e-22	270002448
gi|321478093|gb|EFX89051.1|	6.05119	465592	1	1	4157	0.0021478	2.60245e-06	0.857257	0	0	0	0	0	0	0	0	1	0	0	0	0	0	0	0	0	0	0	0	0	0	0	0	0	Pu-D1_d15-4.mgf	F102453.dat		13.52	0.144335	1	1	22332	0	321478093	#REF!	EFX89051	hypothetical protein DAPPUDRAFT_206246	Daphnia pulex	0	646704061
gi|296317309|ref|NP_001171743.1|	4.76192	49781	1	1	445	0.020088	2.43402e-05	0.878957	0	0	0	0	0	0	0	0	0	0	0	0	0	0	0	0	0	0	0	0	0	0	0	0	1	Hyal-5.mgf	F102468.dat		572.27	31.6854	2	1	2450	0	542234953	#REF!	XP_005455557	PREDICTED: mediator of DNA damage checkpoint protein 1-like isoform X1	Oreochromis niloticus	0	554829274
gi|321460306|gb|EFX71349.1|	9.23844	20515.1	1	1	186	0.0487446	5.90629e-05	0.933257	0	0	0	0	0	0	0	0	0	0	1	0	0	0	0	0	0	0	0	0	0	0	0	0	0	Ro-D1_d15-1.mgf	F102460.dat		32.1	5.91398	1	1	960	1.04476e-129	321460306	#REF!	EFX71349	hypothetical protein DAPPUDRAFT_308871	Daphnia pulex	6.33626e-70	646722756
gi|170572153|ref|XP_001892003.1|	10.7221	13428.5	1	1	126	0.0744685	9.0232e-05	0.967783	1	0	0	0	0	0	0	0	0	0	0	0	0	0	0	0	0	0	0	0	0	0	0	0	0	Ovo_D1-n1-d20.mgf	F102451.dat		106.36	30.9524	1	1	632	6.93767e-82	170572153	#REF!	XP_001892003	histone H2A	Brugia malayi	3.1306e-79	734523551
gi|563361588|gb|AHB51037.1|	10.852	13256.3	1	1	118	0.0754358	9.14041e-05	0.972233	1	0	0	0	0	0	0	0	0	0	0	0	0	0	0	0	0	0	0	0	0	0	0	0	0	Ovo_D1-n1-d20.mgf	F102451.dat		125.04	40.678	1	1	612	3.60489e-79	563361588	#REF!	AHB51037	histone 3, partial	Orchomene aff. pectinatus LJC-2013	8.45617e-79	499022949
gi|50346992|gb|AAT75177.1|	10.8292	12302.8	1	1	109	0.0812825	9.84885e-05	0.976521	0	0	0	0	0	0	1	0	0	0	0	0	0	0	0	0	0	0	0	0	0	0	0	0	0	Pu-D1_d15-2.mgf	F102456.dat		167.26	54.1284	1	1	566	2.45406e-72	675864300	#REF!	XP_009017710	hypothetical protein HELRODRAFT_79262, partial	Helobdella robusta	2.45441e-72	677283350
Contig_Gammarus_90_50463_fr3	10.5508	42690.4	1	8	385	0.187396	0.000227064	0.88537	0	0	0	0	0	0	0	0	0	0	0	0	4	2	2	0	0	0	0	0	0	0	0	0	0	Ro-D1_d15-5.mgf	F102459.dat	fr3	56.25	5.19481	1	2	377	1.15761e-37	38194439	#REF!	AAR13229	glycerol-3-phosphate dehydrogenase	Ctenolepisma longicaudata	3.11911e-37	242008623
GIAFTRM01D2RGJ_Frame_5	11.0258	18065	1	7	162	0.38749	0.000469514	0.94094	0	0	0	0	0	0	3	1	0	0	0	0	0	0	3	0	0	0	0	0	0	0	0	0	0	Ro-D1_d15-5.mgf	F102459.dat		81.67	8.02469	0	3	383	1.15102e-40	668465930	#REF!	KFB52983	AGAP006660-PA-like protein	Anopheles sinensis	1.18734e-40	158296265
gi|321469876|gb|EFX80854.1|	7.16391	57268.9	1	6	525	0.104769	0.000126946	0.873203	0	0	0	0	0	0	0	0	1	2	0	1	0	0	2	0	0	0	0	0	0	0	0	0	0	Pu-D1_d15-5.mgf	F102454.dat		18.78	1.33333	1	2	2838	0	321469876	#REF!	EFX80854	hypothetical protein DAPPUDRAFT_303718	Daphnia pulex	0	646652496
gi|321460637|gb|EFX71678.1|	5.94896	54868.2	1	6	491	0.109353	0.000132501	0.874023	0	0	0	0	0	0	0	0	0	0	0	0	0	0	0	0	0	0	0	0	1	2	1	1	1	Hyal-3.mgf	F102471.dat		20.68	2.44399	2	1	2634	0	321460637	#REF!	EFX71678	hypothetical protein DAPPUDRAFT_189107	Daphnia pulex	0	321460632
Contig_Gammarus_90_111570_fr3	8.67819	23535.6	1	5	212	0.212444	0.000257415	0.92245	0	0	0	0	0	0	0	0	0	0	1	0	2	2	0	0	0	0	0	0	0	0	0	0	0	Ro-D1_d15-3.mgf	F102457.dat	fr3	84.43	6.60377	1	2	422	1.34317e-45	646705164	#REF!	KDR13031	hypothetical protein L798_13299, partial	Zootermopsis nevadensis	2.3131e-43	321455574
gi|321453218|gb|EFX64476.1|	6.98924	105592	1	3	952	0.0284113	3.44255e-05	0.85944	0	0	0	0	0	0	0	0	0	0	0	0	0	0	0	1	0	1	0	1	0	0	0	0	0	Parh-3.mgf	F102462.dat		27.19	1.36555	0	1	5098	0	321453218	#REF!	EFX64476	hypothetical protein DAPPUDRAFT_334150	Daphnia pulex	0	646713563
Contig_Gammarus_90_121270_fr3	11.4773	62621	1	3	564	0.0479072	5.80482e-05	0.869801	0	0	0	0	0	0	0	0	1	0	0	0	2	0	0	0	0	0	0	0	0	0	0	0	0	Ro-D1_d15-3.mgf	F102457.dat	fr3	45.51	5.31915	1	2	366	6.13685e-38	748304876	#REF!	KIH42451	hypothetical protein ANCDUO_27564	Ancylostoma duodenale	8.57682e-37	617464785
Contig_Gammarus_90_16919_fr2	8.37737	53280.3	1	3	463	0.0563059	6.82248e-05	0.874632	0	0	0	0	0	0	0	0	0	0	0	0	0	0	0	0	0	0	0	0	0	0	0	1	2	Hyal-4.mgf	F102467.dat	fr2	52.54	2.37581	2	1	724	1.26469e-89	242267000	#REF!	ACS91344	peroxiredoxin	Fenneropenaeus indicus	3.55679e-89	158853196
Contig_Gammarus_90_16068_fr1	9.41842	21585.9	1	3	195	0.13898	0.000168399	0.929351	0	0	0	0	0	0	0	0	1	0	0	0	2	0	0	0	0	0	0	0	0	0	0	0	0	Ro-D1_d15-3.mgf	F102457.dat	fr1	54.04	6.66667	1	2	363	5.762e-38	321460290	#REF!	EFX71334	cytosolic malate dehydrogenase	Daphnia pulex	1.85747e-37	242008014
gi|367002165|ref|XP_003685817.1|	7.13523	70216.2	1	2	637	0.0284834	3.45128e-05	0.865658	0	0	0	0	0	0	0	0	0	0	0	0	0	2	0	0	0	0	0	0	0	0	0	0	0	Ro-D1_d15-4.mgf	F102458.dat		83.66	2.1978	1	2	3454	0	367002165	#REF!	XP_003685817	hypothetical protein TPHA_0E02930	Tetrapisispora phaffii CBS 4417	0	156846413
gi|321457175|gb|EFX68267.1|	8.34982	40394.7	1	2	346	0.0495114	5.9992e-05	0.888006	0	0	0	0	0	0	0	0	0	0	2	0	0	0	0	0	0	0	0	0	0	0	0	0	0	Ro-D1_d15-1.mgf	F102460.dat		21.87	3.17919	1	2	1862	0	321457175	#REF!	EFX68267	hypothetical protein DAPPUDRAFT_330275	Daphnia pulex	0	321456433
GIAFTRM01AD1Q1_Frame_3	5.56752	14791.7	1	2	126	0.135211	0.000163833	0.96208	0	0	0	0	0	0	0	0	0	0	0	0	0	0	0	0	0	0	0	2	0	0	0	0	0	Parh-5.mgf	F102464.dat		55.15	9.52381	1	2	261	1.51831e-23	505797949	#REF!	XP_004607355	PREDICTED: cytochrome P450 2J2-like	Sorex araneus	2.41128e-21	554550775
contig41391_Frame_2	9.03499	77468.2	1	1	715	0.0129085	1.5641e-05	0.863144	0	0	0	0	0	0	0	0	0	0	1	0	0	0	0	0	0	0	0	0	0	0	0	0	0	Ro-D1_d15-1.mgf	F102460.dat		14.13	2.0979	1	1	1325	1.80545e-174	734620891	#REF!	XP_010738316	PREDICTED: malate dehydrogenase, mitochondrial	Larimichthys crocea	5.83964e-174	318068010
gi|321475755|gb|EFX86717.1|	6.29052	66144.5	1	1	581	0.0151184	1.83187e-05	0.86856	0	0	0	0	0	0	1	0	0	0	0	0	0	0	0	0	0	0	0	0	0	0	0	0	0	Pu-D1_d15-2.mgf	F102456.dat		21.25	2.75387	2	1	3155	0	321475755	#REF!	EFX86717	hypothetical protein DAPPUDRAFT_44444	Daphnia pulex	0	321473581
Contig_Gammarus_90_185498_fr2	10.5215	56333.8	1	1	496	0.0177513	2.15089e-05	0.873673	0	0	0	0	0	0	0	1	0	0	0	0	0	0	0	0	0	0	0	0	0	0	0	0	0	Pu-D1_d15-3.mgf	F102452.dat	fr2	62.4	7.25806	2	1	993	4.80833e-124	117959825	#REF!	ABK59872	ME2	Tigriopus californicus	6.63608e-124	117959869
Contig_Gammarus_90_40712_fr5	10.1537	50141.3	1	1	450	0.0199437	2.41653e-05	0.87869	0	0	0	0	0	0	0	0	0	0	0	0	1	0	0	0	0	0	0	0	0	0	0	0	0	Ro-D1_d15-3.mgf	F102457.dat	fr5	78.39	3.11111	1	1	834	1.20605e-102	156369971	#REF!	XP_001628246	predicted protein	Nematostella vectensis	1.24636e-102	321469546
contig33317_Frame_4	8.86339	49184.3	1	1	445	0.0203317	2.46355e-05	0.878982	0	0	0	0	0	0	0	0	0	0	0	0	0	0	0	0	0	1	0	0	0	0	0	0	0	Parh-3.mgf	F102462.dat		51.67	3.37079	1	1	942	4.28116e-120	646716345	#REF!	KDR19625	putative trans-2-enoyl-CoA reductase, mitochondrial	Zootermopsis nevadensis	7.31065e-117	498985413
Contig_Gammarus_90_105902_fr5	10.7028	44558.6	1	1	405	0.0224424	2.7193e-05	0.883492	0	0	0	0	0	0	0	0	0	0	0	0	0	0	0	0	1	0	0	0	0	0	0	0	0	Parh-2.mgf	F102466.dat	fr5	89.26	9.38272	0	1	704	4.42224e-88	636630001	#REF!	AIA09029	glyceraldehyde 3-phosphate dehydrogenase, partial	Gammarus lacustris	6.04871e-87	636629997
Contig_Gammarus_90_111147_fr5	8.26844	42797.2	1	1	392	0.023366	2.83121e-05	0.885142	0	0	1	0	0	0	0	0	0	0	0	0	0	0	0	0	0	0	0	0	0	0	0	0	0	Ovo_D1-n3-d20.mgf	F102448.dat	fr5	25.05	2.80612	1	1	643	1.87083e-76	156553655	#REF!	XP_001600547	PREDICTED: malate dehydrogenase, mitochondrial	Nasonia vitripennis	5.77177e-76	321457956
GIB53OK01ATALB_Frame_2	4.87842	9161.56	1	10	83	1.09152	0.00132257	0.989953	0	0	0	0	0	0	0	0	0	0	0	0	0	0	0	2	4	3	1	0	0	0	0	0	0	Parh-2.mgf	F102466.dat		162.94	46.988	0	4	302	3.33465e-32	388542642	#REF!	AFK65727	myosin heavy chain, partial	Phycomenes zostericola sp2 JAH-2012	2.13706e-31	37925239
gi|207298841|gb|ACI23572.1|	5.22944	41650.7	1	6	376	0.144055	0.000174549	0.886558	0	0	0	0	0	0	0	0	0	0	0	0	0	0	0	0	0	0	0	4	0	0	0	0	2	Parh-5.mgf	F102464.dat		265.24	21.0106	1	4	2023	0	207298841	#REF!	ACI23572	cardiac muscle actin	Homarus americanus	0	530723035
gi|530723035|gb|AGT42326.1|	5.09899	41632.6	1	6	376	0.144118	0.000174625	0.886733	0	0	0	0	0	0	0	0	2	0	0	0	2	2	0	0	0	0	0	0	0	0	0	0	0	Ro-D1_d15-3.mgf	F102457.dat		605.28	44.6809	2	2	2028	0	530723035	#REF!	AGT42326	cardiac muscle actin	Portunus trituberculatus	0	207298841
isotig10786_Frame_5	9.42225	47297.5	1	5	410	0.105714	0.000128091	0.880619	0	0	0	0	0	0	0	0	0	0	0	0	0	0	0	0	2	3	0	0	0	0	0	0	0	Parh-2.mgf	F102466.dat		132.86	11.7073	0	2	305	3.46919e-29	46486938	#REF!	AAS98884	slow-tonic S2 myosin heavy chain	Homarus americanus	4.7196e-24	321476143
Contig_Gammarus_90_129687_fr3	9.69	33464.7	1	4	297	0.119529	0.000144831	0.898363	0	0	0	0	0	0	0	1	1	0	0	0	0	0	2	0	0	0	0	0	0	0	0	0	0	Ro-D1_d15-5.mgf	F102459.dat	fr3	133.23	11.1111	1	2	458	1.39056e-48	229472617	#REF!	ACQ72823	myosin heavy chain	Bombyx mandarina	1.55347e-48	234204032
gi|343183153|dbj|BAK61429.1|	5.79469	219368	1	3	1912	0.0136756	1.65705e-05	0.857837	0	0	0	0	0	0	0	0	0	0	0	0	0	0	0	0	0	0	0	0	0	2	1	0	0	Hyal-2.mgf	F102470.dat		167.94	2.09205	2	2	10202	0	343183153	#REF!	BAK61429	myosin heavy chain type a	Marsupenaeus japonicus	0	410509310
Contig_Gammarus_90_196745_fr1	8.64062	40557	1	2	349	0.0493133	5.9752e-05	0.887946	0	0	0	0	0	0	0	0	0	0	0	0	0	0	0	0	0	0	0	0	0	0	0	2	0	Hyal-4.mgf	F102467.dat	fr1	90.83	8.30946	2	2	465	2.24721e-51	483941621	#REF!	BAN17316	myosin heavy chain type 4, partial	Marsupenaeus japonicus	1.32152e-50	46486938
gi|410509312|dbj|BAM65722.1|	5.8411	219056	1	1	1909	0.00456503	5.53136e-06	0.857843	0	0	0	0	0	0	0	0	0	0	0	0	0	0	0	0	0	0	0	0	0	1	0	0	0	Hyal-2.mgf	F102470.dat		153.5	2.51441	0	1	10175	0	410509312	#REF!	BAM65722	myosin heavy chain type 2	Litopenaeus vannamei	0	410509308
gi|576693354|gb|EUB56970.1|	5.8225	68992.1	1	24	616	0.347866	0.000421502	0.867736	2	0	0	2	1	1	0	1	0	1	1	0	1	1	0	2	1	2	0	1	2	1	1	2	1	Parh-2.mgf	F102466.dat		74.5	2.11039	0	1	3331	0	576693354	#REF!	EUB56970	Tubulin alpha-8 chain	Echinococcus granulosus	0	674563421
Contig_Gammarus_90_203885_fr1	9.92529	39186.7	1	10	351	0.255189	0.000309207	0.890478	0	2	0	0	0	1	2	2	2	1	0	0	0	0	0	0	0	0	0	0	0	0	0	0	0	Pu-D1_d15-2.mgf	F102456.dat	fr1	132.62	8.26211	2	2	484	2.19043e-52	678214969	#REF!	KFV81948	Tubulin alpha-4A chain, partial	Struthio camelus australis	2.66805e-52	697486447
Contig_Gammarus_90_183830_fr1	10.1894	58306.1	1	4	537	0.0686034	8.31254e-05	0.871677	0	0	0	0	0	0	0	0	0	0	1	1	2	0	0	0	0	0	0	0	0	0	0	0	0	Ro-D1_d15-3.mgf	F102457.dat	fr1	190.04	6.89013	1	2	683	2.20758e-79	71090024	#REF!	AAZ23863	alpha-tubulin	Sterkiella histriomuscorum	4.25927e-78	99077773
gi|385145408|emb|CCG28029.1|	4.94814	50160.6	1	4	451	0.0797438	9.66241e-05	0.878666	0	0	0	0	0	0	0	2	0	0	0	1	0	0	1	0	0	0	0	0	0	0	0	0	0	Ro-D1_d15-5.mgf	F102459.dat		368.38	18.847	1	1	2444	0	385145408	#REF!	CCG28029	alpha tubulin 2	Sepia officinalis	0	385145414
gi|657783794|ref|XP_008319308.1|	5.10287	53163.1	1	3	472	0.0564301	6.83753e-05	0.874769	0	0	1	1	0	1	0	0	0	0	0	0	0	0	0	0	0	0	0	0	0	0	0	0	0	Pu-D1_d15-1.mgf	F102455.dat		171.44	8.26271	2	1	2561	0	657783794	#REF!	XP_008319308	PREDICTED: tubulin beta chain-like	Cynoglossus semilaevis	0	317418781
Contig_Gammarus_90_27942_fr5	8.50542	67615.1	1	2	607	0.0295792	3.58406e-05	0.86818	0	0	0	0	0	0	0	0	0	0	0	0	0	0	0	0	0	0	0	0	0	0	1	0	1	Hyal-5.mgf	F102468.dat	fr5	264.86	15.3213	2	1	1575	0	507646692	#REF!	XP_004702931	PREDICTED: tubulin beta-4B chain-like	Echinops telfairi	0	3915093
gi|676444463|ref|XP_009050437.1|	4.95315	49798.1	1	2	449	0.0401622	4.86637e-05	0.878933	0	0	0	0	0	0	0	0	0	0	0	1	0	1	0	0	0	0	0	0	0	0	0	0	0	Ro-D1_d15-4.mgf	F102458.dat		317.38	22.2717	2	1	2444	0	676444463	#REF!	XP_009050437	hypothetical protein LOTGIDRAFT_203680	Lottia gigantea	0	587006956
gi|585668762|ref|XP_006817548.1|	4.86671	48694.8	1	2	437	0.0410722	4.97664e-05	0.879627	0	0	0	0	0	0	0	0	0	0	0	0	0	0	0	0	0	0	0	0	0	0	0	0	2	Hyal-5.mgf	F102468.dat		459.85	29.5195	0	2	2366	0	585668762	#REF!	XP_006817548	PREDICTED: LOW QUALITY PROTEIN: tubulin alpha-2/alpha-4 chain-like	Saccoglossus kowalevskii	0	156394505
gi|597739104|ref|XP_007231751.1|	5.02533	58539.7	1	1	528	0.0170824	2.06985e-05	0.871097	0	0	0	0	0	0	0	0	0	0	0	0	0	0	0	0	0	0	0	0	0	0	0	1	0	Hyal-4.mgf	F102467.dat		221.1	14.0152	0	1	2859	0	597739104	#REF!	XP_007231751	PREDICTED: tubulin alpha-1 chain-like	Astyanax mexicanus	0	499019430
gi|321472356|gb|EFX83326.1|	5.14867	53427.1	1	1	483	0.0187171	2.26791e-05	0.874564	0	0	0	0	0	0	0	0	0	0	0	0	0	0	0	0	0	0	0	0	0	0	0	0	1	Hyal-5.mgf	F102468.dat		508.8	26.7081	1	1	2620	0	321472356	#REF!	EFX83326	hypothetical protein DAPPUDRAFT_315805	Daphnia pulex	0	321472357
gi|160415861|gb|ABX39228.1|	4.89207	50021.9	1	1	448	0.0199913	2.4223e-05	0.878738	0	0	0	0	0	0	0	0	0	0	0	0	0	0	0	0	0	0	0	1	0	0	0	0	0	Parh-5.mgf	F102464.dat		137.85	8.70536	2	1	2430	0	50402530	#REF!	AAT76621	beta-tubulin isotype 1	Cyathostomum catinatum	0	160415861
gi|52353322|ref|NP_997937.1|	5.0193	50018.4	1	1	449	0.0199926	2.42247e-05	0.878762	0	0	0	0	0	0	0	0	0	0	0	0	1	0	0	0	0	0	0	0	0	0	0	0	0	Ro-D1_d15-3.mgf	F102457.dat		355.63	25.6125	2	1	2436	0	52353322	#REF!	NP_997937	tubulin, alpha 8 like	Danio rerio	0	37362304
gi|312088984|ref|XP_003146073.1|	4.75604	49946.8	1	1	445	0.0200213	2.42594e-05	0.878787	0	0	0	0	0	0	0	0	1	0	0	0	0	0	0	0	0	0	0	0	0	0	0	0	0	Pu-D1_d15-4.mgf	F102453.dat		333.05	13.2584	1	1	2423	0	312088984	#REF!	XP_003146073	tubulin beta-4 chain	Loa loa	0	734551760
gi|56603670|dbj|BAD80737.1|	4.79208	49915	1	1	446	0.0200341	2.42749e-05	0.878811	0	0	0	0	0	0	0	0	0	0	0	0	0	0	0	0	0	0	0	0	1	0	0	0	0	Hyal-1.mgf	F102469.dat		204.01	13.2287	0	1	2425	0	56603670	#REF!	BAD80737	beta-tubulin	Crassostrea gigas	0	405970320
gi|321472551|gb|EFX83521.1|	5.00416	49883.4	1	1	450	0.0200467	2.42902e-05	0.878835	0	0	0	0	0	0	0	0	0	0	0	0	1	0	0	0	0	0	0	0	0	0	0	0	0	Ro-D1_d15-3.mgf	F102457.dat		487.52	32.6667	1	1	2436	0	321472551	#REF!	EFX83521	hypothetical protein DAPPUDRAFT_301837	Daphnia pulex	0	321478016
gi|672718656|gb|AIK01709.1|	6.20081	26583.4	1	1	239	0.0376175	4.55804e-05	0.915772	0	0	0	0	0	0	0	0	0	0	0	0	0	0	0	0	0	0	0	0	0	0	1	0	0	Hyal-3.mgf	F102471.dat		282.49	37.6569	1	1	1289	5.21917e-178	672718656	#REF!	AIK01709	tubulin alpha-4A chain, partial	Salvelinus fontinalis	1.05733e-172	213512708
contig35613_Frame_5	6.57402	22919.6	1	1	205	0.0436309	5.28667e-05	0.925163	0	0	0	0	0	0	0	0	0	0	0	0	0	0	0	0	0	0	0	0	0	0	0	0	1	Hyal-5.mgf	F102468.dat		483.65	62.9268	1	1	1105	4.31374e-150	524901917	#REF!	XP_005107362	PREDICTED: tubulin alpha-3 chain-like	Aplysia californica	1.10351e-149	483470351
Contig_Gammarus_90_116675_fr3	8.74756	48835.5	1	19	446	0.389061	0.000471418	0.879577	1	1	0	0	1	2	2	2	2	0	2	2	0	2	2	0	0	0	0	0	0	0	0	0	0	Ro-D1_d15-4.mgf	F102458.dat	fr3	89.71	4.93274	3	2	921	1.10268e-114	607355002	#REF!	EZA49598	T-complex protein 1 subunit eta	Cerapachys biroi	4.83782e-114	558128046
Contig_Gammarus_90_125545_fr3	11.6709	44351.9	1	12	396	0.270563	0.000327836	0.88382	0	0	0	0	0	0	0	2	2	0	2	2	0	2	2	0	0	0	0	0	0	0	0	0	0	Ro-D1_d15-4.mgf	F102458.dat	fr3	123.67	6.31313	1	2	345	1.32917e-31	195037341	#REF!	XP_001990119	GH18412	Drosophila grimshawi	9.59514e-31	170589273
gi|262401467|gb|ACY66634.1|	3.94686	11813.3	1	10	103	0.846506	0.0010257	0.978849	0	0	0	0	0	2	2	2	2	2	0	0	0	0	0	0	0	0	0	0	0	0	0	0	0	Pu-D1_d15-4.mgf	F102453.dat		89.21	17.4757	2	2	496	5.77505e-62	262401467	#REF!	ACY66634	calreticulin	Scylla paramamosain	2.7471e-57	345452841
Contig_Gammarus_90_11705_fr4	6.34404	55910.1	1	7	493	0.125201	0.000151704	0.873825	2	0	1	2	2	0	0	0	0	0	0	0	0	0	0	0	0	0	0	0	0	0	0	0	0	Ovo_D1-n5-d20.mgf	F102450.dat	fr4	106.92	3.65112	1	2	1105	1.57698e-143	717007123	#REF!	AIW68605	calreticulin	Cherax quadricarinatus	2.02473e-142	345452841
gi|357380345|pdb|2YGF|A	4.86139	24848.9	1	5	220	0.201216	0.000243809	0.919597	0	0	0	0	0	1	1	1	1	0	0	0	1	0	0	0	0	0	0	0	0	0	0	0	0	Ro-D1_d15-3.mgf	F102457.dat		117.86	11.8182	1	1	1146	7.25739e-157	357380345	#REF!	2YGF	A Chain A, L89v, L93i And V136m Mutant Of N-term Hsp90 Complexed With Geldanamycin	0	1.21564e-155	157829682
Contig_Gammarus_90_105463_fr5	9.60535	51070	1	2	479	0.039162	4.74518e-05	0.877449	0	0	0	0	0	0	0	0	0	0	0	0	2	0	0	0	0	0	0	0	0	0	0	0	0	Ro-D1_d15-3.mgf	F102457.dat	fr5	48.61	3.34029	1	2	412	1.32119e-40	562744986	#REF!	AHB33466	T-complex protein subunit theta	Locusta migratoria	1.45996e-40	193676235
gi|306846506|gb|ADN06079.1|	4.46304	45619	1	2	398	0.0438414	5.31218e-05	0.882446	0	0	0	0	0	0	0	0	0	0	0	0	0	0	0	0	0	0	0	0	2	0	0	0	0	Hyal-1.mgf	F102469.dat		64.56	4.52261	1	2	2075	0	306846506	#REF!	ADN06079	calreticulin	Plutella xylostella	0	389608333
Contig_Gammarus_90_38110_fr6	8.38867	34206.5	1	2	309	0.0584684	7.08451e-05	0.895549	0	0	0	0	0	0	0	0	0	0	0	0	2	0	0	0	0	0	0	0	0	0	0	0	0	Ro-D1_d15-3.mgf	F102457.dat	fr6	139.98	19.7411	1	2	886	2.28876e-115	675692814	#REF!	XP_002754345	PREDICTED: heat shock protein HSP 90-alpha	Callithrix jacchus	1.53925e-114	254221081
Contig_Gammarus_90_157947_fr6	5.56098	24836.2	1	2	220	0.0805276	9.75737e-05	0.92028	0	2	0	0	0	0	0	0	0	0	0	0	0	0	0	0	0	0	0	0	0	0	0	0	0	Ovo_D1-n2-d20.mgf	F102447.dat	fr6	66.87	9.09091	2	2	555	4.27138e-68	645930409	#REF!	AIB09136	heat shock protein 90, partial	Gambusia affinis	1.93328e-67	721602809
gi|307199045|gb|EFN79769.1|	5.31828	64641.9	1	1	608	0.0154698	1.87445e-05	0.869172	0	0	0	0	0	0	0	0	0	0	0	1	0	0	0	0	0	0	0	0	0	0	0	0	0	Ro-D1_d15-2.mgf	F102461.dat		108.62	8.38816	1	1	3140	0	307199045	#REF!	EFN79769	60 kDa heat shock protein, mitochondrial	Harpegnathos saltator	0	749786175
gi|91082465|ref|XP_971630.1|	5.44704	61093.2	1	1	574	0.0163684	1.98333e-05	0.870776	0	0	0	0	0	0	0	0	0	0	0	0	0	0	1	0	0	0	0	0	0	0	0	0	0	Ro-D1_d15-5.mgf	F102459.dat		15.04	3.83275	1	1	2968	0	91082465	#REF!	XP_971630	PREDICTED: 60 kDa heat shock protein, mitochondrial	Tribolium castaneum	0	559783744
Contig_Gammarus_90_162578_fr5	9.47577	23472.9	1	1	216	0.0426023	5.16204e-05	0.922501	0	0	0	0	0	0	1	0	0	0	0	0	0	0	0	0	0	0	0	0	0	0	0	0	0	Pu-D1_d15-2.mgf	F102456.dat	fr5	238.76	26.8519	1	1	496	2.78647e-59	677254368	#REF!	KFP60419	Heat shock protein HSP 90-alpha, partial	Cariama cristata	3.65731e-59	698474251
gi|321476846|gb|EFX87806.1|	6.55423	357518	1	7	3207	0.0195794	2.3724e-05	0.857294	0	0	0	0	0	0	0	0	0	0	2	0	0	2	3	0	0	0	0	0	0	0	0	0	0	Ro-D1_d15-1.mgf	F102460.dat		20.19	0.436545	0	2	17338	0	321476846	#REF!	EFX87806	hypothetical protein DAPPUDRAFT_311909	Daphnia pulex	1.97942e-113	646709344
Contig_Gammarus_90_42051_fr4	9.48523	79741.3	1	4	719	0.0501622	6.07806e-05	0.863113	0	0	0	0	0	2	2	0	0	0	0	0	0	0	0	0	0	0	0	0	0	0	0	0	0	Pu-D1_d15-2.mgf	F102456.dat	fr4	50.85	2.78164	1	2	311	2.10477e-26	291232933	#REF!	XP_002736408	PREDICTED: xaa-Pro aminopeptidase 1-like	Saccoglossus kowalevskii	2.91191e-25	565360349
Contig_Gammarus_90_123005_fr2	10.4083	35519.2	1	3	312	0.0844614	0.00010234	0.893833	0	0	0	0	0	0	0	0	0	0	0	0	2	1	0	0	0	0	0	0	0	0	0	0	0	Ro-D1_d15-3.mgf	F102457.dat	fr2	63.64	7.05128	1	2	272	1.13962e-22	443733376	#REF!	ELU17762	hypothetical protein CAPTEDRAFT_220007	Capitella teleta	1.52929e-22	321463584
gi|321463584|gb|EFX74599.1|	6.00238	131328	1	2	1195	0.015229	1.84527e-05	0.858313	1	0	0	1	0	0	0	0	0	0	0	0	0	0	0	0	0	0	0	0	0	0	0	0	0	Ovo_D1-n1-d20.mgf	F102451.dat		27.16	1.17155	0	1	6407	0	321463584	#REF!	EFX74599	carboxylase:pyruvate/acetyl-coa/propionyl-CoA	Daphnia pulex	0	572272835
gi|321462893|gb|EFX73913.1|	6.41653	159499	1	1	1428	0.00626963	7.59679e-06	0.857966	0	0	0	0	0	0	0	0	0	0	0	0	0	0	0	0	1	0	0	0	0	0	0	0	0	Parh-2.mgf	F102466.dat		18.16	0.630252	2	1	7701	0	321462893	#REF!	EFX73913	hypothetical protein DAPPUDRAFT_324887	Daphnia pulex	0	642929562
gi|321462540|gb|EFX73562.1|	6.02635	116417	1	1	1015	0.00858983	1.04081e-05	0.858987	0	0	0	0	0	0	0	0	0	0	0	1	0	0	0	0	0	0	0	0	0	0	0	0	0	Ro-D1_d15-2.mgf	F102461.dat		18.48	0.689655	1	1	5443	0	321462540	#REF!	EFX73562	hypothetical protein DAPPUDRAFT_109654	Daphnia pulex	0	321471930
gi|321475362|gb|EFX86325.1|	8.26399	92099.7	1	1	816	0.0108578	1.31562e-05	0.860544	0	0	0	1	0	0	0	0	0	0	0	0	0	0	0	0	0	0	0	0	0	0	0	0	0	Ovo_D1-n4-d20.mgf	F102449.dat		20.03	1.47059	0	1	4420	0	321475362	#REF!	EFX86325	hypothetical protein DAPPUDRAFT_308512	Daphnia pulex	0	645007261
isotig05934_Frame_5	8.19519	80149.9	1	1	711	0.0124766	1.51177e-05	0.862794	0	0	0	0	0	0	0	0	0	0	0	0	0	0	0	0	0	0	0	1	0	0	0	0	0	Parh-5.mgf	F102464.dat		71.25	1.82841	0	1	1805	0	749752924	#REF!	XP_011138830	PREDICTED: mitochondrial-processing peptidase subunit beta	Harpegnathos saltator	0	321470922
gi|321461202|gb|EFX72236.1|	6.30248	72824.9	1	1	634	0.0137316	1.66383e-05	0.865269	0	0	0	0	0	1	0	0	0	0	0	0	0	0	0	0	0	0	0	0	0	0	0	0	0	Pu-D1_d15-1.mgf	F102455.dat		18.56	2.52366	1	1	3435	0	321461202	#REF!	EFX72236	hypothetical protein DAPPUDRAFT_326457	Daphnia pulex	6.40067e-179	646717070
gi|321465934|gb|EFX76932.1|	8.90577	56493.7	1	1	512	0.0177011	2.14481e-05	0.873565	0	0	0	0	0	0	0	0	0	0	0	0	1	0	0	0	0	0	0	0	0	0	0	0	0	Ro-D1_d15-3.mgf	F102457.dat		19.56	1.75781	1	1	2756	0	321465934	#REF!	EFX76932	hypothetical protein DAPPUDRAFT_54762	Daphnia pulex	4.55169e-159	751232808
Contig_Gammarus_90_2047_fr4	9.59002	35773.3	1	1	316	0.0279538	3.38711e-05	0.892095	0	0	0	0	0	0	0	0	0	0	0	0	1	0	0	0	0	0	0	0	0	0	0	0	0	Ro-D1_d15-3.mgf	F102457.dat	fr4	41.39	8.5443	1	1	571	3.82217e-62	194858260	#REF!	XP_001969139	GG25254	Drosophila erecta	9.44505e-62	195475162
gi|194772468|ref|XP_001967756.1|	10.6615	21230.7	1	13	192	0.612321	0.000741937	0.930999	0	0	0	0	0	0	4	4	0	4	0	0	0	0	0	0	0	0	0	1	0	0	0	0	0	Pu-D1_d15-2.mgf	F102456.dat		393.98	40.625	3	4	987	1.26718e-133	194772468	#REF!	XP_001967756	GF20391	Drosophila ananassae	4.65861e-126	676482084
gi|118783568|ref|XP_313085.3|	5.1547	72698.5	1	8	659	0.110044	0.000133338	0.865403	0	0	0	1	0	0	0	0	0	0	0	2	2	2	0	0	1	0	0	0	0	0	0	0	0	Ro-D1_d15-3.mgf	F102457.dat		286.28	10.7739	3	2	3466	0	118783568	#REF!	XP_313085	AGAP004192-PA	Anopheles gambiae str. PEST	0	668450328
gi|662185398|ref|XP_008476889.1|	5.46156	71113.5	1	6	645	0.0843721	0.000102232	0.865539	0	0	0	0	0	0	0	0	0	0	0	0	0	0	0	1	0	0	0	0	0	0	1	2	2	Hyal-5.mgf	F102468.dat		120.76	3.72093	1	2	3381	0	662185398	#REF!	XP_008476889	PREDICTED: LOW QUALITY PROTEIN: heat shock 70 kDa protein cognate 3-like	Diaphorina citri	0	557798908
gi|124245114|gb|ABM92447.1|	5.00386	72688.4	1	1	655	0.0137574	1.66695e-05	0.865419	0	0	0	0	0	0	0	0	0	0	0	1	0	0	0	0	0	0	0	0	0	0	0	0	0	Ro-D1_d15-2.mgf	F102461.dat		126.44	8.54962	1	1	3452	0	124245114	#REF!	ABM92447	glucose-regulated protein 78	Fenneropenaeus chinensis	0	402536580
gi|321479430|gb|EFX90386.1|	9.48129	69532.4	1	1	620	0.0143818	1.74261e-05	0.866178	0	0	0	0	0	0	0	0	0	0	1	0	0	0	0	0	0	0	0	0	0	0	0	0	0	Ro-D1_d15-1.mgf	F102460.dat		19.02	1.6129	0	1	3284	0	321479430	#REF!	EFX90386	hypothetical protein DAPPUDRAFT_300045	Daphnia pulex	4.29081e-19	646689256
Contig_Gammarus_90_105684_fr6	10.8398	39679.8	1	1	351	0.0252017	3.05364e-05	0.88977	0	0	0	0	0	0	0	0	0	0	0	0	0	1	0	0	0	0	0	0	0	0	0	0	0	Ro-D1_d15-4.mgf	F102458.dat	fr6	69.88	5.41311	0	1	155	3.67538e-08	321479331	#REF!	EFX90287	hypothetical protein DAPPUDRAFT_205304	Daphnia pulex	6.41211e-08	617661887
gi|321462784|gb|EFX73805.1|	5.57897	41949.8	1	2	374	0.047676	5.77681e-05	0.8856	0	0	0	0	0	2	0	0	0	0	0	0	0	0	0	0	0	0	0	0	0	0	0	0	0	Pu-D1_d15-1.mgf	F102455.dat		125.32	14.4385	2	2	2026	0	321462784	#REF!	EFX73805	cytoplasmatic actin	Daphnia pulex	0	321476661
gi|321458072|gb|EFX69146.1|	5.29625	41828.7	1	2	376	0.047814	5.79353e-05	0.885803	0	0	0	0	0	0	0	2	0	0	0	0	0	0	0	0	0	0	0	0	0	0	0	0	0	Pu-D1_d15-3.mgf	F102452.dat		362.31	39.6277	3	2	2034	0	321458072	#REF!	EFX69146	cytoplasmatic actin	Daphnia pulex	0	113255
gi|523582813|gb|AGQ50606.1|	5.29047	41817.8	1	2	376	0.0478265	5.79504e-05	0.885861	0	0	0	0	0	0	0	0	0	0	0	0	2	0	0	0	0	0	0	0	0	0	0	0	0	Ro-D1_d15-3.mgf	F102457.dat		719.32	47.0745	1	2	2031	0	523582813	#REF!	AGQ50606	actin 3	Neoseiulus cucumeris	0	523582811
gi|32130592|gb|AAP68980.1|	5.47536	35078.6	1	2	311	0.0570148	6.90837e-05	0.894175	0	0	0	0	0	1	0	0	0	0	1	0	0	0	0	0	0	0	0	0	0	0	0	0	0	Ro-D1_d15-1.mgf	F102460.dat		87.64	11.254	1	1	1655	0	32130592	#REF!	AAP68980	actin	Cryptosporidium canis	0	530306083
gi|187968785|gb|ACD44586.1|	4.74091	22381.8	1	2	202	0.0893583	0.000108274	0.927914	0	0	0	0	0	0	0	0	0	0	0	0	1	0	1	0	0	0	0	0	0	0	0	0	0	Ro-D1_d15-3.mgf	F102457.dat		446.11	69.802	4	1	1043	9.99271e-142	480318164	#REF!	AGJ82721	actin, partial	Laufeia concava	1.11659e-141	480318303
gi|157382972|gb|ABV48915.1|	5.3764	41986	1	1	376	0.0238175	2.88592e-05	0.885542	0	0	0	0	0	0	0	0	0	0	0	0	0	1	0	0	0	0	0	0	0	0	0	0	0	Ro-D1_d15-4.mgf	F102458.dat		562.39	39.6277	4	1	2029	0	157382972	#REF!	ABV48915	beta-actin	Mesobuthus martensii	0	548428467
gi|480318375|gb|AGJ82831.1|	5.0288	23241.3	1	1	210	0.0430268	5.21347e-05	0.923019	0	0	0	0	0	0	0	0	0	0	0	0	1	0	0	0	0	0	0	0	0	0	0	0	0	Ro-D1_d15-3.mgf	F102457.dat		498.454	68.0952	0	1	1088	4.58125e-148	480318418	#REF!	AGJ82853	actin, partial	Corythalia sulphurea	5.4121e-148	480318309
Contig_Gammarus_90_116638_fr6	10.3354	45319.4	1	26	414	0.573706	0.000695149	0.883167	2	2	2	3	2	0	0	0	0	2	0	0	0	0	0	0	2	0	2	0	1	2	2	2	2	Ovo_D1-n4-d20.mgf	F102449.dat	fr6	83.27	3.38164	4	3	381	1.40156e-37	662219774	#REF!	XP_008483987	PREDICTED: insulin-like growth factor 2 mRNA-binding protein 1, partial	Diaphorina citri	1.45673e-37	118792630
gi|321472205|gb|EFX83176.1|	9.34486	100208	1	15	884	0.149688	0.000181375	0.859898	4	3	3	1	4	0	0	0	0	0	0	0	0	0	0	0	0	0	0	0	0	0	0	0	0	Ovo_D1-n1-d20.mgf	F102451.dat		33.63	0.565611	1	4	4794	0	321472205	#REF!	EFX83176	Aubergine/Piwi-like protein copy D	Daphnia pulex	0	321472206
Contig_Gammarus_90_130214_fr4	10.2965	39687.6	1	10	371	0.251968	0.000305304	0.88974	0	1	0	0	0	0	1	1	0	0	1	0	2	2	2	0	0	0	0	0	0	0	0	0	0	Ro-D1_d15-4.mgf	F102458.dat	fr4	49.58	7.00809	2	2	316	4.93376e-30	751471913	#REF!	XP_011191248	PREDICTED: THO complex subunit 4	Bactrocera cucurbitae	8.99354e-30	498933403
GIB53OK02FPNTY_Frame_1	9.2505	12358.5	1	8	113	0.647329	0.000784356	0.976423	0	0	0	0	0	0	0	0	0	0	0	0	0	0	0	2	0	2	2	2	0	0	0	0	0	Parh-3.mgf	F102462.dat		60.64	12.3894	0	2	358	1.60015e-37	478257024	#REF!	ENN77188	hypothetical protein YQE_06326, partial	Dendroctonus ponderosae	2.65722e-37	546676069
Contig_Gammarus_90_23404_fr1	10.2107	75156.9	1	4	693	0.053222	6.44881e-05	0.863482	0	0	0	0	0	0	0	0	2	0	0	2	0	0	0	0	0	0	0	0	0	0	0	0	0	Ro-D1_d15-2.mgf	F102461.dat	fr1	186.53	5.19481	1	2	385	4.17757e-36	571565367	#REF!	XP_006566931	PREDICTED: IGF-II mRNA-binding protein isoform X1	Apis mellifera	4.28655e-36	571565370
Contig_Gammarus_90_24391_fr3	10.7304	58201	1	1	540	0.0171818	2.08189e-05	0.872135	0	0	0	0	0	0	0	0	0	0	0	1	0	0	0	0	0	0	0	0	0	0	0	0	0	Ro-D1_d15-2.mgf	F102461.dat	fr3	25.06	4.81481	1	1	321	4.49088e-30	498933403	#REF!	XP_004519624	PREDICTED: THO complex subunit 4-like	Ceratitis capitata	5.65817e-30	751471913
gi|321471723|gb|EFX82695.1|	6.07174	10785.6	1	1	94	0.0927165	0.000112343	0.981966	0	0	0	0	0	0	0	0	0	0	0	0	1	0	0	0	0	0	0	0	0	0	0	0	0	Ro-D1_d15-3.mgf	F102457.dat		28.35	11.7021	1	1	493	8.71073e-62	321471723	#REF!	EFX82695	hypothetical protein DAPPUDRAFT_195506	Daphnia pulex	3.64743e-45	390176608
contig21563_Frame_4	9.84888	24884.7	1	8	216	0.321482	0.000389534	0.919207	0	0	0	0	0	0	0	0	0	0	0	0	0	0	0	2	0	2	2	2	0	0	0	0	0	Parh-4.mgf	F102463.dat		46.27	4.62963	1	2	115	0.00134368	704179221	#REF!	XP_010134744	PREDICTED: neurotrypsin-like	Buceros rhinoceros silvestris	0.00405235	695149759
isotig27897_Frame_6	10.3371	24156.4	1	6	204	0.248382	0.000300959	0.921423	0	0	0	0	0	0	0	0	0	0	0	0	0	0	0	0	2	2	0	2	0	0	0	0	0	Parh-5.mgf	F102464.dat		66.29	7.35294	1	2	136	1.5731e-06	1168804	#REF!	P42788	CBPZ_SIMVI RecName: Full=Zinc carboxypeptidase, partial	Simulium vittatum	1.90527e-06	585683158
GIAFTRM02G48HJ_Frame_1	3.83987	12905	1	5	114	0.387448	0.000469463	0.973166	0	0	0	0	0	0	0	0	0	0	0	0	0	0	0	0	2	2	0	1	0	0	0	0	0	Parh-2.mgf	F102466.dat		63.51	14.0351	0	2	274	6.03236e-26	652357606	#REF!	WP_026753748	glycosyl hydrolase	Sediminibacter sp. Hel_I_10	7.86104e-26	654829386
Contig_Gammarus_90_110044_fr6	9.6692	18861.8	1	4	174	0.212069	0.00025696	0.936112	0	0	0	0	0	1	1	1	0	0	0	0	1	0	0	0	0	0	0	0	0	0	0	0	0	Pu-D1_d15-2.mgf	F102456.dat	fr6	86.88	11.4943	1	1	637	1.17396e-76	283854609	#REF!	ADB44900	DEAD(Asp-Glu-Ala-Asp) box polypeptide 5	Macrobrachium nipponense	6.78071e-76	356483015
Contig_Gammarus_90_11710_fr6	10.8543	61735.4	1	2	555	0.0323963	3.9254e-05	0.870756	0	0	0	0	0	0	0	0	0	0	0	0	0	0	0	0	2	0	0	0	0	0	0	0	0	Parh-2.mgf	F102466.dat	fr6	41.12	1.62162	1	2	228	1.85985e-16	560118407	#REF!	CDJ96960	Glycoside hydrolase domain containing protein	Haemonchus contortus	1.12684e-14	91087345
GIB53OK02G41FR_Frame_2	5.86421	15229.4	1	2	137	0.131325	0.000159124	0.959182	0	0	0	0	0	0	0	0	0	0	0	0	0	0	0	0	2	0	0	0	0	0	0	0	0	Parh-2.mgf	F102466.dat		48.59	18.2482	0	2	314	3.38147e-31	557006248	#REF!	XP_006004671	PREDICTED: lysosomal protective protein-like	Latimeria chalumnae	3.53677e-29	676437097
Contig_Gammarus_90_39269_fr5	8.86477	46664.5	1	1	413	0.0214295	2.59658e-05	0.88126	0	0	0	0	0	0	0	0	0	0	0	0	0	0	0	0	0	1	0	0	0	0	0	0	0	Parh-3.mgf	F102462.dat	fr5	46.99	3.38983	3	1	577	3.78572e-65	270010610	#REF!	EFA07058	hypothetical protein TcasGA2_TC010035	Tribolium castaneum	4.66648e-65	91087345
gi|321463761|gb|EFX74774.1|	5.62319	91385.6	1	13	788	0.142254	0.000172367	0.860716	0	0	0	0	0	0	0	0	0	0	0	0	0	0	0	1	1	2	1	1	3	0	2	0	2	Hyal-5.mgf	F102468.dat		24.81	1.01523	1	2	4076	0	321463761	#REF!	EFX74774	hypothetical protein DAPPUDRAFT_108476	Daphnia pulex	1.11824e-23	198420385
gi|321466054|gb|EFX77052.1|	9.18343	52043.1	1	13	458	0.249793	0.000302669	0.875369	0	0	0	0	0	0	0	0	0	0	0	0	0	0	0	0	0	0	0	0	2	4	3	2	2	Hyal-3.mgf	F102471.dat		20.07	1.52838	1	3	2437	0	321466054	#REF!	EFX77052	hypothetical protein DAPPUDRAFT_106532	Daphnia pulex	1.61707e-59	260784435
gi|198285477|gb|ACH85277.1|	4.87203	52910.6	1	11	495	0.207898	0.000251906	0.875044	0	0	0	0	0	0	0	0	0	0	1	1	3	4	2	0	0	0	0	0	0	0	0	0	0	Ro-D1_d15-4.mgf	F102458.dat		591.87	34.1414	1	4	2566	0	198285477	#REF!	ACH85277	ATP synthase H+ transporting mitochondrial F1 complex beta	Salmo salar	0	642093619
gi|164657588|ref|XP_001729920.1|	4.8707	47354.3	1	8	439	0.168939	0.0002047	0.880491	0	0	0	0	1	0	2	1	1	1	0	0	0	0	2	0	0	0	0	0	0	0	0	0	0	Pu-D1_d15-4.mgf	F102453.dat		243.18	15.262	1	1	2302	0	164657588	#REF!	XP_001729920	hypothetical protein MGL_2906	Malassezia globosa CBS 7966	0	465796925
gi|677295576|gb|KFP78004.1|	8.40083	83218.8	1	8	763	0.0961321	0.000116481	0.861873	0	0	0	0	0	0	0	0	0	0	0	0	0	0	0	0	1	0	0	0	1	1	2	1	2	Hyal-2.mgf	F102470.dat		55.77	1.04849	1	1	4051	0	677295576	#REF!	KFP78004	Protein FAM179B, partial	Acanthisitta chloris	0	697467904
Contig_Gammarus_90_48209_fr3	9.18727	41532.5	1	6	375	0.144465	0.000175046	0.886908	0	0	0	0	0	2	0	2	0	2	0	0	0	0	0	0	0	0	0	0	0	0	0	0	0	Pu-D1_d15-3.mgf	F102452.dat	fr3	44.94	3.73333	1	2	347	2.50331e-34	2462649	#REF!	CAA71673	Chymotrypsin BII	Litopenaeus vannamei	5.96973e-33	333470603
gi|321454581|gb|EFX65746.1|	6.2093	38187.6	1	5	343	0.130933	0.000158648	0.891136	0	0	0	0	0	0	0	0	0	0	0	0	0	0	0	0	0	0	0	0	1	0	0	2	2	Hyal-5.mgf	F102468.dat		17.7	2.33236	0	2	1841	0	321454581	#REF!	EFX65746	hypothetical protein DAPPUDRAFT_303531	Daphnia pulex	0	524878959
gi|528065082|gb|EPX74644.1|	5.30289	56623.1	1	3	524	0.0529819	6.41971e-05	0.873544	0	0	0	0	0	0	0	0	0	0	0	0	0	0	0	0	0	1	0	2	0	0	0	0	0	Parh-5.mgf	F102464.dat		103.72	7.25191	1	2	2776	0	528065082	#REF!	EPX74644	F1-ATPase beta subunit Atp2	Schizosaccharomyces octosporus yFS286	0	528316185
gi|674079740|ref|XP_008847405.1|	6.36239	115132	1	3	1021	0.026057	3.15727e-05	0.85906	0	0	0	0	0	0	0	0	1	0	1	0	0	1	0	0	0	0	0	0	0	0	0	0	0	Ro-D1_d15-4.mgf	F102458.dat		71.49	0.783546	1	1	5503	0	674079740	#REF!	XP_008847405	PREDICTED: LOW QUALITY PROTEIN: kinesin-like protein KIF28P	Nannospalax galili	0	532081792
isotig26765_Frame_2	6.09382	24876.7	1	3	221	0.120595	0.000146122	0.919353	0	0	0	0	0	0	0	0	0	0	0	0	0	0	0	0	3	0	0	0	0	0	0	0	0	Parh-2.mgf	F102466.dat		48.57	17.1946	1	3	296	3.6172e-29	333470613	#REF!	AEF33841	chymotrypsin-like serine proteinase, partial	Cherax quadricarinatus	1.74235e-28	333470578
gi|258690304|gb|ACV87914.1|	4.87627	46102.9	1	2	427	0.0433812	5.25642e-05	0.881757	0	0	0	0	0	0	2	0	0	0	0	0	0	0	0	0	0	0	0	0	0	0	0	0	0	Pu-D1_d15-2.mgf	F102456.dat		287.79	21.3115	1	2	2227	0	258690304	#REF!	ACV87914	ATP synthase beta subunit, partial	Darwinella muelleri	0	258690306
gi|405974790|gb|EKC39411.1|	4.94589	44899.2	1	2	414	0.0445442	5.39733e-05	0.883221	0	0	0	0	0	0	0	0	0	1	0	1	0	0	0	0	0	0	0	0	0	0	0	0	0	Ro-D1_d15-2.mgf	F102461.dat		152.21	11.8357	0	1	2158	0	405974790	#REF!	EKC39411	ATP synthase subunit beta, mitochondrial	Crassostrea gigas	0	86156234
gi|195012053|ref|XP_001983451.1|	8.56415	64686.3	1	2	603	0.0309184	3.74633e-05	0.869153	0	0	0	0	0	0	0	0	0	0	0	0	0	0	0	0	0	0	0	0	0	0	0	2	0	Hyal-4.mgf	F102467.dat		572.11	16.9154	2	2	3182	0	195012053	#REF!	XP_001983451	GH15902	Drosophila grimshawi	0	195374962
gi|195135591|ref|XP_002012216.1|	8.02328	63483.6	1	2	584	0.0315042	3.8173e-05	0.869665	0	0	0	0	0	0	0	0	0	0	0	0	0	0	0	0	0	0	0	0	0	0	0	0	2	Hyal-5.mgf	F102468.dat		369.76	11.6438	2	2	3103	0	195135591	#REF!	XP_002012216	GI16555	Drosophila mojavensis	0	195374962
gi|99867354|gb|ABF68036.1|	6.38856	40063.3	1	2	356	0.049921	6.04883e-05	0.888337	0	0	0	0	0	0	0	0	0	0	0	0	0	0	0	0	0	0	0	0	0	2	0	0	0	Hyal-2.mgf	F102470.dat		514.99	24.1573	1	2	1913	0	99867354	#REF!	ABF68036	arginine kinase	Locusta migratoria manilensis	0	3183060
gi|321455997|gb|EFX67115.1|	5.98188	161160	1	2	1423	0.01241	1.5037e-05	0.857943	0	0	0	0	0	0	0	0	0	0	0	0	0	0	0	0	0	0	0	0	0	0	0	1	1	Hyal-5.mgf	F102468.dat		22.9	0.421644	1	1	7504	0	321455997	#REF!	EFX67115	centrosomin-like protein	Daphnia pulex	1.59058e-44	646720552
gi|321450524|gb|EFX62502.1|	7.1935	53512	1	2	481	0.0373748	4.52863e-05	0.874541	0	0	0	0	0	0	0	0	0	0	0	0	0	0	0	0	0	0	0	0	0	0	1	1	0	Hyal-3.mgf	F102471.dat		23.11	2.2869	1	1	2579	0	321450524	#REF!	EFX62502	hypothetical protein DAPPUDRAFT_120168	Daphnia pulex	1.33578e-169	321456311
gi|512912132|ref|XP_004927581.1|	5.99941	58309.7	1	1	554	0.0171498	2.07801e-05	0.871594	0	0	0	0	0	0	0	0	0	0	0	0	1	0	0	0	0	0	0	0	0	0	0	0	0	Ro-D1_d15-3.mgf	F102457.dat		292.22	12.9964	2	1	2874	0	512912132	#REF!	XP_004927581	PREDICTED: ATP synthase subunit beta, mitochondrial-like	Bombyx mori	0	501291835
gi|495891922|ref|WP_008616501.1|	5.0401	50684.4	1	1	474	0.0197299	2.39064e-05	0.878424	0	0	0	0	0	0	0	0	0	0	0	0	1	0	0	0	0	0	0	0	0	0	0	0	0	Ro-D1_d15-3.mgf	F102457.dat		257.97	15.8228	0	1	2468	0	495891922	#REF!	WP_008616501	F0F1 ATP synthase subunit beta	Magnetospirillum sp. SO-1	0	497555698
gi|400271802|gb|AFP75454.1|	6.54871	29712.7	1	1	262	0.0336556	4.07798e-05	0.907265	0	0	0	0	0	1	0	0	0	0	0	0	0	0	0	0	0	0	0	0	0	0	0	0	0	Pu-D1_d15-1.mgf	F102455.dat		163.22	20.229	0	1	1412	0	400271802	#REF!	AFP75454	arginine kinase, partial	Phrixosoma minor	0	400271792
gi|46401500|gb|AAS92298.1|	6.3924	28969.4	1	1	255	0.0345191	4.18262e-05	0.907976	0	0	0	0	0	0	0	0	0	0	0	0	0	0	0	1	0	0	0	0	0	0	0	0	0	Parh-1.mgf	F102465.dat		300.737	22.3529	0	1	1378	0	46401500	#REF!	AAS92298	arginine kinase	Epicephala sp. E88AT	0	46401504
gi|321479132|gb|EFX90088.1|	6.86937	54116.8	1	1	462	0.0184786	2.23901e-05	0.874046	0	1	0	0	0	0	0	0	0	0	0	0	0	0	0	0	0	0	0	0	0	0	0	0	0	Ovo_D1-n2-d20.mgf	F102447.dat		27.96	2.38095	1	1	2473	0	321479132	#REF!	EFX90088	hypothetical protein DAPPUDRAFT_309890	Daphnia pulex	7.62397e-11	194908557
gi|321443604|gb|EFX60146.1|	9.42491	26419.7	1	1	242	0.0378505	4.58627e-05	0.915864	0	0	0	0	0	0	0	0	0	0	0	0	0	0	0	0	0	0	0	0	0	1	0	0	0	Hyal-2.mgf	F102470.dat		21.22	4.95868	0	1	1257	4.82746e-173	321443604	#REF!	EFX60146	hypothetical protein DAPPUDRAFT_345155	Daphnia pulex	2.0463e-87	586621342
gi|302755358|ref|XP_002961103.1|	10.3195	14705.9	1	9	140	0.611997	0.000741545	0.963645	0	0	0	0	0	0	1	0	0	0	0	1	0	0	2	0	1	1	2	0	0	1	0	0	0	Parh-2.mgf	F102466.dat		137.61	27.1429	1	1	708	6.31415e-93	302755358	#REF!	XP_002961103	hypothetical protein SELMODRAFT_73637	Selaginella moellendorffii	5.04316e-79	449435726
gi|60172173|gb|AAX14476.1|	10.4273	15058.3	1	4	138	0.265635	0.000321865	0.961267	0	0	0	1	0	0	0	0	0	0	0	0	0	0	0	0	0	0	0	0	1	0	1	1	0	Ovo_D1-n4-d20.mgf	F102449.dat		96.75	27.5362	1	1	698	1.42803e-91	60172173	#REF!	AAX14476	putative histone 2a	Gossypium hirsutum	1.39193e-66	728822802
gi|122044770|sp|P02269.2|H2A_ASTRU	11.0533	13389.5	1	4	125	0.298742	0.00036198	0.968597	0	0	0	0	0	0	0	0	0	0	0	0	0	0	0	0	0	0	0	0	0	1	1	1	1	Hyal-3.mgf	F102471.dat		204.92	54.4	1	1	630	1.29742e-81	122044770	#REF!	P02269	H2A_ASTRU RecName: Full=Histone H2A	Asterias rubens	1.4172e-76	260789645
gi|300120516|emb|CBK20070.2|	10.0412	13267	1	3	120	0.226125	0.000273991	0.972142	0	0	0	0	0	1	0	0	0	0	0	0	0	0	0	0	0	0	1	0	0	1	0	0	0	Hyal-2.mgf	F102470.dat		99.66	20	1	1	627	2.3327e-81	300120516	#REF!	CBK20070	unnamed protein product	Blastocystis hominis	9.11033e-81	300176340
GIB53OK01CD71D_Frame_3	10.4205	13790.4	1	1	123	0.0725143	8.78642e-05	0.967693	0	0	0	0	0	0	0	0	0	0	0	0	0	0	0	0	0	0	0	0	0	0	0	1	0	Hyal-4.mgf	F102467.dat		71.63	12.1951	0	1	521	3.76136e-65	157137739	#REF!	XP_001657158	histone H2B	Aedes aegypti	4.66391e-64	462237
gi|675650708|ref|XP_008992053.1|	11.3876	11356.3	1	1	103	0.0880571	0.000106697	0.979586	0	0	0	0	0	0	0	0	0	0	0	1	0	0	0	0	0	0	0	0	0	0	0	0	0	Ro-D1_d15-2.mgf	F102461.dat		214.584	35.9223	2	1	510	3.6307e-64	675650708	#REF!	XP_008992053	PREDICTED: LOW QUALITY PROTEIN: histone H4	Callithrix jacchus	1.06669e-56	195371157
Contig_Gammarus_90_126155_fr2	9.09623	23226.6	1	15	214	0.645811	0.000782517	0.924323	0	0	0	0	0	0	0	0	0	0	0	0	2	1	0	2	0	2	1	0	0	2	2	1	2	Hyal-3.mgf	F102471.dat	fr2	39	7.47664	1	2	389	2.91313e-42	121543655	#REF!	ABM55529	putative phosphoglycerate mutase	Maconellicoccus hirsutus	6.96949e-42	307174061
Contig_Gammarus_90_189790_fr3	9.73376	26586.6	1	3	244	0.112839	0.000136725	0.915727	0	0	0	0	0	0	0	0	0	0	0	0	2	1	0	0	0	0	0	0	0	0	0	0	0	Ro-D1_d15-3.mgf	F102457.dat	fr3	134.78	23.3607	1	2	347	9.76064e-35	46561746	#REF!	AAT01078	putative fructose 1,6-bisphosphate aldolase	Homalodisca vitripennis	2.8287e-34	53830708
gi|389608511|dbj|BAM17865.1|	7.00585	39516.3	1	2	364	0.050612	6.13256e-05	0.890107	0	0	0	0	0	0	0	0	0	0	0	0	0	0	0	0	0	0	0	0	2	0	0	0	0	Hyal-1.mgf	F102469.dat		117.4	7.69231	1	2	1950	0	389608511	#REF!	BAM17865	fructose-bisphosphate aldolase	Papilio xuthus	0	357607952
Contig_Gammarus_90_19804_fr3	9.85695	87954.7	1	22	780	0.250129	0.000303076	0.861587	0	0	0	1	0	0	2	0	1	0	2	2	4	0	2	2	2	0	0	0	2	2	0	0	0	Hyal-2.mgf	F102470.dat	fr3	81.05	1.92308	2	2	711	4.159e-84	410933372	#REF!	XP_003980065	PREDICTED: glucose-6-phosphate isomerase-like, partial	Takifugu rubripes	5.02903e-83	156153176
gi|340368628|ref|XP_003382853.1|	8.05084	50986.4	1	14	470	0.274583	0.000332707	0.877971	0	0	0	0	0	0	0	0	0	0	2	2	3	4	3	0	0	0	0	0	0	0	0	0	0	Ro-D1_d15-3.mgf	F102457.dat		148.15	9.14894	2	3	2499	0	340368628	#REF!	XP_003382853	PREDICTED: enolase-like	Amphimedon queenslandica	0	156383570
gi|4927286|gb|AAD33073.1|AF149256_1	6.43621	47247.3	1	14	434	0.296313	0.000359037	0.881132	0	0	0	0	0	0	1	0	0	0	1	1	3	1	1	0	2	2	0	0	1	1	0	0	0	Ro-D1_d15-3.mgf	F102457.dat		69.53	5.06912	2	3	2309	0	4927286	#REF!	AAD33073	AF149256_1 alpha enolase	Bos taurus	0	555961325
gi|161430|gb|AAA30032.1|	5.21262	41741.4	1	7	376	0.167699	0.000203198	0.886093	0	0	0	0	0	2	0	0	0	0	0	0	0	0	0	1	1	0	0	0	0	2	1	0	0	Hyal-2.mgf	F102470.dat		321.69	25	2	2	2005	0	1703130	#REF!	P53473	ACTB_STRPU RecName: Full=Actin, cytoskeletal 1B; AltName: Full=Actin, cytoskeletal IB; Flags: Precursor	Strongylocentrotus purpuratus	0	161430
Contig_Gammarus_90_148156_fr1	8.90643	31051.5	1	6	290	0.193227	0.00023413	0.90525	0	0	0	1	0	0	1	1	0	0	1	1	1	0	0	0	0	0	0	0	0	0	0	0	0	Pu-D1_d15-2.mgf	F102456.dat	fr1	45.93	3.7931	2	1	731	3.9896e-87	201067640	#REF!	ACH92926	vasa protein	Parhyale hawaiensis	9.01978e-87	161723024
Contig_Gammarus_90_10061_fr6	11.9794	47640.2	1	5	418	0.104953	0.00012717	0.880031	0	0	0	0	0	0	0	0	0	0	0	0	0	0	0	0	0	0	0	0	1	2	2	0	0	Hyal-2.mgf	F102470.dat	fr6	58.99	2.87081	1	2	226	1.09976e-16	313220087	#REF!	CBY30950	unnamed protein product	Oikopleura dioica	3.21513e-13	646710816
gi|195038221|ref|XP_001990558.1|	7.58956	40164.5	1	5	364	0.124488	0.00015084	0.888277	0	0	0	0	0	0	0	0	0	0	0	0	0	0	0	0	0	0	0	0	0	1	0	2	2	Hyal-4.mgf	F102467.dat		65.73	4.67033	3	2	1967	0	195038221	#REF!	XP_001990558	GH19415	Drosophila grimshawi	0	195389502
gi|321469677|gb|EFX80656.1|	8.63081	17946.9	1	4	165	0.22288	0.000270059	0.943293	0	0	0	0	0	0	0	0	0	0	0	0	0	0	0	0	0	0	0	0	1	0	0	1	2	Hyal-5.mgf	F102468.dat		19.69	9.09091	1	2	884	5.86645e-119	321469677	#REF!	EFX80656	hypothetical protein DAPPUDRAFT_92663	Daphnia pulex	4.05871e-93	47210297
Contig_Gammarus_90_112068_fr1	9.25653	27204.9	1	3	245	0.110274	0.000133617	0.914326	0	0	0	0	0	0	0	0	0	0	1	1	1	0	0	0	0	0	0	0	0	0	0	0	0	Ro-D1_d15-1.mgf	F102460.dat	fr1	105.9	6.93878	0	1	244	6.53088e-21	242014939	#REF!	XP_002428136	40S ribosomal protein S3A, putative	Pediculus humanus corporis	9.688e-21	748585126
Contig_Gammarus_90_41969_fr5	10.047	41887.5	1	3	373	0.0716204	8.6781e-05	0.885687	0	0	0	0	0	0	0	0	0	0	0	0	0	2	1	0	0	0	0	0	0	0	0	0	0	Ro-D1_d15-4.mgf	F102458.dat	fr5	118.14	5.89812	1	2	514	6.40429e-56	307191731	#REF!	EFN75173	Paramyosin, long form	Harpegnathos saltator	3.6111e-55	307170920
gi|585149873|ref|XP_006727426.1|	8.11611	62657.1	1	3	558	0.0478797	5.80149e-05	0.869743	0	0	0	0	0	0	0	0	0	0	0	0	0	0	0	0	0	3	0	0	0	0	0	0	0	Parh-3.mgf	F102462.dat		68.04	2.68817	0	3	3017	0	585149873	#REF!	XP_006727426	PREDICTED: glucose-6-phosphate isomerase-like	Leptonychotes weddellii	0	472388953
Contig_Gammarus_90_201903_fr1	9.78753	27079.8	1	2	243	0.0738557	8.94895e-05	0.914416	0	0	0	0	0	2	0	0	0	0	0	0	0	0	0	0	0	0	0	0	0	0	0	0	0	Pu-D1_d15-1.mgf	F102455.dat	fr1	102.79	11.5226	1	2	280	4.23383e-24	16151644	#REF!	BAB69831	vitellogenin	Macrobrachium rosenbergii	8.79355e-24	126256675
Contig_Gammarus_90_30449_fr6	7.71796	51448.8	1	2	453	0.0388736	4.71024e-05	0.875557	0	0	0	0	0	0	0	0	0	0	0	0	0	2	0	0	0	0	0	0	0	0	0	0	0	Ro-D1_d15-4.mgf	F102458.dat	fr6	165.18	9.49227	0	2	528	4.91565e-57	568248062	#REF!	ETN57953	paramyosin, long form	Anopheles darlingi	1.6369e-55	668462874
Contig_Gammarus_90_46098_fr4	9.82306	90431.9	1	2	798	0.0221161	2.67976e-05	0.860823	0	0	0	0	0	0	0	0	0	0	0	0	0	0	0	0	0	0	2	0	0	0	0	0	0	Parh-4.mgf	F102463.dat	fr4	16.6872	0.877193	0	2	582	1.24348e-61	375312827	#REF!	AFA51148	phosphoglucose isomerase	Hyphantria cunea	1.55753e-61	259166846
gi|221125076|ref|XP_002154696.1|	5.29052	41668.8	1	1	376	0.0239988	2.90788e-05	0.886384	0	0	1	0	0	0	0	0	0	0	0	0	0	0	0	0	0	0	0	0	0	0	0	0	0	Ovo_D1-n3-d20.mgf	F102448.dat		164.18	23.1383	1	1	2026	0	221125076	#REF!	XP_002154696	PREDICTED: actin, non-muscle 6.2-like	Hydra vulgaris	0	312861909
gi|321466396|gb|EFX77392.1|	5.92514	34345.7	1	1	298	0.0291158	3.5279e-05	0.895478	0	0	0	0	0	0	0	0	0	1	0	0	0	0	0	0	0	0	0	0	0	0	0	0	0	Pu-D1_d15-5.mgf	F102454.dat		21.44	3.69128	1	1	1598	0	321466396	#REF!	EFX77392	hypothetical protein DAPPUDRAFT_305827	Daphnia pulex	7.40075e-150	646703096
gi|19848023|emb|CAD29196.1|	5.32825	24355.1	1	1	224	0.0410591	4.97505e-05	0.920922	0	0	0	0	0	0	0	0	0	0	0	0	0	0	0	0	0	0	0	0	0	1	0	0	0	Hyal-2.mgf	F102470.dat		20.12	7.14286	1	1	1193	5.71216e-164	19848023	#REF!	CAD29196	triosephosphate isomerase	Archaeopotamobius sibiriensis	1.0924e-162	328900101
gi|195389502|ref|XP_002053415.1|	7.53128	40031.3	1	1	364	0.0249804	3.02683e-05	0.888368	0	0	0	0	0	0	0	0	0	0	0	0	0	0	0	0	0	0	0	0	0	1	0	0	0	Hyal-2.mgf	F102470.dat		35.24	4.67033	2	1	1967	0	195389502	#REF!	XP_002053415	GJ23865	Drosophila virilis	0	195111386
gi|17541180|ref|NP_501727.1|	9.78677	34362.2	1	31	313	0.902154	0.00109312	0.895443	0	0	0	0	0	2	2	2	4	1	4	4	4	4	4	0	0	0	0	0	0	0	0	0	0	Ro-D1_d15-3.mgf	F102457.dat		123.69	11.1821	2	4	1626	0	17541180	#REF!	NP_501727	Protein ANT-1.3	Caenorhabditis elegans	0	17542128
Contig_Gammarus_90_129991_fr5	9.7174	61886.4	1	14	565	0.226221	0.000274108	0.870717	0	0	0	2	1	2	0	0	0	0	2	0	2	2	1	0	2	0	0	0	0	0	0	0	0	Parh-2.mgf	F102466.dat	fr5	46.81	5.48673	1	2	928	3.9682e-114	512920757	#REF!	XP_004929712	PREDICTED: T-complex protein 1 subunit gamma-like	Bombyx mori	1.67257e-111	646723939
gi|321472589|gb|EFX83558.1|	6.12695	61051.7	1	10	565	0.163796	0.000198468	0.870975	0	0	0	0	0	0	0	0	0	0	0	0	0	0	0	1	4	2	1	2	0	0	0	0	0	Parh-4.mgf	F102463.dat		23.22	1.06195	1	1	2930	0	321472589	#REF!	EFX83558	hypothetical protein DAPPUDRAFT_194797	Daphnia pulex	0	321467827
gi|157131729|ref|XP_001662309.1|	9.35657	20111.4	1	10	181	0.49723	0.000602484	0.933859	0	0	0	0	0	0	0	0	0	0	2	2	2	2	2	0	0	0	0	0	0	0	0	0	0	Ro-D1_d15-5.mgf	F102459.dat		71.85	5.52486	1	2	944	1.52235e-127	157131729	#REF!	XP_001662309	adp,atp carrier protein	Aedes aegypti	2.99357e-119	157103670
gi|225712996|gb|ACO12344.1|	8.95607	32433.6	1	8	293	0.246658	0.000298871	0.902336	0	0	0	0	0	0	0	0	2	0	0	0	2	2	2	0	0	0	0	0	0	0	0	0	0	Ro-D1_d15-3.mgf	F102457.dat		62.29	6.14334	1	2	1547	0	225712996	#REF!	ACO12344	ATP synthase subunit gamma, mitochondrial precursor	Lepeophtheirus salmonis	8.3985e-162	225710054
gi|321459025|gb|EFX70083.1|	9.0287	46399.3	1	8	427	0.172417	0.000208914	0.881548	0	0	0	0	0	0	0	0	0	0	0	0	0	0	0	4	0	0	1	3	0	0	0	0	0	Parh-5.mgf	F102464.dat		19.16	1.87354	2	3	2276	0	321459025	#REF!	EFX70083	hypothetical protein DAPPUDRAFT_113020	Daphnia pulex	1.01961e-18	321464045
gi|358334271|dbj|GAA52703.1|	7.06857	44684.1	1	7	403	0.156655	0.000189816	0.883465	2	2	1	2	0	0	0	0	0	0	0	0	0	0	0	0	0	0	0	0	0	0	0	0	0	Ovo_D1-n2-d20.mgf	F102447.dat		120.35	6.69975	1	2	2139	0	358334271	#REF!	GAA52703	heat shock 70kDa protein 1/8	Clonorchis sinensis	0	684389840
gi|321465566|gb|EFX76566.1|	7.91717	79883.7	1	7	708	0.0876274	0.000106176	0.8629	2	1	2	1	1	0	0	0	0	0	0	0	0	0	0	0	0	0	0	0	0	0	0	0	0	Ovo_D1-n2-d20.mgf	F102447.dat		30.03	0.847458	1	1	3813	0	321465566	#REF!	EFX76566	hypothetical protein DAPPUDRAFT_213854	Daphnia pulex	0	321459760
gi|321479432|gb|EFX90388.1|	9.39332	57965	1	7	517	0.120762	0.000146326	0.872971	0	0	0	0	0	0	0	0	0	0	0	0	0	0	0	3	0	0	2	2	0	0	0	0	0	Parh-4.mgf	F102463.dat		26.74	1.54739	0	2	2734	0	321479432	#REF!	EFX90388	CG4806-PA-like protein	Daphnia pulex	3.03176e-85	383855732
gi|124295296|gb|ABN04118.1|	9.77169	33466.5	1	6	309	0.179284	0.000217235	0.898218	0	0	0	0	0	0	0	0	0	0	2	0	2	2	0	0	0	0	0	0	0	0	0	0	0	Ro-D1_d15-3.mgf	F102457.dat		170.47	12.945	11	2	1607	0	124295296	#REF!	ABN04118	ATP/ADP translocase	Marsupenaeus japonicus	0	340842896
gi|321478189|gb|EFX89147.1|	5.83354	85470.3	1	6	787	0.0701998	8.50598e-05	0.861728	0	0	0	0	0	0	0	0	0	0	0	0	0	0	0	2	0	1	2	1	0	0	0	0	0	Parh-4.mgf	F102463.dat		34.03	0.762389	0	2	4183	0	321478189	#REF!	EFX89147	hypothetical protein DAPPUDRAFT_233619	Daphnia pulex	5.70313e-171	321457203
Contig_Gammarus_90_48654_fr6	9.18113	27478.2	1	5	247	0.181963	0.000220481	0.914193	1	3	0	0	1	0	0	0	0	0	0	0	0	0	0	0	0	0	0	0	0	0	0	0	0	Ovo_D1-n2-d20.mgf	F102447.dat	fr6	41.97	7.28745	0	3	196	1.5799e-15	529515354	#REF!	AGT03503	hemocyanin, partial	Procambarus clarkii	2.24609e-15	409093575
gi|125985769|ref|XP_001356648.1|	6.25224	96240.9	1	4	841	0.0415624	5.03603e-05	0.860323	0	0	0	0	0	0	0	0	0	0	0	0	2	2	0	0	0	0	0	0	0	0	0	0	0	Ro-D1_d15-4.mgf	F102458.dat		59.18	1.42687	9	2	4538	0	125985769	#REF!	XP_001356648	GA20213	Drosophila pseudoobscura pseudoobscura	0	24581010
Contig_Gammarus_90_182641_fr2	8.05503	28949.9	1	2	267	0.069085	8.37089e-05	0.908059	0	0	0	0	0	0	1	0	0	0	0	0	0	0	0	1	0	0	0	0	0	0	0	0	0	Pu-D1_d15-2.mgf	F102456.dat	fr2	30.82	11.6105	1	1	713	3.03511e-86	193618005	#REF!	XP_001948977	PREDICTED: T-complex protein 1 subunit gamma-like	Acyrthosiphon pisum	3.51314e-86	562744994
Contig_Gammarus_90_31415_fr2	9.00345	108905	1	2	963	0.0183646	2.22521e-05	0.85918	0	0	0	0	0	0	0	0	0	0	0	0	0	2	0	0	0	0	0	0	0	0	0	0	0	Ro-D1_d15-4.mgf	F102458.dat	fr2	22.98	2.28453	1	2	1051	4.99413e-124	195386098	#REF!	XP_002051741	GJ17151	Drosophila virilis	9.42479e-124	195114628
gi|298570899|gb|ADI87601.1|	4.68341	27914.6	1	1	246	0.0358236	4.34067e-05	0.911043	0	0	0	0	0	0	0	0	0	0	0	0	0	0	0	0	0	0	0	0	0	0	0	0	1	Hyal-5.mgf	F102468.dat		277.687	29.6748	1	1	1281	1.65687e-176	298570899	#REF!	ADI87601	14-3-3 zeta	Fenneropenaeus merguiensis	7.97761e-173	66774602
gi|321460059|gb|EFX71105.1|	5.89176	112505	1	1	1016	0.00888853	1.07701e-05	0.859092	0	0	0	0	0	0	0	0	0	0	0	0	0	1	0	0	0	0	0	0	0	0	0	0	0	Ro-D1_d15-4.mgf	F102458.dat		260.61	8.16929	1	1	5468	0	321460059	#REF!	EFX71105	alpha subunit of putative Na+/K+ ATPase	Daphnia pulex	0	321460058
gi|617664793|ref|XP_007538682.1|	9.67641	40029.4	1	1	369	0.0249817	3.02698e-05	0.888398	0	0	0	0	0	0	0	0	0	1	0	0	0	0	0	0	0	0	0	0	0	0	0	0	0	Pu-D1_d15-5.mgf	F102454.dat		23.62	7.31707	0	1	1941	0	617664793	#REF!	XP_007538682	PREDICTED: ADP/ATP translocase 3	Erinaceus europaeus	5.15212e-143	586491720
gi|3915092|sp|Q94570.1|TBA2_HOMAM	5.04639	50218.6	1	1	451	0.0199129	2.41281e-05	0.878569	0	0	1	0	0	0	0	0	0	0	0	0	0	0	0	0	0	0	0	0	0	0	0	0	0	Ovo_D1-n3-d20.mgf	F102448.dat		76.44	3.7694	1	1	2447	0	3915092	#REF!	Q94570	TBA2_HOMAM RecName: Full=Tubulin alpha-2 chain; AltName: Full=Alpha-II tubulin	Homarus americanus	0	333470611
Contig_Gammarus_90_125764_fr4	10.804	39370.6	1	1	346	0.0253997	3.07763e-05	0.890137	0	0	0	0	0	0	0	0	0	0	0	0	0	0	0	0	0	0	1	0	0	0	0	0	0	Parh-4.mgf	F102463.dat	fr4	32.17	2.89017	1	1	424	4.6335e-46	61652922	#REF!	AAX48020	mitochondrial ATP synthase alpha chain	Danio rerio	2.29585e-45	44969408
gi|358401304|gb|EHK50610.1|	4.871	129351	1	20	1163	0.154618	0.000187348	0.85851	0	0	0	0	0	0	0	0	0	0	0	0	0	1	1	2	2	2	2	3	0	1	2	2	2	Parh-1.mgf	F102465.dat		69.55	0.94583	0	2	6127	0	358401304	#REF!	EHK50610	hypothetical protein TRIATDRAFT_171791, partial	Trichoderma atroviride IMI 206040	0	358389783
gi|527292631|gb|EPS93550.1|	5.15302	75051.8	1	16	688	0.213186	0.000258313	0.86374	0	0	0	0	0	0	0	0	0	0	0	0	0	0	0	0	0	0	0	0	4	4	2	4	2	Hyal-1.mgf	F102469.dat		55.33	1.45349	1	4	3637	0	527292631	#REF!	EPS93550	hypothetical protein FOMPIDRAFT_92937	Fomitopsis pinicola FP-58527 SS1	0	403415025
isotig06283_Frame_6	7.73314	66894.6	1	5	594	0.0747445	9.05664e-05	0.868378	0	0	0	0	0	0	0	0	0	0	0	0	0	0	0	1	2	2	0	0	0	0	0	0	0	Parh-3.mgf	F102462.dat		62.5	2.18855	1	2	627	2.16807e-74	238477331	#REF!	ACR43477	myosin light chain	Crangon crangon	3.79874e-74	290908989
Contig_Gammarus_90_147366_fr4	8.55516	40858.1	1	3	361	0.0734248	8.89674e-05	0.887113	0	0	0	0	0	0	0	0	0	0	0	0	1	2	0	0	0	0	0	0	0	0	0	0	0	Ro-D1_d15-3.mgf	F102457.dat	fr4	169.14	18.8366	1	1	471	7.31653e-51	524903918	#REF!	XP_005108150	PREDICTED: putative ATP-dependent RNA helicase me31b-like	Aplysia californica	8.04312e-51	675365809
gi|242784230|ref|XP_002480345.1|	8.34609	36236.9	1	2	319	0.0551924	6.68755e-05	0.891893	0	0	0	0	0	0	0	0	2	0	0	0	0	0	0	0	0	0	0	0	0	0	0	0	0	Pu-D1_d15-4.mgf	F102453.dat		56.5	3.44828	1	2	1675	0	242784230	#REF!	XP_002480345	hypothetical protein TSTA_031720	Talaromyces stipitatus ATCC 10500	1.31796e-173	212527612
Contig_Gammarus_90_121105_fr6	9.86498	82430.4	1	1	719	0.0121314	1.46994e-05	0.861903	0	0	0	0	0	0	0	0	0	0	0	0	0	0	0	0	0	0	0	0	0	0	0	1	0	Hyal-4.mgf	F102467.dat	fr6	19.89	1.39082	0	1	404	1.03287e-39	646710282	#REF!	KDR15838	Putative ATP-dependent RNA helicase me31b, partial	Zootermopsis nevadensis	2.20672e-39	225733930
gi|38567036|emb|CAE76334.1|	5.6214	129555	1	1	1171	0.00771871	9.35262e-06	0.858323	0	0	0	0	0	0	0	0	0	0	0	0	0	0	0	0	0	1	0	0	0	0	0	0	0	Parh-3.mgf	F102462.dat		58.26	0.59778	1	1	6247	0	38567036	#REF!	CAE76334	conserved hypothetical protein	Neurospora crassa	0	553139578
gi|557758248|ref|XP_005178853.1|	5.40538	220769	1	41	2018	0.185714	0.000225026	0.857821	0	0	0	0	0	4	4	4	3	4	4	4	1	4	4	0	1	0	2	0	0	2	0	0	0	Pu-D1_d15-3.mgf	F102452.dat		54.53	0.445986	1	4	10794	0	557758248	#REF!	XP_005178853	PREDICTED: uncharacterized protein LOC101893573 isoform X1	Musca domestica	0	557758250
Contig_Gammarus_90_217029_fr1	10.8243	31898.4	1	19	282	0.595641	0.000721727	0.903321	2	0	0	1	2	1	2	2	2	1	2	2	0	0	2	0	0	0	0	0	0	0	0	0	0	Pu-D1_d15-2.mgf	F102456.dat	fr1	61.86	3.90071	0	2	272	2.0317e-25	253560555	#REF!	ACT32988	putative 3-hydroxyacyl-CoA dehyrogenase	Culex pipiens pipiens	3.16522e-24	242002892
gi|629662489|ref|XP_007805166.1|	9.34364	53754.3	1	10	502	0.186032	0.000225411	0.874361	0	0	0	0	0	0	0	0	0	0	0	0	0	0	0	2	2	2	2	2	0	0	0	0	0	Parh-3.mgf	F102462.dat		53.27	2.19124	1	2	2633	0	629662489	#REF!	XP_007805166	hypothetical protein EPUS_01062	Endocarpon pusillum Z07020	4.23779e-177	628317135
gi|334545642|gb|AEG79568.1|	4.48042	21933.7	1	9	193	0.410328	0.000497187	0.928848	0	0	0	0	0	0	0	0	0	0	0	0	0	0	0	0	0	0	0	0	2	3	2	2	0	Hyal-1.mgf	F102469.dat		77.25	13.9896	1	2	1013	1.31162e-137	334545642	#REF!	AEG79568	sarcoplasmic calcium-binding protein variant b	Procambarus clarkii	1.2925e-128	334545668
gi|321457350|gb|EFX68438.1|	9.7424	8126.25	1	7	70	0.861406	0.00104375	0.993467	0	0	0	0	0	0	0	0	0	0	0	0	0	0	0	0	0	0	0	0	2	2	2	1	0	Hyal-1.mgf	F102469.dat		26.3	14.2857	1	2	370	7.85159e-44	321457350	#REF!	EFX68438	hypothetical protein DAPPUDRAFT_63103	Daphnia pulex	3.73604e-20	585698188
Contig_Gammarus_90_23125_fr3	6.36996	66771.1	1	6	591	0.0898593	0.000108881	0.868542	0	0	0	0	0	2	1	1	2	0	0	0	0	0	0	0	0	0	0	0	0	0	0	0	0	Pu-D1_d15-3.mgf	F102452.dat	fr3	45.71	3.7225	1	1	196	4.32185e-12	307175148	#REF!	EFN65250	Nesprin-1	Camponotus floridanus	1.78654e-08	332027402
gi|598034705|ref|XP_007346725.1|	8.52152	47282.6	1	6	432	0.126897	0.000153758	0.880773	0	0	0	0	0	0	1	0	0	0	0	0	0	0	0	0	0	0	0	1	0	0	2	2	0	Pu-D1_d15-2.mgf	F102456.dat		108.48	9.9537	1	1	2290	0	598034705	#REF!	XP_007346725	78 kDa glucose-regulated protein precursor	Auricularia delicata TFB-10046 SS5	0	598053305
gi|229302212|gb|ACQ56704.1|	5.98392	26871.5	1	5	228	0.186071	0.000225459	0.915002	0	0	0	0	0	0	0	0	0	0	0	0	0	0	0	0	0	0	0	0	2	1	0	2	0	Hyal-4.mgf	F102467.dat		53.45	3.94737	1	2	1220	6.56145e-168	229302212	#REF!	ACQ56704	endothelin-converting enzyme	Anopheles gambiae M	1.17183e-167	229302176
gi|328722587|ref|XP_001948336.2|	9.25111	62366	1	4	553	0.0641375	7.77142e-05	0.870189	0	0	0	0	0	0	0	0	0	0	0	0	0	0	0	0	0	0	0	0	0	0	2	0	2	Hyal-5.mgf	F102468.dat		72.41	2.35081	2	2	2929	0	328722587	#REF!	XP_001948336	PREDICTED: protein LSM14 homolog B-B isoform X1	Acyrthosiphon pisum	0	641676942
gi|321462695|gb|EFX73716.1|	8.92734	110397	1	4	981	0.036233	4.39028e-05	0.859158	0	0	0	0	0	1	0	1	0	0	0	0	0	0	0	0	1	0	0	0	0	0	1	0	0	Pu-D1_d15-3.mgf	F102452.dat		19.54	1.01937	2	1	5236	0	321462695	#REF!	EFX73716	hypothetical protein DAPPUDRAFT_307592	Daphnia pulex	9.87345e-46	443729222
gi|53829558|gb|AAU94658.1|	5.60903	51616.5	1	4	472	0.0774945	9.38986e-05	0.875463	0	0	0	0	0	0	0	0	0	0	0	1	2	1	0	0	0	0	0	0	0	0	0	0	0	Ro-D1_d15-2.mgf	F102461.dat		150.07	11.6525	1	1	2490	0	53829558	#REF!	AAU94658	HSP70	Amoebidium parasiticum	0	432867339
gi|321465459|gb|EFX76460.1|	5.52924	231408	1	3	1999	0.0129641	1.57084e-05	0.857564	0	0	0	0	0	0	0	0	0	0	1	1	0	1	0	0	0	0	0	0	0	0	0	0	0	Ro-D1_d15-1.mgf	F102460.dat		63.96	2.001	1	1	10506	0	321465459	#REF!	EFX76460	hypothetical protein DAPPUDRAFT_306188	Daphnia pulex	0	350412852
Contig_Gammarus_90_11470_fr6	10.7772	30016	1	3	270	0.0999466	0.000121103	0.907225	0	0	0	0	0	0	1	0	2	0	0	0	0	0	0	0	0	0	0	0	0	0	0	0	0	Pu-D1_d15-4.mgf	F102453.dat	fr6	47.77	4.07407	0	2	171	1.36031e-10	46849485	#REF!	BAD17952	phosphoglycerate kinase	Lethenteron reissneri	3.01808e-09	148283734
isotig24339_Frame_6	8.5846	27943.1	1	3	243	0.107361	0.000130087	0.910999	0	0	0	0	0	0	0	0	0	0	0	0	0	0	0	0	0	0	0	0	1	0	0	2	0	Hyal-4.mgf	F102467.dat		44.78	4.93827	1	2	494	3.97068e-53	321455986	#REF!	EFX67104	hypothetical protein DAPPUDRAFT_302210	Daphnia pulex	1.15189e-52	321455999
Contig_Gammarus_90_134381_fr4	8.58721	29005.6	1	2	266	0.0689521	8.3548e-05	0.907599	0	0	0	0	0	0	0	0	0	0	0	0	2	0	0	0	0	0	0	0	0	0	0	0	0	Ro-D1_d15-3.mgf	F102457.dat	fr4	146.7	11.2782	1	2	881	6.03122e-113	656985105	#REF!	AID18683	aspartate aminotransferase	Fenneropenaeus chinensis	1.56525e-106	321457968
Contig_Gammarus_90_194888_fr4	10.0439	17784.8	1	2	160	0.112455	0.00013626	0.943498	0	0	0	0	0	0	0	1	0	0	1	0	0	0	0	0	0	0	0	0	0	0	0	0	0	Pu-D1_d15-3.mgf	F102452.dat	fr4	127.54	28.125	1	1	289	5.5345e-27	350423548	#REF!	XP_003493515	PREDICTED: transketolase-like protein 2-like isoform 4	Bombus impatiens	7.04907e-27	340710247
gi|321455439|gb|EFX66571.1|	9.68903	57303.1	1	2	512	0.0349021	4.22902e-05	0.873076	0	0	0	0	0	0	0	0	0	0	0	0	0	0	0	0	0	0	0	0	2	0	0	0	0	Hyal-1.mgf	F102469.dat		22.02	1.5625	1	2	2735	0	321455439	#REF!	EFX66571	hypothetical protein DAPPUDRAFT_262904	Daphnia pulex	5.46918e-69	746867962
Contig_Gammarus_90_204527_fr2	9.07134	92601.4	1	1	823	0.010799	1.30849e-05	0.860504	0	0	0	0	0	0	0	0	0	0	0	0	0	1	0	0	0	0	0	0	0	0	0	0	0	Ro-D1_d15-4.mgf	F102458.dat	fr2	36.88	1.09356	1	1	1154	4.25743e-144	501297984	#REF!	BAN21261	moesin/ezrin/radixin homolog 1	Riptortus pedestris	1.30482e-142	646700007
gi|321473690|gb|EFX84657.1|	5.23772	888938	1	1	7776	0.00112494	1.36307e-06	0.857255	0	0	0	0	0	1	0	0	0	0	0	0	0	0	0	0	0	0	0	0	0	0	0	0	0	Pu-D1_d15-1.mgf	F102455.dat		22.27	0.141461	2	1	41339	0	321473690	#REF!	EFX84657	hypothetical protein DAPPUDRAFT_209558	Daphnia pulex	0	307206051
GIAFTRM01EZYG0_Frame_6	9.65197	14151.2	1	1	128	0.0706655	8.5624e-05	0.967432	0	0	0	0	0	0	0	0	0	0	0	0	0	0	0	1	0	0	0	0	0	0	0	0	0	Parh-1.mgf	F102465.dat		52.29	9.375	0	1	468	1.63092e-53	91084123	#REF!	XP_967224	PREDICTED: aspartate aminotransferase, mitochondrial	Tribolium castaneum	2.03355e-53	307192483
Contig_Gammarus_90_30701_fr6	11.4003	70838.1	1	1	646	0.0141167	1.71049e-05	0.865624	0	0	0	0	0	0	0	0	0	0	0	0	0	0	0	0	0	0	0	0	0	1	0	0	0	Hyal-2.mgf	F102470.dat	fr6	145.45	4.33437	0	1	711	1.29623e-78	746852642	#REF!	XP_011056881	PREDICTED: filamin-A isoform X4	Acromyrmex echinatior	2.36452e-78	749747140
isotig10860_Frame_4	9.57151	42054.5	1	1	371	0.0237787	2.88121e-05	0.885513	0	0	0	0	0	0	0	0	0	0	0	0	0	0	0	0	0	0	0	1	0	0	0	0	0	Parh-5.mgf	F102464.dat		14.06	2.42588	0	1	255	3.20638e-23	170070861	#REF!	XP_001869736	rap55	Culex quinquefasciatus	2.91029e-22	645039412
gi|71148423|gb|AAZ28876.1|	4.74316	24715	1	1	219	0.0404613	4.90262e-05	0.920329	0	0	0	0	0	0	0	0	0	0	0	0	1	0	0	0	0	0	0	0	0	0	0	0	0	Ro-D1_d15-3.mgf	F102457.dat		263.227	45.2055	1	1	1163	1.51818e-159	71148423	#REF!	AAZ28876	actin	Oxystele tigrina	2.79602e-159	61676557
gi|315572190|gb|ADU34017.1|	4.82904	19578.6	1	1	175	0.0510763	6.18882e-05	0.934652	0	0	0	0	0	0	0	0	0	0	0	0	1	0	0	0	0	0	0	0	0	0	0	0	0	Ro-D1_d15-3.mgf	F102457.dat		251.534	50.2857	1	1	894	4.46869e-120	315572190	#REF!	ADU34017	actin	Gonaxis craveni	7.46961e-120	315572164
gi|327284866|ref|XP_003227156.1|	4.73386	47407.7	1	1	434	0.0210936	2.55587e-05	0.880286	0	0	0	0	0	0	0	0	0	0	0	0	0	0	0	0	0	1	0	0	0	0	0	0	0	Parh-3.mgf	F102462.dat		126.68	8.06452	2	1	2310	0	327284866	#REF!	XP_003227156	PREDICTED: gamma-enolase	Anolis carolinensis	0	380447478
gi|19908703|gb|AAM02974.1|AF421541_1	4.95044	81647.1	1	1	711	0.0122478	1.48405e-05	0.862051	0	0	0	0	0	0	0	0	0	0	0	0	0	0	0	0	0	0	0	0	0	0	0	0	1	Hyal-5.mgf	F102468.dat		57.85	2.81294	1	1	3744	0	19908703	#REF!	AAM02974	AF421541_1 Hsp90	Crypthecodinium cohnii	0	478475674
gi|321463325|gb|EFX74341.1|	8.01199	108029	1	1	970	0.00925675	1.12162e-05	0.859259	0	0	0	0	0	0	0	0	0	0	0	0	1	0	0	0	0	0	0	0	0	0	0	0	0	Ro-D1_d15-3.mgf	F102457.dat		15.97	2.68041	0	1	5209	0	321463325	#REF!	EFX74341	gamma-aminobutyric acid B receptor	Daphnia pulex	0	646714947
gi|321460464|gb|EFX71506.1|	8.73161	7645.67	1	1	69	0.130793	0.000158479	0.996716	1	0	0	0	0	0	0	0	0	0	0	0	0	0	0	0	0	0	0	0	0	0	0	0	0	Ovo_D1-n1-d20.mgf	F102451.dat		24.49	11.5942	1	1	356	8.25325e-42	321460464	#REF!	EFX71506	hypothetical protein DAPPUDRAFT_8259	Daphnia pulex	1.23546e-34	242024204
Contig_Gammarus_90_44277_fr2	9.17919	69674.4	1	1	621	0.0143525	1.73906e-05	0.86616	0	0	0	1	0	0	0	0	0	0	0	0	0	0	0	0	0	0	0	0	0	0	0	0	0	Ovo_D1-n4-d20.mgf	F102449.dat	fr2	27.98	0.966184	0	1	528	2.5905e-59	134269652	#REF!	CAM73269	heat shock protein 70	Oniscus asellus	1.66185e-58	700576327
Contig_Gammarus_90_13781_fr3	11.6752	35569.3	1	13	316	0.365484	0.00044285	0.892572	0	0	1	0	0	0	0	0	2	0	2	2	2	2	2	0	0	0	0	0	0	0	0	0	0	Ro-D1_d15-1.mgf	F102460.dat	fr3	50.39	6.01266	1	2	767	1.65142e-95	675385717	#REF!	KFM78614	60S ribosomal protein L4, partial	Stegodyphus mimosarum	3.81722e-95	318087124
Contig_Gammarus_90_116335_fr4	9.35294	62062.6	1	12	561	0.193353	0.000234282	0.870443	0	0	0	0	0	0	1	1	2	0	0	0	2	2	1	0	2	1	0	0	0	0	0	0	0	Pu-D1_d15-4.mgf	F102453.dat	fr4	43.81	3.20856	1	2	483	4.10452e-50	170033437	#REF!	XP_001844584	transport protein Sec61 subunit alpha 2	Culex quinquefasciatus	1.21966e-49	158299950
gi|159490644|ref|XP_001703283.1|	9.65172	33052.5	1	10	313	0.302549	0.000366592	0.899972	0	0	0	0	0	0	0	0	0	0	0	0	0	0	0	0	0	0	0	0	2	2	2	2	2	Hyal-5.mgf	F102468.dat		67.45	4.47284	3	2	1602	0	159490644	#REF!	XP_001703283	peptidyl-prolyl cis-trans isomerase, cyclophilin-type	Chlamydomonas reinhardtii	5.32737e-122	302856180
gi|321468387|gb|EFX79372.1|	6.03852	81871.6	1	9	738	0.109928	0.000133198	0.862036	1	2	2	2	2	0	0	0	0	0	0	0	0	0	0	0	0	0	0	0	0	0	0	0	0	Ovo_D1-n2-d20.mgf	F102447.dat		28.45	0.813008	1	2	3945	0	321468387	#REF!	EFX79372	ABC protein, subfamily ABCH	Daphnia pulex	0	321473806
Contig_Gammarus_90_1174_fr3	9.07394	90270.6	1	9	814	0.0997002	0.000120805	0.860943	0	0	0	0	0	0	0	0	1	0	2	2	2	0	2	0	0	0	0	0	0	0	0	0	0	Ro-D1_d15-2.mgf	F102461.dat	fr3	42.12	1.4742	1	2	2168	0	607360481	#REF!	EZA54812	26S proteasome non-ATPase regulatory subunit	Cerapachys biroi	0	170040984
Contig_Gammarus_90_110978_fr6	9.79101	28829.9	1	6	260	0.208117	0.000252172	0.908437	0	0	0	0	0	0	0	0	0	0	0	0	0	0	0	0	0	0	0	0	0	2	2	0	2	Hyal-3.mgf	F102471.dat	fr6	78.55	4.23077	1	2	928	4.34177e-120	636630005	#REF!	AIA09031	elongation factor 1-alpha, partial	Gammarus lacustris	2.57401e-119	636630007
gi|321478140|gb|EFX89098.1|	7.43191	45642	1	5	402	0.109548	0.000132738	0.882392	0	0	0	0	0	0	0	0	0	0	0	0	0	0	0	2	1	0	0	0	1	0	1	0	0	Parh-1.mgf	F102465.dat		24.15	2.73632	0	2	2152	0	321478140	#REF!	EFX89098	hypothetical protein DAPPUDRAFT_206200	Daphnia pulex	0	321478139
gi|15238549|ref|NP_200795.1|	10.5469	15956	1	5	150	0.313362	0.000379695	0.952854	1	0	0	0	0	1	0	0	1	0	0	0	0	0	0	0	0	0	0	1	0	0	0	0	1	Parh-5.mgf	F102464.dat		128.34	25.3333	3	1	755	8.03403e-100	15238549	#REF!	NP_200795	histone H2A 6	Arabidopsis thaliana	4.81828e-97	87042811
gi|567864238|ref|XP_006424768.1|	10.5881	15882	1	5	150	0.314822	0.000381464	0.956514	0	0	0	0	0	0	0	1	0	0	0	1	1	2	0	0	0	0	0	0	0	0	0	0	0	Ro-D1_d15-4.mgf	F102458.dat		115.97	25.3333	0	2	747	1.33085e-98	567864238	#REF!	XP_006424768	hypothetical protein CICLE_v10029498mg	Citrus clementina	1.14465e-79	604315708
gi|321470943|gb|EFX81917.1|	10.2743	21485.9	1	5	203	0.23271	0.000281971	0.929746	0	0	0	0	0	0	0	0	0	0	0	0	0	0	0	0	0	0	0	0	2	0	2	0	1	Hyal-1.mgf	F102469.dat		20.18	5.41872	0	2	1062	9.13145e-145	321470943	#REF!	EFX81917	hypothetical protein DAPPUDRAFT_101955	Daphnia pulex	1.7382e-78	321461610
gi|321455336|gb|EFX66472.1|	6.30913	88774.6	1	5	800	0.0563224	6.82448e-05	0.861174	0	0	0	0	0	0	0	0	0	0	2	2	0	0	1	0	0	0	0	0	0	0	0	0	0	Ro-D1_d15-1.mgf	F102460.dat		32.07	0.75	1	2	4284	0	321455336	#REF!	EFX66472	ABC protein, subfamily ABCH	Daphnia pulex	0	321459325
gi|505483457|ref|WP_015669890.1|	5.28623	20074.6	1	5	175	0.249071	0.000301795	0.934161	0	0	0	0	0	0	0	0	0	0	0	0	0	0	0	0	2	2	1	0	0	0	0	0	0	Parh-2.mgf	F102466.dat		53.66	5.71429	0	2	905	7.7423e-122	505483457	#REF!	WP_015669890	peptide deformylase	Bradyrhizobium oligotrophicum	1.22527e-115	500993617
Contig_Gammarus_90_160398_fr1	8.06704	16669.3	1	4	146	0.239962	0.000290757	0.947045	0	0	0	0	0	0	0	2	0	0	0	0	2	0	0	0	0	0	0	0	0	0	0	0	0	Ro-D1_d15-3.mgf	F102457.dat	fr1	61.89	10.274	1	2	320	8.3198e-32	751789586	#REF!	XP_011204308	PREDICTED: TAR DNA-binding protein 43 isoform X3	Bactrocera dorsalis	1.02676e-31	751450361
gi|168058466|ref|XP_001781229.1|	5.24181	70960.3	1	4	649	0.0563696	6.83019e-05	0.865607	0	0	0	0	0	0	0	2	0	2	0	0	0	0	0	0	0	0	0	0	0	0	0	0	0	Pu-D1_d15-3.mgf	F102452.dat		171.63	6.47149	0	2	3441	0	168058466	#REF!	XP_001781229	predicted protein	Physcomitrella patens	0	168029415
Contig_Gammarus_90_111229_fr4	7.01158	16302	1	4	159	0.245368	0.000297308	0.949688	1	0	0	0	0	0	2	0	1	0	0	0	0	0	0	0	0	0	0	0	0	0	0	0	0	Pu-D1_d15-2.mgf	F102456.dat	fr4	69.8	8.1761	1	2	215	1.73189e-17	556979727	#REF!	XP_005996695	PREDICTED: LOW QUALITY PROTEIN: protein LSM14 homolog B	Latimeria chalumnae	1.80031e-17	512994720
gi|321456027|gb|EFX67145.1|	6.94548	14803.3	1	3	130	0.202657	0.000245555	0.961917	0	0	0	0	0	0	0	0	0	0	0	0	0	0	0	1	1	0	0	0	1	0	0	0	0	Parh-2.mgf	F102466.dat		19.49	5.38462	1	1	702	2.60518e-92	321456027	#REF!	EFX67145	hypothetical protein DAPPUDRAFT_302209	Daphnia pulex	2.39903e-23	321455990
Contig_Gammarus_90_116545_fr6	4.90433	14411.3	1	3	129	0.20817	0.000252236	0.965315	0	0	0	0	0	0	0	0	1	0	0	1	1	0	0	0	0	0	0	0	0	0	0	0	0	Ro-D1_d15-2.mgf	F102461.dat	fr6	43.45	17.8295	4	1	345	9.04944e-36	675867822	#REF!	XP_009019471	hypothetical protein HELRODRAFT_94372	Helobdella robusta	1.35928e-35	675389751
Contig_Gammarus_90_135288_fr1	8.95085	32283.8	1	3	286	0.0929259	0.000112597	0.902449	0	0	0	0	0	0	0	0	0	0	0	0	2	0	1	0	0	0	0	0	0	0	0	0	0	Ro-D1_d15-3.mgf	F102457.dat	fr1	54.6	12.2378	1	2	384	2.65134e-41	662186416	#REF!	XP_008482046	PREDICTED: 40S ribosomal protein SA	Diaphorina citri	6.22577e-41	501293337
gi|156370042|ref|XP_001628281.1|	4.97068	89115.2	1	2	807	0.0224429	2.71936e-05	0.861106	0	0	0	0	0	0	0	0	0	0	0	0	0	2	0	0	0	0	0	0	0	0	0	0	0	Ro-D1_d15-4.mgf	F102458.dat		219.557	6.44362	6	2	4265	0	156370042	#REF!	XP_001628281	predicted protein	Nematostella vectensis	0	675368218
gi|321451479|gb|EFX63118.1|	5.3399	14520.9	1	2	138	0.137732	0.000166888	0.963811	0	0	0	0	0	0	0	0	0	0	0	0	0	0	0	0	0	0	0	0	0	0	0	2	0	Hyal-4.mgf	F102467.dat		24.54	10.1449	2	2	715	3.75262e-94	321451479	#REF!	EFX63118	hypothetical protein DAPPUDRAFT_269043	Daphnia pulex	1.4382e-93	321478991
gi|321464346|gb|EFX75355.1|	9.55429	45684.5	1	2	405	0.0437785	5.30456e-05	0.88226	0	0	0	0	0	0	0	0	0	0	0	0	0	0	0	0	0	0	0	0	0	0	0	0	2	Hyal-5.mgf	F102468.dat		22.33	2.46914	1	2	2169	0	321464346	#REF!	EFX75355	hypothetical protein DAPPUDRAFT_323416	Daphnia pulex	1.29917e-147	321459919
isotig23208_Frame_4	4.26195	30237.5	1	2	267	0.0661431	8.01443e-05	0.907103	0	0	0	0	0	0	0	0	0	0	0	0	0	0	0	0	2	0	0	0	0	0	0	0	0	Parh-2.mgf	F102466.dat		56.06	8.2397	2	2	845	2.11939e-108	256033192	#REF!	ACU57197	triacylglycerol lipase	Litopenaeus vannamei	1.37292e-102	586830136
gi|321460174|gb|EFX71219.1|	6.74229	17150.6	1	2	149	0.116614	0.000141299	0.944398	0	0	0	0	0	0	0	0	1	0	0	1	0	0	0	0	0	0	0	0	0	0	0	0	0	Pu-D1_d15-4.mgf	F102453.dat		17.82	7.38255	1	1	780	1.27451e-103	321460174	#REF!	EFX71219	twinstar-like protein	Daphnia pulex	2.74733e-72	308512829
Contig_Gammarus_90_16696_fr1	8.23844	57594.9	1	2	508	0.0347253	4.2076e-05	0.873034	0	0	0	0	0	0	0	0	0	0	0	0	0	2	0	0	0	0	0	0	0	0	0	0	0	Ro-D1_d15-4.mgf	F102458.dat	fr1	78.42	4.13386	1	2	255	1.43278e-19	157137637	#REF!	XP_001657107	laminin beta-2 chain	Aedes aegypti	2.43662e-18	170053227
Contig_Gammarus_90_112043_fr1	11.6103	22249	1	2	211	0.0898916	0.00010892	0.928023	0	0	0	0	0	0	0	0	0	2	0	0	0	0	0	0	0	0	0	0	0	0	0	0	0	Pu-D1_d15-5.mgf	F102454.dat	fr1	41.14	8.05687	0	2	140	1.02443e-07	548477365	#REF!	XP_005683920	PREDICTED: 40S ribosomal protein S6-like	Capra hircus	3.35924e-07	343459051
GIAFTRM01BZ51D_Frame_2	4.66076	17639.9	1	2	156	0.11338	0.00013738	0.944046	0	0	0	0	0	0	0	0	0	0	0	0	1	1	0	0	0	0	0	0	0	0	0	0	0	Ro-D1_d15-4.mgf	F102458.dat		42.32	5.76923	0	1	219	2.30801e-17	383861582	#REF!	XP_003706264	PREDICTED: beta-glucuronidase-like	Megachile rotundata	3.99549e-17	675388000
gi|692168697|gb|KGG51494.1|	5.19442	92179.2	1	2	840	0.0216969	2.62897e-05	0.860531	1	0	0	0	0	0	0	0	0	0	0	0	0	0	0	0	0	0	0	0	0	1	0	0	0	Ovo_D1-n1-d20.mgf	F102451.dat		62.01	2.02381	1	1	4454	0	692168697	#REF!	KGG51494	valosin domain-containing protein	Microsporidia sp. UGP3	0	630197345
gi|168034003|ref|XP_001769503.1|	5.03437	69936.4	1	2	648	0.0285974	3.46509e-05	0.866021	0	0	0	0	0	0	1	1	0	0	0	0	0	0	0	0	0	0	0	0	0	0	0	0	0	Pu-D1_d15-3.mgf	F102452.dat		67.21	2.00617	1	1	3377	0	168034003	#REF!	XP_001769503	predicted protein	Physcomitrella patens	0	283484353
Contig_Gammarus_90_99178_fr3	8.98423	34929.9	1	1	311	0.0286288	3.46889e-05	0.89421	1	0	0	0	0	0	0	0	0	0	0	0	0	0	0	0	0	0	0	0	0	0	0	0	0	Ovo_D1-n1-d20.mgf	F102451.dat	fr3	40.74	2.57235	0	1	713	5.71861e-90	357620855	#REF!	EHJ72892	NADH-ubiquinone oxidoreductase Fe-S protein 7	Danaus plexippus	1.64089e-89	665820441
Contig_Gammarus_90_11723_fr3	8.88144	39198.1	1	1	350	0.0255114	3.09117e-05	0.890168	0	0	0	0	0	0	0	0	0	0	0	0	0	0	0	0	0	0	1	0	0	0	0	0	0	Parh-4.mgf	F102463.dat	fr3	18.27	2.57143	1	1	1081	2.78758e-143	74142931	#REF!	BAE42496	unnamed protein product	Mus musculus	6.19889e-143	119623817
gi|595810757|ref|XP_007203127.1|	5.56338	57641.1	1	1	519	0.0173487	2.10211e-05	0.872992	0	0	0	0	0	0	0	0	0	0	0	1	0	0	0	0	0	0	0	0	0	0	0	0	0	Ro-D1_d15-2.mgf	F102461.dat		73.41	5.39499	1	1	2788	0	595810757	#REF!	XP_007203127	hypothetical protein PRUPE_ppa024035mg, partial	Prunus persica	0	645276965
gi|321450311|gb|EFX62378.1|	10.2344	31263.5	1	1	286	0.0319862	3.87571e-05	0.905016	0	0	0	0	0	0	1	0	0	0	0	0	0	0	0	0	0	0	0	0	0	0	0	0	0	Pu-D1_d15-2.mgf	F102456.dat		31.14	4.54545	1	1	1505	0	321450311	#REF!	EFX62378	hypothetical protein DAPPUDRAFT_337041	Daphnia pulex	4.71233e-143	675367916
Contig_Gammarus_90_105389_fr4	8.78626	19207.3	1	1	177	0.0520636	6.30845e-05	0.934778	0	0	0	0	0	0	0	0	0	0	1	0	0	0	0	0	0	0	0	0	0	0	0	0	0	Ro-D1_d15-1.mgf	F102460.dat	fr4	88.49	10.1695	1	1	511	8.75805e-63	728678869	#REF!	AIY69129	Chd64, partial	Neocaridina denticulata	1.00827e-62	501291667
Contig_Gammarus_90_24008_fr5	9.97871	76297.5	1	1	698	0.0131066	1.5881e-05	0.86316	0	0	0	0	1	0	0	0	0	0	0	0	0	0	0	0	0	0	0	0	0	0	0	0	0	Ovo_D1-n5-d20.mgf	F102450.dat	fr5	52.1	2.29226	1	1	273	3.61561e-21	158711988	#REF!	ABW79798	vitellogenin receptor	Penaeus monodon	1.12563e-17	590000870
isotig03845_Frame_3	8.19468	82957.6	1	1	712	0.0120543	1.4606e-05	0.861888	0	0	0	0	0	0	0	0	0	0	0	0	0	0	0	0	0	1	0	0	0	0	0	0	0	Parh-3.mgf	F102462.dat		36.67	2.10674	1	1	868	7.42348e-106	642913272	#REF!	XP_008201465	PREDICTED: troponin T, skeletal muscle isoform X3	Tribolium castaneum	8.16979e-106	642913274
Contig_Gammarus_90_14072_fr1	6.49024	32885.7	1	1	293	0.0304084	3.68452e-05	0.900818	0	0	0	0	0	0	0	0	1	0	0	0	0	0	0	0	0	0	0	0	0	0	0	0	0	Pu-D1_d15-4.mgf	F102453.dat	fr1	36.71	5.11945	1	1	648	4.57088e-78	501297578	#REF!	BAN21184	26S proteasome subunit	Riptortus pedestris	2.38573e-76	478254797
gi|321454322|gb|EFX65497.1|	7.61915	81432.4	1	1	696	0.0122801	1.48796e-05	0.862779	0	0	0	0	0	0	0	0	1	0	0	0	0	0	0	0	0	0	0	0	0	0	0	0	0	Pu-D1_d15-4.mgf	F102453.dat		21.85	1.58046	1	1	3719	0	321454322	#REF!	EFX65497	hypothetical protein DAPPUDRAFT_333133	Daphnia pulex	0	321469532
gi|321449510|gb|EFX61925.1|	5.83522	47737.3	1	1	428	0.020948	2.53822e-05	0.879904	0	0	0	0	0	0	0	0	0	0	0	0	0	0	1	0	0	0	0	0	0	0	0	0	0	Ro-D1_d15-5.mgf	F102459.dat		31.38	1.86916	1	1	2242	0	321449510	#REF!	EFX61925	hypothetical protein DAPPUDRAFT_120745	Daphnia pulex	0	321453264
gi|255977229|dbj|BAH97106.1|	5.71996	42888.4	1	1	391	0.0233163	2.82519e-05	0.885114	0	0	1	0	0	0	0	0	0	0	0	0	0	0	0	0	0	0	0	0	0	0	0	0	0	Ovo_D1-n3-d20.mgf	F102448.dat		47.13	3.58056	1	1	2033	0	255977229	#REF!	BAH97106	luminal binding protein BiP	Cyanophora paradoxa	0	255977227
gi|584382621|gb|EWG99639.1|	9.96644	27710.3	1	66	235	2.38179	0.00288596	0.913972	0	0	0	0	0	0	0	0	0	0	0	0	0	0	0	0	0	0	0	0	4	1	19	11	31	Hyal-5.mgf	F102468.dat		53.44	6.80851	0	31	1262	4.11933e-174	584382621	#REF!	EWG99639	hypothetical protein Q427_23755	Halomonas sp. BC04	5.70137e-114	584386175
gi|609412460|pdb|4NFT|A	10.2211	22455.1	1	39	209	1.7368	0.00210445	0.927427	0	2	0	2	2	1	3	2	3	2	2	2	3	1	3	2	2	1	2	2	0	2	0	0	0	Ro-D1_d15-1.mgf	F102460.dat		170.36	25.8373	0	2	1075	1.50356e-146	609412460	#REF!	4NFT	A Chain A, Crystal Structure Of Human Lnkh2b-h2a.z-anp32e >gi	0	1.14949e-101	586500285
gi|357130605|ref|XP_003566938.1|	6.6235	74483.2	1	33	670	0.443053	0.000536838	0.864277	0	0	0	0	0	0	0	0	0	0	0	0	0	0	0	0	0	0	1	1	3	1	7	9	11	Hyal-3.mgf	F102471.dat		54.37	1.64179	2	7	3614	0	357130605	#REF!	XP_003566938	PREDICTED: pentatricopeptide repeat-containing protein At3g22690-like	Brachypodium distachyon	0	475614028
gi|321477497|gb|EFX88456.1|	7.66189	28371.4	1	30	244	1.0574	0.00128123	0.910142	0	0	0	0	0	0	0	0	0	0	0	0	0	0	0	0	0	0	0	0	5	5	8	6	6	Hyal-3.mgf	F102471.dat		27.53	6.14754	1	8	1316	0	321477497	#REF!	EFX88456	hypothetical protein DAPPUDRAFT_191515	Daphnia pulex	6.44641e-128	665809472
gi|321455606|gb|EFX66734.1|	8.36832	68344.7	1	22	610	0.321897	0.000390037	0.868126	0	0	0	0	0	0	0	0	0	0	0	0	0	0	0	0	0	0	0	0	6	4	3	5	4	Hyal-4.mgf	F102467.dat		25.76	1.63934	4	5	3254	0	321455606	#REF!	EFX66734	hypothetical protein DAPPUDRAFT_189585	Daphnia pulex	0	91092422
gi|5880849|gb|AAD54937.1|AF147205_1	6.59375	24995	1	21	222	0.840167	0.00101801	0.918623	0	0	0	0	0	0	0	0	0	0	0	0	0	0	0	4	2	3	5	5	0	0	0	2	0	Parh-3.mgf	F102462.dat		53.73	7.20721	0	3	1177	1.28578e-161	5880849	#REF!	AAD54937	AF147205_1 glutathione S-transferase 6A	Musca domestica	8.49098e-160	557780814
Contig_Gammarus_90_190706_fr2	10.3021	58213.3	1	20	525	0.343564	0.00041629	0.872114	0	0	0	2	1	0	1	2	2	0	2	2	2	2	2	0	2	0	0	0	0	0	0	0	0	Ro-D1_d15-3.mgf	F102457.dat	fr2	48.63	4.19048	2	2	451	5.79588e-47	669151216	#REF!	XP_008611170	GMP reductase	Saprolegnia diclina VS20	9.23854e-47	641530714
gi|545368071|ref|XP_005648825.1|	5.04726	120138	1	20	1101	0.166476	0.000201715	0.858884	0	0	0	0	0	4	2	2	2	2	0	0	0	0	0	0	2	2	0	0	0	2	2	0	0	Pu-D1_d15-1.mgf	F102455.dat		52.34	0.817439	1	4	5889	0	545368071	#REF!	XP_005648825	hypothetical protein COCSUDRAFT_28729	Coccomyxa subellipsoidea C-169	0	168066745
gi|321474010|gb|EFX84976.1|	8.82516	96570.1	1	20	846	0.207103	0.000250943	0.860272	0	0	0	0	0	0	0	0	0	0	0	0	0	0	0	4	4	3	4	4	0	0	0	0	1	Parh-5.mgf	F102464.dat		33.55	0.591017	1	4	4546	0	321474010	#REF!	EFX84976	hypothetical protein DAPPUDRAFT_314562	Daphnia pulex	0	749793318
gi|595846105|ref|XP_007209070.1|	5.12025	241685	1	20	2263	0.0827523	0.000100269	0.857533	4	4	4	4	4	0	0	0	0	0	0	0	0	0	0	0	0	0	0	0	0	0	0	0	0	Ovo_D1-n4-d20.mgf	F102449.dat		79.68	0.353513	1	4	12021	0	595846105	#REF!	XP_007209070	hypothetical protein PRUPE_ppa000035mg	Prunus persica	0	645266197
Contig_Gammarus_90_28464_fr5	4.93291	16500.2	1	17	149	1.03029	0.00124838	0.949391	2	4	3	4	4	0	0	0	0	0	0	0	0	0	0	0	0	0	0	0	0	0	0	0	0	Ovo_D1-n2-d20.mgf	F102447.dat	fr5	51.25	11.4094	1	4	96	0.0169152	739881581	#REF!	WP_037732220	hypothetical protein	Streptomyces megasporus	5.01143	156739283
gi|321471077|gb|EFX82051.1|	5.85035	64728.7	1	15	587	0.231736	0.00028079	0.869116	0	0	0	0	0	2	2	2	2	1	2	2	0	2	0	0	0	0	0	0	0	0	0	0	0	Pu-D1_d15-1.mgf	F102455.dat		22.79	1.36286	0	2	3146	0	321471077	#REF!	EFX82051	hypothetical protein DAPPUDRAFT_302835	Daphnia pulex	1.38536e-165	646712426
gi|321478199|gb|EFX89157.1|	7.36112	105055	1	14	937	0.133264	0.000161473	0.859601	0	0	0	0	0	0	2	2	1	2	0	2	1	2	1	0	0	0	0	0	0	1	0	0	0	Ro-D1_d15-4.mgf	F102458.dat		27.21	0.640342	0	2	5046	0	321478199	#REF!	EFX89157	hypothetical protein DAPPUDRAFT_41686	Daphnia pulex	0	383853005
gi|321469908|gb|EFX80886.1|	4.94262	56899.9	1	13	515	0.228472	0.000276835	0.87348	0	0	0	0	0	0	0	0	0	0	0	0	0	0	0	0	0	0	0	0	9	0	4	0	0	Hyal-3.mgf	F102471.dat		19.02	2.91262	1	4	2771	0	321469908	#REF!	EFX80886	hypothetical protein DAPPUDRAFT_224392	Daphnia pulex	0	321469910
gi|321459412|gb|EFX70466.1|	8.03407	33606.7	1	12	308	0.357072	0.000432657	0.896412	0	0	0	0	0	0	0	0	0	0	0	0	0	0	0	2	1	4	2	3	0	0	0	0	0	Parh-5.mgf	F102464.dat		27.54	2.27273	1	3	1586	0	321459412	#REF!	EFX70466	hypothetical protein DAPPUDRAFT_328302	Daphnia pulex	6.60925e-115	321466404
gi|593708897|ref|XP_007101061.1|	4.99317	309074	1	12	2869	0.0388256	4.70443e-05	0.857341	0	0	0	0	0	2	2	2	2	2	0	0	0	0	0	0	0	0	0	0	0	2	0	0	0	Pu-D1_d15-4.mgf	F102453.dat		59.46	0.348554	1	2	14911	0	593708897	#REF!	XP_007101061	PREDICTED: biorientation of chromosomes in cell division protein 1-like 1	Physeter catodon	0	466071853
gi|321468142|gb|EFX79128.1|	7.19846	66052.5	1	11	573	0.166534	0.000201786	0.868762	0	0	0	0	0	0	0	0	0	0	0	0	0	0	0	0	0	0	0	0	2	2	3	2	2	Hyal-1.mgf	F102469.dat		32.75	1.57068	1	2	3053	0	321468142	#REF!	EFX79128	hypothetical protein DAPPUDRAFT_304932	Daphnia pulex	1.52499e-87	307200375
Contig_Gammarus_90_162579_fr4	6.55541	24532	1	10	226	0.407632	0.000493919	0.920872	0	0	0	0	0	0	1	2	0	0	0	0	4	1	2	0	0	0	0	0	0	0	0	0	0	Ro-D1_d15-4.mgf	F102458.dat	fr4	115.16	9.73451	1	1	438	3.00257e-49	18266073	#REF!	AAL67442	AF461036_1 trypsin	Paralithodes camtschaticus	2.07632e-48	284027780
gi|321465348|gb|EFX76350.1|	8.43927	142322	1	10	1276	0.0702631	8.51364e-05	0.858083	0	0	0	0	0	0	0	0	0	0	0	0	0	0	0	3	0	1	3	3	0	0	0	0	0	Parh-5.mgf	F102464.dat		15.57	0.470219	1	3	6845	0	321465348	#REF!	EFX76350	hypothetical protein DAPPUDRAFT_322454	Daphnia pulex	4.1716e-173	512841775
gi|501942290|ref|WP_012676287.1|	5.33826	28641.3	1	10	267	0.349146	0.000423053	0.90886	0	0	0	0	0	0	0	0	0	0	0	0	0	0	0	2	1	1	1	1	0	0	0	2	2	Parh-2.mgf	F102466.dat		54.99	3.74532	0	1	1361	0	501942290	#REF!	WP_012676287	pyrroline-5-carboxylate reductase	Persephonella marina	5.15827e-118	655810933
Contig_Gammarus_90_8112_fr6	9.34956	128225	1	10	1274	0.0779881	9.44966e-05	0.858605	0	0	0	0	0	0	0	0	0	0	2	2	2	2	2	0	0	0	0	0	0	0	0	0	0	Ro-D1_d15-2.mgf	F102461.dat	fr6	45.22	0.941915	1	2	1139	2.46422e-127	669226885	#REF!	CDW51840	protein EMB 9, a	Trichuris trichiura	8.34692e-125	170037658
gi|503110834|ref|WP_013345574.1|	6.32053	33768.5	1	10	305	0.296134	0.00035882	0.895979	0	0	0	0	0	0	0	0	0	0	0	0	0	0	0	0	0	0	0	0	2	2	2	2	2	Hyal-5.mgf	F102468.dat		54.53	4.59016	0	2	1571	0	503110834	#REF!	WP_013345574	LysR family transcriptional regulator	Ferrimonas balearica	3.10186e-123	648532625
Contig_Gammarus_90_202109_fr3	10.062	63707.9	1	10	560	0.156966	0.000190193	0.869627	0	0	0	0	0	0	2	2	2	0	2	0	0	0	2	0	0	0	0	0	0	0	0	0	0	Pu-D1_d15-4.mgf	F102453.dat	fr3	166.51	5.35714	2	2	572	8.61566e-63	188532068	#REF!	ACD63049	heat shock cognate 70 protein	Loxostege sticticalis	9.81497e-60	78190529
gi|527261707|ref|XP_005149096.1|	9.75916	32934.3	1	9	298	0.273272	0.000331118	0.900744	0	0	1	1	0	2	2	1	2	0	0	0	0	0	0	0	0	0	0	0	0	0	0	0	0	Pu-D1_d15-4.mgf	F102453.dat		125.77	12.0805	1	2	1567	0	527261707	#REF!	XP_005149096	PREDICTED: ADP/ATP translocase 1	Melopsittacus undulatus	0	729743910
gi|568463108|ref|XP_006463470.1|	10.0876	14725	1	9	139	0.611206	0.000740586	0.962903	0	0	0	0	0	0	2	1	1	0	2	2	0	1	0	0	0	0	0	0	0	0	0	0	0	Ro-D1_d15-1.mgf	F102460.dat		134.2	32.3741	1	2	704	2.45347e-92	568463108	#REF!	XP_006463470	hypothetical protein AGABI2DRAFT_194286	Agaricus bisporus var. bisporus H97	5.60047e-82	170099724
Contig_Gammarus_90_2799_fr2	10.0635	30687.8	1	9	276	0.293276	0.000355357	0.906466	0	0	0	0	1	0	0	1	1	0	0	0	3	1	2	0	0	0	0	0	0	0	0	0	0	Pu-D1_d15-3.mgf	F102452.dat	fr2	258.89	27.1739	2	1	605	3.64366e-75	196012824	#REF!	XP_002116274	conserved hypothetical protein	Trichoplax adhaerens	5.9365e-75	469664351
gi|321470778|gb|EFX81753.1|	5.51068	92859.5	1	9	822	0.0969206	0.000117437	0.860491	0	0	0	0	0	0	0	0	0	0	0	0	0	0	0	1	0	2	3	3	0	0	0	0	0	Parh-5.mgf	F102464.dat		20.94	1.21655	0	3	4414	0	321470778	#REF!	EFX81753	hypothetical protein DAPPUDRAFT_102242	Daphnia pulex	1.49896e-46	478254973
gi|321478279|gb|EFX89236.1|	8.61941	118346	1	9	1044	0.0760484	9.21464e-05	0.858976	0	0	0	0	0	0	0	0	0	0	0	0	0	0	0	0	1	0	0	0	3	0	1	2	2	Hyal-5.mgf	F102468.dat		26.81	0.957854	0	2	5546	0	321478279	#REF!	EFX89236	hypothetical protein DAPPUDRAFT_220367	Daphnia pulex	0	328714981
gi|727470490|ref|XP_010517203.1|	10.4757	14260	1	9	135	0.631136	0.000764735	0.967346	2	0	0	0	0	1	1	0	0	0	0	0	1	1	1	0	0	1	0	0	1	0	0	0	0	Parh-3.mgf	F102462.dat		128.14	28.1481	1	1	680	7.36066e-89	727470490	#REF!	XP_010517203	PREDICTED: probable histone H2A variant 2	Camelina sativa	1.90553e-87	727447847
gi|695545493|ref|XP_009544328.1|	5.3856	41676.1	1	9	375	0.215951	0.000261664	0.886354	0	1	0	1	1	0	0	0	0	1	1	1	0	0	0	0	0	0	1	0	0	0	0	1	1	Hyal-5.mgf	F102468.dat		311.69	29.0667	1	1	2021	0	695545493	#REF!	XP_009544328	actin 1.2	Heterobasidion irregulare TC 32-1	0	695545451
GIAFTRM01CR1HK_Frame_2	4.70574	15891.7	1	9	146	0.566333	0.000686215	0.953692	0	0	0	0	0	0	0	0	0	0	0	0	0	0	0	0	0	4	2	3	0	0	0	0	0	Parh-3.mgf	F102462.dat		118.33	13.6986	1	4	188	5.63754e-14	658894251	#REF!	XP_008429986	PREDICTED: glucosylceramidase	Poecilia reticulata	1.22661e-13	551517692
Contig_Gammarus_90_4635_fr6	9.02712	88577.8	1	8	819	0.0903161	0.000109434	0.861284	0	0	0	0	0	0	1	1	2	0	0	0	2	2	0	0	0	0	0	0	0	0	0	0	0	Pu-D1_d15-4.mgf	F102453.dat	fr6	45.28	1.221	1	2	496	4.91582e-49	321479130	#REF!	EFX90086	hypothetical protein DAPPUDRAFT_186952	Daphnia pulex	2.21205e-45	675385360
gi|167043412|gb|ABZ08114.1|	5.42936	45825.8	1	8	403	0.174574	0.000211528	0.882021	0	0	0	0	0	0	0	0	0	0	0	0	0	0	0	0	0	0	0	0	2	2	2	0	2	Hyal-3.mgf	F102471.dat		55.49	3.22581	1	2	2149	0	167043412	#REF!	ABZ08114	putative DNA primase small subunit	uncultured marine microorganism HF4000_APKG1C9	0	663503315
gi|321458199|gb|EFX69271.1|	6.03821	307391	1	8	2744	0.0260255	3.15345e-05	0.857372	0	0	0	0	0	0	0	0	0	0	0	0	0	0	0	2	2	2	1	1	0	0	0	0	0	Parh-2.mgf	F102466.dat		25.93	0.291545	3	2	14670	0	321458199	#REF!	EFX69271	hypothetical protein DAPPUDRAFT_228726	Daphnia pulex	0	585684182
gi|321467967|gb|EFX78955.1|	9.04327	107577	1	8	964	0.0743655	9.01072e-05	0.859349	0	0	0	0	0	0	1	0	2	1	1	1	0	1	1	0	0	0	0	0	0	0	0	0	0	Pu-D1_d15-5.mgf	F102454.dat		25.0472	0.726141	1	1	5033	0	321467967	#REF!	EFX78955	hypothetical protein DAPPUDRAFT_319993	Daphnia pulex	3.83426e-48	242016826
gi|321453064|gb|EFX64341.1|	8.34118	44267.3	1	7	400	0.15813	0.000191603	0.884312	2	1	1	2	1	0	0	0	0	0	0	0	0	0	0	0	0	0	0	0	0	0	0	0	0	Ovo_D1-n1-d20.mgf	F102451.dat		25.22	3.75	1	2	2152	0	105872963	#REF!	ABF74729	retinoid X receptor-like protein	Daphnia magna	0	242008309
gi|321457446|gb|EFX68532.1|	9.22244	36386.6	1	7	323	0.192379	0.000233102	0.891826	0	0	0	0	0	0	0	0	0	0	0	0	0	0	0	2	1	2	1	1	0	0	0	0	0	Parh-2.mgf	F102466.dat		24.66	2.16718	4	1	1707	0	321457446	#REF!	EFX68532	hypothetical protein DAPPUDRAFT_63040	Daphnia pulex	9.08531e-131	646715357
gi|321463511|gb|EFX74526.1|	8.10512	91149	1	6	782	0.0658263	7.97604e-05	0.860796	0	0	0	0	0	0	0	0	0	0	0	0	0	0	0	0	0	0	0	0	0	1	2	1	2	Hyal-2.mgf	F102470.dat		20.07	1.40665	0	1	4202	0	321463511	#REF!	EFX74526	hypothetical protein DAPPUDRAFT_307204	Daphnia pulex	0	646721642
gi|321464363|gb|EFX75371.1|	9.02017	53742.1	1	6	518	0.111644	0.000135277	0.874496	0	0	0	0	0	0	0	0	0	0	1	2	1	1	1	0	0	0	0	0	0	0	0	0	0	Ro-D1_d15-2.mgf	F102461.dat		64.65	3.861	1	2	2656	0	321464363	#REF!	EFX75371	hypothetical protein DAPPUDRAFT_306783	Daphnia pulex	1.49195e-159	646716258
gi|321463713|gb|EFX74727.1|	6.68448	296988	1	6	2635	0.0202028	2.44794e-05	0.857401	0	0	0	0	0	0	0	0	0	0	0	0	0	0	0	0	0	2	3	1	0	0	0	0	0	Parh-4.mgf	F102463.dat		28.95	0.379507	1	3	14195	0	321463713	#REF!	EFX74727	hypothetical protein DAPPUDRAFT_307021	Daphnia pulex	0	443684487
gi|321474128|gb|EFX85094.1|	5.54805	229245	1	6	2067	0.0261729	3.17132e-05	0.857596	0	0	0	0	0	0	0	0	0	0	0	0	0	0	2	0	3	0	0	0	0	1	0	0	0	Ro-D1_d15-5.mgf	F102459.dat		23.38	0.387034	1	2	11144	0	321474128	#REF!	EFX85094	hypothetical protein DAPPUDRAFT_314379	Daphnia pulex	0	645016816
Contig_Gammarus_90_197161_fr2	10.592	30373.7	1	6	276	0.197539	0.000239354	0.906943	0	0	0	0	0	0	0	2	0	0	0	1	2	1	0	0	0	0	0	0	0	0	0	0	0	Ro-D1_d15-3.mgf	F102457.dat	fr2	72.79	13.4058	1	2	463	1.99628e-50	270037219	#REF!	ACZ58321	elongation factor-1 alpha	Cyamus gracilis	2.49811e-50	270037217
Contig_Gammarus_90_129747_fr4	8.94339	108102	1	6	967	0.0555031	6.7252e-05	0.859247	0	0	0	1	0	0	1	1	0	0	0	0	0	2	1	0	0	0	0	0	0	0	0	0	0	Pu-D1_d15-2.mgf	F102456.dat	fr4	43.52	1.86143	1	1	677	1.17928e-73	156547500	#REF!	XP_001600229	PREDICTED: serine/threonine-protein phosphatase 2A 65 kDa regulatory subunit A alpha isoform isoform X1	Nasonia vitripennis	1.36613e-73	645004972
Contig_Gammarus_90_35105_fr3	9.43447	89956	1	5	811	0.0555827	6.73485e-05	0.861011	0	0	0	0	0	0	0	0	0	0	0	1	2	2	0	0	0	0	0	0	0	0	0	0	0	Ro-D1_d15-3.mgf	F102457.dat	fr3	43.55	1.97287	0	2	265	4.25863e-20	307213363	#REF!	EFN88815	Structural maintenance of chromosomes protein 1A	Harpegnathos saltator	1.02233e-19	350399883
gi|241841368|ref|XP_002415333.1|	6.1179	89117.1	1	5	772	0.056106	6.79825e-05	0.861079	0	0	0	0	0	0	0	0	0	0	0	2	1	0	0	0	2	0	0	0	0	0	0	0	0	Parh-2.mgf	F102466.dat		82.17	4.01554	1	2	4190	0	241841368	#REF!	XP_002415333	alpha-actinin, putative	Ixodes scapularis	0	676273716
gi|321454344|gb|EFX65518.1|	6.24273	63885.1	1	5	572	0.0782655	9.48328e-05	0.869342	0	0	0	0	0	0	0	0	0	0	0	0	0	0	0	2	2	1	0	0	0	0	0	0	0	Parh-1.mgf	F102465.dat		23.71	1.3986	5	2	3050	0	321454344	#REF!	EFX65518	hypothetical protein DAPPUDRAFT_264578	Daphnia pulex	7.46892e-174	646701094
gi|58264154|ref|XP_569233.1|	8.3648	50229.6	1	5	449	0.099543	0.000120614	0.878545	0	0	0	0	0	2	0	0	2	0	0	0	0	0	0	0	0	0	0	0	0	1	0	0	0	Hyal-2.mgf	F102470.dat		19.83	4.23163	0	1	2403	0	58264154	#REF!	XP_569233	isocitrate dehydrogenase (NADP+)	Cryptococcus neoformans var. neoformans JEC21	0	58264156
Contig_Gammarus_90_33012_fr1	9.93639	15886.1	1	4	138	0.251793	0.000305093	0.956133	0	0	0	0	0	0	2	0	2	0	0	0	0	0	0	0	0	0	0	0	0	0	0	0	0	Pu-D1_d15-4.mgf	F102453.dat	fr1	56.68	13.7681	2	2	124	7.62413e-06	159060	#REF!	AAA29140	mu-glutathione transferase, partial	Fasciola hepatica	8.08742e-06	46241290
gi|727147398|emb|CEG70488.1|	6.84494	381097	1	4	3347	0.010496	1.27178e-05	0.85727	0	0	0	0	0	0	0	0	0	0	0	0	0	0	0	0	0	0	0	0	0	0	4	0	0	Hyal-3.mgf	F102471.dat		46.67	0.209143	1	4	18130	0	727147398	#REF!	CEG70488	hypothetical protein RMATCC62417_06377	Rhizopus microsporus	0	727147399
gi|349999326|dbj|GAA32767.1|	9.41622	42132.1	1	4	367	0.0949395	0.000115036	0.885485	0	0	0	0	0	0	0	0	0	0	0	0	0	0	0	0	1	0	0	0	1	1	0	1	0	Hyal-2.mgf	F102470.dat		52.19	2.17984	3	1	1958	0	349999326	#REF!	GAA32767	transient receptor potential cation channel subfamily A member, partial	Clonorchis sinensis	1.0613e-96	684404980
gi|730375352|gb|KHJ46467.1|	7.79224	274448	1	4	2427	0.0145747	1.76599e-05	0.857418	0	0	0	0	0	0	0	0	0	0	0	0	1	2	1	0	0	0	0	0	0	0	0	0	0	Ro-D1_d15-3.mgf	F102457.dat		126.48	1.68933	2	1	13086	0	730375352	#REF!	KHJ46467	Hsp90 protein	Trichuris suis	0	669222353
gi|55491|emb|CAA36605.1|	6.36699	47095.2	1	4	434	0.0849344	0.000102913	0.881234	0	0	0	0	0	0	0	0	0	0	0	0	0	0	0	0	0	0	0	0	2	2	0	0	0	Hyal-2.mgf	F102470.dat		152.44	8.06452	1	2	2314	0	55491	#REF!	CAA36605	unnamed protein product	Mus sp.	0	70794816
gi|321460571|gb|EFX71612.1|	7.60796	115196	1	4	1009	0.0347234	4.20736e-05	0.859029	0	0	0	0	0	0	0	0	0	0	0	0	0	0	0	0	4	0	0	0	0	0	0	0	0	Parh-2.mgf	F102466.dat		22.69	1.1893	3	4	5439	0	321460571	#REF!	EFX71612	hypothetical protein DAPPUDRAFT_10188	Daphnia pulex	0	678008793
gi|321475133|gb|EFX86096.1|	5.95146	56397.5	1	4	497	0.0709252	8.59386e-05	0.873651	0	0	0	0	0	0	0	0	0	0	0	0	0	0	0	0	0	0	1	1	0	0	0	0	2	Parh-5.mgf	F102464.dat		26.53	1.60966	0	1	2691	0	321475133	#REF!	EFX86096	hypothetical protein DAPPUDRAFT_236646	Daphnia pulex	0	646698221
gi|321458971|gb|EFX70030.1|	6.0997	53992.6	1	4	473	0.0740842	8.97664e-05	0.874135	0	0	0	0	0	0	0	0	0	0	0	0	0	0	0	4	0	0	0	0	0	0	0	0	0	Parh-1.mgf	F102465.dat		20.22	1.47992	2	4	2548	0	321458971	#REF!	EFX70030	hypothetical protein DAPPUDRAFT_30453	Daphnia pulex	0	157107709
gi|321474599|gb|EFX85564.1|	5.3328	193242	1	4	1692	0.0206994	2.50811e-05	0.85788	0	0	1	2	1	0	0	0	0	0	0	0	0	0	0	0	0	0	0	0	0	0	0	0	0	Ovo_D1-n4-d20.mgf	F102449.dat		18.83	0.70922	0	2	8956	0	321474599	#REF!	EFX85564	hypothetical protein DAPPUDRAFT_237809	Daphnia pulex	6.01425e-24	512928645
Contig_Gammarus_90_2435_fr2	9.28782	41503.3	1	4	375	0.096378	0.000116779	0.887025	0	0	0	0	0	0	0	0	0	0	0	0	2	2	0	0	0	0	0	0	0	0	0	0	0	Ro-D1_d15-3.mgf	F102457.dat	fr2	44.01	2.66667	1	2	175	1.35056e-11	195379276	#REF!	XP_002048406	GJ13951	Drosophila virilis	3.09248e-11	29294733
gi|321468965|gb|EFX79947.1|	8.51927	73415.6	1	4	654	0.0544843	6.60176e-05	0.864441	0	0	0	0	0	0	0	0	0	0	0	0	0	0	0	0	0	0	0	0	0	0	2	0	2	Hyal-3.mgf	F102471.dat		33.44	0.917431	1	2	3493	0	321468965	#REF!	EFX79947	hypothetical protein DAPPUDRAFT_103777	Daphnia pulex	1.42515e-88	321463968
gi|321465309|gb|EFX76311.1|	6.97482	126806	1	3	1136	0.0236582	2.86662e-05	0.858633	0	0	0	0	0	0	0	1	0	0	1	0	0	0	1	0	0	0	0	0	0	0	0	0	0	Ro-D1_d15-5.mgf	F102459.dat		36.21	0.616197	2	1	6140	0	321465309	#REF!	EFX76311	hypothetical protein DAPPUDRAFT_306274	Daphnia pulex	0	157128325
gi|321459576|gb|EFX70628.1|	6.30622	168145	1	3	1498	0.0178417	2.16185e-05	0.857928	0	0	0	0	0	0	0	0	0	1	0	1	0	0	1	0	0	0	0	0	0	0	0	0	0	Ro-D1_d15-5.mgf	F102459.dat		23.52	0.46729	1	1	7987	0	321459576	#REF!	EFX70628	hypothetical protein DAPPUDRAFT_327993	Daphnia pulex	0	91090772
Contig_Gammarus_90_13775_fr4	9.09858	31624.1	1	3	294	0.0948645	0.000114945	0.903512	0	0	0	0	0	0	0	0	0	0	0	0	2	1	0	0	0	0	0	0	0	0	0	0	0	Ro-D1_d15-3.mgf	F102457.dat	fr4	44.1	6.12245	1	2	797	3.48488e-100	321461522	#REF!	EFX72553	hypothetical protein DAPPUDRAFT_58917	Daphnia pulex	1.34033e-93	530610638
Contig_Gammarus_90_5246_fr6	9.47843	94391.3	1	3	841	0.0317826	3.85104e-05	0.860374	0	0	0	0	0	0	0	0	0	0	1	0	2	0	0	0	0	0	0	0	0	0	0	0	0	Ro-D1_d15-1.mgf	F102460.dat	fr6	54.25	1.42687	1	1	630	2.31524e-66	646715150	#REF!	KDR18854	1-phosphatidylinositol-4,5-bisphosphate phosphodiesterase delta-4	Zootermopsis nevadensis	7.50371e-58	734642606
gi|321473437|gb|EFX84404.1|	6.59871	107106	1	3	969	0.0280097	3.39389e-05	0.859383	0	0	0	0	0	0	0	0	0	0	0	0	0	0	0	0	0	0	0	0	0	0	1	0	2	Hyal-3.mgf	F102471.dat		28.45	0.619195	1	1	5175	0	321473437	#REF!	EFX84404	hypothetical protein DAPPUDRAFT_46968	Daphnia pulex	0	572271627
gi|321479460|gb|EFX90416.1|	5.71551	236104	1	3	2083	0.0127063	1.53959e-05	0.857548	0	0	0	0	0	0	0	0	0	0	2	0	0	0	1	0	0	0	0	0	0	0	0	0	0	Ro-D1_d15-1.mgf	F102460.dat		19.9	0.240038	2	2	11229	0	321479460	#REF!	EFX90416	hypothetical protein DAPPUDRAFT_232072	Daphnia pulex	0	383851360
gi|154332384|ref|XP_001562566.1|	6.3103	124789	1	3	1126	0.0240406	2.91296e-05	0.858662	0	0	0	0	0	0	0	0	0	0	2	0	0	0	1	0	0	0	0	0	0	0	0	0	0	Ro-D1_d15-1.mgf	F102460.dat		53.87	0.888099	5	2	6028	0	154332384	#REF!	XP_001562566	putative vacuolar-type Ca2+-ATPase	Leishmania braziliensis MHOM/BR/75/M2904	0	731712009
gi|321478769|gb|EFX89726.1|	6.90643	136051	1	3	1195	0.0220506	2.67183e-05	0.858295	2	0	1	0	0	0	0	0	0	0	0	0	0	0	0	0	0	0	0	0	0	0	0	0	0	Ovo_D1-n1-d20.mgf	F102451.dat		19.66	0.920502	1	2	6354	0	321478769	#REF!	EFX89726	structural maintenance of chromosome protein 2	Daphnia pulex	0	646722435
gi|321473715|gb|EFX84682.1|	6.31168	147571	1	3	1363	0.0203292	2.46324e-05	0.857998	0	0	0	0	0	0	0	0	0	0	0	0	0	0	0	0	0	1	0	2	0	0	0	0	0	Parh-5.mgf	F102464.dat		25.5	0.880411	1	2	7281	0	321473715	#REF!	EFX84682	hypothetical protein DAPPUDRAFT_314736	Daphnia pulex	0	646723650
Contig_Gammarus_90_12042_fr4	9.87014	38467.3	1	3	355	0.0779883	9.44969e-05	0.890977	0	0	0	0	0	0	0	0	0	0	0	0	1	2	0	0	0	0	0	0	0	0	0	0	0	Ro-D1_d15-4.mgf	F102458.dat	fr4	56.53	3.94366	1	2	1064	5.83483e-138	328705771	#REF!	XP_001948247	PREDICTED: dihydrolipoyl dehydrogenase, mitochondrial	Acyrthosiphon pisum	1.49055e-136	321469305
Contig_Gammarus_90_128676_fr1	9.31813	32555	1	3	293	0.0921517	0.000111658	0.902037	0	0	0	0	0	0	0	0	0	0	0	1	2	0	0	0	0	0	0	0	0	0	0	0	0	Ro-D1_d15-3.mgf	F102457.dat	fr1	47.16	3.75427	2	2	294	4.64639e-28	60099723	#REF!	AAX12996	annexin X	Drosophila affinis	4.89082e-28	60099721
gi|596105918|gb|AHM94170.1|	6.54478	39171.6	1	3	353	0.0765861	9.27979e-05	0.89057	0	0	0	0	0	0	0	0	1	0	0	0	1	1	0	0	0	0	0	0	0	0	0	0	0	Ro-D1_d15-3.mgf	F102457.dat		161.1	15.864	0	1	1909	0	596105918	#REF!	AHM94170	alpha-tubulin, partial	Menoidium bibacillatum	0	596105928
gi|13488586|gb|AAK26236.1|	8.36025	25017.9	1	2	223	0.0799429	9.68653e-05	0.917605	0	0	0	0	0	0	0	0	0	0	0	0	2	0	0	0	0	0	0	0	0	0	0	0	0	Ro-D1_d15-3.mgf	F102457.dat		59.52	4.93274	7	2	1192	8.75474e-164	13488586	#REF!	AAK26236	thioredoxin peroxidase BgTPx	Biomphalaria glabrata	3.32686e-160	209171291
gi|321456474|gb|EFX67581.1|	6.0012	21508.2	1	2	192	0.0929879	0.000112672	0.929464	0	0	0	0	0	0	0	0	0	0	0	0	1	1	0	0	0	0	0	0	0	0	0	0	0	Ro-D1_d15-3.mgf	F102457.dat		27.97	7.8125	3	1	1008	6.2043e-137	321456474	#REF!	EFX67581	hypothetical protein DAPPUDRAFT_301996	Daphnia pulex	3.42743e-133	31210169
gi|725557164|ref|XP_010332488.1|	5.31598	58112.5	1	2	499	0.034416	4.17012e-05	0.872177	0	0	0	0	0	0	0	0	0	0	1	1	0	0	0	0	0	0	0	0	0	0	0	0	0	Ro-D1_d15-1.mgf	F102460.dat		102.56	7.01403	0	1	2625	0	725557164	#REF!	XP_010332488	PREDICTED: heat shock protein HSP 90-beta	Saimiri boliviensis boliviensis	0	511830314
gi|321469626|gb|EFX80605.1|	4.99849	64443.7	1	2	588	0.0310349	3.76043e-05	0.86921	0	0	0	0	0	0	0	0	0	0	0	0	0	0	0	0	2	0	0	0	0	0	0	0	0	Parh-2.mgf	F102466.dat		34.34	1.36054	0	2	3147	0	321469626	#REF!	EFX80605	endoglucanase-1,4-beta-glucanase	Daphnia pulex	0	321469625
Contig_Gammarus_90_105074_fr6	10.6562	84135.6	1	2	757	0.0237712	2.8803e-05	0.861757	0	0	0	0	0	0	0	0	0	0	1	0	1	0	0	0	0	0	0	0	0	0	0	0	0	Ro-D1_d15-1.mgf	F102460.dat	fr6	50.72	1.71731	1	1	180	3.49786e-10	302139064	#REF!	ADK94870	saposin isoform 1	Penaeus monodon	3.3596e-06	585645570
gi|348529586|ref|XP_003452294.1|	9.74981	33125.3	1	2	299	0.0603768	7.31574e-05	0.899423	1	0	0	0	0	0	1	0	0	0	0	0	0	0	0	0	0	0	0	0	0	0	0	0	0	Ovo_D1-n1-d20.mgf	F102451.dat		115.12	7.35786	3	1	1577	0	348529586	#REF!	XP_003452294	PREDICTED: ADP/ATP translocase 1-like	Oreochromis niloticus	0	498979307
Contig_Gammarus_90_195669_fr1	6.90101	17249.3	1	2	155	0.115947	0.00014049	0.944256	0	0	0	0	0	0	0	0	0	0	0	0	0	0	0	0	0	0	0	2	0	0	0	0	0	Parh-5.mgf	F102464.dat	fr1	46.35	11.6129	1	2	223	1.26782e-17	321476145	#REF!	EFX87106	myosin heavy chain isoform 3	Daphnia pulex	1.40605e-17	321476144
Contig_Gammarus_90_69913_fr6	4.62989	20738.9	1	2	188	0.0964373	0.000116851	0.933198	0	0	0	0	0	0	0	0	0	0	0	0	2	0	0	0	0	0	0	0	0	0	0	0	0	Ro-D1_d15-3.mgf	F102457.dat	fr6	59.35	6.38298	1	2	722	1.08162e-83	321472519	#REF!	EFX83489	hypothetical protein DAPPUDRAFT_315775	Daphnia pulex	1.23516e-80	675377140
Contig_Gammarus_90_209857_fr1	6.22739	13986.8	1	2	121	0.142992	0.000173261	0.967605	0	0	0	0	0	0	0	0	0	0	0	0	0	0	2	0	0	0	0	0	0	0	0	0	0	Ro-D1_d15-5.mgf	F102459.dat	fr1	69.57	12.3967	1	2	195	1.40811e-15	391328241	#REF!	XP_003738598	PREDICTED: troponin I 4-like	Metaseiulus occidentalis	5.20852e-12	347965048
gi|321475784|gb|EFX86746.1|	8.7745	64414.5	1	2	563	0.0310489	3.76213e-05	0.869247	0	0	0	0	0	0	0	0	0	0	0	0	0	0	0	0	0	0	0	0	0	0	0	0	2	Hyal-5.mgf	F102468.dat		33.41	0.888099	0	2	3029	0	321475784	#REF!	EFX86746	hypothetical protein DAPPUDRAFT_312876	Daphnia pulex	0	321475761
Contig_Gammarus_90_133881_fr1	8.32978	40314.5	1	2	360	0.0496099	6.01114e-05	0.888066	0	0	0	0	0	0	0	0	0	0	0	0	2	0	0	0	0	0	0	0	0	0	0	0	0	Ro-D1_d15-3.mgf	F102457.dat	fr1	72.14	3.88889	1	2	203	4.16387e-16	51011478	#REF!	AAT92148	putative salivary secreted peptide	Ixodes pacificus	7.66763e-16	195158757
Contig_Gammarus_90_133685_fr4	10.7122	19666.3	1	2	183	0.101697	0.000123224	0.93459	0	2	0	0	0	0	0	0	0	0	0	0	0	0	0	0	0	0	0	0	0	0	0	0	0	Ovo_D1-n2-d20.mgf	F102447.dat	fr4	37.29	13.1148	1	2	454	1.67642e-50	636630009	#REF!	AIA09033	elongation factor 1-alpha, partial	Eulimnogammarus verrucosus	1.98358e-50	636630007
gi|321463203|gb|EFX74220.1|	6.04664	49853.1	1	2	442	0.0401178	4.861e-05	0.878884	0	0	0	0	0	0	0	0	0	0	0	0	0	0	0	0	2	0	0	0	0	0	0	0	0	Parh-2.mgf	F102466.dat		19.1572	3.84615	0	2	2366	0	321463203	#REF!	EFX74220	hypothetical protein DAPPUDRAFT_252029	Daphnia pulex	1.4431e-06	328776071
gi|321469189|gb|EFX80170.1|	7.06627	40181.7	1	2	360	0.049774	6.03101e-05	0.888126	0	0	0	0	0	0	0	0	0	0	0	0	0	0	0	0	0	0	0	0	0	0	2	0	0	Hyal-3.mgf	F102471.dat		16.38	2.22222	1	2	1923	0	321469189	#REF!	EFX80170	hypothetical protein DAPPUDRAFT_304182	Daphnia pulex	2.65234e-152	646720662
gi|628220353|ref|XP_007714724.1|	7.78186	18379.2	1	2	171	0.108819	0.000131854	0.937347	0	0	0	0	0	0	0	0	2	0	0	0	0	0	0	0	0	0	0	0	0	0	0	0	0	Pu-D1_d15-4.mgf	F102453.dat		60.12	8.18713	0	2	898	7.65509e-121	628220353	#REF!	XP_007714724	hypothetical protein COCCADRAFT_102503	Bipolaris zeicola 26-R-13	1.94034e-117	628073435
gi|321474542|gb|EFX85507.1|	5.65953	141107	1	2	1263	0.0141736	1.71739e-05	0.858101	0	0	0	0	0	2	0	0	0	0	0	0	0	0	0	0	0	0	0	0	0	0	0	0	0	Pu-D1_d15-1.mgf	F102455.dat		29.51	0.395883	0	2	6681	0	321474542	#REF!	EFX85507	hypothetical protein DAPPUDRAFT_300423	Daphnia pulex	0	646703198
gi|514745238|ref|XP_004960832.1|	8.43094	55075.5	1	2	480	0.0363138	4.40007e-05	0.873869	0	0	0	0	0	0	2	0	0	0	0	0	0	0	0	0	0	0	0	0	0	0	0	0	0	Pu-D1_d15-2.mgf	F102456.dat		57.18	1.66667	2	2	2559	0	514745238	#REF!	XP_004960832	PREDICTED: serine/threonine protein phosphatase 2A 57 kDa regulatory subunit B' iota isoform-like	Setaria italica	0	670417038
Contig_Gammarus_90_116348_fr6	10.1708	69114.2	1	2	613	0.0289376	3.50632e-05	0.867314	0	0	0	0	0	0	0	0	0	0	0	0	2	0	0	0	0	0	0	0	0	0	0	0	0	Ro-D1_d15-3.mgf	F102457.dat	fr6	45	2.93638	1	2	892	1.92289e-105	193596448	#REF!	XP_001951792	PREDICTED: heat shock 70 kDa protein 4	Acyrthosiphon pisum	5.86539e-104	326520367
gi|499243249|ref|WP_010940789.1|	4.96486	50941.5	1	2	470	0.0392607	4.75715e-05	0.878019	0	0	0	0	0	0	0	0	0	0	0	0	0	0	0	0	0	0	0	0	1	0	0	0	1	Hyal-1.mgf	F102469.dat		137.86	9.14894	0	1	2458	0	499243249	#REF!	WP_010940789	F0F1 ATP synthase subunit beta	Geobacter sulfurreducens	0	746621555
contig32429_Frame_3	5.09607	68326.1	1	1	614	0.0146357	1.77338e-05	0.868144	0	0	0	0	0	0	0	0	0	0	0	0	1	0	0	0	0	0	0	0	0	0	0	0	0	Ro-D1_d15-3.mgf	F102457.dat		23.05	2.60586	1	1	2456	0	607361937	#REF!	EZA56198	Serine/threonine-protein phosphatase 2A 65 kDa regulatory subunit A alpha isoform	Cerapachys biroi	0	156547500
gi|321464706|gb|EFX75712.1|	9.80062	26426.2	1	1	242	0.0378412	4.58514e-05	0.915818	0	0	0	0	0	0	0	0	0	0	0	0	1	0	0	0	0	0	0	0	0	0	0	0	0	Ro-D1_d15-3.mgf	F102457.dat		31.77	4.95868	0	1	1271	3.95913e-175	321464706	#REF!	EFX75712	hypothetical protein DAPPUDRAFT_306633	Daphnia pulex	3.16204e-144	443732033
Contig_Gammarus_90_111225_fr2	9.20664	40845.1	1	1	365	0.0244827	2.96653e-05	0.887173	0	0	0	0	0	0	0	0	0	0	0	0	1	0	0	0	0	0	0	0	0	0	0	0	0	Ro-D1_d15-3.mgf	F102457.dat	fr2	54.66	3.56164	1	1	835	2.09055e-104	325170046	#REF!	ADY90107	protein disulfide isomerase A6	Penaeus monodon	1.8304e-97	157125052
gi|321454464|gb|EFX65634.1|	6.19141	10734.4	1	1	89	0.0931586	0.000112879	0.98253	0	0	0	0	0	0	0	0	0	1	0	0	0	0	0	0	0	0	0	0	0	0	0	0	0	Pu-D1_d15-5.mgf	F102454.dat		20.83	17.9775	5	1	470	1.79226e-58	321454464	#REF!	EFX65634	hypothetical protein DAPPUDRAFT_37363	Daphnia pulex	1.09884e-52	321466587
gi|432881578|ref|XP_004073849.1|	4.67512	27842.8	1	1	248	0.035916	4.35187e-05	0.911086	0	0	0	0	0	0	0	1	0	0	0	0	0	0	0	0	0	0	0	0	0	0	0	0	0	Pu-D1_d15-3.mgf	F102452.dat		91.45	8.46774	0	1	1300	2.25759e-179	432881578	#REF!	XP_004073849	PREDICTED: 14-3-3 protein beta/alpha-like	Oryzias latipes	2.10963e-142	551491761
Contig_Gammarus_90_11310_fr5	10.0396	113685	1	1	1007	0.00879622	1.06582e-05	0.859071	0	0	0	0	0	0	0	0	0	0	0	0	0	0	0	0	0	0	0	0	0	0	0	1	0	Hyal-4.mgf	F102467.dat	fr5	45.6	0.993049	0	1	261	2.32013e-21	565295636	#REF!	ETE56952	Eukaryotic initiation factor 4A-I, partial	Ophiophagus hannah	2.65358e-21	262401079
gi|321469343|gb|EFX80323.1|	5.34103	304921	1	1	2758	0.00327954	3.97375e-06	0.857376	0	0	0	0	0	1	0	0	0	0	0	0	0	0	0	0	0	0	0	0	0	0	0	0	0	Pu-D1_d15-1.mgf	F102455.dat		19.68	0.543872	1	1	14804	0	321469343	#REF!	EFX80323	hypothetical protein DAPPUDRAFT_304059	Daphnia pulex	0	240991855
gi|321457444|gb|EFX68530.1|	8.99573	34516.5	1	1	296	0.0289716	3.51043e-05	0.89435	0	0	0	0	0	0	0	0	0	0	0	0	0	1	0	0	0	0	0	0	0	0	0	0	0	Ro-D1_d15-4.mgf	F102458.dat		33.64	3.37838	1	1	1596	0	321457444	#REF!	EFX68530	hypothetical protein DAPPUDRAFT_114452	Daphnia pulex	2.7031e-46	321473352
gi|321478800|gb|EFX89757.1|	7.50557	38602.5	1	1	348	0.0259051	3.13887e-05	0.890883	1	0	0	0	0	0	0	0	0	0	0	0	0	0	0	0	0	0	0	0	0	0	0	0	0	Ovo_D1-n1-d20.mgf	F102451.dat		22.64	1.72414	1	1	1865	0	321478800	#REF!	EFX89757	hypothetical protein DAPPUDRAFT_190531	Daphnia pulex	0	646717298
gi|321466048|gb|EFX77046.1|	6.59998	24591.6	1	1	215	0.0406643	4.92721e-05	0.920378	0	0	0	0	0	0	0	0	0	0	0	0	1	0	0	0	0	0	0	0	0	0	0	0	0	Ro-D1_d15-3.mgf	F102457.dat		26.56	6.51163	1	1	1156	1.17634e-158	321466048	#REF!	EFX77046	hypothetical protein DAPPUDRAFT_305970	Daphnia pulex	1.92532e-148	646709726
Contig_Gammarus_90_19580_fr5	9.52587	40850.8	1	1	367	0.0244793	2.96611e-05	0.887143	0	0	0	0	0	0	0	0	0	0	0	0	1	0	0	0	0	0	0	0	0	0	0	0	0	Ro-D1_d15-3.mgf	F102457.dat	fr5	22.18	2.17984	3	1	125	0.000288525	347015079	#REF!	AEO72077	glutamate dehydrogenase	Eriocheir sinensis	0.000303671	186920389
gi|321473774|gb|EFX84741.1|	6.37752	196353	1	1	1722	0.00509286	6.17092e-06	0.857855	0	0	0	0	0	0	0	0	0	1	0	0	0	0	0	0	0	0	0	0	0	0	0	0	0	Pu-D1_d15-5.mgf	F102454.dat		17.02	0.638792	1	1	9271	0	321473774	#REF!	EFX84741	hypothetical protein DAPPUDRAFT_314613	Daphnia pulex	0	270003787
gi|321462549|gb|EFX73571.1|	7.64936	58879.1	1	1	519	0.016984	2.05791e-05	0.871076	0	0	0	0	0	0	0	0	0	0	1	0	0	0	0	0	0	0	0	0	0	0	0	0	0	Ro-D1_d15-1.mgf	F102460.dat		18.96	1.54143	1	1	2754	0	321462549	#REF!	EFX73571	hypothetical protein DAPPUDRAFT_10851	Daphnia pulex	0	321462643
gi|3024695|sp|Q91060.1|TBA_NOTVI	4.93751	50061.4	1	1	450	0.0199755	2.42039e-05	0.878714	0	0	0	0	0	0	0	0	0	0	0	0	1	0	0	0	0	0	0	0	0	0	0	0	0	Ro-D1_d15-3.mgf	F102457.dat		413.64	31.3333	1	1	2443	0	3024695	#REF!	Q91060	TBA_NOTVI RecName: Full=Tubulin alpha chain	Notophthalmus viridescens	0	551516630
gi|321456914|gb|EFX68011.1|	9.54575	13011.8	1	1	118	0.0768534	9.31218e-05	0.97251	0	0	0	0	0	0	1	0	0	0	0	0	0	0	0	0	0	0	0	0	0	0	0	0	0	Pu-D1_d15-2.mgf	F102456.dat		24.37	7.62712	2	1	625	3.75881e-81	321456914	#REF!	EFX68011	hypothetical protein DAPPUDRAFT_63450	Daphnia pulex	1.18449e-63	156550773
gi|66475914|ref|XP_627773.1|	8.75196	113034	1	1	990	0.00884686	1.07196e-05	0.859082	0	0	0	0	1	0	0	0	0	0	0	0	0	0	0	0	0	0	0	0	0	0	0	0	0	Ovo_D1-n5-d20.mgf	F102450.dat		48.11	0.808081	2	1	5276	0	66475914	#REF!	XP_627773	RecQ bloom helicase (RNA helicase+hrdc)	Cryptosporidium parvum Iowa II	0	67605840
GIB53OK01AEMPA_Frame_2	7.1476	14933.7	1	1	139	0.0669625	8.11372e-05	0.961671	0	0	0	0	0	0	0	0	0	0	1	0	0	0	0	0	0	0	0	0	0	0	0	0	0	Ro-D1_d15-1.mgf	F102460.dat		47.97	12.9496	0	1	510	5.44017e-57	158289863	#REF!	XP_311497	AGAP010451-PA	Anopheles gambiae str. PEST	5.54098e-57	195479445
gi|321463706|gb|EFX74720.1|	8.66337	48858.7	1	1	427	0.0204672	2.47997e-05	0.879006	0	0	0	0	0	0	0	1	0	0	0	0	0	0	0	0	0	0	0	0	0	0	0	0	0	Pu-D1_d15-3.mgf	F102452.dat		17.69	3.74707	1	1	2327	0	321463706	#REF!	EFX74720	hypothetical protein DAPPUDRAFT_56817	Daphnia pulex	0	170172432
GIAFTRM01DQQMB_Frame_1	9.07951	16962	1	1	160	0.0589553	7.1435e-05	0.946179	0	0	0	0	0	0	0	0	0	0	0	0	0	0	0	0	0	0	0	1	0	0	0	0	0	Parh-5.mgf	F102464.dat		32.85	6.875	1	1	586	1.04077e-67	328717308	#REF!	XP_001949325	PREDICTED: trifunctional enzyme subunit alpha, mitochondrial	Acyrthosiphon pisum	1.928e-66	242002892
gi|321463148|gb|EFX74166.1|	6.22893	103211	1	1	951	0.00968888	1.17398e-05	0.859717	0	1	0	0	0	0	0	0	0	0	0	0	0	0	0	0	0	0	0	0	0	0	0	0	0	Ovo_D1-n2-d20.mgf	F102447.dat		17.42	3.36488	1	1	5143	0	321463148	#REF!	EFX74166	putative zinc-finger transcription factor hunchback	Daphnia pulex	0	484306492
gi|321471490|gb|EFX82463.1|	8.52132	53120.5	1	1	467	0.0188251	2.281e-05	0.874792	0	0	0	0	0	0	0	0	0	0	0	0	0	0	0	0	0	0	0	0	1	0	0	0	0	Hyal-1.mgf	F102469.dat		19.4	1.71306	0	1	2496	0	321471490	#REF!	EFX82463	hypothetical protein DAPPUDRAFT_316640	Daphnia pulex	1.43403e-127	383849298
GIAFTRM02GT4U7_Frame_5	5.34593	8147.85	1	1	71	0.122732	0.000148712	0.992423	0	0	0	0	0	0	0	0	0	0	0	0	0	0	0	0	1	0	0	0	0	0	0	0	0	Parh-2.mgf	F102466.dat		65.16	19.7183	1	1	174	5.86053e-13	260802740	#REF!	XP_002596250	hypothetical protein BRAFLDRAFT_164393	Branchiostoma floridae	6.71105e-13	195999394
gi|321464061|gb|EFX75072.1|	7.02686	137320	1	1	1208	0.00728224	8.82375e-06	0.858268	0	0	0	0	0	0	0	0	0	0	0	0	0	0	0	0	0	1	0	0	0	0	0	0	0	Parh-3.mgf	F102462.dat		17.95	0.413907	0	1	6504	0	321464061	#REF!	EFX75072	hypothetical protein DAPPUDRAFT_323750	Daphnia pulex	4.50362e-132	321472771
gi|675637523|ref|XP_008993799.1|	6.28577	17791.7	1	1	164	0.0562059	6.81036e-05	0.943361	0	0	0	0	0	0	0	0	0	0	0	0	1	0	0	0	0	0	0	0	0	0	0	0	0	Ro-D1_d15-3.mgf	F102457.dat		54.32	16.4634	2	1	859	3.573e-115	675637523	#REF!	XP_008993799	PREDICTED: peptidyl-prolyl cis-trans isomerase A-like	Callithrix jacchus	1.62918e-108	594671225
isotig13838_Frame_1	8.95857	32913.3	1	1	291	0.0303829	3.68143e-05	0.900781	0	0	0	0	0	0	0	0	0	0	0	0	0	0	0	0	0	0	0	0	1	0	0	0	0	Hyal-1.mgf	F102469.dat		54.41	4.46735	1	1	574	2.21155e-70	393395824	#REF!	AFN08746	fatty acid binding protein	Scylla paramamosain	6.77779e-67	305690108
gi|45190904|ref|NP_985158.1|	9.40319	47835.2	1	1	435	0.0209051	2.53303e-05	0.879879	0	0	0	0	0	0	0	0	0	0	0	0	1	0	0	0	0	0	0	0	0	0	0	0	0	Ro-D1_d15-3.mgf	F102457.dat		53.87	2.06897	0	1	2319	0	45190904	#REF!	NP_985158	AER301Cp	Ashbya gossypii ATCC 10895	0	513032648
Contig_Gammarus_90_2663_fr3	9.16084	54987.9	1	1	509	0.0181858	2.20354e-05	0.873891	0	0	0	0	1	0	0	0	0	0	0	0	0	0	0	0	0	0	0	0	0	0	0	0	0	Ovo_D1-n5-d20.mgf	F102450.dat	fr3	103.73	6.09037	2	1	988	3.41446e-123	148228807	#REF!	NP_001090100	5-aminoimidazole-4-carboxamide ribonucleotide formyltransferase/IMP cyclohydrolase	Xenopus laevis	8.24458e-122	91076582
gi|449465393|ref|XP_004150412.1|	5.0974	98381.8	1	1	887	0.0101645	1.23161e-05	0.860021	0	0	0	0	0	0	0	0	0	0	0	0	0	0	1	0	0	0	0	0	0	0	0	0	0	Ro-D1_d15-5.mgf	F102459.dat		15.5	1.01466	0	1	4708	0	449465393	#REF!	XP_004150412	PREDICTED: coatomer subunit gamma-like	Cucumis sativus	0	659092378
gi|321454676|gb|EFX65837.1|	5.96271	41767.8	1	1	372	0.0239419	2.90099e-05	0.88589	0	0	0	0	0	0	0	0	0	0	0	0	0	0	0	0	0	0	0	0	0	0	1	0	0	Hyal-3.mgf	F102471.dat		27.74	1.34409	2	1	1927	0	321454676	#REF!	EFX65837	hypothetical protein DAPPUDRAFT_65172	Daphnia pulex	0	646714771
gi|321468152|gb|EFX79138.1|	4.98438	25248.4	1	1	221	0.0396064	4.79903e-05	0.917508	0	0	0	0	0	0	0	0	0	0	0	0	0	0	0	0	0	0	0	0	0	0	0	1	0	Hyal-4.mgf	F102467.dat		19.67	4.97738	1	1	1181	3.10166e-162	321468152	#REF!	EFX79138	hypothetical protein DAPPUDRAFT_245169	Daphnia pulex	2.15993	550702423
gi|568438239|ref|XP_006455218.1|	9.69762	208246	1	1	1926	0.00480202	5.81851e-06	0.857849	0	0	0	0	1	0	0	0	0	0	0	0	0	0	0	0	0	0	0	0	0	0	0	0	0	Ovo_D1-n5-d20.mgf	F102450.dat		66.29	0.519211	0	1	10152	0	568438239	#REF!	XP_006455218	hypothetical protein AGABI2DRAFT_121155	Agaricus bisporus var. bisporus H97	0	597986205
gi|78707567|ref|NP_611827.2|	6.63055	71171.5	1	1	639	0.0140506	1.70248e-05	0.865436	0	0	0	0	0	0	0	0	0	0	0	0	0	0	0	0	0	0	0	0	0	0	1	0	0	Hyal-3.mgf	F102471.dat		71.12	1.56495	0	1	3550	0	221468321	#REF!	NP_001137746	CG9850, isoform C	Drosophila melanogaster	0	442624582
Contig_Gammarus_90_14615_fr4	9.55638	31989.4	1	1	282	0.0312603	3.78775e-05	0.902599	0	0	0	0	0	0	0	0	0	0	0	0	1	0	0	0	0	0	0	0	0	0	0	0	0	Ro-D1_d15-3.mgf	F102457.dat	fr4	61.03	6.38298	1	1	168	1.76396e-10	18266071	#REF!	AAL67441	AF461035_1 collagenolytic serine protease	Paralithodes camtschaticus	6.78279e-10	321448913
gi|321470515|gb|EFX81491.1|	8.39521	38896.7	1	1	339	0.0257091	3.11513e-05	0.890602	0	0	0	0	0	0	0	0	0	0	0	0	0	0	0	0	0	1	0	0	0	0	0	0	0	Parh-3.mgf	F102462.dat		21.66	3.53982	1	1	1827	0	321470515	#REF!	EFX81491	hypothetical protein DAPPUDRAFT_317626	Daphnia pulex	1.80678e-81	242009353
isotig25958_Frame_2	7.80548	25996	1	1	232	0.0384674	4.66102e-05	0.916186	0	0	0	0	0	0	0	0	0	0	0	0	0	0	0	0	0	0	0	0	0	0	0	0	1	Hyal-5.mgf	F102468.dat		59.9	4.74138	2	1	515	4.8736e-60	391342912	#REF!	XP_003745759	PREDICTED: calbindin-32-like	Metaseiulus occidentalis	2.52499e-58	641678138
Contig_Gammarus_90_106733_fr1	10.1931	14765.8	1	1	134	0.0677239	8.20597e-05	0.962162	0	0	0	0	0	0	0	0	0	0	0	0	1	0	0	0	0	0	0	0	0	0	0	0	0	Ro-D1_d15-3.mgf	F102457.dat	fr1	49.92	8.95522	0	1	404	2.11874e-47	22758848	#REF!	AAN05584	ribosomal protein L30	Argopecten irradians	3.73281e-47	159145650
gi|321476280|gb|EFX87241.1|	5.89012	255300	1	3	2206	0.0117509	1.42383e-05	0.857433	0	0	0	0	0	0	1	0	0	0	0	1	0	0	1	0	0	0	0	0	0	0	0	0	0	Ro-D1_d15-5.mgf	F102459.dat		25.51	0.589302	0	1	11795	0	321476280	#REF!	EFX87241	hypothetical protein DAPPUDRAFT_312606	Daphnia pulex	0	321476281
gi|321477478|gb|EFX88437.1|	5.0242	181577	1	4	1668	0.0220292	2.66923e-05	0.857907	0	0	0	0	0	0	0	0	0	0	0	0	0	0	0	0	1	0	1	2	0	0	0	0	0	Parh-5.mgf	F102464.dat		23.14	0.59952	1	2	8766	0	321477478	#REF!	EFX88437	hypothetical protein DAPPUDRAFT_311292	Daphnia pulex	2.64642e-165	321466562
gi|654752501|ref|WP_028207681.1|	6.05416	160700	1	2	1467	0.0124455	1.508e-05	0.857958	0	0	0	0	0	0	0	0	0	0	0	0	0	0	0	1	1	0	0	0	0	0	0	0	0	Parh-2.mgf	F102466.dat		56.1	0.681663	1	1	7858	0	654752501	#REF!	WP_028207681	hypothetical protein	Burkholderia nodosa	0	737557746
gi|501406490|ref|WP_012438056.1|	6.24339	156646	1	1	1453	0.00638382	7.73514e-06	0.857974	0	0	0	0	0	0	0	0	0	0	0	0	0	0	0	0	0	0	0	1	0	0	0	0	0	Parh-5.mgf	F102464.dat		43.38	0.550585	0	1	7609	0	501406490	#REF!	WP_012438056	carbohydrate-binding protein	Xanthomonas campestris	0	499348247
isotig11547_Frame_3	9.79965	137330	1	18	1190	0.131071	0.000158816	0.858259	0	0	0	0	0	0	2	2	2	2	2	2	2	2	2	0	0	0	0	0	0	0	0	0	0	Pu-D1_d15-3.mgf	F102452.dat		43.35	0.672269	0	2	0	0	0	#REF!	0	0	0	0	0
Contig_Gammarus_90_64_fr4	10.8497	121516	1	2	1095	0.0164587	1.99427e-05	0.858682	0	0	0	0	0	0	0	0	0	0	0	0	0	0	2	0	0	0	0	0	0	0	0	0	0	Ro-D1_d15-5.mgf	F102459.dat	fr4	195.24	4.29224	1	2	0	0	0	#REF!	0	0	0	0	0
gi|321451628|gb|EFX63217.1|	5.43682	112199	1	2	983	0.0178255	2.15988e-05	0.859114	0	1	1	0	0	0	0	0	0	0	0	0	0	0	0	0	0	0	0	0	0	0	0	0	0	Ovo_D1-n3-d20.mgf	F102448.dat		20.89	0.712106	1	1	5027	0	321451628	#REF!	EFX63217	hypothetical protein DAPPUDRAFT_308036	Daphnia pulex	1.43216e-139	321449514
gi|655472404|ref|WP_028855243.1|	6.56022	107030	1	2	917	0.0186863	2.26418e-05	0.859405	0	0	0	0	0	0	0	0	0	0	0	0	0	0	0	0	0	0	2	0	0	0	0	0	0	Parh-4.mgf	F102463.dat		51.83	0.981461	3	2	4762	0	655472404	#REF!	WP_028855243	helicase SNF	Psychrilyobacter atlanticus	0	503153260
Contig_Gammarus_90_199575_fr5	9.9506	103644	1	1	919	0.00964837	1.16907e-05	0.859705	0	0	0	0	0	0	0	0	0	0	0	0	0	0	0	1	0	0	0	0	0	0	0	0	0	Parh-1.mgf	F102465.dat	fr5	16.21	1.41458	1	1	0	0	0	#REF!	0	0	0	0	0
Contig_Gammarus_90_183844_fr2	9.89897	98642.5	1	9	862	0.0912386	0.000110552	0.860009	0	0	0	0	0	0	0	0	0	0	2	2	2	2	1	0	0	0	0	0	0	0	0	0	0	Ro-D1_d15-1.mgf	F102460.dat	fr2	98.83	1.50812	1	2	0	0	0	#REF!	0	0	0	0	0
gi|321474406|gb|EFX85371.1|	6.50618	95928.5	1	1	845	0.0104244	1.26311e-05	0.860335	0	0	0	0	0	0	0	0	0	0	0	0	0	0	0	0	0	0	0	0	0	0	0	1	0	Hyal-4.mgf	F102467.dat		22.04	3.43195	0	1	4568	0	321474406	#REF!	EFX85371	hypothetical protein DAPPUDRAFT_98950	Daphnia pulex	0	321474626
gi|501016086|ref|WP_012068771.1|	4.70273	86125.8	1	4	757	0.0464437	5.62749e-05	0.861643	0	0	0	0	0	0	0	0	0	0	0	0	2	2	0	0	0	0	0	0	0	0	0	0	0	Ro-D1_d15-3.mgf	F102457.dat		56.18	1.4531	0	2	4051	0	501016086	#REF!	WP_012068771	organic solvent tolerance protein	Marinomonas sp. MWYL1	0	567424206
gi|738359218|ref|WP_036311555.1|	4.6831	81500.7	1	48	752	0.588952	0.000713622	0.862764	2	2	2	2	3	2	4	4	2	2	4	4	4	4	4	1	2	0	0	0	0	0	0	0	0	Ro-D1_d15-1.mgf	F102460.dat		58.89	1.19681	0	4	3899	0	738359218	#REF!	WP_036311555	alpha-L-rhamnosidase	Microbacterium oleivorans	0	518942571
Contig_Gammarus_90_205033_fr2	9.80808	79799.8	1	10	701	0.125314	0.00015184	0.863052	0	0	0	0	0	0	0	0	0	0	0	0	0	0	0	0	0	0	0	0	2	2	2	2	2	Hyal-2.mgf	F102470.dat	fr2	117.15	2.99572	0	2	97	1.87624	641727449	#REF!	XP_008153819	PREDICTED: complement component C9	Eptesicus fuscus	0	0
Contig_Gammarus_90_201362_fr5	10.0245	78510.6	1	1	699	0.0127371	1.54333e-05	0.863129	0	0	0	0	0	0	0	0	0	0	0	0	0	1	0	0	0	0	0	0	0	0	0	0	0	Ro-D1_d15-4.mgf	F102458.dat	fr5	99.58	4.00572	0	1	90	8.80923	598059579	#REF!	XP_007359162	hypothetical protein AURDEDRAFT_178166	Auricularia delicata TFB-10046 SS5	0	0
gi|502730593|ref|WP_012965577.1|	5.06545	75309.1	1	16	666	0.212458	0.000257431	0.863417	0	0	0	0	0	2	2	2	2	2	1	0	0	1	2	0	1	0	1	0	0	0	0	0	0	Pu-D1_d15-1.mgf	F102455.dat		21.55	1.95195	0	2	3375	0	502730593	#REF!	WP_012965577	chemotaxis protein CheA	Ferroglobus placidus	0	728875409
Contig_Gammarus_90_207130_fr3	11.4092	74210.7	1	6	688	0.0808509	9.79654e-05	0.864375	0	0	0	0	0	0	0	2	0	0	0	0	0	2	2	0	0	0	0	0	0	0	0	0	0	Ro-D1_d15-4.mgf	F102458.dat	fr3	138.46	4.06977	1	2	92	5.79959	721629304	#REF!	XP_010229978	PREDICTED: AP2-like ethylene-responsive transcription factor At1g16060	Brachypodium distachyon	9.41068	629086439
gi|499956866|ref|WP_011637600.1|	8.62069	73159.9	1	49	671	0.669766	0.000811543	0.865253	0	0	0	0	0	4	3	4	4	4	4	4	4	4	4	2	3	0	2	0	0	3	0	0	0	Pu-D1_d15-5.mgf	F102454.dat		57.12	1.93741	0	4	3601	0	499956866	#REF!	WP_011637600	2,4-dienoyl-CoA reductase	Shewanella frigidimarina	0	499384905
Contig_Gammarus_90_15993_fr4	11.3737	70030.4	1	2	617	0.028559	3.46044e-05	0.865987	0	0	0	0	0	0	0	0	0	0	0	1	1	0	0	0	0	0	0	0	0	0	0	0	0	Ro-D1_d15-3.mgf	F102457.dat	fr4	57.25	1.78282	1	1	0	0	0	#REF!	0	0	0	0	0
gi|657045402|ref|WP_029288299.1|	5.06949	69827.9	1	7	639	0.100246	0.000121467	0.866143	0	0	0	0	0	1	0	0	0	0	1	1	1	1	0	0	1	0	0	1	0	0	0	0	0	Ro-D1_d15-4.mgf	F102458.dat		55.8	1.72144	2	1	3371	0	657045402	#REF!	WP_029288299	beta-lactamase	Cellulomonas sp. HZM	0	738320741
gi|290981142|ref|XP_002673290.1|	6.03622	69286.3	1	63	618	0.90927	0.00110175	0.867279	0	0	0	0	0	0	0	0	0	0	0	0	0	0	2	10	2	11	22	16	0	0	0	0	0	Parh-3.mgf	F102462.dat		55.71	1.77994	2	11	3262	0	290981142	#REF!	XP_002673290	predicted protein	Naegleria gruberi	1.87233e-88	498151195
Contig_Gammarus_90_37670_fr6	10.1579	67316.8	1	2	620	0.0297103	3.59994e-05	0.868216	0	0	0	0	0	0	0	0	0	0	0	0	2	0	0	0	0	0	0	0	0	0	0	0	0	Ro-D1_d15-3.mgf	F102457.dat	fr6	38.19	4.67742	1	2	784	5.25194e-92	283135248	#REF!	NP_001164377	glucose-6-phosphate isomerase	Nasonia vitripennis	1.61644e-89	383851040
Contig_Gammarus_90_194462_fr3	10.0136	67211.7	1	4	597	0.0595135	7.21113e-05	0.868288	0	0	0	0	0	0	0	0	0	0	0	2	0	0	2	0	0	0	0	0	0	0	0	0	0	Ro-D1_d15-5.mgf	F102459.dat	fr3	205.16	7.8727	0	2	98	1.47732	315439538	#REF!	ADU19848	vitellogenin-superoxide dismutase fusion protein	Artemia parthenogenetica	2.15703	725572608
isotig12526_Frame_6	7.44178	63858.3	1	5	584	0.0782984	9.48727e-05	0.869437	0	0	0	0	0	0	0	0	0	0	0	0	0	0	0	2	0	0	2	1	0	0	0	0	0	Parh-1.mgf	F102465.dat		66.77	5.47945	1	2	140	1.29338e-05	606214165	#REF!	BAO58308	choriogenin H	Xiphophorus maculatus	0.0037002	665790563
gi|403164085|ref|XP_003890182.1|	9.32707	62807.3	1	1	549	0.0159217	1.9292e-05	0.869685	0	0	0	0	0	1	0	0	0	0	0	0	0	0	0	0	0	0	0	0	0	0	0	0	0	Pu-D1_d15-1.mgf	F102455.dat		56.68	2.55009	0	1	2927	0	403164085	#REF!	XP_003890182	hypothetical protein PGTG_21228	Puccinia graminis f. sp. tritici CRL 75-36-700-3	3.32981e-30	331237302
gi|321466237|gb|EFX77233.1|	10.2445	62465.4	1	6	557	0.0960531	0.000116386	0.869917	0	0	0	0	0	0	0	0	0	0	0	0	0	0	0	0	0	0	0	0	0	0	2	3	1	Hyal-4.mgf	F102467.dat		19.45	1.43627	2	3	2982	0	321466237	#REF!	EFX77233	hypothetical protein DAPPUDRAFT_106161	Daphnia pulex	1.18991e-134	321454388
gi|517976848|ref|WP_019147056.1|	6.44024	62367.3	1	10	590	0.16034	0.000194281	0.870112	0	0	0	0	0	0	0	0	0	0	0	0	0	0	0	0	0	0	0	0	2	2	2	2	2	Hyal-3.mgf	F102471.dat		51.82	1.69492	2	2	3106	0	517976848	#REF!	WP_019147056	pyruvate dehydrogenase	Timonella senegalensis	0	502628520
Contig_Gammarus_90_42523_fr4	8.98807	62280.2	1	1	552	0.0160565	1.94553e-05	0.870209	0	0	1	0	0	0	0	0	0	0	0	0	0	0	0	0	0	0	0	0	0	0	0	0	0	Ovo_D1-n3-d20.mgf	F102448.dat	fr4	109.81	8.33333	0	1	105	0.0410428	730377688	#REF!	KHJ48574	trypsin	Trichuris suis	0.109447	241839790
gi|664055314|ref|WP_030594565.1|	6.55812	59811.9	1	4	562	0.0668763	8.10327e-05	0.871056	0	2	0	1	1	0	0	0	0	0	0	0	0	0	0	0	0	0	0	0	0	0	0	0	0	Ovo_D1-n2-d20.mgf	F102447.dat		66.98	2.31317	2	2	2761	0	664055314	#REF!	WP_030594565	hypothetical protein	Streptomyces rimosus	0	696491840
gi|739433665|ref|WP_037293722.1|	5.67594	58527.7	1	23	525	0.392976	0.000476162	0.871573	0	0	0	0	0	0	0	0	0	0	0	0	0	0	2	2	2	3	5	2	0	2	1	2	2	Hyal-3.mgf	F102471.dat		54.27	1.90476	0	1	2735	0	739433665	#REF!	WP_037293722	hypothetical protein, partial	Saccharibacillus sacchari	1.88977e-174	573530565
gi|551120126|ref|WP_022807299.1|	5.01802	58291.5	1	1	552	0.0171552	2.07866e-05	0.871698	0	0	0	1	0	0	0	0	0	0	0	0	0	0	0	0	0	0	0	0	0	0	0	0	0	Ovo_D1-n4-d20.mgf	F102449.dat		48.9972	6.15942	1	1	2812	0	551120126	#REF!	WP_022807299	molecular chaperone GroEL	Omnitrophica bacterium SCGC AAA257-O07	0	251773431
gi|629120617|gb|KCW85107.1|	5.74142	57993.5	1	31	500	0.534542	0.000647695	0.872824	0	0	0	0	0	0	0	1	1	2	3	3	3	2	3	3	4	2	2	2	0	0	0	0	0	Ro-D1_d15-3.mgf	F102457.dat		56.7	3	1	3	2692	0	702284747	#REF!	XP_010046229	PREDICTED: (-)-germacrene D synthase-like	Eucalyptus grandis	0	629120617
Contig_Gammarus_90_105132_fr2	10.6128	53183.5	1	3	485	0.0564085	6.8349e-05	0.8747	0	0	0	2	0	0	0	0	0	0	0	0	0	0	0	0	0	0	0	0	0	0	0	0	1	Ovo_D1-n4-d20.mgf	F102449.dat	fr2	47.11	2.47423	1	2	983	3.89071e-118	597896922	#REF!	EYC44985	hypothetical protein Y032_0443g1555	Ancylostoma ceylanicum	4.91527e-115	560124691
Contig_Gammarus_90_50364_fr4	9.47797	52907.9	1	1	466	0.0189008	2.29017e-05	0.875066	1	0	0	0	0	0	0	0	0	0	0	0	0	0	0	0	0	0	0	0	0	0	0	0	0	Ovo_D1-n1-d20.mgf	F102451.dat	fr4	82.7	7.72532	1	1	0	0	0	#REF!	0	0	0	0	0
gi|655328893|ref|WP_028737127.1|	5.08483	51450.6	1	2	488	0.0388722	4.71008e-05	0.87551	0	0	0	0	0	0	0	0	0	0	0	1	0	0	1	0	0	0	0	0	0	0	0	0	0	Ro-D1_d15-5.mgf	F102459.dat		203.89	10.8607	1	1	2534	0	655328893	#REF!	WP_028737127	ATP synthase F0F1 subunit beta	Rhizobium selenitireducens	0	494879114
Contig_Gammarus_90_6039_fr1	8.77159	51254	1	78	456	1.52183	0.00184397	0.877401	15	16	14	16	16	0	0	0	0	0	0	0	0	0	0	0	1	0	0	0	0	0	0	0	0	Ovo_D1-n4-d20.mgf	F102449.dat	fr1	698.71	23.6842	1	16	90	7.79017	495648434	#REF!	WP_008373013	membrane protein	Coprococcus comes	8.4625	547811853
gi|640319776|ref|WP_024863556.1|	5.09122	50891.4	1	3	466	0.0589491	7.14274e-05	0.87809	0	0	0	0	0	0	0	0	0	0	1	0	1	0	1	0	0	0	0	0	0	0	0	0	0	Ro-D1_d15-3.mgf	F102457.dat		175.94	10.515	1	1	2435	0	640319776	#REF!	WP_024863556	ATP F0F1 synthase subunit beta	Entomoplasma somnilux	0	654663557
isotig18825_Frame_2	10.202	50806.2	1	7	434	0.137779	0.000166944	0.8784	0	0	0	0	0	0	0	0	0	0	0	0	0	0	0	0	0	0	0	0	2	0	1	2	2	Hyal-4.mgf	F102467.dat		41.28	1.84332	0	2	0	0	0	#REF!	0	0	0	0	0
Contig_Gammarus_90_121081_fr5	9.79152	48837.3	1	4	440	0.0819046	9.92422e-05	0.879106	0	0	0	0	0	0	0	0	0	0	0	0	0	0	0	0	0	0	0	0	0	2	2	0	0	Hyal-2.mgf	F102470.dat	fr5	90.55	2.95455	1	2	100	0.338058	321466121	#REF!	EFX77118	hypothetical protein DAPPUDRAFT_305875	Daphnia pulex	1.585	642928706
Contig_Gammarus_90_5022_fr3	11.0128	48665.9	1	1	420	0.0205483	2.48979e-05	0.879652	0	0	1	0	0	0	0	0	0	0	0	0	0	0	0	0	0	0	0	0	0	0	0	0	0	Ovo_D1-n3-d20.mgf	F102448.dat	fr3	63.15	3.80952	2	1	0	0	0	#REF!	0	0	0	0	0
gi|490060468|ref|WP_003962724.1|	8.89227	48029.3	1	6	456	0.124924	0.000151368	0.879803	0	0	0	0	0	0	0	0	0	0	0	0	0	0	0	1	1	2	2	0	0	0	0	0	0	Parh-1.mgf	F102465.dat		65.57	2.41228	2	1	2301	0	490060468	#REF!	WP_003962724	ferredoxin reductase	Streptomyces clavuligerus	0	497683960
Contig_Gammarus_90_199018_fr2	9.31036	47605.4	1	9	416	0.189054	0.000229073	0.88026	2	2	2	2	0	0	0	0	1	0	0	0	0	0	0	0	0	0	0	0	0	0	0	0	0	Ovo_D1-n3-d20.mgf	F102448.dat	fr2	263.44	8.41346	1	2	0	0	0	#REF!	0	0	0	0	0
gi|406913287|gb|EKD52726.1|	5.40165	46464.7	1	3	436	0.0645652	7.82324e-05	0.881339	0	0	0	0	0	0	0	0	0	0	0	0	0	1	0	0	1	0	0	0	0	0	1	0	0	Ro-D1_d15-4.mgf	F102458.dat		43.02	3.89908	0	1	2236	0	406913287	#REF!	EKD52726	hypothetical protein ACD_61C00264G0001, partial	uncultured bacterium	0	406913296
gi|693567377|dbj|GAL63388.1|	4.78492	46305.4	1	4	430	0.0863829	0.000104669	0.881705	0	0	0	0	0	0	0	0	0	0	0	0	0	0	0	0	1	1	0	0	1	0	0	0	1	Hyal-5.mgf	F102468.dat		61.44	2.7907	1	1	2262	0	693567377	#REF!	GAL63388	enolase	Algibacter lectus	0	693572251
gi|494270800|ref|WP_007156603.1|	5.05671	45565.5	1	1	406	0.0219464	2.6592e-05	0.882472	0	0	0	0	0	0	0	0	0	0	0	0	0	0	0	0	0	0	0	0	0	0	1	0	0	Hyal-3.mgf	F102471.dat		52.85	1.97044	1	1	2177	0	494270800	#REF!	WP_007156603	hypothetical protein	Oribacterium sinus	0	497220321
gi|494048248|ref|WP_006990364.1|	6.99266	44829.2	1	2	404	0.0446138	5.40576e-05	0.883275	1	0	0	0	0	0	0	1	0	0	0	0	0	0	0	0	0	0	0	0	0	0	0	0	0	Pu-D1_d15-3.mgf	F102452.dat		52.5	2.22772	0	1	2149	0	494048248	#REF!	WP_006990364	osmotically inducible protein C	Gillisia limnaea	0	497913785
gi|495492842|ref|WP_008217510.1|	8.62186	44323.7	1	11	410	0.248174	0.000300708	0.884121	0	0	0	0	0	2	2	1	1	0	2	0	1	1	0	0	0	0	0	0	0	1	0	0	0	Ro-D1_d15-4.mgf	F102458.dat		51.66	2.92683	0	1	2127	0	495492842	#REF!	WP_008217510	type II secretion system protein F	Rheinheimera nanhaiensis	0	653739358
gi|551281437|ref|WP_022901545.1|	5.17796	43996.7	1	8	386	0.181832	0.000220322	0.884533	0	0	0	0	0	2	2	2	2	0	0	0	0	0	0	0	0	0	0	0	0	0	0	0	0	Pu-D1_d15-3.mgf	F102452.dat		51.78	3.62694	1	2	2059	0	551281437	#REF!	WP_022901545	UDP-galactopyranose mutase	Humibacter albus	0	505302620
gi|652487293|ref|WP_026881859.1|	6.20592	43964.6	1	14	386	0.318438	0.000385845	0.884919	0	0	0	0	0	0	0	0	0	0	0	0	0	0	0	0	0	0	0	0	2	0	4	4	4	Hyal-5.mgf	F102468.dat		56.2	2.59067	1	4	2024	0	652487293	#REF!	WP_026881859	PheA	Clostridium akagii	2.89665e-168	497918697
Contig_Gammarus_90_204825_fr5	8.89912	43470.4	1	6	387	0.138025	0.000167242	0.885086	0	0	0	0	0	0	0	0	0	0	0	0	0	0	0	2	0	0	2	2	0	0	0	0	0	Parh-5.mgf	F102464.dat	fr5	78.8	5.42636	1	2	99	0.700054	641667063	#REF!	XP_008183953	PREDICTED: apolipophorins	Acyrthosiphon pisum	0	0
Contig_Gammarus_90_183826_fr4	10.008	41854.1	1	2	364	0.047785	5.79002e-05	0.885745	0	1	0	0	0	0	0	1	0	0	0	0	0	0	0	0	0	0	0	0	0	0	0	0	0	Ovo_D1-n2-d20.mgf	F102447.dat	fr4	29.16	1.92308	1	1	273	2.44092e-22	586616543	#REF!	AHJ78589	dLp/HDL-BGBP precursor	Pontastacus leptodactylus	5.63192e-22	254587357
Contig_Gammarus_90_207385_fr5	9.77624	40791.9	1	7	367	0.171603	0.000207927	0.887381	2	0	1	2	2	0	0	0	0	0	0	0	0	0	0	0	0	0	0	0	0	0	0	0	0	Ovo_D1-n3-d20.mgf	F102448.dat	fr5	56.5	7.62943	0	1	91	2.29757	493226956	#REF!	WP_006205020	S-adenosylhomocysteine nucleosidase	Mesorhizobium amorphae	0	0
gi|489278402|ref|WP_003186069.1|	5.96598	40775	1	17	392	0.416922	0.000505176	0.887886	0	0	0	0	0	0	0	0	0	0	0	0	0	0	0	0	0	0	0	0	4	1	4	4	4	Hyal-1.mgf	F102469.dat		56.72	2.55102	2	4	2033	0	489278402	#REF!	WP_003186069	MULTISPECIES: acetyl-CoA acetyltransferase	Bacillus	0	499511755
gi|651965244|ref|WP_026686300.1|	4.71341	39746	1	34	361	0.855432	0.00103651	0.889434	0	0	0	0	0	2	4	2	4	4	4	4	0	4	4	0	1	0	1	0	0	0	0	0	0	Ro-D1_d15-1.mgf	F102460.dat		53.83	1.93906	1	4	1894	0	651965244	#REF!	WP_026686300	hypothetical protein	Azovibrio restrictus	8.13352e-116	517579155
gi|497509019|ref|WP_009823217.1|	4.77434	39649.1	1	9	363	0.226991	0.000275041	0.890045	0	0	0	0	0	0	0	0	0	0	0	0	0	0	0	2	1	2	2	2	0	0	0	0	0	Parh-5.mgf	F102464.dat		55.85	2.47934	0	2	1904	0	497509019	#REF!	WP_009823217	phenylalanyl-tRNA synthetase subunit alpha	Sphingomonas sp. SKA58	0	665932300
Contig_Gammarus_90_47943_fr4	9.7586	38779.6	1	8	348	0.206294	0.000249962	0.890851	0	0	0	0	0	0	0	0	3	0	0	0	1	4	0	0	0	0	0	0	0	0	0	0	0	Ro-D1_d15-4.mgf	F102458.dat	fr4	185.09	11.2069	1	4	515	1.29745e-57	735853914	#REF!	GAM23541	hypothetical protein SAMD00019534_067160, partial	Acytostelium subglobosum LB1	4.49278e-57	511848810
Contig_Gammarus_90_195626_fr6	9.51953	38089.1	1	1	336	0.0262542	3.18117e-05	0.891168	0	0	0	1	0	0	0	0	0	0	0	0	0	0	0	0	0	0	0	0	0	0	0	0	0	Ovo_D1-n4-d20.mgf	F102449.dat	fr6	512.46	25.5952	1	1	98	0.521821	327412310	#REF!	NP_001107425	myocardial zonula adherens protein	Xenopus (Silurana) tropicalis	0.639932	238064960
gi|307214661|gb|EFN89599.1|	8.83267	37760	1	3	334	0.0794492	9.62671e-05	0.891264	0	0	0	0	0	2	1	0	0	0	0	0	0	0	0	0	0	0	0	0	0	0	0	0	0	Pu-D1_d15-1.mgf	F102455.dat		54.5	2.69461	1	2	1787	0	307214661	#REF!	EFN89599	hypothetical protein EAI_08590	Harpegnathos saltator	1.38189e-124	607360779
Contig_Gammarus_90_198697_fr1	9.35943	36441	1	3	314	0.0823248	9.97514e-05	0.891593	0	2	0	0	1	0	0	0	0	0	0	0	0	0	0	0	0	0	0	0	0	0	0	0	0	Ovo_D1-n2-d20.mgf	F102447.dat	fr1	110.92	10.828	1	2	0	0	0	#REF!	0	0	0	0	0
gi|321455254|gb|EFX66392.1|	9.52525	36011.6	1	5	305	0.138844	0.000168235	0.892061	0	0	0	0	0	0	0	0	0	0	0	0	0	0	0	1	0	1	2	1	0	0	0	0	0	Parh-4.mgf	F102463.dat		22.96	3.60656	1	2	1642	0	321455254	#REF!	EFX66392	hypothetical protein DAPPUDRAFT_116438	Daphnia pulex	5.27765e-70	321459942
gi|321471160|gb|EFX82133.1|	6.25658	35593.1	1	1	324	0.0280953	3.40426e-05	0.892129	0	0	0	0	0	0	0	0	0	0	0	0	0	0	0	1	0	0	0	0	0	0	0	0	0	Parh-1.mgf	F102465.dat		25.89	3.08642	1	1	1752	0	321471160	#REF!	EFX82133	hypothetical protein DAPPUDRAFT_241234	Daphnia pulex	4.24969e-109	321471161
gi|500135045|ref|WP_011811050.1|	8.27412	35561.8	1	30	327	0.843601	0.00102218	0.893594	0	0	0	0	0	0	0	0	0	0	0	0	0	0	0	2	2	2	1	1	1	1	12	2	6	Hyal-2.mgf	F102470.dat		53.59	3.36391	0	1	1697	0	500135045	#REF!	WP_011811050	peptide ABC transporter ATP-binding protein	Verminephrobacter eiseniae	0	503305100
contig44419_Frame_2	9.81989	35540	1	4	309	0.112549	0.000136374	0.893731	0	0	0	0	0	0	0	0	0	0	0	0	0	0	0	1	1	0	2	0	0	0	0	0	0	Parh-2.mgf	F102466.dat		52.56	2.26537	1	1	0	0	0	#REF!	0	0	0	0	0
gi|321462978|gb|EFX73997.1|	4.97503	35491.9	1	8	306	0.225404	0.000273117	0.894106	0	0	0	0	0	0	0	0	0	0	0	0	0	0	0	0	0	0	0	0	2	0	2	2	2	Hyal-3.mgf	F102471.dat		22.99	1.96078	1	2	1607	0	321462978	#REF!	EFX73997	hypothetical protein DAPPUDRAFT_324758	Daphnia pulex	3.49581e-16	321452877
gi|321449925|gb|EFX62150.1|	7.86876	33839.5	1	2	296	0.0591025	7.16134e-05	0.895621	2	0	0	0	0	0	0	0	0	0	0	0	0	0	0	0	0	0	0	0	0	0	0	0	0	Ovo_D1-n1-d20.mgf	F102451.dat		22.07	2.7027	3	2	1520	0	321449925	#REF!	EFX62150	hypothetical protein DAPPUDRAFT_120476	Daphnia pulex	3.56394e-113	321452119
Contig_Gammarus_90_162424_fr4	7.47051	33553.5	1	44	301	1.31134	0.00158892	0.898001	0	0	0	0	0	0	0	0	0	0	6	6	4	7	8	2	0	2	3	2	0	0	0	2	2	Parh-4.mgf	F102463.dat	fr4	87.07	4.98339	1	3	0	0	0	#REF!	0	0	0	0	0
Contig_Gammarus_90_182976_fr6	11.9419	33171	1	27	288	0.813963	0.000986263	0.899349	0	0	0	0	0	0	0	0	0	0	0	0	0	0	0	5	4	4	4	7	0	0	0	1	2	Parh-5.mgf	F102464.dat	fr6	41.4	2.77778	1	7	0	0	0	#REF!	0	0	0	0	0
Contig_Gammarus_90_121303_fr5	9.22336	33053.7	1	5	296	0.151269	0.00018329	0.899606	2	2	1	0	0	0	0	0	0	0	0	0	0	0	0	0	0	0	0	0	0	0	0	0	0	Ovo_D1-n2-d20.mgf	F102447.dat	fr5	47.01	8.10811	1	2	96	0.693998	13627554	#REF!	P57997	IF2C_PHAVU RecName: Full=Translation initiation factor IF-2, chloroplastic; AltName: Full=PvIF2cp; Flags: Precursor	Phaseolus vulgaris	0.694722	593697558
Contig_Gammarus_90_8492_fr1	9.34149	33009.5	1	12	295	0.363532	0.000440484	0.900413	0	0	0	0	0	0	1	0	1	0	2	2	2	2	2	0	0	0	0	0	0	0	0	0	0	Pu-D1_d15-4.mgf	F102453.dat	fr1	42.78	3.38983	1	1	0	0	0	#REF!	0	0	0	0	0
gi|321454234|gb|EFX65413.1|	8.68556	32885.4	1	2	302	0.0608173	7.36911e-05	0.900891	0	0	0	0	0	0	0	0	0	0	0	0	0	0	0	0	0	0	0	0	0	0	2	0	0	Hyal-3.mgf	F102471.dat		31.3872	2.64901	1	2	1620	0	321454234	#REF!	EFX65413	hypothetical protein DAPPUDRAFT_333206	Daphnia pulex	2.66637e-37	321456200
gi|392729934|gb|EIZ87194.1|	5.57039	32864	1	19	306	0.57814	0.000700521	0.901592	0	0	0	0	0	2	2	2	2	2	2	2	0	2	2	0	0	0	0	0	0	1	0	0	0	Pu-D1_d15-1.mgf	F102455.dat		66.84	4.57516	1	2	1557	0	392729934	#REF!	EIZ87194	adenylate/guanylate cyclase	Methylobacterium sp. GXF4	0	640232027
gi|321460788|gb|EFX71827.1|	4.98581	32702.9	1	9	296	0.275205	0.00033346	0.901925	2	2	1	2	1	0	1	0	0	0	0	0	0	0	0	0	0	0	0	0	0	0	0	0	0	Ovo_D1-n2-d20.mgf	F102447.dat		24.81	2.36486	1	2	1485	0	321460788	#REF!	EFX71827	hypothetical protein DAPPUDRAFT_255261	Daphnia pulex	1.76692e-97	321454799
gi|321455589|gb|EFX66718.1|	9.36551	32179.7	1	3	279	0.0932266	0.000112961	0.902561	0	0	0	0	0	0	0	0	0	0	0	0	0	0	0	0	0	0	0	0	0	1	1	1	0	Hyal-3.mgf	F102471.dat		17.42	3.22581	3	1	1465	0	321455589	#REF!	EFX66718	hypothetical protein DAPPUDRAFT_116072	Daphnia pulex	4.75929e-155	321454970
Contig_Gammarus_90_20735_fr2	9.37584	31768.2	1	2	287	0.062956	7.62826e-05	0.903397	0	2	0	0	0	0	0	0	0	0	0	0	0	0	0	0	0	0	0	0	0	0	0	0	0	Ovo_D1-n2-d20.mgf	F102447.dat	fr2	524.1	24.3902	0	2	82	5.70547	664418039	#REF!	WP_030943420	hypothetical protein	Streptomyces violaceoruber	7.15798	750505824
gi|341892950|gb|EGT48885.1|	6.66475	31538.9	1	11	270	0.348776	0.000422605	0.903935	0	0	0	0	0	0	0	0	0	0	0	0	0	0	0	0	0	0	0	0	3	4	2	2	0	Hyal-1.mgf	F102469.dat		58.06	5.18519	1	3	1447	0	341892950	#REF!	EGT48885	hypothetical protein CAEBREN_20374	Caenorhabditis brenneri	2.45057e-114	341892943
Contig_Gammarus_90_110918_fr2	8.89171	31420.9	1	13	285	0.413737	0.000501317	0.904436	2	2	0	0	0	1	2	2	2	2	0	0	0	0	0	0	0	0	0	0	0	0	0	0	0	Pu-D1_d15-3.mgf	F102452.dat	fr2	71.51	4.5614	1	2	94	1.1002	736559747	#REF!	WP_034572052	hypothetical protein	Clostridiales bacterium oral taxon 876	1.28112	542995432
gi|321454332|gb|EFX65507.1|	4.9372	31349.1	1	14	273	0.446584	0.000541117	0.904977	0	0	0	0	0	0	0	0	0	0	0	0	0	0	0	0	0	0	0	0	4	2	2	3	3	Hyal-1.mgf	F102469.dat		26.6	2.1978	2	4	1456	0	321454332	#REF!	EFX65507	hypothetical protein DAPPUDRAFT_117215	Daphnia pulex	3.75076e-76	321468243
Contig_Gammarus_90_10978_fr1	9.67426	30804.1	1	1	270	0.0324632	3.9335e-05	0.906111	0	0	0	0	1	0	0	0	0	0	0	0	0	0	0	0	0	0	0	0	0	0	0	0	0	Ovo_D1-n5-d20.mgf	F102450.dat	fr1	80.99	6.2963	1	1	0	0	0	#REF!	0	0	0	0	0
Contig_Gammarus_90_204737_fr2	9.724	30669.8	1	4	273	0.130421	0.000158029	0.906625	1	0	3	0	0	0	0	0	0	0	0	0	0	0	0	0	0	0	0	0	0	0	0	0	0	Ovo_D1-n3-d20.mgf	F102448.dat	fr2	462.88	21.6117	1	3	0	0	0	#REF!	0	0	0	0	0
gi|14718214|gb|AAK72845.1|	5.11611	30446.6	1	2	283	0.0656887	7.95937e-05	0.906704	0	0	0	0	0	0	0	0	0	0	0	0	1	1	0	0	0	0	0	0	0	0	0	0	0	Ro-D1_d15-4.mgf	F102458.dat		110.09	9.54064	3	1	1481	0	14718214	#REF!	AAK72845	ATP synthase beta subunit, partial (chloroplast)	Schoepfia schreberi	0	14718040
Contig_Gammarus_90_189804_fr6	10.5643	30351.2	1	2	276	0.0658952	7.98439e-05	0.907023	0	0	0	0	0	0	0	0	0	0	0	0	2	0	0	0	0	0	0	0	0	0	0	0	0	Ro-D1_d15-3.mgf	F102457.dat	fr6	42.58	4.34783	1	2	110	0.00746715	242003458	#REF!	XP_002422740	short-chain dehydrogenase, putative	Pediculus humanus corporis	0.0149137	512928071
gi|502421838|ref|WP_012782166.1|	9.16611	29023.8	1	6	268	0.206727	0.000250487	0.907516	0	1	0	0	2	0	0	0	0	1	1	0	0	1	0	0	0	0	0	0	0	0	0	0	0	Ovo_D1-n5-d20.mgf	F102450.dat		60.06	5.59701	0	2	1400	0	502421838	#REF!	WP_012782166	hypothetical protein	Flavobacteriaceae bacterium 3519-10	4.02792e-106	653128171
Contig_Gammarus_90_205479_fr1	10.2998	28971.5	1	8	259	0.276133	0.000334586	0.907934	0	2	0	0	6	0	0	0	0	0	0	0	0	0	0	0	0	0	0	0	0	0	0	0	0	Ovo_D1-n2-d20.mgf	F102447.dat	fr1	269.02	20.4633	1	2	89	1.51098	651307656	#REF!	WP_026435295	signal peptide protein	Acidovorax sp. JHL-9	1.8548	575853064
gi|321452117|gb|EFX63584.1|	7.84376	28898.6	1	3	255	0.103811	0.000125786	0.908185	0	0	0	0	0	0	0	0	0	0	0	0	0	0	0	1	0	1	0	0	0	0	0	0	1	Hyal-5.mgf	F102468.dat		21.18	5.4902	0	1	1366	0	321452117	#REF!	EFX63584	hypothetical protein DAPPUDRAFT_119094	Daphnia pulex	0	321456290
isotig23466_Frame_2	8.94298	28352.2	1	10	258	0.352707	0.000427368	0.910569	0	0	0	0	0	0	0	0	0	0	0	0	0	0	0	2	2	2	2	2	0	0	0	0	0	Parh-5.mgf	F102464.dat		48.67	5.42636	1	2	0	0	0	#REF!	0	0	0	0	0
gi|321469099|gb|EFX80081.1|	7.6074	28245.6	1	7	244	0.247826	0.000300286	0.910869	0	0	0	0	0	0	0	0	0	0	0	0	0	0	0	0	0	0	0	0	2	0	2	1	2	Hyal-3.mgf	F102471.dat		26.38	5.7377	1	2	1303	5.87577e-180	321469099	#REF!	EFX80081	hypothetical protein DAPPUDRAFT_103815	Daphnia pulex	1.36816e-24	321462075
gi|321478185|gb|EFX89143.1|	8.83978	26884.4	1	8	246	0.29757	0.00036056	0.914777	0	0	0	0	0	0	0	0	0	0	0	0	0	0	0	2	2	2	2	0	0	0	0	0	0	Parh-4.mgf	F102463.dat		26.82	4.47154	0	2	1314	0	321478185	#REF!	EFX89143	hypothetical protein DAPPUDRAFT_95309	Daphnia pulex	0.000997078	321478186
gi|321454746|gb|EFX65903.1|	4.63582	26791.2	1	13	234	0.485234	0.000587949	0.91559	0	0	0	0	0	3	1	2	1	2	0	0	0	0	0	0	0	0	0	0	0	2	2	0	0	Pu-D1_d15-1.mgf	F102455.dat		20.22	2.99145	2	3	1226	1.41634e-168	321454746	#REF!	EFX65903	hypothetical protein DAPPUDRAFT_116855	Daphnia pulex	4.75136e-136	321464841
gi|505430640|ref|WP_015617742.1|	8.59661	26354.2	1	5	235	0.189723	0.000229884	0.916094	0	0	0	1	1	0	0	0	0	0	0	1	0	0	0	0	0	0	0	0	1	0	0	1	0	Hyal-1.mgf	F102469.dat		56.39	4.25532	1	1	1205	2.49014e-165	505430640	#REF!	WP_015617742	ABC-type antimicrobial peptide transport system, ATPase component	Clostridium pasteurianum	3.48371e-158	497922806
Contig_Gammarus_90_125975_fr2	7.78114	26300	1	1	241	0.0380229	4.60716e-05	0.91614	0	0	0	0	1	0	0	0	0	0	0	0	0	0	0	0	0	0	0	0	0	0	0	0	0	Ovo_D1-n5-d20.mgf	F102450.dat	fr2	71.26	7.05394	1	1	0	0	0	#REF!	0	0	0	0	0
gi|321473726|gb|EFX84693.1|	4.70503	25972.5	1	5	255	0.192512	0.000233263	0.91642	0	0	0	0	0	0	0	0	0	0	0	0	0	0	0	3	0	0	1	1	0	0	0	0	0	Parh-1.mgf	F102465.dat		15.01	3.52941	1	3	1249	2.02565e-171	321473726	#REF!	EFX84693	hypothetical protein DAPPUDRAFT_99527	Daphnia pulex	0.236303	150864070
gi|321466217|gb|EFX77214.1|	9.31889	25881.4	1	2	230	0.0772754	9.36332e-05	0.916513	0	0	0	0	0	0	0	0	0	0	0	0	0	0	0	0	0	0	0	0	0	0	1	0	1	Hyal-5.mgf	F102468.dat		22.2	6.95652	1	1	1222	4.42343e-168	321466217	#REF!	EFX77214	hypothetical protein DAPPUDRAFT_247996	Daphnia pulex	2.20598e-15	321466213
gi|503742400|ref|WP_013976476.1|	6.32682	25870.1	1	4	220	0.154619	0.000187349	0.916701	0	0	0	0	0	0	0	0	0	0	0	0	0	0	0	0	0	0	0	0	1	0	0	2	1	Hyal-4.mgf	F102467.dat		51.36	3.63636	0	2	1179	5.78868e-162	503742400	#REF!	WP_013976476	GTP pyrophosphokinase	Clostridium sp. SY8519	5.35405e-105	510874700
isotig24659_Frame_1	4.7928	25707.2	1	5	247	0.194498	0.00023567	0.916936	0	0	0	0	0	0	0	0	0	0	0	0	0	0	0	3	0	0	0	2	0	0	0	0	0	Parh-5.mgf	F102464.dat		51.42	8.09717	2	2	98	0.280559	255723667	#REF!	XP_002546765	predicted protein	Candida tropicalis MYA-3404	2.67717	497965416
gi|528754631|gb|EPY74290.1|	9.37252	25461.1	1	11	241	0.432031	0.000523483	0.91746	0	0	0	0	0	0	0	1	1	2	0	2	0	1	2	0	0	0	0	0	0	1	1	0	0	Ro-D1_d15-5.mgf	F102459.dat		59.62	4.97925	1	2	1262	6.24e-174	528754631	#REF!	EPY74290	hypothetical protein CB1_002145003	Camelus ferus	0.945531	736365848
Contig_Gammarus_90_44264_fr2	10.3221	24907.5	1	4	221	0.160594	0.000194589	0.918817	0	0	0	0	0	0	2	2	0	0	0	0	0	0	0	0	0	0	0	0	0	0	0	0	0	Pu-D1_d15-2.mgf	F102456.dat	fr2	61.08	5.42986	0	2	90	2.70942	147835484	#REF!	CAN77480	hypothetical protein VITISV_021632	Vitis vinifera	0	0
Contig_Gammarus_90_101957_fr3	10.0722	24845.4	1	12	220	0.482987	0.000585226	0.920182	0	0	0	0	0	3	2	3	0	4	0	0	0	0	0	0	0	0	0	0	0	0	0	0	0	Pu-D1_d15-3.mgf	F102452.dat	fr3	53.35	5	1	3	200	9.83843e-16	351735598	#REF!	AEQ59465	cellobiohydrolase I, partial	Phacidiopycnis sp. 19	1.94556e-15	343441530
gi|321444064|gb|EFX60283.1|	10.4799	24157	1	4	217	0.165584	0.000200634	0.921122	0	0	0	0	0	0	0	0	2	1	1	0	0	0	0	0	0	0	0	0	0	0	0	0	0	Pu-D1_d15-5.mgf	F102454.dat		19.1	4.14747	1	1	1129	1.74445e-154	321444064	#REF!	EFX60283	hypothetical protein DAPPUDRAFT_124714	Daphnia pulex	0.00108184	635598688
gi|503608088|ref|WP_013842164.1|	8.99175	23724.4	1	4	208	0.168603	0.000204293	0.921627	0	0	0	0	0	0	0	0	0	0	0	0	0	0	0	0	0	0	0	0	0	0	2	2	0	Hyal-4.mgf	F102467.dat		60.62	4.32692	1	2	1095	1.67039e-149	503608088	#REF!	WP_013842164	hypothetical protein	Desulfotomaculum ruminis	3.12028e-89	506236238
Contig_Gammarus_90_10122_fr6	9.349	23601.2	1	11	212	0.466078	0.000564737	0.922192	0	0	0	0	0	0	1	1	0	0	2	2	2	2	1	0	0	0	0	0	0	0	0	0	0	Ro-D1_d15-1.mgf	F102460.dat	fr6	58.79	8.01887	1	2	109	0.000485406	501045526	#REF!	WP_012097327	cold-shock protein	Anaeromyxobacter sp. Fw109-5	0.000518529	499739558
Contig_Gammarus_90_206496_fr5	11.1628	23441.6	1	9	211	0.383933	0.000465205	0.922966	0	0	0	0	0	0	0	0	0	0	0	0	0	0	0	0	2	1	0	0	0	4	2	0	0	Hyal-2.mgf	F102470.dat	fr5	96.62	7.58294	1	4	0	0	0	#REF!	0	0	0	0	0
gi|505730125|ref|WP_015692100.1|	8.86881	23233.1	1	10	194	0.43042	0.000521531	0.92354	0	0	0	0	0	0	0	0	0	0	0	0	0	0	0	2	2	2	2	2	0	0	0	0	0	Parh-1.mgf	F102465.dat		62.09	5.15464	1	2	1017	4.34168e-138	505730125	#REF!	WP_015692100	RNA polymerase	Saprospira grandis	9.38088e-137	488735773
Contig_Gammarus_90_218130_fr6	9.67595	22951.9	1	2	197	0.0871389	0.000105584	0.92511	0	0	0	0	2	0	0	0	0	0	0	0	0	0	0	0	0	0	0	0	0	0	0	0	0	Ovo_D1-n5-d20.mgf	F102450.dat	fr6	46.44	12.6904	1	2	91	1.28326	492483572	#REF!	WP_005860747	MULTISPECIES: hypothetical protein	Bacteroidales	6.39424	491568452
gi|730042554|emb|CDO39240.1|	8.82096	22813.9	1	2	202	0.0876658	0.000106223	0.925269	0	0	0	0	0	0	0	0	0	0	0	0	1	1	0	0	0	0	0	0	0	0	0	0	0	Ro-D1_d15-4.mgf	F102458.dat		255.34	30.198	3	1	967	4.44546e-130	730042564	#REF!	CDO39245	Arginine kinase, partial	Antiporus bakewellii	4.9049e-130	730042544
gi|219552432|gb|ACL26931.1|	7.81411	22498.3	1	1	198	0.0444479	5.38566e-05	0.925323	0	0	0	0	0	0	0	0	0	0	0	0	0	0	0	1	0	0	0	0	0	0	0	0	0	Parh-1.mgf	F102465.dat		130.917	27.7778	1	1	1067	1.29381e-145	750678817	#REF!	BAQ21700	arginine kinase, partial	Epicephala sp. C AK-2014	1.29381e-145	219552432
Contig_Gammarus_90_48740_fr3	10.3178	22421.6	1	7	202	0.312199	0.000378286	0.927806	1	2	2	0	2	0	0	0	0	0	0	0	0	0	0	0	0	0	0	0	0	0	0	0	0	Ovo_D1-n3-d20.mgf	F102448.dat	fr3	67.17	6.43564	1	2	101	0.0847063	518340329	#REF!	WP_019510536	MULTISPECIES: hypothetical protein	Mycobacterium	0	0
isotig28108_Frame_5	8.66833	22154.9	1	6	196	0.270821	0.000328148	0.928351	0	0	0	0	0	0	0	0	0	0	0	0	0	0	0	0	0	2	2	2	0	0	0	0	0	Parh-3.mgf	F102462.dat		87.58	9.69388	1	2	85	5.10169	545123657	#REF!	WP_021485124	hypothetical protein	Vibrio parahaemolyticus	0	0
gi|516213760|ref|WP_017617723.1|	6.06903	21851.4	1	1	199	0.0457636	5.54509e-05	0.928904	1	0	0	0	0	0	0	0	0	0	0	0	0	0	0	0	0	0	0	0	0	0	0	0	0	Ovo_D1-n1-d20.mgf	F102451.dat		60.28	6.53266	2	1	1002	8.77493e-136	516213760	#REF!	WP_017617723	hypothetical protein	Nocardiopsis gilva	8.33733e-78	663419525
gi|321455365|gb|EFX66500.1|	8.7586	21773.9	1	1	188	0.0459265	5.56482e-05	0.928959	0	0	0	0	0	0	0	0	0	0	0	0	0	1	0	0	0	0	0	0	0	0	0	0	0	Ro-D1_d15-4.mgf	F102458.dat		26.08	4.25532	1	1	998	1.84877e-135	321455365	#REF!	EFX66500	hypothetical protein DAPPUDRAFT_116342	Daphnia pulex	7.80705e-81	321462945
gi|321449166|gb|EFX61758.1|	9.87178	21655.2	1	1	185	0.0461783	5.59534e-05	0.929015	0	0	0	0	0	0	0	0	0	0	0	0	1	0	0	0	0	0	0	0	0	0	0	0	0	Ro-D1_d15-3.mgf	F102457.dat		21.59	4.86486	1	1	989	3.43894e-134	321449166	#REF!	EFX61758	hypothetical protein DAPPUDRAFT_121030	Daphnia pulex	6.95668e-128	321452987
gi|321470593|gb|EFX81569.1|	9.06873	21651.3	1	3	187	0.13856	0.00016789	0.929183	0	0	0	0	0	0	0	0	0	0	0	0	0	0	0	0	0	0	0	0	0	0	1	0	2	Hyal-5.mgf	F102468.dat		26.9	6.41711	0	2	997	2.01993e-135	321470593	#REF!	EFX81569	hypothetical protein DAPPUDRAFT_317478	Daphnia pulex	4.03438e-27	321450053
Contig_Gammarus_90_18466_fr4	9.27079	21317.8	1	7	186	0.328363	0.000397872	0.930257	0	0	0	0	0	2	0	0	1	1	1	1	0	0	1	0	0	0	0	0	0	0	0	0	0	Ro-D1_d15-1.mgf	F102460.dat	fr4	81.29	16.129	1	1	84	7.45426	686155329	#REF!	WP_031787090	multidrug MFS transporter	Staphylococcus aureus	7.65728	599767398
gi|321456816|gb|EFX67915.1|	10.27	21174.3	1	2	183	0.0944541	0.000114448	0.931114	0	0	0	0	0	0	0	0	0	0	0	0	0	0	0	0	0	0	0	0	1	0	0	1	0	Hyal-4.mgf	F102467.dat		19.06	5.46448	2	1	969	2.84156e-131	321456816	#REF!	EFX67915	hypothetical protein DAPPUDRAFT_301747	Daphnia pulex	0	0
Contig_Gammarus_90_203615_fr3	10.8245	21044.3	1	4	185	0.190076	0.000230311	0.931344	0	0	0	1	0	0	0	0	0	0	0	0	0	0	0	0	0	0	0	0	2	0	0	1	0	Hyal-1.mgf	F102469.dat	fr3	54.13	4.86486	1	2	106	0.00363715	302415975	#REF!	XP_003005819	peptidyl-prolyl cis-trans isomerase A	Verticillium alfalfae VaMs.102	0.46674	673528151
gi|531486016|gb|EQH73189.1|	5.24493	20931	1	30	186	1.43328	0.00173668	0.933081	0	0	0	0	0	0	0	0	0	0	0	0	0	0	0	4	4	6	5	5	0	0	0	2	4	Parh-5.mgf	F102464.dat		52.75	5.91398	1	5	959	1.53183e-129	531486016	#REF!	EQH73189	periplasmic binding s and sugar binding domain of LacI family protein	Clostridium difficile DA00306	6.41017e-129	531162294
gi|321462550|gb|EFX73572.1|	9.00069	19324.1	1	1	173	0.0517487	6.27029e-05	0.934715	0	0	0	0	0	0	0	0	0	0	0	0	0	0	0	0	0	0	0	0	1	0	0	0	0	Hyal-1.mgf	F102469.dat		20.52	7.51445	1	1	913	4.28548e-123	321462550	#REF!	EFX73572	hypothetical protein DAPPUDRAFT_252913	Daphnia pulex	0.596033	321462668
Contig_Gammarus_90_103430_fr6	7.16641	19124.2	1	15	168	0.784344	0.000950375	0.935728	0	0	0	0	0	0	0	0	0	0	0	0	0	0	0	0	0	0	0	0	2	2	3	4	4	Hyal-1.mgf	F102469.dat	fr6	54.94	4.16667	1	2	0	0	0	#REF!	0	0	0	0	0
GIAFTRM01AOBHN_Frame_5	8.41556	19117.1	1	2	165	0.104618	0.000126764	0.935855	1	0	0	0	1	0	0	0	0	0	0	0	0	0	0	0	0	0	0	0	0	0	0	0	0	Ovo_D1-n5-d20.mgf	F102450.dat		41.57	3.63636	1	1	0	0	0	#REF!	0	0	0	0	0
Contig_Gammarus_90_204176_fr2	10.1687	18857.4	1	10	170	0.530297	0.00064255	0.936755	2	2	2	2	2	0	0	0	0	0	0	0	0	0	0	0	0	0	0	0	0	0	0	0	0	Ovo_D1-n4-d20.mgf	F102449.dat	fr2	267.83	30	3	2	0	0	0	#REF!	0	0	0	0	0
gi|738146674|ref|WP_036104116.1|	6.76663	18689.4	1	1	157	0.0535063	6.48325e-05	0.936819	0	0	0	0	0	0	0	0	0	0	0	0	1	0	0	0	0	0	0	0	0	0	0	0	0	Ro-D1_d15-3.mgf	F102457.dat		62.93	6.36943	1	1	826	2.48929e-110	738146674	#REF!	WP_036104116	hypothetical protein	Mangrovibacter sp. MFB070	7.36788e-101	653405284
isotig31318_Frame_5	6.90761	18383.1	1	6	162	0.326386	0.000395476	0.937215	0	0	0	0	0	0	0	0	0	0	0	0	0	0	0	0	0	2	2	2	0	0	0	0	0	Parh-4.mgf	F102463.dat		52.68	12.963	0	2	86	3.10983	686969577	#REF!	KGD46823	kelch motif family protein	Burkholderia pseudomallei	3.12204	740978109
gi|291197242|emb|CBK52829.1|	4.59589	18371.3	1	14	172	0.762057	0.000923369	0.93827	0	0	0	0	0	0	0	0	0	0	0	0	0	0	0	0	0	0	0	0	4	4	2	4	0	Hyal-1.mgf	F102469.dat		70.07	11.0465	1	4	905	6.32001e-122	291197242	#REF!	CBK52829	cellobiohydrolase I, partial	uncultured fungus	2.12639e-105	343446826
GIAFTRM01DYW9A_Frame_1	9.90495	18177.9	1	16	167	0.880191	0.00106651	0.939937	0	0	0	0	0	0	0	0	0	0	0	0	0	0	0	4	2	4	2	4	0	0	0	0	0	Parh-3.mgf	F102462.dat		43.9	4.19162	0	4	0	0	0	#REF!	0	0	0	0	0
GIB53OK01E0TB2_Frame_6	4.86267	18143	1	8	161	0.440942	0.000534281	0.940471	0	0	0	0	0	0	0	0	0	0	0	0	0	0	0	2	2	2	2	0	0	0	0	0	0	Parh-3.mgf	F102462.dat		78.45	8.07453	1	2	93	0.312164	654457180	#REF!	WP_027927591	acyl-CoA synthetase	Amycolatopsis benzoatilytica	0.600169	516091146
Contig_Gammarus_90_201547_fr3	10.1298	18055	1	4	160	0.221545	0.000268442	0.941209	2	0	0	2	0	0	0	0	0	0	0	0	0	0	0	0	0	0	0	0	0	0	0	0	0	Ovo_D1-n4-d20.mgf	F102449.dat	fr3	124.59	14.375	1	2	0	0	0	#REF!	0	0	0	0	0
gi|321466704|gb|EFX77698.1|	8.41213	18051.9	1	5	163	0.276979	0.000335611	0.941544	0	0	0	0	0	0	0	0	0	0	0	0	0	0	0	0	1	2	2	0	0	0	0	0	0	Parh-4.mgf	F102463.dat		22.12	4.29448	1	2	817	9.45547e-109	321466704	#REF!	EFX77698	hypothetical protein DAPPUDRAFT_321225	Daphnia pulex	0.985085	674885369
gi|321479300|gb|EFX90256.1|	7.55224	18035.1	1	3	162	0.166343	0.000201554	0.941746	0	0	0	0	0	0	0	2	0	1	0	0	0	0	0	0	0	0	0	0	0	0	0	0	0	Pu-D1_d15-5.mgf	F102454.dat		18.31	7.40741	1	1	866	2.60128e-116	321479300	#REF!	EFX90256	hypothetical protein DAPPUDRAFT_94363	Daphnia pulex	2.17563	654652160
GIAFTRM01DLZ9Q_Frame_5	9.14484	18024.1	1	19	158	1.05414	0.00127728	0.943023	0	0	0	0	0	0	0	0	0	0	0	0	0	0	0	1	0	1	0	0	3	4	4	4	2	Hyal-4.mgf	F102467.dat		48.21	3.79747	1	4	0	0	0	#REF!	0	0	0	0	0
gi|321464671|gb|EFX75677.1|	9.52081	17784.3	1	1	164	0.0562294	6.81321e-05	0.943566	0	0	0	0	0	0	0	0	0	0	0	0	1	0	0	0	0	0	0	0	0	0	0	0	0	Ro-D1_d15-3.mgf	F102457.dat		22.03	15.2439	1	1	857	7.51348e-115	321464671	#REF!	EFX75677	hypothetical protein DAPPUDRAFT_249944	Daphnia pulex	0	0
GIB53OK01BSK0F_Frame_3	8.77077	17669.5	1	5	161	0.282974	0.000342874	0.943909	0	0	0	0	0	0	0	0	0	0	0	0	0	0	0	1	0	0	2	2	0	0	0	0	0	Parh-1.mgf	F102465.dat		82.88	10.559	0	1	133	3.45061e-06	290564275	#REF!	ADD39035	hypothetical protein	Plasmodium vivax	0	0
Contig_Gammarus_90_185617_fr5	8.69031	17348.5	1	1	152	0.057642	6.98437e-05	0.944116	0	0	0	0	1	0	0	0	0	0	0	0	0	0	0	0	0	0	0	0	0	0	0	0	0	Ovo_D1-n5-d20.mgf	F102450.dat	fr5	68.8	12.5	2	1	85	3.82	496496124	#REF!	WP_009204660	CUB domain protein	Anaerostipes hadrus	0	0
GIAFTRM01A6DM2_Frame_3	10.0663	17055.4	1	3	155	0.175897	0.000213131	0.944611	0	0	2	1	0	0	0	0	0	0	0	0	0	0	0	0	0	0	0	0	0	0	0	0	0	Ovo_D1-n3-d20.mgf	F102448.dat		42.17	5.16129	1	2	84	5.49917	576106955	#REF!	AHH25581	LuxR family regulator	Streptomyces sp. XZQH13	0	0
Contig_Gammarus_90_203707_fr3	9.82153	16996.7	1	21	147	1.23554	0.00149707	0.946108	0	0	0	0	0	0	0	0	0	0	5	4	2	4	6	0	0	0	0	0	0	0	0	0	0	Ro-D1_d15-4.mgf	F102458.dat	fr3	126.35	14.966	3	4	81	5.8433	730376500	#REF!	KHJ47504	hypothetical protein D918_02364	Trichuris suis	0	0
isotig33004_Frame_5	3.84458	16938.4	1	2	157	0.118075	0.000143069	0.946322	0	0	0	0	0	0	0	0	0	0	0	0	0	0	0	0	2	0	0	0	0	0	0	0	0	Parh-2.mgf	F102466.dat		44.97	7.00637	0	2	456	4.51335e-51	507143696	#REF!	AGM37866	family 7 cellobiohydrolase	Chelura terebrans	2.94802e-42	340376113
Contig_Gammarus_90_202660_fr4	6.82245	16842.7	1	3	154	0.178119	0.000215823	0.946538	0	2	0	1	0	0	0	0	0	0	0	0	0	0	0	0	0	0	0	0	0	0	0	0	0	Ovo_D1-n2-d20.mgf	F102447.dat	fr4	281.38	39.6104	1	2	101	0.0333896	53794252	#REF!	AAU93694	vitellogenin	Charybdis feriata	0.133853	225906718
GIAFTRM01D0D5H_Frame_6	10.9579	16790.7	1	3	146	0.178671	0.000216492	0.946755	0	2	0	1	0	0	0	0	0	0	0	0	0	0	0	0	0	0	0	0	0	0	0	0	0	Ovo_D1-n2-d20.mgf	F102447.dat		41.41	4.10959	0	2	0	0	0	#REF!	0	0	0	0	0
Contig_Gammarus_90_46774_fr4	9.13293	16568.2	1	15	152	0.905349	0.00109699	0.948142	2	2	1	2	2	0	2	2	2	0	0	0	0	0	0	0	0	0	0	0	0	0	0	0	0	Ovo_D1-n2-d20.mgf	F102447.dat	fr4	39.93	4.60526	1	2	0	0	0	#REF!	0	0	0	0	0
gi|321453406|gb|EFX64645.1|	5.15276	16216.9	1	4	143	0.246656	0.000298868	0.949987	0	0	2	2	0	0	0	0	0	0	0	0	0	0	0	0	0	0	0	0	0	0	0	0	0	Ovo_D1-n4-d20.mgf	F102449.dat		19.19	16.0839	2	2	746	1.13871e-98	321453406	#REF!	EFX64645	hypothetical protein DAPPUDRAFT_266034	Daphnia pulex	1.29682e-32	321457818
GIAFTRM01DFKWT_Frame_2	8.93291	16199.8	1	11	145	0.679021	0.000822756	0.95081	0	0	0	0	0	0	0	0	0	1	2	2	2	2	2	0	0	0	0	0	0	0	0	0	0	Ro-D1_d15-5.mgf	F102459.dat		48.66	4.82759	1	2	0	0	0	#REF!	0	0	0	0	0
GIB53OK01A0DIE_Frame_1	7.92882	16107.7	1	2	140	0.124165	0.000150448	0.95096	0	0	0	0	0	0	0	0	0	0	0	0	0	0	0	0	0	0	0	2	0	0	0	0	0	Parh-5.mgf	F102464.dat		42.3	22.1429	0	2	110	0.000799844	321479210	#REF!	EFX90166	hypothetical protein DAPPUDRAFT_299971	Daphnia pulex	0.00600003	290561783
GAP9EXG06GVA10_Frame_2	8.41612	16028.1	1	2	141	0.124781	0.000151195	0.951111	0	0	0	0	0	0	0	0	0	0	0	0	0	0	0	1	0	0	0	1	0	0	0	0	0	Parh-5.mgf	F102464.dat		69.49	9.92908	0	1	76	8.80293	148680386	#REF!	EDL12333	mCG144623	Mus musculus	0	0
Contig_Gammarus_90_206658_fr3	8.9712	16007.1	1	18	143	1.1245	0.00136253	0.952474	2	4	4	4	4	0	0	0	0	0	0	0	0	0	0	0	0	0	0	0	0	0	0	0	0	Ovo_D1-n1-d20.mgf	F102451.dat	fr3	152.61	16.7832	2	2	86	1.96795	407404346	#REF!	EKF29836	Transitional endoplasmic reticulum ATPase, putative	Trypanosoma cruzi marinkellei	2.13516	739390300
GIB53OK02GMIB6_Frame_6	8.83466	15905	1	2	142	0.125747	0.000152365	0.953006	0	0	0	0	0	0	0	0	0	0	0	0	0	0	0	0	1	1	0	0	0	0	0	0	0	Parh-2.mgf	F102466.dat		51.11	6.33803	1	1	0	0	0	#REF!	0	0	0	0	0
GIB53OK02HWP98_Frame_6	5.44786	15888.5	1	28	140	1.76228	0.00213532	0.955828	0	0	0	0	0	2	2	2	2	2	2	2	2	2	2	1	2	0	2	1	0	2	0	0	0	Parh-4.mgf	F102463.dat		48.12	5.71429	0	2	0	0	0	#REF!	0	0	0	0	0
gi|511011653|gb|EPB92861.1|	10.1647	15728.6	1	6	136	0.381471	0.000462221	0.956976	0	0	0	0	0	0	0	0	0	0	0	2	1	2	1	0	0	0	0	0	0	0	0	0	0	Ro-D1_d15-4.mgf	F102458.dat		57.19	7.35294	1	2	688	4.99887e-90	511011653	#REF!	EPB92861	hypothetical protein HMPREF1544_00300	Mucor circinelloides f. circinelloides 1006PhL	2.23688e-47	384496708
gi|495079571|ref|WP_007804395.1|	4.56226	15603.7	1	2	134	0.128175	0.000155307	0.957132	0	2	0	0	0	0	0	0	0	0	0	0	0	0	0	0	0	0	0	0	0	0	0	0	0	Ovo_D1-n2-d20.mgf	F102447.dat		53.23	6.71642	1	2	703	1.98046e-92	495079571	#REF!	WP_007804395	hypothetical protein	Flavobacterium sp. CF136	1.31927e-07	706027192
Contig_Gammarus_90_151772_fr5	7.19187	15222.3	1	7	146	0.459853	0.000557195	0.959739	0	3	2	2	0	0	0	0	0	0	0	0	0	0	0	0	0	0	0	0	0	0	0	0	0	Ovo_D1-n4-d20.mgf	F102449.dat	fr5	49.84	16.4384	3	2	84	4.16676	499242553	#REF!	WP_010940093	sigma-54 dependent transcriptional regulator	Desulfovibrio vulgaris	4.45705	500115640
GIAFTRM02H0RKO_Frame_2	8.31966	15108.5	1	3	130	0.198564	0.000240596	0.95998	0	0	0	0	0	0	0	0	0	0	0	0	0	0	0	0	0	0	0	0	0	1	1	1	0	Hyal-3.mgf	F102471.dat		50.96	7.69231	1	1	0	0	0	#REF!	0	0	0	0	0
gi|589257189|dbj|GAF48678.1|	7.76197	15061.5	1	12	153	0.796732	0.000965385	0.960945	0	0	0	0	0	0	0	0	0	0	0	0	0	0	0	2	2	2	2	4	0	0	0	0	0	Parh-3.mgf	F102462.dat		57.03	7.84314	0	2	764	4.60543e-101	589257189	#REF!	GAF48678	putative iron-sulfur protein	Rhodococcus wratislaviensis NBRC 100605	4.90964e-91	739378496
GIAFTRM01BHPVU_Frame_2	9.88834	15022.8	1	4	129	0.266262	0.000322624	0.96159	0	0	0	0	0	0	0	0	0	0	0	0	0	0	0	2	0	0	2	0	0	0	0	0	0	Parh-1.mgf	F102465.dat		43.19	10.0775	0	2	80	8.36716	506363534	#REF!	WP_015883253	cell division protein FtsX	Beutenbergia cavernae	9.39268	671595194
gi|321453035|gb|EFX64315.1|	9.12358	14519.4	1	15	121	1.0331	0.00125179	0.965063	0	0	0	0	0	3	4	3	3	2	0	0	0	0	0	0	0	0	0	0	0	0	0	0	0	Pu-D1_d15-3.mgf	F102452.dat		35.2	12.3967	0	3	638	5.86506e-83	321453035	#REF!	EFX64315	hypothetical protein DAPPUDRAFT_334319	Daphnia pulex	3.81409e-28	321474342
GAP9EXG06HKRPY_Frame_1	10.0343	14358.2	1	15	126	1.0447	0.00126584	0.966581	4	4	0	3	4	0	0	0	0	0	0	0	0	0	0	0	0	0	0	0	0	0	0	0	0	Ovo_D1-n1-d20.mgf	F102451.dat		54.93	7.93651	1	4	80	8.35964	332375208	#REF!	AEE62745	unknown	Dendroctonus ponderosae	0	0
GAP9EXG05FQTH0_Frame_5	10.189	13346	1	11	118	0.824216	0.000998687	0.969596	0	0	0	0	0	0	2	1	2	2	1	0	0	2	1	0	0	0	0	0	0	0	0	0	0	Pu-D1_d15-2.mgf	F102456.dat		47.02	5.9322	0	2	79	8.93658	242820750	#REF!	XP_002487569	hypothetical protein TSTA_059440	Talaromyces stipitatus ATCC 10500	0	0
gi|321470381|gb|EFX81357.1|	8.928	13185	1	2	119	0.151688	0.000183797	0.972417	0	0	0	0	0	0	0	0	0	0	0	0	0	0	0	0	2	0	0	0	0	0	0	0	0	Parh-2.mgf	F102466.dat		28.27	9.2437	1	2	617	7.37486e-80	321470381	#REF!	EFX81357	hypothetical protein DAPPUDRAFT_242267	Daphnia pulex	1.03083	502839944
GIAFTRM01DACB4_Frame_3	5.59692	12975.5	1	2	113	0.154136	0.000186764	0.972697	0	0	0	0	0	0	0	0	0	0	0	0	0	0	0	1	0	1	0	0	0	0	0	0	0	Parh-1.mgf	F102465.dat		56.05	11.5044	1	1	87	0.873481	586744469	#REF!	EAR81969	REJ domain protein	Tetrahymena thermophila SB210	1.653	586732376
GAP9EXG05FTMCZ_Frame_5	10.1841	12782.2	1	21	108	1.6429	0.00199067	0.975157	0	0	0	0	0	0	0	0	0	0	0	0	0	0	0	0	0	1	0	0	4	4	4	4	4	Hyal-1.mgf	F102469.dat		47.5	5.55556	0	4	0	0	0	#REF!	0	0	0	0	0
gi|321468591|gb|EFX79575.1|	10.1779	12682.3	1	1	113	0.0788501	9.55411e-05	0.975253	0	0	0	0	0	0	0	0	0	0	0	0	0	0	0	0	0	1	0	0	0	0	0	0	0	Parh-3.mgf	F102462.dat		20.56	9.73451	1	1	582	8.82735e-75	321468591	#REF!	EFX79575	hypothetical protein DAPPUDRAFT_304456	Daphnia pulex	0.171396	353188042
gi|397644510|gb|EJK76422.1|	5.4842	12569.4	1	4	123	0.318232	0.000385596	0.975638	0	0	0	0	0	0	0	0	0	0	0	0	0	0	0	0	0	1	1	2	0	0	0	0	0	Parh-5.mgf	F102464.dat		65.81	7.31707	0	2	598	9.23158e-77	397644510	#REF!	EJK76422	hypothetical protein THAOC_01815, partial	Thalassiosira oceanica	0	0
Contig_Gammarus_90_205449_fr3	8.18067	12053	1	8	104	0.663735	0.000804234	0.977823	0	0	0	0	0	2	2	2	0	2	0	0	0	0	0	0	0	0	0	0	0	0	0	0	0	Pu-D1_d15-1.mgf	F102455.dat	fr3	72.45	13.4615	1	2	0	0	0	#REF!	0	0	0	0	0
gi|321476333|gb|EFX87294.1|	9.12368	11522.9	1	6	101	0.520702	0.000630924	0.979479	0	0	0	0	0	0	0	0	0	0	0	0	0	0	0	2	0	0	2	2	0	0	0	0	0	Parh-5.mgf	F102464.dat		22.03	6.93069	0	2	529	5.05561e-67	321476333	#REF!	EFX87294	hypothetical protein DAPPUDRAFT_235886	Daphnia pulex	1.39543	492582102
GAP9EXG06G7OQ8_Frame_2	5.21129	11338.4	1	2	99	0.176391	0.00021373	0.9798	0	0	0	0	0	0	0	0	0	0	0	0	0	0	0	0	0	0	2	0	0	0	0	0	0	Parh-4.mgf	F102463.dat		41.72	7.07071	0	2	78	6.85273	501193975	#REF!	WP_012236993	hypothetical protein	Sorangium cellulosum	0	0
gi|653749011|ref|WP_027673404.1|	4.31153	11301.5	1	2	109	0.176968	0.000214429	0.980014	0	0	0	0	0	2	0	0	0	0	0	0	0	0	0	0	0	0	0	0	0	0	0	0	0	Pu-D1_d15-1.mgf	F102455.dat		54.76	10.0917	1	2	556	6.91119e-71	653749011	#REF!	WP_027673404	heme biosynthesis protein HemY	Agrobacterium larrymoorei	1.84264e-63	674255781
gi|658516069|ref|WP_029711381.1|	6.7013	11213.9	1	6	102	0.535052	0.000648312	0.980663	1	2	1	0	2	0	0	0	0	0	0	0	0	0	0	0	0	0	0	0	0	0	0	0	0	Ovo_D1-n3-d20.mgf	F102448.dat		51.48	8.82353	2	1	521	8.57324e-66	658516069	#REF!	WP_029711381	hypothetical protein	BRC1 bacterium SCGC AAA257-C11	1.34652e-07	654809310
GIAFTRM01B6E38_Frame_1	11.1357	11208.1	1	10	95	0.892213	0.00108108	0.981744	0	0	0	0	0	0	0	0	0	0	0	0	0	0	0	0	0	0	0	0	4	2	0	0	4	Hyal-1.mgf	F102469.dat		44.73	7.36842	1	4	0	0	0	#REF!	0	0	0	0	0
GIB53OK02H90AG_Frame_2	4.76611	10978.3	1	1	110	0.0910891	0.000110371	0.981854	0	0	0	0	0	0	0	0	0	0	0	0	0	0	0	1	0	0	0	0	0	0	0	0	0	Parh-1.mgf	F102465.dat		62.16	16.3636	1	1	91	0.0565349	737997639	#REF!	WP_035959285	hypothetical protein	Frankia sp. Thr	0.413065	499756872
Contig_Gammarus_90_49861_fr4	5.15731	10750.9	1	4	99	0.372063	0.000450821	0.982417	0	0	0	0	0	0	0	0	0	0	0	2	2	0	0	0	0	0	0	0	0	0	0	0	0	Ro-D1_d15-3.mgf	F102457.dat	fr4	31.28	15.1515	1	2	191	8.92018e-16	343445126	#REF!	AEM31172	cellobiohydrolase I, partial	uncultured fungus	9.58911e-16	343442810
gi|321443440|gb|EFX60094.1|	11.3883	9969.41	1	4	86	0.401227	0.000486159	0.987228	0	0	0	0	0	0	0	0	0	0	0	0	2	2	0	0	0	0	0	0	0	0	0	0	0	Ro-D1_d15-4.mgf	F102458.dat		26.55	5.81395	1	2	444	1.4058e-54	321443440	#REF!	EFX60094	hypothetical protein DAPPUDRAFT_279414	Daphnia pulex	0	0
gi|545416825|ref|WP_021655752.1|	5.39736	9880.81	1	1	83	0.101206	0.00012263	0.987351	0	0	0	0	0	0	0	0	0	0	0	0	1	0	0	0	0	0	0	0	0	0	0	0	0	Ro-D1_d15-3.mgf	F102457.dat		55.49	14.4578	1	1	442	2.17081e-54	545416825	#REF!	WP_021655752	hypothetical protein	Clostridiales bacterium oral taxon 876	8.40497e-19	515983555
gi|321456978|gb|EFX68073.1|	4.65054	9809.68	1	3	88	0.305821	0.000370557	0.987721	0	0	0	0	0	0	0	0	0	0	1	1	0	0	0	0	0	0	1	0	0	0	0	0	0	Ro-D1_d15-1.mgf	F102460.dat		18.15	12.5	1	1	471	1.09224e-58	321456978	#REF!	EFX68073	hypothetical protein DAPPUDRAFT_330383	Daphnia pulex	1.66223e-25	321463566
gi|321470938|gb|EFX81912.1|	9.7518	9428.21	1	2	84	0.212129	0.000257033	0.987978	0	0	0	0	0	0	0	0	1	0	1	0	0	0	0	0	0	0	0	0	0	0	0	0	0	Ro-D1_d15-1.mgf	F102460.dat		17.13	14.2857	0	1	423	1.89028e-51	321470938	#REF!	EFX81912	hypothetical protein DAPPUDRAFT_223988	Daphnia pulex	8.91228e-44	321450813
gi|321446445|gb|EFX60863.1|	5.74066	9290.68	1	5	83	0.538174	0.000652095	0.98863	0	0	0	0	0	0	0	0	0	0	2	0	2	0	1	0	0	0	0	0	0	0	0	0	0	Ro-D1_d15-5.mgf	F102459.dat		23.29	18.0723	1	1	427	3.71582e-52	321446445	#REF!	EFX60863	hypothetical protein DAPPUDRAFT_341140	Daphnia pulex	1.71718e-09	321466387
gi|321455221|gb|EFX66360.1|	4.74965	8675.34	1	1	78	0.115269	0.000139669	0.990092	0	0	0	0	0	0	0	0	0	0	0	0	0	0	0	0	0	0	0	0	0	0	0	0	1	Hyal-5.mgf	F102468.dat		19.91	7.69231	1	1	411	7.42841e-50	321455221	#REF!	EFX66360	hypothetical protein DAPPUDRAFT_263306	Daphnia pulex	2.3013	701292983
Contig_Gammarus_90_75554_fr6	10.4283	8329.45	1	15	74	1.80084	0.00218204	0.992274	0	0	0	0	0	0	0	0	0	0	0	0	0	0	0	0	0	0	0	0	2	2	4	3	4	Hyal-3.mgf	F102471.dat	fr6	41.2728	9.45946	1	4	0	0	0	#REF!	0	0	0	0	0
GIB53OK01BOJVY_Frame_6	9.69414	7942.04	1	10	72	1.25912	0.00152565	0.994993	0	0	0	0	0	0	0	0	0	0	2	2	2	2	2	0	0	0	0	0	0	0	0	0	0	Ro-D1_d15-3.mgf	F102457.dat		44.85	9.72222	1	2	0	0	0	#REF!	0	0	0	0	0
gi|321475559|gb|EFX86521.1|	10.2277	6743.55	1	5	59	0.74145	0.0008984	0.997615	0	0	0	0	0	0	0	0	0	0	0	0	0	0	0	2	0	2	1	0	0	0	0	0	0	Parh-4.mgf	F102463.dat		21.87	11.8644	1	1	299	1.51288e-33	321475559	#REF!	EFX86521	hypothetical protein DAPPUDRAFT_236269	Daphnia pulex	6.49738	502644359
GIAFTRM02FOW6T_Frame_3	10.4374	6352.41	1	3	57	0.472261	0.00057223	0.998187	0	1	0	1	0	0	0	0	0	1	0	0	0	0	0	0	0	0	0	0	0	0	0	0	0	Ovo_D1-n4-d20.mgf	F102449.dat		64.83	14.0351	0	1	0	0	0	#REF!	0	0	0	0	0
gi|321477754|gb|EFX88712.1|	6.2597	6058.23	1	1	53	0.165065	0.000200006	0.998387	0	0	1	0	0	0	0	0	0	0	0	0	0	0	0	0	0	0	0	0	0	0	0	0	0	Ovo_D1-n3-d20.mgf	F102448.dat		22.59	18.8679	1	1	271	2.16887e-29	321477754	#REF!	EFX88712	hypothetical protein DAPPUDRAFT_234033	Daphnia pulex	5.96155e-15	321478131
Contig_Gammarus_90_80124_fr3	5.26092	4511.24	1	4	41	0.886675	0.00107437	0.999461	0	2	1	1	0	0	0	0	0	0	0	0	0	0	0	0	0	0	0	0	0	0	0	0	0	Ovo_D1-n2-d20.mgf	F102447.dat	fr3	55.53	48.7805	1	2	0	0	0	#REF!	0	0	0	0	0
gi|119450629|gb|EAW31863.1|	9.69639	4500.49	1	2	40	0.444396	0.000538466	1	0	0	0	0	0	0	0	0	0	1	0	0	0	0	1	0	0	0	0	0	0	0	0	0	0	Ro-D1_d15-5.mgf	F102459.dat		56.16	25	1	1	200	5.08215e-19	119450629	#REF!	EAW31863	hypothetical protein GP2143_05415	marine gamma proteobacterium HTCC2143	1.82144e-05	160286373
Trypsin added in the experiment																																												#REF!
gi|230338|pdb|1TAB|E	8.69	23290.3	4	220	223	9.44599	0.0114455	0.46335	8	8	9	6	7	4	12	10	9	8	4	8	6	7	3	12	12	12	10	12	10	11	11	10	11	Parh-2.mgf	F102466.dat		236.48	29.148	1	12	1155	8.32306e-158	165973958	#REF!	NP_001107199	cationic trypsin precursor	Bos taurus	1.10391e-157	230338
[truncated: 11 more columns]
